# Supplementary material for: Dynamic changes in eIF4F-mRNA interactions revealed by global analyses of environmental stress responses
Source: Genome Biol. 2017 Oct 27;18:201. doi: 10.1186/s13059-017-1338-4 (PMC5660459; doi:10.1186/s13059-017-1338-4)
Supplement: Supplementary file 1 — Supplementary Source Data 1. Counts by gene after analysis of mapped counts by HTSEQ. Transcript counts of mapped reads for each replicate of each experiment. (XLSX 2793 kb) [file 13059_2017_1338_MOESM1_ESM.xlsx]

## Sheet: Header
Dynamic changes in eIF4F–mRNA interactions revealed by global analyses of environmental stress responses
Joseph L. Costello, Christopher J. Kershaw, Lydia M. Castelli, David Talavera, William Rowe, Paul F. G. Sims, Mark P. Ashe, Christopher M. Gran, Simon J. Hubbard, and Graham D. Pavitt
Additional File 1: Supplementary Source Data 1.
Counts by gene after analysis of mapped counts by HTSEQ.
Transcript counts of mapped reads for each replicate of each experiment.
Sequencing data of stress experiments have been deposited at ArrayExpress (E-MTAB-5836). Data from unstressed experiments are deposited in ArrayExpress (E-MTAB-2464)

## Sheet: Mapped sequencing reads
ID	4E-1_Tot	4E-2_Tot	4E-3_Tot	4E-1_IP	4E-2_IP	4E-3_IP	4E-3 –aa_Tot	4E-1–aa_Tot	4E-2–aa_Tot	4E-3–aa_IP	4E-1–aa_IP	4E-2–aa_IP	4E-3-glu_Tot	4E-2-glu_Tot	4E-1-glu_Tot	4E-3-glu_IP	4E-2-glu_IP	4E-1-glu_IP	4E-2+H2O2_Tot	4E-1+H202_Tot	4E1-3+H2O2_Tot	4E-2+H2O2_IP	4E-1+H2O2_IP	4E-3+H2O2_IP	4G1-1_Tot	4G1-2_Tot	4G1-3_Tot	4G1-1_IP	4G1-2_IP	4G1-3_IP	4G1-1 AA_Tot	4G1-3 –aa_Tot	4G1-2–aa_Tot	4G1-1-aa_IP	4G1-3 –aa_IP	4G1-2-aa_IP	4G1-1-glu_Tot	4G1-2-glu_Tot	4G1-3-glu_Tot	4G1-1-glu_IP	4G1-2-glu_IP	4G1-3 -glu_IP	4G1-1+H2O2_Tot	4G1-3+H2O2_Tot	4G1-2+H2O2_Tot	4G1-1+H2O2_IP	4G1-3+H2O2_IP	4G1-2+H2O2_IP	4G2_Tot-1
Total Reads	9061105	6832076	1472003	12019856	5921757	2835648	1311041	1246387	7549195	2454432	2580099	19314917	1160843	13612109	7131636	9789592	11408307	10618888	9860311	2195985	1515308	14260255	4500588	1647055	18842138	4806433	9764354	16357354	4391045	12079852	6709332	9143065	3626466	19644108	16870448	11780950	10271822	5859323	12152367	29915259	6829102	29198563	5474041	8845977	12690312	14477947	22089473	11792337	7841967
Million reads	9.0611	6.83208	1.472	12.0199	5.92176	2.83565	1.31104	1.24639	7.5492	2.45443	2.5801	19.3149	1.16084	13.6121	7.13164	9.78959	11.4083	10.6189	9.86031	2.19598	1.51531	14.2603	4.50059	1.64705	18.8421	4.80643	9.76435	16.3574	4.39105	12.0799	6.70933	9.14306	3.62647	19.6441	16.8704	11.781	10.2718	5.85932	12.1524	29.9153	6.8291	29.1986	5.47404	8.84598	12.6903	14.4779	22.0895	11.7923	7.84197
R0010W	0	0	0	0	0	0	0	3	0	0	0	0	0	0	9	0	0	1	0	0	0	0	0	0	124	32	77	329	87	183	82	123	49	262	200	194	136	55	113	316	134	318	58	83	147	182	225	204	150
R0020C	1	0	0	5	0	0	0	7	0	0	2	0	2	0	46	0	1	1	0	10	2	0	1	0	2495	452	1347	4096	1370	3529	1360	3513	880	3765	5268	2648	1740	687	2286	4377	1301	8570	512	1198	1309	2095	3175	2071	826
R0030W	0	0	0	1	0	0	0	5	0	0	1	0	0	0	15	0	0	3	0	2	0	1	1	0	1381	204	624	3211	555	1899	2005	2960	924	6624	4587	2927	747	324	829	3264	650	3001	352	725	546	1558	1773	1256	390
R0040C	30	0	0	7	0	0	0	11	0	0	2	0	0	0	75	0	0	2	0	5	2	0	2	0	6246	874	2458	10923	2229	10845	3088	3884	1492	11433	9892	5544	2279	905	2441	7083	1851	8815	956	2072	2170	5584	11077	4817	1215
YAL001C	361	169	44	483	220	102	49	103	376	288	158	1082	28	265	363	366	198	332	272	107	37	350	144	96	474	86	269	665	216	698	365	1100	249	827	1807	1204	417	212	541	596	278	1791	149	349	479	396	964	626	130
YAL002W	347	174	55	842	369	204	93	167	551	262	280	2076	22	417	244	360	349	462	312	102	48	477	181	81	710	123	277	1450	390	1013	434	1344	309	1875	2650	1616	345	207	574	1254	368	1905	209	384	525	852	887	715	188
YAL003W	6033	5155	1364	5878	2940	1321	257	137	1138	252	265	1581	806	9906	4590	4987	3116	3638	6224	1434	1150	5230	2241	718	11613	3561	6399	5919	1873	4898	870	1504	506	1204	1278	889	6444	3043	6542	8129	2103	8056	2667	4189	6202	4734	9427	4223	8037
YAL004W	0	0	0	0	0	0	0	0	0	0	0	0	0	0	0	1	0	0	0	0	0	0	0	0	0	0	0	0	0	0	0	0	0	0	0	0	0	0	0	0	0	0	0	0	0	0	0	0	0
YAL005C	23651	11097	2539	28016	9006	4526	1890	2733	10148	1939	2957	14058	2254	33743	17713	13896	13629	18514	19119	5288	2421	18112	9761	2461	42609	11399	17247	23696	6814	18237	8609	8902	4502	11548	10767	7392	18833	14554	23982	31773	9779	30390	12404	19220	33020	16859	35779	15551	20398
YAL007C	488	538	114	1094	688	311	107	64	492	134	106	961	50	686	370	803	522	619	551	125	87	1058	165	120	1043	253	558	798	346	1015	378	408	185	480	692	432	692	285	657	1250	384	2056	283	433	651	831	1628	817	393
YAL008W	268	130	33	732	200	100	45	66	295	123	163	699	16	258	89	313	261	330	225	37	31	364	164	50	358	37	183	346	141	181	225	465	127	481	580	432	304	77	189	553	192	1346	159	219	272	353	550	253	195
YAL009W	75	58	2	408	183	88	8	30	79	48	83	479	2	46	70	92	134	145	51	46	6	264	52	18	315	27	91	500	213	448	79	150	45	444	472	179	86	17	65	265	119	337	43	71	99	277	480	221	36
YAL010C	144	88	25	247	132	76	33	24	266	101	70	459	21	281	145	193	123	165	149	71	15	230	77	38	265	29	196	300	86	188	145	134	102	339	430	314	170	72	186	375	87	619	62	237	253	199	216	291	63
YAL011W	113	28	13	165	52	26	9	9	26	28	32	94	13	57	58	78	50	83	39	16	7	83	56	19	98	18	105	242	88	265	41	36	21	127	282	146	102	47	106	175	88	907	28	62	52	126	254	164	42
YAL012W	4384	4664	1122	5286	3242	1232	8802	3605	39067	11465	15093	114712	1407	11472	3910	7829	12429	9956	10261	1505	1870	12323	4987	941	18258	5094	6542	8841	2700	4867	40006	36721	15918	128074	67509	63258	4762	5976	8168	32069	6975	22954	5205	7100	12685	10669	15220	11463	6130
YAL013W	385	220	48	654	410	138	144	133	777	310	375	3317	42	550	431	824	954	843	523	121	79	1520	682	142	1355	205	374	1909	469	1237	938	1011	402	4663	2865	2331	468	222	631	4233	778	3539	316	372	584	1535	1542	1331	277
YAL014C	642	375	113	3061	1213	661	197	173	1015	628	784	5213	74	1081	607	1603	1647	1633	713	188	137	2664	1036	208	1719	299	761	3597	653	2603	988	1193	492	5238	3879	2401	804	356	764	6132	1095	5974	388	798	895	2502	2731	1996	605
YAL015C	380	164	49	1172	419	184	84	122	572	263	309	2963	22	439	255	433	418	491	357	115	36	932	402	129	751	102	261	1679	259	1142	566	656	337	2730	2281	1276	337	181	326	1505	401	1850	239	452	439	1406	2163	1174	241
YAL016C-A	0	0	0	0	1	0	0	0	0	1	0	9	0	0	0	0	0	3	0	0	0	1	0	0	0	1	0	3	6	1	5	0	0	22	21	14	3	0	0	8	2	0	0	0	0	4	1	7	0
YAL016C-B	0	0	0	0	0	0	0	0	0	0	0	0	0	0	0	0	0	0	0	0	0	0	0	0	0	0	0	0	0	0	0	0	0	1	0	0	0	0	0	0	0	0	0	0	0	0	0	0	0
YAL016W	2359	1810	243	1808	1142	581	343	458	2356	545	470	5510	227	2567	1789	1673	1639	1977	2306	660	203	2563	859	320	3961	771	2186	3427	773	2276	1743	3727	1168	4009	3873	2603	3383	1050	3518	4774	1554	6554	1304	2239	3317	3577	4544	2588	1321
YAL017W	1431	806	232	1929	788	420	395	665	2613	912	813	6851	107	1362	921	979	942	1179	1156	323	114	1538	524	222	2747	455	1134	4233	658	2617	2180	3619	1411	5638	7614	4571	1508	656	2018	3258	1069	4562	911	1428	2186	2984	4354	2344	606
YAL018C	0	0	0	0	1	1	0	0	1	2	0	9	0	0	0	0	2	0	6	0	0	0	0	0	0	0	0	0	0	0	4	0	0	20	21	11	2	0	0	4	2	0	0	0	0	0	1	0	0
YAL019W	462	351	58	890	388	197	23	14	159	72	84	344	66	669	561	605	430	530	453	105	66	646	337	118	949	231	305	1105	561	1069	102	219	65	376	559	352	578	204	558	1279	499	2394	200	306	458	716	977	913	371
YAL019W-A	0	0	0	7	4	0	1	0	1	0	2	1	0	8	5	1	1	4	4	0	0	16	0	2	0	1	0	11	9	0	4	0	5	9	12	16	3	4	0	10	0	19	0	0	12	12	14	32	0
YAL020C	670	275	42	2476	751	264	98	73	464	460	886	2304	40	619	327	1277	914	809	414	106	87	1686	824	220	1536	222	435	2291	1199	3253	410	562	169	2957	3048	1781	323	204	431	2466	767	3177	169	398	378	1593	5737	1535	335
YAL021C	1814	1287	248	3969	1617	806	260	230	1678	439	1024	4767	201	1914	1516	1591	2158	2661	1437	398	148	2636	1377	302	4672	919	1240	5525	1236	1999	1250	1135	749	5128	2830	2499	1660	946	1688	6187	1655	5546	980	1141	1993	3955	3352	2873	1752
YAL022C	1977	971	240	4280	2174	1025	311	333	1735	878	956	5998	182	1829	1174	2162	2583	2613	1323	341	198	3954	1174	427	3813	756	750	5534	1672	2655	1825	1549	926	8271	4440	4132	1292	880	1298	7233	1478	6074	672	685	1347	3924	3291	3397	1050
YAL023C	11936	10196	2343	13390	7167	3494	1684	1258	7537	3767	3371	25241	2027	17769	9011	21928	21822	22633	11677	2567	2219	22103	9248	3002	31618	8022	10021	31937	9542	19351	6524	7234	3943	36542	24957	23850	9198	9170	13487	67381	14632	57276	6209	8078	17696	34167	37646	31958	14564
YAL024C	100	96	16	183	79	39	20	35	126	67	53	243	11	172	80	130	70	153	110	28	6	123	71	20	220	55	214	316	140	244	127	217	114	323	607	319	138	75	216	365	152	1000	57	178	167	189	330	223	47
YAL025C	63	41	26	311	107	44	0	3	7	1	1	4	25	196	100	268	75	142	110	18	20	138	71	22	208	52	219	165	162	279	6	2	1	17	2	4	177	65	115	233	121	1070	18	84	118	128	295	197	78
YAL026C	814	607	109	1084	498	247	92	155	673	216	261	1533	122	1017	914	647	466	708	745	211	98	784	298	101	1579	325	827	1763	574	1672	622	1099	406	1498	2116	1544	1278	497	1160	1609	615	3012	449	706	1022	1055	1873	1131	488
YAL026C-A	7	1	3	0	0	2	2	7	7	4	0	2	2	2	2	2	4	9	4	0	1	2	0	1	8	0	0	25	6	0	8	0	4	5	15	0	10	0	9	11	2	135	7	2	16	14	12	19	0
YAL027W	68	58	16	359	176	91	39	17	200	72	80	687	13	127	208	218	165	271	131	35	8	245	134	36	202	27	93	352	107	265	131	243	88	362	281	266	182	69	221	531	123	554	71	154	160	197	212	203	87
YAL028W	37	48	23	569	150	78	98	61	389	178	345	1299	14	103	71	193	215	277	107	13	30	338	201	39	334	23	104	630	192	400	278	593	187	1429	1308	912	82	41	178	518	208	1068	62	83	136	277	543	341	38
YAL029C	887	433	86	1302	609	260	45	106	471	196	234	1283	53	948	787	636	503	760	685	178	91	779	317	153	1042	270	671	2334	756	2054	353	773	249	1109	1717	1240	1055	358	993	1645	763	3944	381	763	992	1508	2690	1547	344
YAL030W	210	107	58	1025	385	206	57	63	302	206	276	1684	25	179	101	405	359	326	192	37	22	631	249	49	608	96	240	771	251	588	328	476	153	1475	935	600	126	75	204	902	244	1359	96	207	209	508	669	514	193
YAL031C	259	236	39	631	216	148	161	140	868	246	373	2364	24	531	382	416	390	435	351	99	25	441	257	65	778	135	289	1074	241	637	755	1789	521	2626	2353	1711	423	171	376	1278	375	1702	233	479	464	776	792	669	142
YAL031W-A	0	2	0	0	0	1	0	0	0	1	2	0	1	0	0	2	2	0	0	0	0	2	0	0	6	0	0	6	3	2	0	0	0	4	29	2	0	0	0	8	0	0	0	0	0	5	0	0	0
YAL032C	297	180	45	507	162	68	97	58	436	101	116	555	33	641	209	251	156	241	266	65	46	241	82	29	560	126	290	577	152	403	353	285	242	724	691	458	377	121	248	739	164	805	117	151	368	245	343	218	316
YAL033W	373	135	39	1226	542	215	33	25	178	85	122	572	40	427	227	417	556	541	303	54	47	829	244	67	656	106	408	768	278	815	160	503	123	391	567	417	360	104	280	1093	139	1737	234	186	473	603	1024	441	250
YAL034C	181	68	33	685	257	144	173	50	649	221	295	2260	34	300	88	340	336	408	282	54	62	453	202	42	769	120	235	1831	215	731	525	861	256	2551	1518	1344	203	113	342	1590	349	1531	183	291	274	739	741	686	171
YAL034C-B	0	0	0	0	0	0	0	0	1	1	2	3	0	0	0	0	1	0	0	0	0	0	0	0	15	0	0	1	0	3	0	0	2	11	0	3	3	0	0	1	0	0	0	0	1	1	0	0	1
YAL034W-A	27	16	3	56	31	12	6	1	12	17	14	110	2	34	55	78	29	49	26	7	8	41	26	20	64	9	16	47	11	78	31	31	19	85	187	63	33	21	73	111	62	177	18	7	76	49	191	82	6
YAL035W	1988	1877	323	1884	1064	492	87	129	692	158	178	1471	325	5093	2913	1620	1871	1988	3488	832	419	2493	697	271	4216	1075	2700	3822	1371	3253	570	1562	414	1332	1823	1189	3948	1507	3793	5026	1430	7626	1558	2636	3844	3014	4549	2428	1424
YAL036C	872	673	101	873	601	292	12	32	82	12	7	241	113	1392	890	1159	2019	1313	901	378	137	1585	614	193	1947	758	1881	2104	700	2229	85	8	51	268	231	145	1747	661	1286	5026	1095	3361	677	1165	1183	2009	3721	1510	871
YAL037C-A	0	0	0	3	1	2	0	0	0	3	0	5	0	1	0	0	2	1	1	0	0	5	0	0	0	0	0	4	0	5	0	0	0	3	13	0	0	2	0	2	0	0	0	0	8	6	1	2	0
YAL037C-B	0	0	0	1	0	0	0	0	0	0	3	0	1	0	0	0	0	0	0	0	0	0	0	0	0	0	0	1	0	0	0	0	0	0	0	0	0	0	0	0	0	0	0	0	0	0	0	7	0
YAL037W	22	7	3	64	33	19	6	4	61	14	9	149	0	16	4	32	20	15	64	20	13	107	24	22	15	3	36	61	32	143	18	15	22	43	71	52	14	4	38	68	16	175	20	14	40	57	101	107	27
YAL038W	125350	120095	32565	96117	59668	24810	16206	9213	79774	17210	14550	191427	33641	253675	115078	115676	212657	162241	166961	34946	34229	189495	93712	20189	467434	144630	227514	207375	57786	117195	57468	100635	34032	174547	183933	124186	149957	166498	331319	480412	114590	481253	121090	223688	294559	225385	376275	185737	166123
YAL039C	1095	748	158	2973	1049	482	237	220	1387	682	883	5157	130	2174	761	2028	2361	2514	934	196	177	2174	1324	211	2891	644	794	2917	1125	2234	1029	734	585	5609	3742	3309	999	822	1281	7290	1142	8395	498	832	1330	1783	2588	1732	963
YAL040C	80	127	36	852	567	290	66	41	273	204	240	1710	25	254	113	404	769	418	124	41	17	368	82	47	1472	134	310	4475	739	1509	279	417	144	2499	1729	1545	162	145	357	1580	680	2741	137	143	206	750	947	899	114
YAL041W	348	141	47	550	309	147	72	52	334	189	170	1406	56	313	238	452	375	499	395	78	35	594	197	87	604	134	356	959	328	508	336	818	212	1079	1156	948	327	178	433	1002	395	1924	170	152	451	642	614	749	157
YAL042C-A	7	2	0	1	3	0	1	0	5	6	4	39	0	3	0	1	1	2	2	0	0	5	0	0	2	0	0	14	0	7	32	33	3	118	111	79	1	0	0	22	2	51	2	0	0	8	0	14	0
YAL042W	4503	2853	395	12414	4907	2120	348	471	2504	1054	2126	10077	255	3609	2652	4848	6752	8046	2469	805	388	9915	13391	1167	7729	2433	3618	11197	5866	8083	1917	2343	1296	10290	7476	8156	2866	2760	2934	16702	4250	15116	1228	2364	4038	9447	14930	11382	4157
YAL043C	787	684	176	1711	744	330	347	192	1526	596	735	5155	139	1355	604	1188	1317	1174	920	161	174	1470	662	137	3257	751	988	3886	958	2147	1851	2353	855	8321	5282	4894	900	740	1211	4885	1242	4359	614	884	1335	2127	2603	2652	899
YAL044C	4246	1621	503	13243	2745	1373	626	793	2861	1599	4262	7259	200	3447	1438	4249	2451	3481	2560	667	455	6004	4168	700	5397	1584	1839	4346	1567	3603	1900	3341	1415	5683	6411	4641	2244	1380	1895	7911	2304	10110	960	2468	2411	3194	5949	3400	2713
YAL044W-A	319	76	25	714	450	185	32	26	187	90	72	868	23	200	177	319	406	437	191	52	19	601	204	52	531	71	199	1090	195	503	232	208	98	732	425	476	184	88	208	1204	234	1183	87	116	284	693	843	571	115
YAL045C	0	0	0	0	2	0	2	3	1	1	2	20	0	0	19	1	1	0	5	0	1	1	0	0	0	0	0	4	0	19	7	0	0	25	9	25	0	0	0	0	0	0	0	0	0	0	3	7	0
YAL046C	537	164	67	2944	901	398	54	44	327	218	310	966	29	389	331	754	497	708	322	95	43	1069	374	124	933	178	233	1470	551	1209	315	362	193	813	622	646	340	189	280	1333	290	1492	127	272	432	489	675	675	429
YAL047C	26	23	13	186	57	23	9	8	52	49	29	145	13	62	39	99	37	68	57	16	8	80	23	15	68	14	44	126	81	116	39	182	26	86	117	136	53	17	29	151	46	283	22	51	44	82	129	70	46
YAL047W-A	0	1	0	5	6	4	4	0	14	7	10	52	0	3	0	10	4	9	1	2	0	16	0	2	1	0	0	30	0	7	7	0	19	37	12	33	2	0	0	9	3	1	0	0	0	7	11	1	1
YAL048C	280	217	49	712	300	131	68	115	670	240	260	1966	17	376	251	288	331	369	364	73	45	531	221	52	811	141	277	1229	287	740	542	720	405	2093	1817	1347	377	154	366	1083	320	1395	197	263	408	695	995	580	131
YAL049C	998	560	104	1313	534	262	165	195	890	263	238	2440	72	1166	672	712	882	838	843	196	107	1122	328	119	1647	245	557	1387	210	911	959	1362	421	1947	1678	799	892	321	837	2609	417	2188	522	613	850	1295	1103	706	1008
YAL051W	258	136	28	359	120	79	41	48	197	117	114	487	31	309	275	278	112	178	276	74	25	245	92	74	374	86	201	686	147	472	219	133	153	491	780	505	270	119	385	548	180	1144	141	253	351	346	521	440	161
YAL053W	2061	2052	432	3965	1975	863	498	300	2727	925	953	7550	249	2792	1427	2363	3210	2699	1696	307	246	2494	988	269	4279	892	1746	4986	1292	2776	1862	2239	862	7146	4313	3567	1373	988	2006	6027	1352	5678	734	893	1775	2775	2992	2137	1472
YAL054C	347	106	28	1443	730	411	87	108	428	336	467	2622	97	409	279	1255	1071	1746	203	64	40	995	494	125	1142	92	105	2852	578	1709	551	352	274	3784	2470	1867	544	278	429	5837	1013	4037	106	177	241	1235	1910	1183	108
YAL055W	45	25	18	272	91	35	17	15	129	69	44	323	18	105	115	134	79	148	78	28	12	150	7	27	95	16	55	269	91	238	91	414	49	270	288	153	158	44	162	315	89	774	39	59	65	162	260	146	35
YAL056C-A	0	1	0	3	3	3	0	1	0	4	1	3	0	6	0	2	3	0	0	0	0	0	0	0	16	0	0	3	2	0	0	0	2	9	0	11	0	0	0	1	1	45	0	0	0	6	20	5	10
YAL056W	612	345	65	1484	659	345	127	185	1011	441	395	4030	39	799	560	873	785	1161	638	180	88	1285	580	198	1347	160	458	2554	558	2064	808	1936	499	3408	3797	2412	774	245	769	2749	668	2993	406	696	787	1933	2488	1367	336
YAL058W	770	454	96	1474	695	318	130	95	693	309	286	2232	57	845	414	666	823	801	465	146	81	1218	545	187	1518	314	885	2455	535	1950	664	956	346	2991	1831	1483	641	392	634	2523	468	2047	275	412	723	1520	1840	1202	513
YAL059C-A	0	0	0	4	0	2	0	0	2	2	0	7	0	7	0	1	1	0	0	0	0	2	0	1	0	0	0	6	3	6	0	0	0	12	0	0	2	0	0	7	0	22	5	0	0	1	1	17	9
YAL059W	109	124	17	558	415	209	6	4	34	11	21	184	18	421	198	382	450	379	265	31	31	616	153	71	446	73	464	844	170	1118	41	94	29	165	155	70	388	97	394	1055	168	1271	147	196	226	387	608	299	144
YAL060W	5439	3096	604	6839	2877	1273	981	1318	6214	2659	2477	17867	310	4507	3083	3196	3607	4605	2916	952	490	4481	1751	611	10616	1956	3438	13165	2298	9997	6946	8419	3673	30687	20711	14830	4056	2113	4005	17265	3264	13302	3024	3906	6176	9235	13675	6025	3693
YAL061W	1778	709	203	8384	1700	826	1771	1341	10521	3574	6641	27528	83	2435	1092	1228	1126	1912	1752	394	237	2730	1385	204	8148	1125	3726	15643	3797	16553	13290	13712	5888	51479	38077	24517	2839	1320	3241	10940	1788	13241	1768	2951	3665	5437	10509	4430	875
YAL062W	233	86	12	1127	410	146	89	173	670	512	709	3187	12	223	168	300	344	492	168	39	27	587	290	81	494	70	242	1784	417	1252	967	1021	421	6133	3698	2750	214	84	119	1462	194	1342	98	253	251	872	1146	638	298
YAL063C	15	13	3	115	46	21	5	4	47	17	36	305	5	13	16	28	25	38	12	4	3	78	18	12	20	4	16	130	12	131	85	83	15	409	151	147	29	19	3	111	37	68	17	4	3	39	59	36	0
YAL063C-A	0	0	0	7	2	0	0	0	2	1	0	8	0	11	0	0	2	0	0	0	0	12	0	0	0	0	0	4	0	0	0	0	3	4	0	1	2	0	0	2	0	0	0	0	0	7	0	0	0
YAL064C-A	0	0	0	0	0	0	0	0	0	0	0	0	0	0	0	3	1	0	1	0	0	4	0	0	1	0	0	0	0	5	0	0	0	1	10	0	0	2	0	0	0	0	0	0	0	0	0	0	0
YAL064W	0	0	0	15	4	1	0	0	1	0	3	3	0	5	0	6	5	0	1	0	1	0	0	0	0	1	0	2	0	11	0	0	0	5	0	6	0	0	0	0	0	0	0	0	4	0	0	3	0
YAL064W-B	4	12	0	22	19	8	0	3	12	11	14	63	1	14	3	9	6	3	4	0	4	8	0	0	22	5	13	36	8	50	11	37	1	61	151	51	5	8	31	28	13	9	1	4	10	43	50	11	3
YAL065C	0	0	0	1	0	0	0	0	2	1	0	3	0	0	0	0	0	1	0	0	0	1	0	0	5	0	0	1	0	0	4	0	0	7	10	21	0	0	0	1	2	0	0	0	0	1	0	0	0
YAL066W	0	0	0	0	0	0	0	7	6	7	4	45	0	0	0	0	0	1	0	0	0	0	0	0	0	0	0	4	0	5	4	0	2	14	9	1	0	0	0	4	1	0	0	0	0	3	2	0	0
YAL067C	15	3	1	0	10	1	290	411	2068	632	474	4771	0	15	6	9	5	7	30	0	0	27	0	3	3	1	27	20	15	12	1910	3238	995	3040	3415	2139	30	0	4	10	4	23	6	7	18	10	36	4	2
YAL067W-A	0	0	0	0	0	0	0	0	0	0	0	0	0	0	0	0	0	0	0	0	0	0	0	0	0	0	0	0	0	0	0	0	0	0	0	0	0	0	0	0	0	0	0	0	0	0	0	0	0
YAL068C	0	0	0	0	0	0	0	0	1	1	0	0	0	0	0	0	0	0	0	0	0	0	0	0	0	0	0	0	0	0	0	0	0	0	0	0	1	0	0	0	0	0	0	0	0	0	0	0	0
YAL068W-A	0	0	0	0	0	0	0	0	0	0	0	0	0	0	0	0	0	0	0	0	0	0	0	0	0	0	0	0	0	0	0	0	0	0	0	0	0	0	0	0	0	0	0	0	0	0	0	0	0
YAL069W	0	0	0	0	0	0	0	0	0	0	0	0	0	0	0	0	0	0	0	0	0	0	0	0	0	0	0	0	0	0	0	0	0	0	0	0	0	0	0	0	0	0	0	0	0	0	0	0	0
YAR002C-A	2157	1354	358	3325	1884	888	236	250	1376	416	433	3915	243	3145	2131	3459	4211	4179	2121	634	321	7317	1624	678	4434	1017	2108	3711	876	2779	1481	2000	743	3329	3127	1529	3039	1345	3674	12296	2084	11681	1583	2275	2543	7102	9978	4787	1915
YAR002W	422	198	55	355	172	76	61	50	281	89	96	444	53	606	386	322	184	234	345	81	46	426	68	74	542	166	438	381	173	439	214	318	129	360	371	378	470	216	772	535	237	1052	188	290	482	358	561	271	158
YAR003W	259	177	33	701	385	168	79	115	672	270	198	2726	11	362	207	317	295	301	319	83	25	710	189	97	554	94	225	957	184	1055	553	1041	314	2344	2183	1511	290	109	345	968	219	1018	156	266	295	808	1302	628	214
YAR007C	898	393	84	603	306	142	117	154	758	163	122	1167	81	1075	687	636	469	693	773	164	83	512	115	103	1133	233	546	815	139	543	676	1071	407	1095	1138	817	1111	344	1355	1754	403	1972	586	696	1247	1103	1316	769	419
YAR008W	47	35	7	157	125	50	6	15	38	19	15	110	6	147	48	142	115	77	77	29	7	131	27	19	133	22	68	210	49	157	50	82	20	135	138	44	120	47	189	324	89	326	29	18	22	159	207	104	66
YAR009C	0	0	0	0	0	0	0	0	0	0	0	0	0	0	0	0	0	0	0	0	0	0	0	0	0	0	0	0	0	0	0	0	0	0	0	0	0	0	0	0	0	0	0	0	0	0	0	0	0
YAR010C	0	0	0	0	0	0	0	0	0	0	0	0	0	0	0	0	0	0	0	0	0	0	0	0	0	0	0	0	0	0	0	0	0	0	0	0	0	0	0	0	0	0	0	0	0	0	0	0	0
YAR014C	424	255	70	1206	376	181	82	79	413	191	251	1018	38	465	379	437	317	471	354	77	38	559	206	81	754	125	408	1148	413	1077	335	868	222	1181	1752	1247	544	199	509	1059	433	2194	169	190	425	799	1266	901	237
YAR015W	2644	2256	452	2319	1226	589	758	447	5042	732	936	9956	302	4731	1652	1708	2044	1489	2532	404	276	2143	531	188	4696	1119	2153	2208	480	1711	2713	4600	1930	4700	4512	3613	3002	1309	2950	4798	965	5282	925	1516	2163	1553	1655	984	2106
YAR018C	165	64	32	336	123	90	30	37	129	103	104	506	9	132	75	147	79	115	152	15	18	160	87	29	451	48	124	317	136	406	199	489	139	473	545	454	167	55	234	272	128	719	85	126	116	166	248	265	134
YAR019C	237	189	51	866	367	153	97	90	522	175	354	1937	61	603	353	744	599	935	372	71	57	776	211	77	751	112	280	1225	318	689	416	474	295	1878	1430	1103	447	188	445	2024	437	1831	169	204	266	944	737	749	169
YAR019W-A	0	5	0	10	1	3	0	0	2	2	0	3	0	3	10	2	8	10	3	0	1	6	0	0	0	0	0	7	1	2	0	0	0	4	0	6	2	3	0	0	1	0	0	0	0	6	0	11	0
YAR020C	0	0	1	10	4	1	1	0	14	4	2	45	0	3	9	7	4	0	2	0	1	5	1	0	16	2	0	19	1	15	7	0	5	43	53	22	4	2	34	9	4	9	2	7	1	15	23	40	6
YAR023C	266	41	6	757	161	105	30	48	315	168	155	1029	6	132	79	144	143	197	99	14	12	320	161	46	136	26	54	445	90	395	190	45	125	662	536	429	104	39	61	330	93	243	15	86	77	207	252	162	48
YAR027W	918	385	111	1934	653	382	267	354	1367	497	416	4187	94	1327	1014	1345	1099	1574	974	257	122	1683	522	244	1204	233	605	1581	273	1585	1146	1658	742	2691	1796	1399	868	337	1015	2853	622	2849	592	731	1249	1741	2086	1245	379
YAR028W	580	275	45	1351	690	344	71	110	702	215	189	1896	42	663	372	609	557	598	718	162	56	1336	231	204	541	150	525	936	355	997	509	354	302	899	702	558	530	252	465	1249	307	1042	314	404	659	965	1573	779	189
YAR029W	12	5	0	21	5	1	1	1	8	3	8	16	0	10	3	12	6	17	10	1	0	7	7	4	16	1	8	21	8	25	5	0	5	17	35	30	7	10	21	15	3	18	5	48	5	11	30	4	12
YAR030C	4	7	0	13	3	3	0	0	11	5	2	47	0	0	0	5	0	2	1	0	0	9	0	4	0	0	0	21	0	14	3	94	5	15	8	5	1	0	1	5	1	27	0	0	14	13	11	3	3
YAR031W	33	17	8	247	125	62	13	14	76	20	34	259	8	102	93	93	108	123	51	14	4	203	36	26	91	16	39	178	56	130	37	140	52	159	91	79	63	18	45	171	29	140	27	52	43	151	129	163	15
YAR033W	36	44	9	216	133	49	18	20	93	43	39	417	6	69	71	70	104	97	55	23	7	234	54	15	73	8	44	136	54	188	58	53	48	212	86	80	56	10	52	185	62	205	17	22	99	154	121	120	41
YAR035C-A	0	0	0	0	0	0	0	0	0	0	0	1	0	0	0	0	0	0	0	0	0	0	0	0	1	0	0	1	0	0	8	0	0	6	0	3	0	0	0	0	0	0	0	0	0	0	0	0	0
YAR035W	72	25	18	575	168	88	13	14	70	59	109	293	16	122	43	282	339	305	107	20	16	587	260	43	419	47	40	832	298	482	108	109	36	715	453	433	97	83	133	1198	203	1353	48	115	128	379	595	546	93
YAR042W	516	327	72	978	338	158	87	129	617	232	302	1219	82	927	577	672	502	758	619	161	72	679	226	86	1014	188	504	1719	554	1072	386	770	263	1265	1791	1376	780	276	1105	1819	731	4122	296	485	721	878	1429	1059	266
YAR047C	0	0	0	10	4	18	1	0	2	4	0	9	0	4	0	3	0	6	0	0	1	0	0	0	42	0	0	20	0	0	5	87	1	17	1	12	8	0	0	8	2	0	0	0	0	8	5	3	0
YAR050W	29	11	1	124	24	18	8	8	21	24	25	156	0	15	4	29	25	28	4	5	1	59	9	5	27	2	20	95	14	50	20	0	19	154	143	154	7	1	0	40	7	87	1	1	7	53	68	47	4
YAR053W	0	0	0	2	1	1	0	0	2	0	1	9	0	0	0	1	0	3	0	0	1	1	0	0	0	0	0	3	0	0	0	0	0	4	0	0	2	0	0	0	0	17	0	0	0	0	0	0	0
YAR060C	0	0	0	0	0	0	0	0	0	0	0	0	0	0	0	0	0	0	0	0	0	0	0	0	0	0	0	0	0	0	0	0	0	0	0	0	0	0	0	0	0	0	0	0	0	0	0	0	0
YAR064W	0	0	0	0	0	0	0	0	0	0	0	0	0	0	0	0	0	0	0	0	0	0	0	0	0	0	0	1	0	0	0	0	0	0	0	0	0	0	0	0	0	0	0	0	0	0	0	0	0
YAR066W	0	0	0	0	0	0	0	0	0	0	0	1	0	0	0	0	0	0	0	0	0	0	0	0	0	0	0	2	0	0	2	0	0	0	0	0	0	0	0	2	0	0	0	0	0	0	0	0	0
YAR068W	0	0	0	0	0	0	0	0	0	0	0	0	0	0	0	0	0	0	0	0	0	0	0	0	0	0	0	0	0	0	0	0	0	0	0	0	0	0	0	0	0	0	0	0	0	0	0	0	0
YAR069C	0	0	0	0	0	0	0	0	0	0	0	0	0	0	0	0	0	0	0	0	0	0	0	0	0	0	0	0	0	0	0	0	0	0	0	0	0	0	0	0	0	0	0	0	0	0	0	0	0
YAR070C	0	0	0	0	0	0	0	0	0	0	0	0	0	0	0	0	0	0	0	0	0	0	0	0	0	0	0	0	0	0	0	0	0	2	0	0	0	0	0	0	0	0	0	0	0	0	0	0	0
YAR071W	10	5	0	29	9	4	2	5	13	5	7	39	5	2	1	15	11	8	4	3	0	3	9	3	4	4	8	34	0	30	11	0	1	44	11	30	8	3	22	31	7	5	1	8	14	18	19	25	6
YAR073W	2	1	1	8	2	1	1	0	6	5	12	41	1	5	7	3	4	5	4	0	1	3	3	3	10	1	3	22	2	26	11	1	9	57	32	25	5	5	17	25	2	19	2	1	2	12	6	3	4
YAR075W	0	1	0	0	1	2	0	0	2	1	0	3	0	3	0	0	2	2	2	0	0	1	0	0	3	0	0	1	0	0	1	0	0	19	3	14	1	0	1	2	0	1	0	0	1	0	1	0	0
YBL001C	1120	341	161	4836	1365	764	196	179	717	628	1150	4716	68	681	420	1357	962	1197	635	144	109	1924	645	202	1612	331	628	3412	826	1798	841	1221	473	2455	1631	972	902	460	632	3009	1004	2953	392	604	997	1756	2491	1371	716
YBL002W	1642	2120	429	3711	2737	1380	487	453	1781	1168	939	14500	502	6577	1878	4940	4256	4331	3527	556	460	5554	1759	632	4967	1072	2310	10727	1105	5416	3190	5605	1447	15487	10605	5871	3044	1578	5262	19802	2783	19269	2272	3039	4017	8927	8904	5102	1488
YBL003C	3354	1835	513	6203	3690	1647	401	510	2475	1118	1253	8603	449	7719	3701	5106	5401	4619	4775	886	559	6543	939	648	4182	771	2777	5376	1430	3826	2707	3208	1244	6138	4558	3232	6643	1678	3906	13141	2396	10317	1698	2797	3768	3820	6300	3090	1988
YBL004W	974	887	143	1189	836	421	5	8	37	25	24	106	176	2316	1719	1525	1093	1688	1219	314	155	1165	312	207	2323	504	1464	2783	1338	3467	69	85	41	179	253	234	1827	685	1833	3143	1289	5936	656	746	1718	1807	2069	1970	587
YBL005W	109	51	25	271	105	54	31	37	135	87	62	434	11	165	65	113	77	121	101	14	9	143	29	15	618	105	380	671	220	520	279	934	119	578	921	751	321	168	386	570	243	1276	137	275	447	392	365	441	55
YBL005W-A	0	0	0	0	0	0	0	0	0	0	0	0	0	0	0	0	0	0	0	0	0	0	0	0	0	0	0	0	0	0	0	0	0	0	0	0	0	0	0	0	0	0	0	0	0	0	0	0	0
YBL005W-B	0	0	0	0	0	0	0	0	0	0	0	0	0	0	0	0	0	0	0	0	0	0	0	0	0	0	0	0	0	0	0	0	0	0	0	0	0	0	0	0	0	0	0	0	0	0	0	0	0
YBL006C	1401	512	112	5405	2052	915	199	174	1134	763	1083	4523	75	941	718	1752	1625	1690	634	245	82	3417	2070	394	2594	465	850	6327	2232	4348	1106	1347	608	5572	4036	3860	801	554	579	5808	1043	4523	377	659	1038	3389	4515	3034	728
YBL006W-A	15	2	1	43	14	5	8	6	7	11	14	76	1	0	2	8	5	13	6	1	0	13	1	3	11	2	0	100	18	74	17	0	24	138	150	102	1	6	0	40	8	14	1	0	1	39	48	24	8
YBL007C	3409	1830	340	3110	1203	605	394	454	2542	810	902	5450	356	4274	2577	2398	2240	2901	2715	705	336	3164	858	353	5099	958	1861	4717	1489	2911	1744	3242	1213	6294	6089	4477	3179	1723	3462	6686	2001	7903	1537	2557	3904	3713	4878	3682	1714
YBL008W	265	188	40	450	220	111	32	32	205	81	79	488	53	261	216	188	161	160	187	39	33	251	129	45	450	106	311	731	196	680	238	737	132	634	722	445	363	160	376	558	162	657	128	346	373	420	498	382	278
YBL008W-A	0	0	0	7	2	2	0	0	1	1	0	1	0	0	0	3	4	10	0	0	0	6	3	2	14	1	0	8	6	3	0	0	0	1	5	4	0	0	0	7	1	1	0	0	13	2	5	0	8
YBL009W	84	87	13	235	135	85	13	16	49	45	34	269	22	276	201	213	210	270	251	47	21	312	33	43	355	85	185	390	140	255	80	98	51	203	269	187	311	154	335	586	256	918	127	188	308	386	335	328	171
YBL010C	45	23	6	98	42	29	10	34	75	25	20	160	5	73	49	70	24	64	79	24	11	76	13	8	94	20	56	127	53	182	54	70	33	91	207	83	83	38	147	161	54	330	18	56	106	90	146	88	30
YBL011W	1696	1180	235	3691	1665	737	328	321	2119	755	851	7231	164	2097	1107	1883	2247	2120	1417	352	191	2496	983	297	4547	694	2194	6880	1817	4705	1991	2704	983	8969	6982	4837	1715	808	1979	6576	1323	6266	774	1195	1998	4200	6818	3201	1074
YBL012C	0	0	0	1	0	0	0	0	1	0	0	0	0	0	0	0	0	0	0	0	0	0	0	0	0	0	0	0	0	0	0	0	0	1	0	0	0	0	0	0	1	0	0	0	0	0	9	0	0
YBL013W	190	78	20	714	211	112	57	44	274	118	153	765	18	177	117	284	233	270	134	23	20	328	180	47	409	70	133	836	231	375	244	209	118	1113	755	698	140	69	184	997	163	904	60	226	198	411	375	382	94
YBL014C	456	121	34	865	272	161	28	50	217	124	156	635	33	439	255	418	211	349	271	90	43	402	278	90	636	91	383	1257	380	1162	182	438	128	796	1126	562	457	156	393	885	327	1373	126	165	326	578	825	554	207
YBL015W	1375	998	191	2134	718	402	395	260	2203	900	1042	6355	159	2295	1087	2331	2196	3038	1922	325	310	3512	1135	370	2936	544	862	3443	725	2387	1784	2450	932	8587	5721	4764	1212	726	1686	8078	1759	7101	1093	1346	2379	3451	4618	3608	1070
YBL016W	499	398	105	1317	484	279	78	63	435	135	185	1115	118	983	468	744	676	748	544	120	90	913	437	120	1549	293	530	1543	343	1015	396	262	191	1200	686	628	520	363	599	2096	482	2332	295	517	643	899	1009	827	281
YBL017C	2644	1708	265	2829	1401	741	261	507	1934	751	678	5243	224	3096	2344	1608	1785	2317	1947	601	219	2193	689	349	3825	791	2186	4648	1551	3564	1450	2440	1119	4149	6102	4055	2587	1015	3097	4448	1501	6360	1155	2057	2807	3546	5214	3251	1294
YBL018C	94	50	17	417	232	148	15	6	42	34	15	154	11	164	105	194	156	156	71	24	7	205	31	23	310	60	145	726	194	505	81	186	16	224	172	88	154	62	137	628	104	503	69	47	104	292	317	190	93
YBL019W	35	31	6	186	80	42	14	24	80	60	52	360	11	105	82	158	101	132	58	35	11	145	62	35	189	19	85	297	63	326	92	230	97	239	521	289	101	35	190	327	110	418	42	47	145	172	331	203	34
YBL020W	479	379	73	983	485	266	64	71	410	151	149	1309	61	919	426	731	739	656	532	136	72	901	365	93	1129	202	588	1606	449	915	429	283	183	1627	1351	892	726	310	495	2350	539	2507	242	364	606	1138	1135	1176	501
YBL021C	154	90	20	577	212	75	16	40	159	50	132	394	12	267	108	217	233	226	116	107	11	463	194	39	386	88	242	739	240	516	133	78	57	639	586	405	150	112	200	1107	212	1158	66	51	179	352	523	351	100
YBL022C	2366	1329	230	2971	1013	524	193	279	1205	455	508	2797	171	2019	1827	1313	911	1514	1689	377	144	1630	605	264	3921	693	2001	3649	1141	2924	1225	2266	748	3220	4423	2711	2499	1027	2955	3549	1111	6491	1264	2460	2776	2638	4425	2507	1027
YBL023C	533	378	54	404	297	144	66	97	471	134	108	1386	39	634	498	291	357	290	402	97	38	373	107	54	1169	175	580	1005	265	856	564	830	296	1325	1253	655	707	294	839	902	323	1454	257	413	630	856	1153	512	326
YBL024W	1030	985	155	683	412	177	43	46	322	58	45	368	166	1936	898	649	597	540	1412	297	164	768	268	98	2264	638	1784	1294	331	1179	372	855	204	496	584	378	1552	666	1873	1805	524	2643	808	1013	2007	1000	1441	701	765
YBL025W	64	18	4	62	10	4	6	3	22	15	7	42	0	25	20	18	12	29	8	4	3	30	18	4	17	3	11	59	7	77	15	0	9	67	83	35	16	3	14	32	8	42	0	1	0	28	31	14	2
YBL026W	359	81	56	761	316	250	52	48	155	111	88	393	65	306	332	502	260	526	351	70	52	524	161	79	395	44	203	659	227	254	238	164	163	305	311	171	366	124	270	925	130	452	236	251	523	559	378	286	131
YBL027W	7512	4208	1001	10223	5550	2270	252	271	2119	376	439	4974	669	9926	7312	6993	6993	6910	9537	2224	1022	11210	2409	1099	9117	3047	7706	6448	2464	6068	700	1933	621	946	1707	1017	14515	4525	11674	13663	3321	15554	2614	8441	6542	4201	7871	4633	4496
YBL028C	41	29	16	184	94	65	1	1	3	2	2	10	8	173	142	177	86	113	115	20	13	221	85	34	130	11	73	145	88	160	1	0	5	7	9	11	200	47	269	191	31	276	24	129	94	95	114	114	29
YBL029C-A	85	83	24	591	258	137	81	60	345	209	178	1368	27	378	194	401	285	333	215	27	25	490	280	85	231	26	135	624	119	288	275	242	185	948	658	430	264	64	182	949	110	700	123	96	172	452	389	218	99
YBL029W	5	8	8	281	56	65	34	6	82	71	66	322	20	90	28	114	68	125	32	26	2	99	40	13	129	10	30	168	45	74	121	103	80	278	235	152	45	33	47	224	70	344	20	81	23	97	57	139	33
YBL030C	2427	2425	1099	2599	2137	927	1139	406	3908	884	812	8743	497	3073	1133	3826	5336	3559	2706	294	668	4826	892	358	10279	2367	4978	6958	1435	3483	4822	5246	1796	12447	9013	5317	2856	2001	5409	17736	3979	19690	2249	4119	3675	6218	9522	5078	2402
YBL031W	34	18	3	124	57	34	6	5	62	48	44	85	4	68	36	82	43	71	80	17	12	63	24	21	83	16	71	129	50	86	23	96	22	55	121	100	87	16	57	124	66	503	21	42	46	73	34	117	32
YBL032W	789	816	207	976	766	289	169	141	918	187	187	1758	156	1837	811	1352	1603	1162	1437	243	217	2102	615	209	2531	602	1392	2855	534	1409	904	1349	451	2153	1614	1452	1788	891	1830	5497	940	4232	753	1067	1774	2758	3408	2160	825
YBL033C	962	671	147	2070	601	303	368	315	1918	719	1226	4439	144	2038	797	1241	1070	1260	2511	663	377	3570	2367	378	2483	504	748	2198	791	1388	2155	2133	855	6344	4215	2828	1161	787	1107	4490	892	5178	1022	1523	2126	2889	3778	2459	1455
YBL034C	214	78	30	214	94	51	23	25	140	71	57	257	28	213	120	156	128	119	120	41	4	123	29	23	206	60	207	329	117	321	120	568	71	332	505	323	179	85	258	307	163	804	107	90	204	263	498	268	72
YBL035C	113	104	25	121	79	46	15	1	92	20	18	165	23	241	121	163	119	150	221	64	35	167	53	39	217	66	249	203	42	146	81	29	60	172	151	111	225	120	284	355	147	847	117	190	266	256	278	279	243
YBL036C	378	268	73	998	388	223	39	38	294	91	90	772	55	622	337	429	387	474	483	79	59	627	94	74	793	136	394	875	185	639	285	455	151	522	471	370	683	208	755	1159	255	1684	273	412	452	709	1051	353	315
YBL037W	236	196	42	416	164	74	39	43	229	89	113	501	31	344	194	195	110	200	233	47	28	229	46	41	540	100	228	420	114	413	269	392	163	378	543	485	316	110	372	389	160	566	141	191	310	294	309	305	130
YBL038W	293	157	50	651	185	110	64	90	308	96	115	548	34	437	266	304	188	346	325	67	47	308	183	44	561	86	286	436	155	416	399	606	182	692	800	323	528	142	465	796	177	1640	193	192	278	445	331	413	205
YBL039C	2268	3549	356	1657	1178	573	15	18	185	26	16	226	493	8343	4086	2623	3423	2616	4838	779	509	2876	645	336	5068	1654	4874	2736	883	2946	86	132	49	147	239	131	6202	2010	5747	7670	1358	6416	2282	2964	5120	3185	4387	1831	2454
YBL039C-A	0	0	0	0	0	0	0	0	0	0	0	0	0	0	0	0	0	0	0	0	0	0	0	0	0	0	0	0	0	0	0	0	0	0	0	0	0	0	0	0	0	0	0	0	0	0	0	0	0
YBL039W-B	24	26	1	96	45	21	12	41	41	23	14	116	2	28	50	49	37	45	25	7	8	46	8	9	51	0	50	99	39	96	48	53	44	120	96	56	52	12	55	86	23	136	32	15	69	78	123	1	54
YBL040C	801	365	127	1104	539	298	122	104	596	231	189	1574	60	691	437	1251	695	1173	654	117	102	1257	210	133	916	253	387	768	268	913	464	791	349	970	724	559	742	337	867	1503	525	1920	315	625	781	893	1422	665	416
YBL041W	1809	929	263	4513	1819	804	201	185	1194	860	602	4650	153	2155	1369	2947	2005	2277	1846	375	203	3270	635	476	2530	552	1071	2985	1213	2556	898	1573	568	3777	2244	2202	2001	592	2292	5850	1457	6649	957	1716	1788	2355	2987	2267	998
YBL042C	2244	1675	387	2106	1348	602	140	148	774	346	336	3240	176	2147	844	1454	2118	1329	1021	166	133	1599	351	160	4135	1130	1898	4144	1195	2661	1297	743	505	4801	3268	1961	1570	856	1572	5688	1073	4534	569	679	1250	2215	2454	1593	2095
YBL043W	44	32	6	95	65	46	24	25	153	46	48	395	5	78	26	24	35	19	386	66	25	469	138	32	156	44	68	391	60	155	279	466	122	604	371	273	99	50	90	164	31	267	179	271	413	586	931	318	41
YBL044W	2	0	0	33	12	5	0	0	3	4	12	9	0	6	6	8	9	6	2	0	2	13	22	5	3	1	1	13	1	6	1	0	0	7	2	13	6	3	0	5	0	15	0	67	0	10	28	2	1
YBL045C	2175	1586	278	1492	985	415	439	452	2786	563	547	5457	187	2773	1618	1543	1731	1591	2344	439	250	2133	853	275	3502	828	1200	2770	478	1296	2067	2919	1303	4271	3526	2277	2255	1094	2178	5915	1279	4941	1206	1557	2927	2762	3095	1830	1427
YBL046W	33	62	12	197	57	32	26	23	142	50	49	237	9	118	152	142	51	83	113	38	15	112	56	26	167	51	156	113	81	241	120	162	90	263	381	251	147	70	167	308	138	1043	54	199	173	98	332	193	21
YBL047C	3366	2584	547	5755	1901	1053	489	510	2635	993	1671	6822	351	3231	2413	2475	2505	3720	2430	708	304	3239	1292	421	6579	1566	2380	5556	2005	3727	1893	3833	1461	6653	6476	5817	2328	1484	2826	6775	2205	10144	1445	2097	3840	4776	6412	4336	2060
YBL048W	0	10	1	33	14	7	5	4	34	18	12	114	0	4	7	5	10	9	9	3	11	56	6	3	25	4	12	73	7	57	38	67	17	122	114	48	13	0	1	31	3	47	13	29	4	87	62	14	26
YBL049W	33	3	4	194	69	21	15	30	130	68	80	596	1	30	0	31	39	33	63	7	7	212	128	24	117	9	2	153	44	114	83	165	22	380	383	181	34	3	3	77	36	128	28	95	61	208	352	110	51
YBL050W	981	492	128	1769	531	251	153	168	890	219	281	1909	60	838	771	802	625	887	837	243	108	1293	570	121	1265	263	1120	1239	273	1261	969	1520	548	1625	1908	1083	1330	283	1449	2366	353	2704	550	858	1069	1263	1987	708	486
YBL051C	355	281	90	547	268	137	90	65	379	128	99	665	82	796	496	799	393	690	515	140	65	535	270	119	1084	313	506	978	519	901	290	123	206	770	1054	883	642	511	1132	1563	1052	4074	387	671	930	1283	2175	1643	344
YBL052C	97	33	7	214	119	81	8	8	63	45	35	172	11	91	103	129	75	149	78	38	10	133	56	48	176	18	47	474	108	460	52	70	35	242	401	294	97	51	195	198	95	415	45	60	154	225	234	238	26
YBL053W	0	1	0	0	0	1	0	0	0	0	0	0	0	0	0	0	0	0	1	0	0	0	0	0	0	0	5	1	0	4	0	0	0	1	0	0	0	0	0	4	0	9	0	0	0	0	1	0	0
YBL054W	106	110	26	164	103	58	0	0	13	3	8	8	25	338	94	187	191	163	161	29	22	198	35	18	477	162	423	333	159	355	31	5	0	20	21	4	199	114	212	458	177	848	49	52	158	170	351	147	191
YBL055C	426	323	43	929	435	219	49	73	310	95	96	803	25	547	326	479	523	473	304	93	33	641	320	71	1122	208	597	1215	326	1052	243	393	192	706	787	435	521	123	511	1378	381	1839	213	315	471	738	947	697	367
YBL056W	1115	599	143	2068	866	398	155	270	1016	445	339	2895	87	1185	933	1425	1068	1076	983	317	136	1816	532	305	2323	428	1941	3544	905	4011	756	2107	530	2630	4541	2017	1651	479	2055	3997	1443	7347	766	1700	1582	3104	6473	3220	460
YBL057C	1019	519	118	2202	1179	527	71	165	713	234	204	1907	54	738	620	689	1050	926	629	188	85	1726	639	176	1561	381	742	1624	290	1583	610	912	383	1598	1217	774	873	360	852	2320	447	2528	436	696	1007	1159	1513	793	891
YBL058W	3636	1721	269	5182	1785	834	363	610	2897	700	942	6693	128	2530	1446	1876	2083	2690	1754	630	177	2699	2207	380	4137	896	2233	4747	1475	4375	1791	2945	1123	6128	4633	3087	2331	1002	2846	6369	1475	7327	1015	2019	2394	3948	6795	2627	1563
YBL059C-A	120	38	33	272	123	61	13	14	79	54	21	251	13	93	99	163	80	200	131	19	24	164	58	40	192	29	87	374	83	235	95	327	55	336	202	122	235	48	153	312	105	343	88	135	162	266	310	120	19
YBL059W	184	97	27	607	406	189	25	54	181	84	150	656	5	241	137	164	166	236	261	82	14	428	593	84	340	24	402	768	135	714	189	276	78	577	562	264	207	52	227	626	98	525	123	212	231	471	901	200	166
YBL060W	95	41	9	219	66	40	9	13	90	54	49	199	11	57	78	117	68	116	89	30	6	108	57	13	223	27	92	221	52	163	95	43	48	176	272	203	112	40	134	197	72	551	53	113	117	96	146	182	52
YBL061C	168	146	28	509	271	140	34	42	214	138	101	649	25	299	223	387	245	295	211	78	45	398	164	100	361	75	173	743	212	555	179	338	97	578	569	511	268	109	321	501	207	1472	86	66	265	423	647	466	132
YBL062W	0	1	0	0	0	0	0	0	0	0	0	0	1	0	0	0	0	0	2	0	0	7	0	0	0	0	0	0	0	0	0	0	0	0	0	0	0	0	0	0	0	0	1	0	0	1	0	0	0
YBL063W	93	68	11	302	120	58	13	25	95	68	89	286	17	125	59	142	84	201	109	22	13	153	58	35	208	45	54	379	189	252	114	316	103	265	416	351	129	73	325	327	160	454	63	143	158	215	249	328	36
YBL064C	1263	435	161	2411	523	276	403	365	2131	474	636	3543	47	922	327	652	467	577	2560	641	333	3953	1793	487	1863	280	665	1555	244	895	2370	3635	840	3371	1957	1327	1059	292	784	1660	296	1819	1497	2033	2453	2324	3154	2041	817
YBL065W	4	0	0	2	0	0	2	9	3	5	3	62	0	1	0	1	0	0	1	0	0	0	0	0	0	0	0	7	0	14	25	0	3	135	129	68	0	0	0	8	3	3	3	2	0	7	66	1	0
YBL066C	162	133	35	402	188	117	43	45	299	98	154	901	35	275	125	319	290	445	224	34	40	478	173	48	587	125	228	1329	279	554	289	759	148	1135	1151	828	208	137	423	1157	294	1342	148	190	308	650	657	615	104
YBL067C	391	188	47	428	221	145	29	71	196	104	60	526	49	386	462	367	237	357	218	90	22	279	75	62	738	125	289	1208	230	876	253	846	147	536	960	535	637	164	673	988	323	1670	186	371	351	654	878	467	128
YBL068W	337	355	75	478	347	128	23	8	146	13	32	292	80	857	472	469	491	416	753	103	131	860	121	57	726	219	615	833	119	588	171	256	91	176	219	110	1004	278	869	1625	257	1247	424	629	744	811	1180	413	373
YBL068W-A	0	0	0	0	0	0	0	0	0	0	0	0	0	0	0	0	0	0	0	0	0	0	0	0	0	0	0	0	0	0	0	0	0	0	0	0	0	0	0	0	0	0	0	0	0	0	0	0	0
YBL069W	453	376	75	779	332	200	78	57	454	124	122	798	59	713	263	367	401	358	559	105	88	732	151	59	1357	263	518	1378	347	957	526	816	207	1023	1085	574	686	279	620	1696	348	2149	366	501	802	794	1196	774	407
YBL070C	0	0	0	2	0	0	0	0	5	1	0	0	0	0	0	0	0	0	1	0	0	2	0	0	0	0	0	3	0	0	0	0	0	1	0	3	0	0	0	0	1	0	2	0	0	0	0	0	0
YBL071C	0	0	0	28	7	8	0	0	3	3	5	16	0	0	0	2	2	3	1	0	0	7	3	1	0	2	0	15	14	28	0	0	8	9	9	0	0	0	0	27	1	125	0	0	1	13	19	20	5
YBL071C-B	0	5	1	17	7	1	1	0	3	2	3	4	1	9	2	8	10	7	5	0	0	12	3	1	22	2	0	13	1	0	3	0	2	20	0	11	1	2	10	21	7	30	1	8	29	9	0	22	10
YBL071W-A	52	33	19	237	157	65	10	3	58	31	25	294	12	113	80	194	253	240	104	13	11	312	77	35	314	32	216	738	86	665	54	29	21	270	295	131	121	30	171	842	174	819	67	182	108	338	528	223	92
YBL072C	8522	4686	1111	15465	8930	4181	285	375	2042	1039	665	8672	672	9316	6768	10721	15542	17282	7002	2616	1139	18138	6013	1800	12749	4038	6854	15398	5458	10020	1052	1830	1039	3934	3137	2762	7660	4231	8007	38477	8985	37494	3888	5765	11044	14652	15907	11514	6797
YBL073W	4	0	0	4	1	0	0	0	0	0	0	1	0	0	0	0	0	4	0	0	0	0	3	0	0	0	0	6	0	0	1	0	0	1	0	5	0	0	0	1	0	0	0	0	0	4	0	0	0
YBL074C	124	23	11	196	128	42	14	14	132	67	50	463	9	85	61	100	59	82	56	27	17	190	46	27	232	24	94	345	65	296	80	310	52	306	355	294	118	33	141	249	89	406	29	168	102	151	310	141	25
YBL075C	122	80	14	281	115	35	31	56	226	114	105	626	14	150	150	137	111	219	158	30	33	205	88	46	196	42	77	530	156	435	160	303	120	531	868	473	157	75	211	546	136	511	81	188	258	272	515	324	63
YBL076C	13226	11669	1933	7469	4699	2307	773	769	5857	1295	942	10636	1566	20886	12293	8813	8916	10443	15473	3060	1820	10354	2775	1324	20067	5402	14194	14525	3866	11682	3675	8703	2668	10484	14871	8025	16517	6946	19763	27210	7723	30942	7774	13569	19207	15258	21888	11516	8254
YBL077W	11	0	0	0	3	0	1	1	2	0	0	3	0	0	0	0	0	0	0	0	0	0	0	0	0	0	0	0	0	0	0	0	4	1	16	0	0	0	0	0	0	0	1	0	0	0	0	0	0
YBL078C	103	35	19	422	144	98	57	79	296	209	203	1134	38	249	207	273	105	295	106	54	17	286	194	68	367	33	89	720	171	602	367	638	150	1291	1355	499	344	80	231	675	101	825	121	269	214	733	1221	487	68
YBL079W	1074	672	143	1870	913	527	77	107	723	331	376	2372	105	1367	949	1228	1107	1562	972	211	109	1452	792	233	2320	410	906	3292	1218	2399	558	606	295	2331	2627	2237	1113	624	1162	3629	1153	4882	517	759	1404	2065	2425	2433	728
YBL080C	230	113	22	387	163	90	22	31	226	107	115	666	11	167	139	171	148	181	113	9	20	280	49	35	393	64	161	469	109	284	233	444	160	639	712	441	200	71	211	480	160	560	72	151	153	357	334	250	98
YBL081W	43	32	10	188	113	61	7	9	23	14	42	161	21	57	23	151	197	160	26	7	11	159	112	23	253	44	79	393	105	168	35	3	12	67	113	79	67	83	73	354	145	515	33	21	85	140	145	189	65
YBL082C	672	545	119	1755	972	449	83	48	427	298	249	1922	96	965	509	1892	1804	1745	662	168	161	2602	678	300	2282	554	1106	3544	1264	2918	460	584	225	2868	2393	1859	690	509	970	6056	1043	5577	398	645	887	3139	4646	3498	688
YBL083C	0	0	0	0	1	3	0	0	2	0	0	7	0	1	6	2	2	1	0	0	1	8	0	0	11	0	0	11	0	0	1	0	0	5	0	2	2	0	0	19	4	0	0	0	5	16	4	5	3
YBL084C	192	122	30	601	179	123	60	41	235	139	130	604	25	305	167	356	295	396	186	60	26	329	166	55	352	82	186	555	204	429	216	418	137	676	693	503	218	123	121	833	235	895	94	57	152	425	499	417	140
YBL085W	228	89	21	295	141	84	35	61	218	111	91	392	35	306	294	410	165	283	208	56	21	254	81	49	271	69	180	554	269	470	154	328	141	372	655	470	364	155	495	671	331	1942	92	210	290	320	490	521	96
YBL086C	82	49	18	506	161	67	59	89	263	182	132	766	28	328	262	421	240	364	254	91	19	514	223	117	227	46	248	293	179	349	187	270	140	368	607	471	307	133	313	626	303	1825	160	189	372	339	525	446	99
YBL087C	8139	4262	1496	41518	11386	5601	290	247	1503	1025	1471	4806	888	12036	5035	18398	11399	17769	8511	1610	1361	21615	9184	3121	13868	2931	7705	14721	6192	16389	633	1514	567	2453	3159	2478	6961	3374	6074	33969	6411	36098	2894	5844	7881	8192	15879	8876	8444
YBL088C	316	164	34	644	264	150	31	64	309	185	196	1013	23	377	273	444	300	373	252	82	21	324	97	72	615	92	227	1169	447	1036	199	503	155	824	1403	1105	387	144	331	786	378	1742	107	148	293	530	861	880	125
YBL089W	593	211	82	1680	640	390	125	107	652	369	410	2683	43	541	204	533	495	538	349	61	30	1059	342	129	786	174	311	1560	420	1431	609	511	354	2440	1929	1528	294	156	246	1418	362	1686	140	296	522	871	891	752	393
YBL090W	486	169	39	1100	434	212	33	69	307	126	145	1320	19	328	248	320	326	355	341	88	24	575	186	75	467	130	452	935	132	600	393	558	210	1083	756	471	473	116	348	1024	200	1036	273	285	518	642	626	333	192
YBL091C	1351	956	228	1589	767	361	232	214	1359	292	319	2402	154	2315	1320	1560	1233	1401	1488	385	218	1583	555	239	2859	604	2159	2458	734	2247	921	2094	481	1755	2662	1336	2001	912	2736	3767	1262	5634	760	2206	1937	1664	4001	2032	1149
YBL091C-A	109	58	31	350	138	68	46	28	237	111	112	957	15	217	75	258	160	204	159	53	27	253	82	42	235	39	81	349	91	250	173	172	96	496	544	305	199	96	144	525	156	453	75	131	255	264	334	168	54
YBL092W	12867	8794	2294	21229	13160	5637	661	575	4288	1129	1291	10319	1497	23188	9016	16875	15108	12757	16921	3041	2260	26810	5648	2482	17730	6202	12456	17447	4706	11671	1738	4057	1314	3108	4813	2550	17656	6792	14994	35542	7827	35006	6180	13606	13444	12758	19386	9431	10650
YBL093C	414	217	49	1487	629	354	60	49	435	142	254	1060	32	677	306	562	389	446	418	110	67	735	380	95	1024	119	341	1413	363	688	390	144	137	883	719	525	507	183	430	1451	264	1713	168	315	472	615	466	483	416
YBL094C	0	1	0	0	4	2	0	0	9	1	2	13	0	10	9	5	5	12	0	0	0	1	6	2	27	1	2	16	3	19	3	0	5	29	5	1	9	2	0	24	10	0	3	3	1	15	9	2	5
YBL095W	315	142	41	849	264	128	81	86	292	270	293	977	32	394	354	591	365	535	259	177	49	697	389	116	766	172	253	1300	339	944	543	455	284	1742	1092	1062	449	151	305	1529	357	1158	250	207	394	1002	1309	630	211
YBL096C	0	1	0	2	0	0	0	0	0	1	0	8	0	1	1	1	0	0	4	0	1	3	3	1	0	1	0	4	4	0	5	0	0	11	4	5	0	0	0	6	0	28	0	9	0	3	0	1	0
YBL097W	59	32	7	89	33	18	6	6	41	27	20	81	3	40	69	69	29	28	66	30	2	52	31	7	115	9	36	110	39	172	35	118	45	111	295	113	61	32	148	123	66	334	42	72	97	67	296	108	28
YBL098W	224	81	23	262	114	67	16	17	129	39	28	352	9	198	168	153	141	179	224	49	16	295	63	40	349	84	260	336	56	379	147	302	108	368	464	185	392	131	331	516	99	343	176	287	311	347	566	260	512
YBL099W	5395	4279	1143	4181	2066	1027	962	885	5293	1031	1176	7292	644	5072	3194	4377	3747	3810	4643	1231	1062	5017	1819	747	15496	3937	7878	7735	2626	5145	5192	5279	2513	6868	7762	5120	5375	3060	7449	12657	4306	15833	3119	5781	6253	6142	13000	6300	3621
YBL100C	0	0	0	0	0	0	0	0	0	0	0	0	0	0	0	0	0	0	0	0	0	0	0	0	0	0	0	1	0	0	0	0	0	0	0	0	0	0	0	0	0	0	0	0	0	0	0	0	0
YBL100W-A	0	0	0	0	0	0	0	0	0	0	0	0	0	0	0	0	0	0	0	0	0	0	0	0	0	0	0	0	0	0	0	0	0	0	0	0	0	0	0	0	0	0	0	0	0	0	0	0	0
YBL100W-B	0	0	0	0	0	0	0	0	0	0	0	0	0	0	0	0	0	0	0	0	0	0	0	0	0	0	0	0	0	0	0	0	0	0	0	0	0	0	0	0	0	0	0	0	0	0	0	0	0
YBL100W-C	0	2	0	13	1	1	1	0	1	4	0	12	0	4	0	2	0	3	0	0	0	1	0	1	0	0	0	26	1	6	5	0	0	30	1	1	6	0	0	2	0	0	0	0	0	10	0	0	0
YBL101C	504	309	87	1507	499	262	176	220	1196	453	855	3532	53	812	472	693	619	967	439	128	61	822	399	88	1089	195	407	1454	435	749	743	1238	583	2804	2764	2369	460	277	460	1740	601	1951	288	228	607	932	944	965	287
YBL102W	873	563	113	2573	1512	756	241	202	1338	609	798	4708	61	1264	452	1268	1416	1308	728	131	83	1949	606	172	1788	308	772	3744	718	1950	1182	1667	670	4878	3385	2248	848	397	778	4353	928	3732	412	510	533	2291	2144	1415	670
YBL103C	90	28	16	154	66	42	40	24	169	112	95	697	11	60	43	97	67	77	95	30	16	149	45	27	238	36	152	354	117	329	206	358	102	618	1168	594	123	51	161	229	81	801	76	51	156	186	157	172	33
YBL104C	330	190	54	537	234	117	42	45	302	125	99	600	50	563	273	311	186	278	297	72	54	391	108	56	779	145	270	742	246	666	327	726	226	843	1034	525	412	183	490	860	241	1309	198	243	547	473	722	425	204
YBL105C	516	256	59	508	246	170	47	86	507	255	214	1252	52	442	288	396	299	422	403	92	59	434	205	73	1323	222	404	1244	425	1107	478	417	399	1478	2339	1542	550	296	650	1227	472	2667	250	452	668	883	1317	879	270
YBL106C	199	198	28	331	174	99	16	15	84	31	46	206	31	551	247	187	134	162	313	62	51	220	61	31	435	92	323	569	155	415	70	131	60	246	195	198	288	118	411	536	131	620	121	172	312	336	513	211	235
YBL107C	34	12	4	132	30	12	2	11	9	6	21	41	2	19	24	38	17	38	9	6	2	38	7	2	69	6	4	80	32	36	16	67	13	28	21	46	20	19	15	45	24	314	8	16	5	71	125	35	25
YBL107W-A	0	0	0	0	0	0	0	0	0	0	0	0	0	0	0	0	0	0	0	0	0	0	0	0	0	0	0	0	0	0	0	0	0	0	0	0	0	0	0	0	0	0	0	0	0	0	0	0	0
YBL108C-A	0	0	0	0	0	0	0	0	0	0	0	0	0	0	0	0	0	0	0	0	0	0	0	0	0	0	0	0	0	0	0	0	0	0	0	0	0	0	0	0	0	0	0	0	0	0	0	0	0
YBL108W	0	0	0	3	0	0	0	0	1	1	2	1	0	0	0	0	0	0	0	0	0	2	0	0	0	0	0	0	0	2	5	0	0	1	0	4	4	0	0	0	0	0	0	0	0	0	0	0	0
YBL109W	0	0	0	0	0	0	0	0	0	0	0	0	0	0	0	0	0	1	0	0	0	0	0	0	0	0	0	1	1	0	0	0	0	1	0	0	0	0	0	0	0	0	0	0	0	0	0	0	0
YBL111C	0	0	0	0	0	0	0	0	0	0	0	0	0	0	0	0	0	0	0	0	0	0	0	0	0	0	0	0	0	0	0	0	0	0	0	0	0	0	0	0	0	0	0	0	0	0	0	0	0
YBL112C	0	0	0	0	0	0	0	0	0	0	0	0	0	0	0	0	0	0	0	0	0	0	0	0	0	0	0	0	0	0	0	0	0	0	0	0	0	0	0	0	0	0	0	0	0	0	0	0	0
YBL113C	8	4	0	15	10	4	5	6	19	4	7	80	0	7	5	10	14	13	10	4	0	4	1	0	12	3	13	69	20	29	20	227	8	117	115	74	7	6	7	31	29	87	6	0	42	42	82	26	12
YBL113W-A	0	0	0	0	1	0	0	0	0	0	0	1	0	0	0	1	0	0	0	0	0	0	0	0	1	0	0	6	0	0	0	0	0	0	0	0	0	0	0	0	0	0	0	0	0	0	0	0	0
YBR001C	757	372	88	1090	398	236	135	219	1002	318	314	2566	21	556	376	318	273	358	560	156	60	802	163	89	1551	157	647	1807	322	897	1259	1196	622	2540	2268	1743	746	212	797	1202	274	1671	388	524	773	1171	1184	623	506
YBR002C	330	187	43	957	476	213	27	47	183	92	121	610	23	388	262	410	356	525	263	93	44	865	499	138	627	73	589	1192	453	1450	286	491	139	638	635	433	435	130	483	1144	193	1540	175	258	340	737	1479	693	154
YBR003W	932	401	97	1039	530	275	200	206	1015	353	264	2602	49	743	427	592	654	619	536	144	57	759	207	101	1293	218	663	1557	295	1022	864	1592	509	2692	2218	1415	593	289	786	1853	427	1625	358	353	620	1054	1014	937	315
YBR004C	208	137	29	463	365	232	32	53	182	120	74	937	26	363	238	467	591	400	172	29	30	361	61	24	795	117	296	1360	233	743	189	261	102	836	547	441	302	115	325	1166	234	777	98	198	223	519	390	322	174
YBR005W	920	456	134	4826	1417	741	176	128	873	583	722	2847	180	3428	1313	3062	2012	3009	499	98	73	1177	328	133	1260	223	505	2504	520	2033	699	959	353	2331	1430	1085	1107	352	1109	5313	1021	5586	229	350	427	737	933	649	647
YBR006W	1635	872	149	2757	1137	623	228	456	1946	655	761	6604	39	1244	678	861	1124	990	1395	336	154	2342	754	285	2604	451	1467	4049	990	3316	1934	2485	1033	5389	4860	2834	919	370	801	3001	779	3859	951	1444	1950	3291	5628	2566	774
YBR007C	59	44	7	154	46	29	8	21	85	49	58	230	13	123	83	113	112	107	67	14	10	133	29	24	150	25	41	174	43	134	156	58	72	269	360	302	121	48	37	268	82	475	54	44	124	131	336	246	61
YBR008C	181	88	29	659	277	181	93	79	393	302	274	2145	29	335	155	501	310	360	3909	719	713	7599	3071	938	637	80	179	1770	274	1365	480	784	195	2796	2528	1337	261	125	446	1554	274	2161	2139	2722	4282	7211	8096	6435	164
YBR009C	1211	532	173	2858	1829	827	321	352	1312	834	738	5048	198	2426	1195	2557	1831	2013	1379	193	217	2728	608	325	2395	455	1516	4229	1166	2771	1721	2201	860	5570	5308	2983	3255	876	2601	6714	1400	6040	775	932	1401	3050	3955	1862	1022
YBR010W	5377	2905	606	9779	5990	3150	795	1458	5591	2764	2366	18660	843	11187	6520	7306	7067	10646	6750	1725	781	9817	3457	1391	9911	2025	6842	15299	3026	9415	8253	8175	4355	21760	13697	9360	8983	4242	8605	28801	3617	21943	4423	6191	9617	12259	17725	7685	3742
YBR011C	9683	8332	2422	9823	4907	2137	2247	1198	9692	2124	1984	23100	1800	15234	6844	10625	14860	11985	11024	2217	2141	17263	4697	1538	29956	9312	10373	10443	3104	6237	9240	10410	4848	13438	9944	9041	11069	10244	17212	35535	9492	37647	7581	13495	20033	11763	15177	12468	12537
YBR012C	9	4	2	41	6	8	1	2	4	6	5	26	1	10	25	14	4	4	8	4	0	33	0	4	12	8	38	105	26	108	12	1	21	25	39	78	25	1	50	44	9	106	13	8	40	69	113	52	1
YBR012W-A	0	0	0	0	0	0	0	0	0	0	0	0	0	0	0	0	0	0	0	0	0	0	0	0	0	0	0	0	0	0	0	0	0	0	0	0	0	0	0	0	0	0	0	0	0	0	0	0	0
YBR012W-B	0	0	0	0	0	0	0	0	0	0	0	0	0	0	0	0	0	0	0	0	0	0	0	0	0	0	0	0	0	0	0	0	0	0	0	0	0	0	0	0	0	0	0	0	0	0	0	0	0
YBR013C	81	24	6	301	212	113	23	46	98	89	54	759	5	47	66	98	140	127	61	15	10	370	37	39	179	23	63	544	62	292	133	261	106	476	445	225	98	37	59	223	49	355	52	56	58	386	365	246	52
YBR014C	550	225	65	874	280	130	78	79	408	147	103	970	28	353	401	241	154	243	391	96	38	415	81	54	553	113	462	469	154	343	331	718	251	523	829	332	511	131	523	449	134	694	189	349	472	351	672	325	226
YBR015C	1645	1254	307	1843	1168	511	230	307	1715	499	500	6230	249	2140	1392	1931	2812	2463	1722	461	203	2717	861	326	4508	1067	2391	4604	1216	2903	1931	2440	1009	7208	6045	3576	2211	1463	3518	8552	2090	6986	1124	1857	2353	4856	5793	3899	1438
YBR016W	87	64	27	452	206	84	60	9	149	103	128	474	28	118	58	277	168	120	107	24	32	311	187	19	227	33	92	202	58	96	56	105	58	285	100	218	65	23	60	307	52	805	33	90	61	115	71	142	115
YBR017C	1648	1160	194	1926	1058	552	106	163	739	230	243	2053	142	2141	1822	1153	1132	1182	1760	413	220	1925	424	186	2966	558	1459	2821	627	1878	718	824	426	1931	1689	1160	2571	867	2129	3197	829	4196	990	1367	2416	2191	2491	1604	1001
YBR018C	14	15	2	53	38	10	7	13	91	53	40	368	1	35	33	46	25	41	11	9	3	63	23	13	23	2	2	82	15	47	32	128	24	184	319	179	19	4	16	85	21	0	4	0	26	57	50	56	31
YBR019C	0	5	0	52	33	19	7	5	36	25	19	194	1	17	9	41	37	27	8	1	0	49	3	10	37	0	16	143	22	63	41	33	17	191	139	61	15	6	16	94	9	126	6	8	1	87	111	76	2
YBR020W	38	24	8	57	40	30	12	18	102	51	29	250	0	43	27	45	26	36	56	29	7	47	9	5	75	13	36	206	26	148	61	18	50	354	455	281	34	7	15	110	42	107	10	42	18	63	153	80	13
YBR021W	459	404	52	614	341	183	33	22	119	40	61	484	26	430	183	242	484	407	230	55	31	453	78	41	885	234	331	1083	257	656	165	133	82	745	491	270	246	160	321	1514	244	882	137	157	274	532	406	440	455
YBR022W	377	111	34	998	302	145	55	31	287	140	209	829	25	262	194	362	321	285	216	73	26	452	201	54	449	101	213	724	171	482	294	486	149	613	426	315	273	105	155	858	125	467	151	218	230	353	435	315	313
YBR023C	2222	1931	337	2138	1105	552	237	284	1646	498	457	4362	236	3403	1459	1428	1376	1349	1928	371	252	1609	430	221	4034	833	1945	4695	829	2825	1539	1898	673	5038	4747	2904	2397	1221	2750	4589	1218	4843	840	1571	2069	2587	3685	2017	1639
YBR024W	111	48	17	306	122	48	30	43	131	77	71	485	9	64	79	138	124	176	109	33	21	222	112	38	252	38	150	314	71	296	153	249	111	425	424	279	174	55	237	502	92	680	70	181	137	309	365	338	54
YBR025C	4289	3415	741	3628	2484	1111	325	240	1588	293	215	3506	687	6525	3956	3822	3327	2893	5293	1283	977	5758	1138	819	6404	1954	6967	4733	1304	3515	902	3057	715	1261	2174	1069	6679	2651	7860	8545	2601	11832	3176	5427	6628	5096	9429	4406	2579
YBR026C	1229	533	153	1024	434	228	253	249	1385	370	329	2164	95	1073	665	1000	626	939	809	201	110	983	187	135	1475	361	729	1209	266	709	1078	1260	700	2129	1904	1145	1142	356	1261	2501	637	3927	528	791	1028	1079	1824	788	583
YBR027C	19	7	2	5	3	2	1	4	8	3	10	7	0	4	5	8	8	3	11	0	0	8	0	5	20	3	2	23	2	30	11	42	1	27	7	11	7	4	13	9	15	37	6	0	11	9	72	0	0
YBR028C	195	131	35	321	159	106	34	109	267	103	77	523	23	268	208	226	142	161	165	45	18	204	123	32	506	124	221	558	125	450	260	803	237	527	652	428	454	143	474	630	179	685	97	204	378	293	413	313	89
YBR029C	1072	862	123	1611	1151	552	95	101	623	212	184	2150	140	1557	684	1372	1992	1274	765	133	69	1369	248	129	1929	488	1052	2278	739	1677	476	655	252	1565	1298	1002	1227	543	1399	4274	979	3950	362	806	805	2284	1896	1374	595
YBR030W	133	191	22	207	159	56	15	23	119	29	39	242	20	295	256	220	175	178	223	53	38	274	47	51	445	88	270	593	124	508	115	201	101	259	283	237	417	171	406	612	164	703	151	271	305	424	550	306	86
YBR031W	5630	6027	1576	10015	8551	3977	1003	695	5499	2662	2675	25469	1745	15056	6052	17718	26225	22067	10443	2243	1807	27031	13494	3196	18688	6756	12764	21210	8752	15231	4388	6735	2091	23482	22143	18076	7270	7281	17269	61385	10977	43760	5365	12351	16902	25256	67684	33527	7395
YBR032W	14	0	0	0	0	0	0	0	4	1	0	1	0	0	2	0	1	0	0	0	0	0	0	1	0	0	9	0	0	0	0	0	0	4	7	0	0	1	12	6	4	0	0	0	0	0	0	0	0
YBR033W	11	20	0	79	23	6	9	15	69	21	49	151	6	35	31	68	38	59	24	4	2	38	0	4	63	1	29	66	8	65	37	318	28	153	104	94	27	8	61	160	36	134	16	2	44	59	35	27	4
YBR034C	575	492	126	834	420	205	15	24	120	37	25	276	61	1173	389	598	504	393	610	97	65	777	194	85	1173	363	784	1030	323	1018	156	67	75	313	323	177	890	285	952	1431	311	1347	195	364	660	591	803	444	601
YBR035C	1315	572	194	1550	768	459	311	320	1537	658	708	7199	116	1076	827	1148	1513	1558	1160	374	170	2128	708	217	2911	575	1646	2601	502	2042	2977	3424	1172	7350	5902	2915	1665	696	2110	5491	980	4421	1243	1505	2269	3255	4432	1765	825
YBR036C	5047	3247	681	6991	3694	1624	978	867	5587	1885	1646	16382	485	6093	3669	6876	8581	7824	4260	1377	662	8889	3535	989	8681	2051	3330	8460	2785	6566	3800	4127	2372	15919	10433	9141	3993	2571	3978	20665	4842	18557	1987	2682	5004	7476	9390	6830	3113
YBR037C	415	133	35	1138	300	139	66	110	326	235	334	1080	16	217	228	379	338	535	199	83	32	467	392	72	486	120	192	697	278	542	369	585	251	1741	1265	1005	227	123	119	1009	182	1195	103	150	272	434	521	508	268
YBR038W	1043	847	204	845	640	282	245	119	1170	298	376	3726	164	1078	522	619	934	782	1083	186	210	1023	235	93	3642	649	1495	3461	528	1870	2139	2628	976	6224	5037	3557	1263	842	1864	3899	799	4294	681	1006	1763	2334	2561	1586	836
YBR039W	1606	1183	271	1100	422	229	272	191	1076	164	163	974	186	2226	1222	958	519	801	1389	329	256	950	246	196	2096	517	1881	1177	310	805	883	1033	491	608	978	628	1571	597	1953	1908	512	3589	772	1267	1902	826	1402	735	914
YBR040W	20	13	6	9	11	6	0	0	3	2	3	30	3	86	31	36	26	19	26	17	0	35	5	5	0	0	10	9	0	9	0	0	0	6	0	0	13	4	10	32	10	63	12	11	1	12	18	4	0
YBR041W	1707	1454	222	2007	1078	667	221	441	1996	545	424	5320	163	2139	829	1083	1408	1345	1759	245	187	1896	504	270	3309	646	2841	3410	593	2742	1625	2738	951	4600	4919	2556	2060	867	2756	4241	736	3406	1092	1976	2471	2868	5318	1762	1331
YBR042C	811	369	62	1392	477	300	94	116	378	217	183	1271	69	611	418	598	498	578	519	147	50	801	289	151	1061	239	576	1272	222	898	518	334	319	1508	1102	838	533	275	533	1760	382	1363	260	451	705	991	905	540	385
YBR043C	504	234	60	1218	540	251	94	188	644	291	280	2090	26	503	393	568	576	706	319	97	43	646	244	104	998	173	405	1985	491	1513	600	1169	302	1998	2357	1438	741	294	911	2055	521	2083	214	385	457	1032	1195	811	347
YBR044C	291	82	17	440	201	95	23	65	261	120	89	958	31	211	153	247	197	214	172	40	25	257	111	43	435	60	277	752	174	589	220	479	158	869	856	597	305	131	339	648	196	977	112	123	234	498	574	424	112
YBR045C	40	5	1	47	16	2	2	10	7	21	8	49	0	26	32	24	7	20	14	3	1	41	7	8	22	3	0	34	18	36	6	0	1	32	86	64	18	9	14	19	2	97	9	34	37	42	49	48	8
YBR046C	573	224	100	620	184	103	145	164	891	238	233	1525	29	354	215	284	180	281	520	95	50	578	168	63	824	132	303	622	90	333	1112	1662	465	1256	1108	686	562	173	493	854	157	1087	375	578	568	609	651	364	281
YBR047W	40	5	2	38	21	12	12	11	90	39	11	211	1	24	25	20	12	13	127	40	8	162	59	23	99	7	106	119	37	43	126	168	67	216	161	114	50	22	52	47	28	4	94	162	163	258	262	180	23
YBR048W	5671	5506	1166	6034	6474	2825	283	289	2445	752	511	13956	775	8405	4353	6403	14069	7593	6887	1515	1030	15467	4267	1403	13603	3728	12333	11405	2274	8138	1255	1907	788	3646	3586	2545	5919	4155	8941	25819	4084	19674	3516	7175	8427	8826	15752	6562	5780
YBR049C	246	180	57	491	180	87	38	40	188	122	92	359	38	344	305	372	141	227	321	47	55	261	89	54	618	133	289	557	255	512	180	375	173	345	663	443	474	188	665	460	277	2183	193	538	486	361	661	541	128
YBR050C	0	0	1	15	9	3	4	6	9	5	9	26	3	14	11	16	11	9	1	1	1	8	0	0	7	1	14	13	10	4	32	63	19	66	92	67	14	2	9	60	10	29	3	34	10	11	47	11	2
YBR051W	0	0	0	2	1	0	0	0	0	2	0	7	0	0	0	0	0	1	0	0	0	1	11	0	0	0	0	1	1	0	0	0	0	27	8	5	1	0	17	0	0	0	0	0	0	0	2	6	0
YBR052C	2668	760	286	5295	1214	860	354	686	2066	951	1351	5049	123	1607	1317	2047	1286	2140	1449	388	215	3176	1260	442	3127	521	1207	3463	868	2796	2551	3499	1223	5331	4757	2973	1695	605	1892	6482	933	7197	1033	1262	2221	2960	3502	2622	1294
YBR053C	1892	868	146	1860	672	333	298	614	2429	571	496	6522	78	1502	1178	988	1271	1274	1172	423	138	1663	502	238	2605	633	1508	3316	569	3089	2974	3714	1318	8390	6279	3859	1871	835	1989	4958	1176	3330	1219	1415	2325	3043	6163	2048	1120
YBR054W	4586	2121	511	11099	4390	2351	539	558	3254	1110	1567	6458	192	2697	1667	2099	1600	2131	7224	1298	787	8269	1734	921	9253	1484	2765	16270	4125	10547	2732	3989	1663	6520	5347	3816	2802	1208	2440	5511	1332	4757	2812	3787	5662	6703	8927	5427	3296
YBR055C	412	65	36	298	129	78	33	68	152	94	65	373	33	258	228	236	98	260	219	68	38	268	111	63	472	74	246	587	205	700	201	390	99	409	734	317	343	97	468	466	176	1027	133	428	288	344	667	491	128
YBR056C-B	0	0	0	13	3	3	0	0	3	2	4	5	0	0	0	3	2	2	2	1	0	13	0	2	4	4	0	3	0	0	4	0	0	3	2	6	0	1	0	9	0	0	0	0	0	1	3	0	4
YBR056W	1765	819	163	1431	770	362	288	485	2124	516	341	4559	87	1349	1307	1277	1026	1617	1113	251	119	1301	299	189	2354	342	1412	2009	331	1922	2039	3997	1195	3463	3429	1920	2037	481	2240	2940	931	3136	918	1590	1728	1773	3205	1145	566
YBR056W-A	267	108	26	1192	825	338	22	26	220	144	115	2066	43	589	309	1534	1495	1403	107	14	7	701	60	86	656	51	346	1252	283	1381	120	199	107	506	405	332	224	141	142	1712	568	2341	83	113	130	279	558	264	78
YBR057C	39	56	19	264	97	50	41	19	117	83	50	312	8	65	55	147	53	76	112	12	3	132	75	36	218	25	118	236	83	180	111	149	69	199	301	269	123	31	131	215	81	596	45	53	98	164	191	221	21
YBR058C	837	501	77	451	296	142	80	131	570	147	131	915	72	788	672	545	301	451	582	178	51	385	184	88	1186	289	963	1090	294	881	412	780	320	927	1219	783	973	378	1121	1209	466	1809	428	481	1131	889	1276	797	476
YBR058C-A	411	361	100	1423	745	533	93	99	465	269	179	2127	66	739	387	936	656	888	428	70	56	1168	295	151	811	93	607	1560	341	1312	425	801	181	1212	1256	672	469	205	605	2156	302	2939	233	549	409	1023	1938	653	455
YBR059C	1077	558	136	1536	548	281	210	255	1215	500	534	2521	72	1046	860	825	577	975	728	185	84	826	373	153	1583	321	804	2136	763	1445	901	1740	699	2860	3568	2544	882	460	1084	2268	755	4429	530	807	967	1364	2063	1567	540
YBR060C	261	146	36	358	112	47	40	54	204	70	52	262	34	485	218	290	90	207	333	70	49	241	14	62	514	99	303	392	119	322	220	368	142	268	262	306	405	216	387	430	187	700	168	312	473	276	467	299	187
YBR061C	444	203	39	559	265	135	15	20	126	46	36	431	30	411	412	334	408	337	417	136	58	582	202	94	621	218	443	595	195	625	131	133	59	249	197	150	451	192	377	912	249	1088	183	372	318	439	635	407	255
YBR062C	334	121	43	668	217	120	46	87	309	101	106	814	23	370	297	329	177	360	260	86	27	419	136	65	362	90	175	446	142	501	182	738	96	389	367	268	364	116	255	516	163	735	135	359	371	311	570	340	108
YBR063C	69	9	5	47	19	18	8	25	47	34	16	87	2	48	21	40	33	48	29	23	4	28	10	8	55	15	54	104	57	186	69	239	39	127	227	172	69	45	86	82	46	246	40	10	87	59	176	84	22
YBR064W	0	0	0	0	0	0	0	0	1	0	0	0	0	0	0	0	0	0	0	0	0	0	0	0	0	0	0	0	1	9	0	0	4	2	0	0	0	0	0	1	0	0	2	0	0	0	2	0	0
YBR065C	167	47	15	422	171	88	32	41	133	95	103	523	26	131	175	203	96	165	129	53	16	379	236	73	234	31	81	427	147	389	147	61	119	583	447	396	192	39	134	346	113	759	56	173	200	288	398	340	56
YBR066C	84	55	21	235	156	92	37	31	175	85	55	380	34	325	263	393	245	533	305	84	33	379	160	72	420	51	205	408	103	303	207	295	157	638	416	443	291	121	297	930	224	989	189	302	482	586	549	475	73
YBR067C	1517	1113	375	3955	2781	1232	304	155	1164	462	584	6218	352	2195	1251	2577	4425	4185	1838	356	358	4826	1075	395	4391	952	1767	5121	1279	3026	1062	1254	487	4339	3065	2368	1459	1070	3014	10013	2310	8831	1330	1390	2188	4468	4661	3934	1233
YBR068C	6249	3099	873	16634	6743	3794	1568	1390	7238	4188	3862	28111	612	6303	3943	6854	9077	8465	5612	1558	939	13460	4079	1623	12308	2389	4068	21578	5405	15684	7486	9133	4384	29848	20949	15931	4644	2705	5035	23110	4637	19200	2929	3377	7163	12256	14710	10910	3932
YBR069C	3078	2963	441	5813	2767	1349	58	111	487	171	183	1786	347	6704	2763	3440	6282	4669	3643	672	476	5515	2609	721	9025	2079	4021	10697	2971	7531	394	1064	371	2067	2117	1913	4487	2730	4355	16173	2952	12348	1944	2477	5358	8203	9817	7194	3463
YBR070C	169	124	43	647	283	199	36	44	178	113	97	727	39	372	208	536	413	557	321	85	68	962	185	83	416	92	164	831	142	702	320	264	124	781	635	458	348	175	623	1366	228	1244	232	340	535	974	1258	705	276
YBR071W	180	125	43	700	347	164	74	37	340	138	166	1150	67	616	295	792	798	766	711	91	120	1262	535	116	650	91	221	763	122	378	486	345	195	1295	658	597	406	225	515	1825	363	1332	300	381	649	1416	1096	987	217
YBR072C-A	1	0	0	16	14	8	0	0	1	6	1	12	0	2	2	22	4	18	2	0	0	14	5	1	2	0	0	4	10	8	0	0	1	6	0	8	1	0	1	26	4	9	1	0	0	10	16	10	0
YBR072W	1369	243	164	2994	391	296	291	392	935	393	779	1867	411	4784	4167	4268	1554	5589	3922	1061	436	3898	2205	521	2987	515	669	2714	656	1988	3601	1724	885	5449	2193	1678	4657	1429	2298	9391	1694	6327	2161	3550	5415	3371	6054	3134	2633
YBR073W	447	177	41	683	224	155	52	69	245	143	96	495	67	553	522	523	257	445	432	145	52	520	188	103	529	127	330	724	270	728	179	512	182	466	821	712	695	279	869	856	437	2409	275	623	642	707	1037	830	167
YBR074W	976	606	105	1129	576	309	75	147	596	281	226	1948	111	1242	812	749	780	838	1017	247	96	856	274	131	1606	310	897	1932	460	1303	475	1270	307	1824	1702	1356	1360	568	1169	2127	631	3043	516	748	1419	1231	1133	1052	807
YBR076C-A	80	31	15	377	207	146	24	11	87	92	85	293	19	115	47	262	144	222	81	22	15	383	77	57	149	10	70	598	140	459	103	251	40	384	369	204	64	15	153	553	62	639	35	37	91	321	202	305	43
YBR076W	0	0	0	9	3	2	5	4	4	7	5	66	0	9	2	16	8	18	1	0	0	25	0	0	25	1	4	25	1	8	23	156	13	55	48	20	14	2	1	19	7	124	0	16	4	14	15	9	0
YBR077C	269	227	45	1199	545	291	134	155	768	268	266	2543	52	495	258	383	535	512	427	78	67	953	234	109	781	120	239	1429	272	1035	1036	1365	565	2002	1492	943	505	176	432	1453	277	1432	214	329	516	869	1090	656	232
YBR078W	7143	8787	2256	8861	7217	3368	1655	732	7027	1812	1920	21971	2055	12788	5381	12628	19633	13731	10157	1304	1998	17706	3268	1459	28616	8589	12186	25947	6623	12573	8673	8931	3811	23580	14700	13557	10778	9870	18312	56645	13109	45854	7488	9978	17173	28319	25296	22519	11556
YBR079C	1614	1569	386	1996	1283	604	111	105	619	180	207	812	388	3827	1745	1671	1042	1607	2451	444	346	1861	611	235	3910	1043	2588	2861	1087	2756	540	1659	476	970	1886	1162	2529	1467	3474	3481	1332	6858	1001	2164	2986	1888	2988	2433	1220
YBR080C	1234	749	153	1027	517	232	143	225	1094	256	205	1924	85	1106	982	707	639	824	1020	252	146	879	161	98	1882	438	1268	1345	378	1088	772	1802	559	1529	1923	1384	1465	594	1694	1622	721	2431	655	887	1556	1047	1562	846	480
YBR081C	387	131	35	337	105	71	33	57	180	102	111	343	26	355	278	237	127	215	237	89	32	195	61	42	520	93	211	432	169	527	253	399	178	443	652	513	407	153	370	590	218	1511	180	213	332	417	583	324	241
YBR082C	1934	1003	469	2577	1000	541	341	164	1328	449	394	2851	397	3667	1984	2078	1455	1601	2534	589	359	2312	1039	452	2870	710	910	2195	847	1354	733	1507	487	1129	1035	922	2333	1122	2418	2929	1024	6098	1076	1968	2525	1844	2467	2036	1959
YBR083W	369	273	59	553	325	176	195	161	940	259	335	1693	69	599	288	488	323	432	298	64	43	366	96	83	722	142	227	698	175	383	1007	935	348	1726	1503	1070	402	180	650	1118	447	1889	164	346	452	499	683	642	237
YBR084C-A	5965	2872	932	8007	3710	1787	158	196	1124	308	293	2765	731	7773	5468	4815	3648	4289	8294	1935	1090	7575	2097	879	8074	2159	5696	5901	2167	4125	626	952	402	757	974	699	12409	3159	8299	8543	2321	10893	2680	6604	6176	3373	5546	3471	4358
YBR084W	3017	2435	386	2839	1630	819	141	116	1280	224	166	1748	436	6620	3663	3010	2408	2823	3822	915	487	3744	1224	592	5586	1332	4133	4811	1259	3822	588	1298	538	1259	1922	1156	6157	2214	5697	8473	2094	12149	1874	3427	4382	4130	6613	3684	2041
YBR085C-A	1652	636	140	6168	2612	1158	347	501	3333	1282	1122	16739	104	2002	1339	1349	2050	2370	1490	430	198	4588	1424	575	2875	309	1408	6345	1468	5775	3476	5333	1733	8728	7284	4102	1543	470	1604	4506	592	4646	806	2174	2219	3389	5778	2049	1152
YBR085W	91	45	16	197	79	46	10	19	71	38	25	260	7	145	42	137	146	125	134	29	14	252	27	16	102	22	85	180	47	158	50	143	33	281	188	134	135	85	188	316	95	402	46	104	109	229	338	253	92
YBR086C	1620	1296	315	1749	1176	579	371	306	2241	602	470	4712	227	2603	1546	1903	1529	1777	2210	435	257	2136	563	262	3586	621	1588	3979	881	2348	1295	2601	794	3259	3830	2915	2633	999	2875	4674	1462	8408	1062	1488	2386	2930	3467	2390	1219
YBR087W	243	136	64	463	201	88	16	48	193	40	45	411	29	287	255	247	196	231	381	86	49	529	80	77	421	117	354	385	110	347	188	436	106	277	402	247	458	173	482	575	216	482	228	330	397	316	674	431	159
YBR088C	294	236	80	356	169	87	43	40	209	39	54	400	140	1127	377	638	399	507	917	112	121	780	107	101	551	180	293	281	85	229	271	479	89	243	317	203	918	403	1273	984	226	1185	363	713	937	482	607	408	272
YBR089C-A	710	288	73	2546	948	549	106	84	508	444	500	2769	44	699	457	619	578	823	411	110	77	1277	282	146	1146	142	666	3118	690	2498	617	984	261	2482	1889	1134	499	238	488	2020	376	1934	303	547	779	1495	2624	1218	356
YBR089W	0	0	1	7	2	2	1	1	3	1	3	20	0	8	0	1	0	1	2	0	0	4	0	0	1	0	0	4	0	0	9	0	0	2	0	2	0	0	0	4	5	0	0	0	8	1	0	1	0
YBR090C	42	21	2	335	141	97	11	26	73	47	92	444	6	57	55	83	104	188	40	32	3	197	190	43	128	13	35	309	101	217	68	122	51	281	205	161	35	6	80	209	23	208	25	53	67	152	91	122	40
YBR091C	284	104	17	846	458	170	20	28	172	121	71	462	11	193	110	191	310	360	114	40	19	459	104	51	314	97	271	759	189	645	195	71	106	845	543	408	143	75	176	824	210	863	103	147	144	451	618	343	106
YBR092C	1862	1672	365	1993	1141	505	24	41	188	52	83	314	344	3956	2154	3377	4160	4282	2916	554	482	3722	1093	373	4400	1350	2520	2836	1034	2246	134	101	62	446	393	333	2827	2181	3562	9524	2687	10707	1480	2379	3303	3900	5355	3538	1689
YBR093C	143	127	19	392	118	45	45	58	324	139	143	800	23	382	177	306	246	342	227	61	26	399	124	43	562	159	133	409	95	425	212	272	122	1042	871	667	373	269	156	966	287	776	141	112	384	437	355	435	129
YBR094W	552	292	60	572	303	173	58	51	218	139	86	751	37	438	255	373	257	406	317	72	47	559	196	96	790	149	513	611	270	559	158	332	152	549	717	502	523	248	596	894	282	1591	201	304	536	528	854	576	269
YBR095C	102	52	15	257	121	73	28	31	107	63	36	228	22	151	124	159	123	138	127	33	16	188	58	32	235	36	107	329	53	306	102	207	109	263	411	267	246	47	221	328	109	705	83	147	249	226	348	250	70
YBR096W	991	473	161	1034	545	357	191	126	722	246	167	1870	89	837	540	836	822	739	703	149	99	1088	107	112	1641	298	680	1538	267	993	1018	1572	479	2109	1576	1009	740	313	934	2757	438	3076	562	582	1199	1464	1594	943	825
YBR097W	293	149	41	487	196	97	52	115	308	169	124	686	30	282	273	290	137	203	309	64	21	352	116	45	476	71	295	582	157	508	342	927	227	752	882	738	369	144	400	404	205	1128	159	392	453	417	623	428	112
YBR098W	65	15	1	63	20	13	6	11	55	31	6	104	4	30	22	54	26	54	28	7	4	33	7	10	89	13	10	80	50	94	41	38	30	97	111	128	50	21	69	82	72	209	24	54	51	68	80	82	19
YBR099C	41	6	8	32	14	11	2	0	9	1	5	12	0	7	10	10	2	2	5	7	2	12	0	2	41	1	1	33	6	30	8	0	9	10	12	8	20	6	28	40	5	1	7	1	35	22	39	46	8
YBR101C	2094	639	310	6598	1475	987	92	128	472	232	264	770	381	4677	3993	3717	1619	3421	3313	768	435	3651	1063	657	2112	394	1182	2667	802	1917	349	790	194	438	636	310	3258	933	2468	3998	1078	6180	1261	3002	3332	2249	5022	2623	1325
YBR102C	147	91	22	184	114	43	25	52	210	87	69	498	19	189	116	197	108	167	149	38	25	198	66	43	321	69	358	517	138	481	225	766	123	514	1069	658	327	145	471	424	264	726	133	245	249	353	847	390	78
YBR103C-A	0	0	0	0	0	0	0	0	0	0	1	0	0	0	0	1	0	0	2	0	0	0	0	2	0	1	0	0	0	0	1	0	0	3	0	0	1	0	0	0	2	32	0	0	0	21	1	0	0
YBR103W	275	173	33	305	102	44	55	80	271	104	113	564	22	300	223	263	79	188	284	78	29	251	100	65	354	94	224	337	134	339	257	473	172	463	923	439	276	82	310	387	146	1189	116	425	405	314	547	366	147
YBR104W	193	216	33	733	454	205	24	70	219	154	209	1232	23	413	208	554	629	495	337	80	44	953	216	139	452	99	440	981	348	922	490	694	202	1303	1486	872	333	109	346	1381	344	1470	134	260	289	672	1133	590	284
YBR105C	672	383	166	1126	569	259	313	184	1422	420	417	4437	65	656	292	540	582	538	528	120	72	908	382	99	2017	327	806	1909	464	1109	1784	2454	674	3653	2489	1978	459	485	1077	2083	640	2576	331	549	839	874	1028	905	468
YBR106W	7576	3269	1164	15199	6099	3329	539	424	2148	882	1029	3732	739	7230	4244	8724	5586	5980	4967	1269	820	11799	4030	1379	9936	2797	4087	11268	2783	7000	1626	1886	1090	3740	3436	3166	4464	2740	4614	14233	3668	15720	1658	2689	4490	6434	6845	6259	5933
YBR107C	98	48	10	449	186	76	31	48	186	84	107	623	6	148	113	163	114	177	116	25	7	337	115	50	181	37	133	414	175	604	169	231	100	604	641	376	158	55	197	434	115	502	65	147	137	276	470	406	36
YBR108W	209	179	36	516	195	87	70	69	424	110	286	1220	20	295	175	222	276	408	197	71	25	371	261	57	695	91	258	844	241	372	301	494	182	1081	930	814	260	127	236	775	209	1662	153	139	305	505	526	578	170
YBR109C	790	397	160	928	742	310	120	104	660	192	236	2222	112	901	609	876	1052	706	985	191	134	1280	183	164	1366	407	1464	1038	325	987	633	1786	375	870	941	659	1334	521	1110	1808	646	1779	540	1136	1268	1034	2809	859	451
YBR109W-A	89	25	6	233	45	36	14	0	31	26	20	75	2	40	40	66	38	58	37	12	0	59	22	8	154	20	3	174	49	97	35	116	20	166	67	82	38	21	26	105	42	142	17	4	58	83	67	62	13
YBR110W	847	413	98	1320	637	374	128	118	831	313	274	2626	79	867	509	865	656	801	626	166	93	1173	326	160	2152	253	908	1999	484	1589	817	1168	374	2572	2422	1533	943	339	969	2522	521	3184	375	529	916	1830	2264	1392	409
YBR111C	1489	800	241	4019	1318	699	356	305	2337	784	1033	7982	118	2266	1009	1828	1349	1677	1765	329	190	2631	732	379	2321	497	1348	2321	743	1979	1859	2751	848	3287	3368	1919	1909	832	1898	3744	1003	4823	627	1493	1663	1793	2931	1460	1044
YBR111W-A	128	32	22	430	130	77	34	21	106	82	66	356	17	100	45	166	81	176	106	14	18	199	18	28	59	17	104	213	76	191	107	239	37	227	163	124	94	21	113	198	65	183	66	35	85	204	338	127	69
YBR112C	266	199	45	600	277	140	68	71	412	113	241	877	45	661	471	641	503	685	542	124	65	636	283	83	674	167	240	1096	359	677	317	554	221	931	1214	999	673	304	877	1961	554	2798	289	517	641	836	1346	955	251
YBR113W	0	0	0	0	1	0	0	0	1	0	0	1	0	0	0	0	0	0	0	0	0	0	0	0	0	0	0	0	0	0	0	0	4	7	0	0	0	0	0	1	0	0	0	0	0	0	0	0	0
YBR114W	392	182	34	874	293	145	65	104	487	209	225	1163	21	428	212	322	179	342	308	117	19	404	303	73	726	82	255	1306	253	717	404	1448	301	1423	1771	915	405	145	416	992	259	1768	215	308	542	746	1397	675	234
YBR115C	3963	3597	553	2379	1306	620	569	706	4163	1413	1352	13352	349	5410	2798	1864	2346	2284	4016	888	507	2875	835	370	6591	1446	4332	5158	1205	3843	5329	8036	2957	20948	20130	12746	3918	1991	4998	7272	2022	7736	2104	3418	5097	4959	7841	3616	3204
YBR116C	0	0	1	2	3	0	7	2	18	4	16	16	0	6	0	2	1	9	5	2	0	8	0	2	24	3	0	31	5	6	74	0	4	181	74	56	3	0	1	42	6	107	10	0	5	32	10	23	2
YBR117C	97	14	17	301	44	20	205	149	752	361	395	2133	8	72	48	142	105	124	213	54	25	347	104	33	493	54	88	563	101	533	1340	895	354	5228	1695	1482	174	64	178	1085	248	813	228	184	369	633	630	479	37
YBR118W	7023	6279	1843	5818	2546	1455	1047	469	3726	1042	917	5254	1658	10716	5812	11135	9144	9125	8401	1433	1604	12374	1545	1187	18086	5001	5062	6292	2291	3808	2670	3652	1404	6058	5860	4745	10558	7108	9720	24692	6941	19425	4457	5817	10351	10379	10003	7841	7991
YBR119W	120	35	14	162	66	52	15	23	107	37	17	231	12	106	84	119	72	93	139	58	23	94	43	29	169	38	114	176	106	170	110	151	62	181	243	129	164	41	32	283	72	322	81	119	130	130	336	154	67
YBR120C	153	36	29	230	112	95	37	32	148	60	31	420	11	149	79	185	117	176	98	25	23	284	21	47	243	25	70	411	105	275	194	467	110	330	365	195	155	27	196	351	71	281	85	82	145	252	310	174	37
YBR121C	5152	5551	860	3657	2237	1082	313	239	2142	330	328	3563	661	10134	4864	4736	4690	4220	7869	1253	1001	5388	980	596	11163	2613	7076	5114	1665	4432	1196	2785	798	2134	3331	1767	8659	3315	9896	14281	3358	17051	3803	6529	7751	5843	9887	3829	4504
YBR121C-A	0	0	0	0	0	0	0	0	0	0	0	0	0	0	0	0	0	0	0	0	0	0	0	0	0	0	0	0	0	0	0	0	0	0	0	0	0	0	0	0	0	0	0	0	0	0	0	0	0
YBR122C	511	187	75	1293	420	241	71	77	381	180	185	976	41	472	219	446	316	552	407	117	29	801	264	92	827	157	419	1160	169	1201	414	834	301	1168	1265	751	435	120	671	1289	294	1578	183	478	436	782	1004	644	327
YBR123C	85	41	22	314	97	64	38	32	128	79	50	339	22	141	97	148	84	146	127	24	18	159	114	58	349	54	135	366	139	302	202	367	99	366	591	449	210	57	256	377	115	736	84	164	208	226	287	212	77
YBR124W	0	0	0	1	0	0	0	1	0	1	2	0	0	0	0	1	6	0	0	0	0	2	0	0	0	0	0	2	1	1	3	0	0	14	8	7	0	0	0	0	0	0	0	0	0	2	0	0	0
YBR125C	628	243	77	896	386	219	72	98	480	209	217	1301	46	552	317	436	382	523	346	126	47	567	325	105	744	167	440	1475	271	936	570	260	297	1555	1150	796	533	221	351	1527	292	1351	237	290	489	1109	990	702	459
YBR126C	8738	3853	1073	10312	2814	1413	2185	2770	10757	2521	3622	21654	446	5403	4493	4427	4655	7105	4821	2275	729	7522	3347	803	13616	2927	4788	14040	3837	12510	9424	10790	5545	31588	22873	15984	4928	2533	5380	18314	5445	23048	3983	5726	8716	10530	15499	8875	4751
YBR126W-A	140	39	19	540	144	77	29	17	92	70	124	327	19	121	68	267	130	151	65	20	12	291	88	23	216	27	43	205	41	160	61	81	49	201	109	152	64	48	46	438	124	285	25	21	55	130	195	194	72
YBR126W-B	0	0	0	0	0	0	0	0	0	0	0	0	0	0	0	0	0	0	0	0	0	0	0	0	0	0	0	0	0	0	0	0	0	0	0	0	0	0	0	0	0	0	0	0	0	0	0	0	0
YBR127C	18168	14678	2434	11462	5809	2632	1651	2145	12354	1828	1841	20789	1403	18909	12823	13201	20229	16983	16008	4089	2114	20431	5042	1973	35849	9312	18113	19789	5152	14132	9356	12681	4979	22335	17865	11345	18739	10659	22001	59192	12538	50495	11024	15887	27345	28306	39756	21552	15308
YBR128C	17	21	1	119	40	32	16	19	75	47	29	202	1	75	68	58	26	68	41	25	6	71	15	6	69	8	40	66	42	127	72	149	78	153	233	106	68	36	122	87	24	174	12	74	16	62	125	61	4
YBR129C	233	127	21	792	523	199	39	80	315	126	63	2128	12	230	289	225	375	365	208	35	19	571	123	83	238	64	221	829	139	658	307	470	192	598	586	562	405	66	273	723	144	576	120	70	253	529	574	299	76
YBR130C	209	92	55	509	197	110	56	24	185	104	52	298	29	235	172	336	92	202	264	76	36	408	164	100	257	63	223	346	135	415	150	284	101	208	392	294	260	73	408	341	177	1227	139	254	287	333	620	349	83
YBR131C-A	0	0	0	0	0	0	0	0	0	0	0	0	0	0	0	0	0	0	0	0	0	0	0	0	0	0	0	0	0	0	0	0	0	0	0	0	0	0	0	0	0	0	0	0	0	0	0	0	0
YBR131W	74	71	10	131	77	45	13	17	94	51	38	268	7	149	112	112	66	94	176	45	13	184	111	27	219	35	106	319	66	263	173	464	74	307	409	276	140	55	278	303	72	649	88	267	186	260	464	178	121
YBR132C	1097	581	272	2198	883	511	474	332	2187	879	1113	7596	126	925	541	1280	1735	1679	706	145	123	1476	451	124	3205	477	910	4653	1099	2558	2680	2404	1314	11609	7716	6791	893	596	1063	5699	1478	5872	647	823	1182	2307	2338	2084	873
YBR133C	498	334	90	878	464	255	76	135	464	211	192	1810	64	674	379	565	543	525	478	109	64	699	210	91	1310	207	582	1746	432	1313	521	609	304	1840	2167	1259	660	281	754	1669	550	1959	290	503	647	1014	1670	1088	413
YBR134W	0	1	0	10	3	3	1	0	2	3	1	10	0	0	0	1	2	2	0	0	0	2	0	2	2	0	0	18	0	15	4	0	0	17	25	12	0	0	0	3	1	0	0	0	3	10	6	5	1
YBR135W	327	141	43	1230	557	222	44	46	245	125	145	556	39	425	249	663	545	536	318	85	42	930	414	84	839	164	190	1316	335	588	229	277	145	866	547	622	227	109	260	1949	366	1764	123	164	409	771	567	757	331
YBR136W	272	218	33	590	244	110	47	68	372	197	202	953	28	577	360	375	287	512	387	80	50	378	426	66	503	127	227	865	261	831	312	627	308	997	1759	1189	426	203	346	838	307	1591	203	237	592	466	861	539	130
YBR137W	662	267	63	1123	303	154	134	202	741	258	297	1880	37	451	455	441	493	504	1143	357	155	1851	486	221	791	147	456	922	189	643	833	1189	384	1624	1312	565	563	172	374	1412	260	1399	653	834	1042	1959	2617	939	285
YBR138C	90	28	4	91	50	20	18	30	98	53	32	252	6	25	39	36	27	35	36	11	5	62	0	7	90	13	36	75	48	80	87	219	85	194	310	187	54	28	85	48	65	187	23	15	66	55	63	79	19
YBR139W	2210	1206	301	2391	944	529	716	763	3866	926	946	7096	133	1548	867	1006	1109	1326	1273	328	188	1730	408	171	3463	746	1441	2615	753	1774	3636	4745	1805	6913	5389	4047	1391	814	1702	3659	962	4801	985	1260	2476	1906	2295	1580	1257
YBR140C	1584	758	139	1658	789	479	143	334	1033	615	473	3381	144	1639	1237	1135	908	1423	1115	304	105	1315	393	224	2812	447	1386	4211	1216	3797	1154	3100	759	3844	5803	3735	1373	636	2089	3484	1345	6290	739	1393	1976	2931	4648	3008	667
YBR141C	92	68	5	94	62	22	1	1	10	4	4	15	6	176	58	90	78	86	133	3	15	90	35	9	168	37	83	139	69	134	21	10	6	30	49	41	157	82	213	199	36	367	31	49	62	84	104	81	107
YBR141W-A	20	1	0	99	25	11	4	12	35	26	28	162	0	22	1	14	12	19	9	1	4	21	23	6	37	0	16	122	33	74	36	55	9	266	172	84	12	7	20	60	22	127	4	5	0	31	15	61	17
YBR142W	190	101	16	194	166	83	6	1	14	6	3	73	31	278	206	350	142	208	234	48	21	250	54	60	319	71	314	357	170	464	14	105	15	22	70	44	312	85	342	418	207	978	113	245	163	199	447	242	92
YBR143C	1171	961	231	1356	894	400	73	79	511	123	81	1068	175	2096	1195	1352	946	963	1702	313	198	1682	399	248	2214	475	1683	2013	496	1826	384	1086	257	527	910	619	2820	631	2641	2875	767	4353	816	1479	1854	1687	2195	1184	701
YBR144C	11	0	0	78	19	17	1	0	1	13	6	8	1	0	4	17	12	17	1	0	0	11	7	4	6	1	0	21	12	10	2	0	6	15	29	19	0	0	0	22	6	140	1	0	15	13	11	14	0
YBR145W	560	471	72	1581	629	295	341	288	2108	1098	1095	6774	40	756	472	1023	825	1408	806	169	121	1921	364	188	799	234	412	1482	375	1536	2198	2379	1176	7908	8722	5019	625	280	580	2821	564	2587	302	299	499	1495	2097	840	535
YBR146W	475	131	68	1140	502	252	75	47	415	161	159	1077	31	396	243	477	378	395	360	68	48	478	212	103	675	130	398	925	231	720	370	949	224	754	738	532	489	213	438	986	265	1472	166	196	429	582	882	457	235
YBR147W	112	35	15	384	95	67	232	236	1435	601	519	5018	3	167	250	288	256	399	228	60	20	555	269	70	112	14	42	305	48	213	1073	1076	748	3773	3110	2043	144	64	74	693	121	609	50	27	73	304	189	127	107
YBR148W	1	7	4	28	14	3	2	8	5	8	2	15	1	2	9	17	3	14	9	3	7	12	28	11	20	2	8	18	25	7	2	0	11	17	23	23	11	3	17	29	7	0	6	2	6	4	25	10	17
YBR149W	4829	2692	502	5646	2364	965	833	912	6391	1389	1325	14847	194	3081	1922	2321	2784	2657	2661	522	257	4369	1036	418	6351	1448	2859	5525	1086	3741	5865	8067	2454	11494	9360	5055	3919	1347	3315	8410	1810	8878	1914	3218	3598	4541	8871	2858	1705
YBR150C	80	47	18	335	130	77	22	41	131	79	98	357	31	316	181	310	166	275	161	35	23	180	53	32	257	29	157	475	190	427	95	265	64	331	844	487	206	105	312	596	227	1196	64	122	251	263	407	286	47
YBR151W	940	406	149	2478	1394	585	182	252	1087	544	414	4746	78	920	656	1223	1020	1343	1355	363	165	3837	1042	400	1861	303	946	3563	824	2989	1038	1846	553	3547	3649	1991	1059	371	1207	3170	800	4723	668	1004	1728	3710	7078	3386	552
YBR152W	1	6	0	67	15	16	3	0	25	7	20	63	0	12	25	22	14	30	16	10	1	21	6	10	36	8	11	71	33	63	10	0	2	44	110	95	13	4	33	49	21	212	2	3	17	17	31	25	12
YBR153W	187	49	8	424	122	75	52	47	171	86	90	525	13	272	84	124	146	95	113	36	11	176	51	25	228	22	78	553	72	368	284	130	97	596	531	338	208	74	222	445	115	672	83	152	135	227	293	128	84
YBR154C	423	341	76	453	412	182	24	29	152	47	19	428	51	634	593	607	430	456	523	194	62	622	146	148	752	194	848	689	233	1014	131	362	105	234	315	189	669	242	769	959	299	1776	328	509	694	506	1513	601	176
YBR155W	82	58	9	185	110	41	10	3	48	6	11	76	17	123	57	104	69	104	121	24	14	150	69	20	248	64	146	156	136	149	38	14	23	64	88	129	160	44	120	187	87	361	83	36	89	158	199	107	97
YBR156C	54	31	9	89	22	18	11	6	55	41	27	78	10	67	51	73	33	52	41	10	6	61	32	24	109	23	68	66	54	85	32	0	27	97	166	131	35	18	54	119	78	386	18	29	112	73	132	92	19
YBR157C	185	75	14	505	151	86	26	43	155	89	69	585	7	189	74	234	164	250	145	43	12	329	135	58	306	92	212	596	130	339	251	615	185	618	423	398	225	51	206	665	162	696	87	188	310	345	487	346	53
YBR158W	1937	938	233	3145	2116	1070	241	381	1597	699	682	5538	104	1793	1118	1437	1555	1338	832	189	88	1504	630	181	4823	605	2150	10974	1533	6580	1877	2107	1031	6914	7035	3697	1922	918	2167	6089	1443	7309	514	922	1103	2729	4136	1950	1124
YBR159W	1605	1126	263	2337	1305	713	289	273	1586	461	367	3251	140	1878	1058	1639	1418	1453	1879	417	212	2509	405	282	2626	584	1552	2222	728	2223	1077	1510	714	1799	1739	1037	2099	740	1999	3037	720	3627	917	1354	2044	1933	3158	1477	1564
YBR160W	588	472	86	567	340	177	138	143	1023	162	201	1809	40	727	506	484	503	424	778	186	79	785	196	101	1121	243	575	931	152	669	789	1870	535	1533	1397	856	745	254	682	1449	331	1957	362	502	684	760	964	552	427
YBR161W	214	116	26	474	216	121	61	96	335	157	162	1009	13	216	75	165	181	183	220	55	28	434	126	64	523	63	200	767	165	636	329	387	180	814	700	460	268	59	157	532	130	598	137	188	254	557	807	409	131
YBR162C	4642	4988	1082	11972	11596	5177	830	605	4649	1762	2409	26454	926	9707	4250	10411	17533	12511	7570	1184	1174	17481	4207	1391	29490	4939	10467	72234	10020	35304	5465	6429	2302	30922	22578	14856	8329	5732	11102	69278	11559	48306	5525	7781	11132	40617	42804	28924	8785
YBR162W-A	323	139	61	1968	988	561	42	36	249	197	185	915	44	502	357	942	762	958	460	86	43	1467	308	185	1283	98	249	2253	644	966	329	102	151	911	725	478	532	229	492	2631	416	2604	363	214	708	1803	1034	1089	291
YBR163W	125	67	9	260	159	74	22	61	174	89	38	515	4	156	138	139	119	105	112	22	24	195	13	44	392	55	233	512	190	669	155	500	128	454	683	390	240	103	388	390	197	463	83	105	298	326	622	273	70
YBR164C	277	293	55	384	314	126	58	99	328	113	87	797	54	493	434	411	454	301	428	118	41	596	53	63	522	132	503	530	143	339	271	536	178	391	415	212	827	181	561	856	208	791	277	490	515	423	510	389	219
YBR165W	190	59	24	435	159	121	43	63	266	115	111	717	13	193	132	210	117	168	138	42	11	309	131	53	217	33	119	273	67	288	171	364	100	386	360	318	185	56	145	406	134	447	60	64	131	165	173	211	63
YBR166C	269	170	30	302	146	70	54	37	246	75	55	546	29	329	265	257	164	209	281	45	32	289	58	46	410	107	318	411	82	294	253	769	180	450	433	428	420	106	688	595	198	1171	180	311	523	330	469	300	164
YBR167C	57	13	16	77	52	43	15	14	91	37	24	179	12	83	92	80	46	57	61	6	5	112	21	24	52	19	28	157	52	124	78	435	42	149	118	123	157	39	131	94	47	443	33	13	34	95	129	70	16
YBR168W	65	37	14	271	105	69	34	32	128	63	34	346	8	83	89	70	87	86	48	13	2	94	10	20	194	26	50	297	72	214	105	241	66	239	228	176	150	36	43	220	57	221	25	59	87	117	149	111	78
YBR169C	2723	1280	433	5969	2128	1208	490	476	2912	821	785	4450	215	3233	2424	2560	1754	2952	5068	1142	549	7010	1680	814	4767	776	1666	7288	1476	3406	2555	3483	1401	4901	5082	3151	3234	1085	2766	7405	1774	8259	2785	4465	5877	6780	10198	6007	1309
YBR170C	801	483	98	846	371	181	137	176	848	226	249	1549	55	604	325	388	377	409	496	147	95	553	263	63	1145	243	726	1064	273	847	880	1646	542	1601	1860	1154	823	257	653	1007	309	1957	418	597	666	759	1149	522	495
YBR171W	320	189	65	626	282	145	66	41	287	69	67	662	48	543	315	357	269	303	460	104	76	494	87	66	545	97	383	496	114	442	318	438	122	399	404	265	539	117	522	824	171	1238	225	383	435	450	471	218	271
YBR172C	258	150	46	849	348	184	33	25	139	118	88	509	38	506	197	621	452	476	240	75	42	599	304	111	789	115	271	1250	464	771	153	49	75	580	621	440	319	199	523	1152	412	2386	112	191	284	493	893	895	125
YBR173C	702	327	68	959	910	383	67	149	749	186	150	4487	51	644	460	461	1001	702	620	160	42	1182	237	106	1176	223	573	1335	238	590	519	841	305	1468	682	820	416	302	659	1991	411	1269	425	428	828	1215	1098	886	381
YBR174C	0	3	2	2	3	0	4	4	1	3	9	29	0	1	0	3	0	4	7	0	0	15	11	1	0	0	12	5	1	11	1	0	2	44	23	17	0	0	0	3	1	0	2	0	6	16	9	9	3
YBR175W	825	340	85	2725	941	533	139	121	672	591	601	2845	41	576	207	890	774	847	311	111	71	1134	325	184	1283	281	436	2577	806	2158	619	739	456	4103	2495	2637	329	219	522	2184	645	2162	176	224	456	1439	1557	1232	628
YBR176W	278	166	28	361	151	84	39	47	216	73	71	590	37	275	179	235	201	241	309	70	58	325	160	61	338	132	314	348	108	460	168	275	90	420	388	264	285	118	266	554	133	864	134	219	426	366	556	241	246
YBR177C	2704	2616	378	2766	2076	892	676	674	4415	966	753	11224	322	3875	2085	3242	4716	3839	3557	770	481	5758	1384	656	5869	1592	2935	5682	1597	5071	4127	3586	2386	10525	6688	5747	3751	1878	3550	14828	2467	9923	2560	2437	4864	7340	8282	5664	1738
YBR178W	0	0	0	4	3	1	0	0	10	0	0	5	0	0	0	3	0	2	2	0	0	22	0	1	14	0	0	17	0	1	13	0	11	14	5	3	0	0	0	5	0	0	1	5	0	6	1	0	0
YBR179C	227	92	31	218	88	56	29	41	329	72	52	280	23	261	150	158	75	114	228	36	15	211	46	39	283	89	187	271	99	277	157	433	115	254	401	379	300	119	390	330	138	511	140	175	323	291	303	302	88
YBR180W	1	0	1	2	4	2	2	11	5	3	5	26	0	0	1	2	3	5	2	0	1	12	0	2	28	1	6	13	7	4	21	0	15	44	14	19	0	2	0	15	0	14	6	0	11	22	7	17	1
YBR181C	7772	3352	583	13766	4996	2339	136	218	1011	450	431	3817	414	5448	5617	6698	9534	8557	3954	1663	510	11936	2564	1286	7528	2404	7671	8042	2588	9722	569	1175	429	1560	2036	1577	6132	3351	5932	19191	4910	14805	2511	4589	6471	9027	21079	6650	4191
YBR182C	163	76	21	246	108	64	11	15	78	43	57	226	13	242	156	249	113	255	135	37	15	208	102	21	314	50	93	519	89	277	107	121	56	420	101	188	113	71	122	473	69	562	55	41	87	194	245	183	84
YBR182C-A	19	2	1	170	35	26	1	2	10	16	6	35	0	0	0	16	4	10	2	0	1	25	4	7	13	5	34	115	57	29	27	12	3	43	47	29	9	6	0	40	0	5	4	2	33	14	3	35	12
YBR183W	1729	792	179	2340	1170	644	385	614	2593	669	435	6896	84	1006	932	842	1175	989	1269	429	153	2212	700	322	1878	384	1137	2324	528	2136	1825	2203	1318	3800	2230	1732	940	379	736	3176	554	1999	839	1025	1690	2486	2609	1429	620
YBR184W	5	2	0	23	5	5	2	2	22	6	6	15	2	11	15	24	9	21	13	8	5	9	7	5	24	4	0	22	16	11	7	53	7	19	12	32	22	3	0	10	26	80	4	22	51	27	59	27	7
YBR185C	291	73	18	266	174	87	19	30	190	40	43	695	21	178	132	166	186	152	213	52	23	274	20	34	302	59	167	355	79	225	186	475	99	345	333	250	261	93	283	418	135	412	124	247	203	309	419	217	83
YBR186W	0	10	0	10	4	1	3	4	13	6	7	47	1	9	0	4	0	3	8	0	1	24	0	0	16	0	0	4	3	24	16	198	5	77	66	56	9	2	0	9	7	39	5	1	22	7	23	18	0
YBR187W	2128	1343	341	6186	3667	1665	251	231	1446	681	557	4399	248	3396	1581	4641	5576	6124	2140	407	349	7501	2423	909	4856	941	2892	6150	1849	5579	1381	1285	598	5583	4024	2941	2299	1421	2556	13315	2311	13857	1171	2372	2304	5982	8848	5095	2001
YBR188C	94	25	15	308	104	49	17	16	105	34	40	200	9	96	84	87	60	81	62	34	10	195	99	26	142	16	117	231	69	306	114	167	74	220	192	109	149	42	212	299	76	504	41	171	78	152	210	183	54
YBR189W	12107	7571	1735	13135	11845	5096	293	234	2222	608	359	6772	1317	14996	10486	19479	19012	16188	12979	3287	1875	36052	6276	3771	14102	5059	14414	15195	3841	14727	872	2392	625	1160	2533	1145	19319	6836	20821	31037	6507	28319	5702	13715	13455	15370	31043	13368	8638
YBR190W	0	3	0	7	4	3	0	0	0	0	0	4	0	2	10	7	7	9	3	6	3	11	0	4	4	3	10	6	2	19	3	10	2	1	3	2	6	1	12	11	5	0	2	0	16	15	1	23	18
YBR191W	6190	4462	1258	7939	3301	1690	287	143	1435	464	339	4168	1210	12928	5525	9653	7671	7412	7857	1027	1233	10552	3014	918	11878	2839	6741	6551	1133	4708	727	1030	599	1326	1703	1095	11318	3889	9186	19980	3478	17795	3247	6992	8002	6235	10398	4210	3983
YBR191W-A	0	0	0	0	0	0	0	0	0	0	0	0	0	0	0	0	0	0	0	0	0	0	0	0	0	0	0	0	0	0	0	0	0	0	0	0	0	0	0	0	0	0	0	0	0	0	0	0	0
YBR192W	187	131	35	396	226	103	18	26	210	56	44	484	8	164	72	145	119	197	110	28	6	262	72	38	356	71	283	578	118	427	197	326	143	352	403	269	282	88	297	430	98	645	79	169	231	268	341	260	153
YBR193C	177	111	23	354	109	51	24	54	264	56	35	725	24	250	190	158	100	162	191	38	27	264	44	31	231	55	283	632	69	436	200	1062	163	636	462	266	266	49	368	597	115	446	138	313	286	420	869	376	113
YBR194W	37	34	11	373	154	113	19	6	81	53	68	388	6	61	41	110	51	110	84	1	15	178	134	20	140	9	46	353	99	247	62	241	61	186	214	144	63	16	146	216	61	353	28	64	41	89	159	144	24
YBR195C	194	176	41	470	204	127	43	51	289	112	101	802	24	486	176	200	215	148	335	75	55	379	96	46	745	129	402	1200	182	917	396	560	202	1271	1206	657	418	156	493	1039	196	1059	198	492	492	664	1397	394	365
YBR196C	56244	53556	9029	38310	19228	9098	4440	3887	26025	6695	6242	53993	7615	99764	42094	54834	66500	63219	57640	12136	8910	65533	25801	8041	111550	33076	43431	71488	16093	45899	18527	21277	9547	57715	51130	32651	49553	36588	68721	174981	38238	153610	34837	48850	83969	97826	124856	62306	54277
YBR196C-A	0	2	2	30	22	9	4	0	4	2	1	7	1	5	1	9	15	15	10	0	1	54	0	2	47	4	13	99	13	50	0	0	0	24	30	63	3	4	26	43	11	157	2	2	11	36	28	48	7
YBR196C-B	0	16	3	50	48	19	1	0	9	4	1	24	1	6	25	22	29	20	11	3	1	41	38	2	57	5	22	75	23	71	2	28	8	29	52	31	12	1	0	65	5	119	4	1	22	31	62	37	33
YBR197C	454	190	50	1560	450	240	96	73	495	167	333	1164	25	435	244	447	282	436	365	76	46	800	636	107	859	163	224	1562	530	1113	403	452	240	1436	887	742	232	218	380	1415	270	1971	117	221	427	576	646	584	360
YBR198C	532	385	95	895	441	176	75	122	561	227	213	1283	78	815	685	560	435	582	685	184	95	931	245	135	1254	224	567	1228	413	1125	388	752	319	1240	1713	1208	694	380	833	1355	416	2813	254	433	871	819	1233	989	433
YBR199W	2516	1096	214	3020	1636	774	296	442	2465	615	565	6018	112	1883	1401	1710	1515	1803	1563	512	165	2809	720	330	2946	541	1835	3516	764	3007	2086	3243	1061	4947	4315	2686	2434	771	2337	4894	1171	5873	1117	1723	2637	3278	5868	2254	1144
YBR200W	453	182	29	630	234	128	51	62	274	144	96	693	38	377	280	370	186	346	223	81	30	352	130	40	557	80	239	463	153	396	239	544	180	506	610	460	398	141	402	638	254	1110	149	325	371	340	404	337	161
YBR200W-A	0	0	0	0	0	0	0	0	0	0	0	0	0	0	0	0	0	0	0	0	0	0	0	0	0	0	0	0	0	0	0	0	0	0	0	0	0	0	0	0	0	0	0	0	0	0	0	0	0
YBR201C-A	33	12	5	145	67	38	15	8	63	38	39	191	4	42	37	111	67	110	35	0	5	107	27	14	36	2	25	96	11	42	28	114	17	144	176	121	27	17	11	153	33	282	9	34	21	32	23	25	13
YBR201W	355	97	38	582	360	154	48	53	287	128	109	977	15	335	259	445	420	434	242	59	30	602	133	78	534	78	233	668	153	491	214	463	148	746	559	314	386	149	162	816	220	1072	126	217	334	682	956	377	95
YBR202W	867	776	137	1323	560	272	145	172	1021	251	334	2482	95	1439	609	761	799	954	911	157	103	959	219	131	1888	376	956	2034	470	1301	1310	1150	604	3836	3101	1827	1341	652	1388	2865	725	3478	501	706	1088	1306	1797	1258	711
YBR203W	229	159	18	453	203	90	102	107	617	260	240	2306	38	599	283	464	586	519	150	39	10	309	156	43	341	40	139	729	89	591	350	503	179	1488	1360	925	453	159	472	1665	402	1158	84	108	185	431	416	354	89
YBR204C	274	134	29	1104	377	175	92	97	532	264	282	1318	23	383	231	436	304	508	266	65	33	574	129	83	364	86	103	462	170	433	400	730	205	781	1168	597	308	85	398	811	256	1132	147	271	313	395	737	421	74
YBR205W	1534	1324	221	3881	1649	854	159	222	1212	299	264	3058	147	2540	1349	1796	2083	1989	1526	369	200	3292	657	302	3299	824	1162	2962	683	2182	866	1220	502	1826	1611	1043	1911	901	1820	5027	1211	4814	757	1215	1563	2432	3811	2097	1366
YBR206W	32	67	19	89	70	47	15	4	42	11	15	60	21	238	88	160	60	99	114	3	33	169	6	21	115	21	54	177	22	59	49	37	33	98	68	45	116	58	96	359	52	422	61	65	87	217	104	101	87
YBR207W	1226	737	149	2261	831	447	210	307	1301	536	485	3181	119	1337	987	1691	1577	1977	1114	299	145	1958	530	246	3527	717	1281	3206	853	2991	2042	2557	1054	6337	4107	3265	1520	749	1396	5557	1312	5667	812	935	1842	3023	4141	2496	848
YBR208C	799	755	88	1158	572	289	451	645	3864	953	1320	7417	57	1007	669	673	572	629	626	117	76	727	277	116	1701	328	957	2528	644	1863	4325	4294	1884	13516	10890	6671	873	374	1052	1961	545	2463	491	668	897	1445	2632	1231	1145
YBR209W	7	0	0	8	3	0	0	0	0	1	0	5	0	0	8	1	0	3	6	0	0	8	2	1	1	0	0	27	4	29	2	0	1	10	16	10	3	0	0	8	0	7	0	8	0	2	9	6	1
YBR210W	55	42	17	573	197	147	10	22	96	85	56	360	5	100	84	219	133	176	116	34	15	228	200	53	222	30	72	365	150	388	88	90	36	223	223	134	145	36	204	335	93	562	48	104	131	270	207	167	50
YBR211C	285	80	45	411	149	74	34	96	260	109	89	673	19	105	76	150	100	148	131	51	23	299	86	54	209	71	217	453	148	480	215	415	176	681	708	408	207	48	235	338	92	594	79	225	289	322	426	420	101
YBR212W	375	261	73	766	286	147	135	75	776	187	248	2008	28	359	201	345	297	431	370	58	30	486	235	50	1434	199	310	1443	278	644	618	671	334	1562	1191	1199	263	238	420	1153	327	1774	296	247	403	846	705	691	200
YBR213W	85	69	9	237	149	45	1034	1041	5355	2511	3699	18660	12	228	47	191	244	204	199	41	37	416	140	50	264	55	157	335	112	277	5628	7406	2652	18135	11138	7972	226	127	231	528	128	776	89	161	140	245	277	236	39
YBR214W	1089	547	206	2077	803	409	692	314	2684	740	1111	7416	146	1085	720	1481	1630	2068	1106	273	152	1889	1251	177	3118	519	729	3506	702	1421	2238	2585	1210	8309	4825	5080	932	592	1100	6232	1310	6853	872	783	1708	2489	1990	2246	614
YBR215W	131	41	15	143	41	35	22	11	94	54	21	139	15	147	89	125	37	93	78	20	10	66	29	22	110	30	62	147	86	171	80	255	70	175	254	276	123	51	137	152	108	836	45	85	212	104	175	166	57
YBR216C	189	140	19	251	168	88	50	104	360	160	114	1235	22	289	240	244	224	278	215	57	26	370	93	41	312	77	257	587	118	492	427	1103	209	932	1398	775	390	97	471	832	288	1252	132	286	312	502	917	448	89
YBR217W	41	16	8	247	48	27	14	18	81	43	29	131	5	76	84	95	44	73	34	20	4	77	22	11	119	11	70	130	49	133	48	57	44	101	165	86	61	43	12	142	42	332	19	59	90	61	326	117	17
YBR218C	6365	6329	1150	7766	3274	1476	1186	1110	8098	2770	3100	28465	777	8051	4537	5888	7456	8520	5874	1349	987	8463	2386	931	15803	3618	7738	13654	3848	9202	7269	10979	3778	32916	32783	20712	5466	3724	8689	20592	5319	19941	3581	5974	7820	12345	18223	10289	4916
YBR219C	0	0	1	2	2	1	0	0	0	1	0	4	0	1	0	2	1	2	1	0	0	21	0	0	4	1	25	4	3	0	0	0	0	0	0	3	1	0	0	8	1	0	0	0	0	9	0	20	0
YBR220C	837	505	87	1768	791	300	97	68	544	224	172	1579	54	1004	715	950	855	1027	554	135	63	1068	505	165	1522	317	686	2128	658	1537	489	365	311	1944	1275	1299	711	423	672	2657	530	2576	196	309	758	1301	1162	1001	677
YBR221C	7309	6202	1143	5127	3425	1478	1152	1277	6945	1151	1007	17334	707	8014	4393	7195	10713	7555	5951	1684	959	8576	2356	904	15230	4277	8288	11558	2903	8672	6986	12079	3622	18021	14896	8109	6478	3879	9078	29142	5721	20467	4895	6752	10730	14154	23924	9222	5463
YBR221W-A	0	0	0	0	0	0	0	0	2	0	0	7	0	0	0	1	2	0	0	0	0	0	0	0	0	0	0	0	0	0	0	0	0	6	7	0	0	0	0	0	0	0	0	0	0	0	0	0	0
YBR222C	1905	1462	315	2440	1163	591	528	390	2893	1122	940	9750	228	2135	1079	2567	3318	2776	1910	405	227	3695	1185	356	5038	1171	1873	4857	1218	2605	3076	2553	1651	15245	9394	8733	1661	1313	2320	11266	2147	7961	1364	1442	3082	5379	5385	4280	1910
YBR223C	133	98	41	374	193	108	69	52	463	159	166	1555	15	198	139	213	276	254	192	40	23	346	70	35	573	89	153	988	170	578	457	549	167	1808	1388	909	176	96	313	1008	157	1000	111	194	233	390	643	409	114
YBR223W-A	0	0	0	0	0	0	0	0	0	0	0	0	0	0	0	0	0	0	0	0	0	1	0	0	0	0	0	0	0	0	0	0	0	4	0	0	0	0	0	0	0	0	1	0	0	0	15	1	0
YBR224W	6	3	0	44	10	8	2	0	7	7	0	15	1	0	16	13	2	28	8	0	0	7	22	1	4	1	11	19	4	9	6	47	0	12	32	14	4	0	6	34	1	46	1	0	0	18	4	2	0
YBR225W	301	190	44	337	168	67	82	111	540	155	162	1038	26	288	222	168	120	182	257	45	32	210	44	33	598	116	261	661	118	386	478	765	281	1084	864	629	267	156	323	532	168	533	183	183	308	401	347	393	173
YBR226C	0	2	0	0	0	0	0	0	0	0	0	0	0	0	0	1	0	1	0	0	0	0	0	0	0	0	0	2	0	2	0	0	0	1	7	2	2	0	0	3	1	5	2	3	1	2	1	0	2
YBR227C	122	87	27	222	65	40	23	29	99	59	29	221	14	159	146	182	86	125	130	28	24	195	37	34	324	43	228	238	109	289	86	76	39	224	549	282	191	65	258	284	143	866	98	159	201	175	421	228	43
YBR228W	49	23	4	109	52	30	13	13	55	56	28	209	3	42	46	102	50	71	24	10	2	101	51	15	102	19	10	197	66	220	72	142	37	181	304	178	83	24	24	124	59	338	31	31	58	119	166	102	0
YBR229C	1183	685	140	1484	697	364	126	135	908	400	464	2969	86	944	599	879	946	1033	652	163	82	1043	211	147	1887	371	667	2234	569	1405	608	791	386	2852	2627	1940	865	546	831	2251	839	3111	429	610	742	1725	1705	1215	564
YBR230C	1118	334	184	5295	1210	762	418	208	1275	1208	1734	6772	53	348	202	901	833	1184	362	119	57	940	942	116	1988	301	782	2971	748	1581	1340	1686	702	6743	4441	4504	435	336	591	2900	887	4129	272	454	580	1049	1075	1096	680
YBR230W-A	78	23	14	881	105	49	23	46	116	110	306	318	11	115	69	150	80	187	59	17	12	191	120	15	148	28	31	336	104	169	67	36	37	378	446	256	80	59	13	474	73	560	26	43	97	174	115	110	55
YBR231C	360	147	39	506	165	64	53	54	296	95	162	644	30	243	86	185	182	279	262	45	28	357	81	31	587	138	169	644	192	561	347	533	126	776	700	489	288	142	197	693	114	820	99	210	301	397	602	421	255
YBR232C	0	0	0	0	0	1	0	0	13	6	2	9	0	0	0	1	1	0	0	0	0	7	0	0	0	0	0	6	5	2	2	0	0	13	14	1	1	0	0	0	0	0	0	0	0	0	8	0	0
YBR233W	48	134	32	254	102	55	26	60	179	60	81	332	11	135	96	118	95	157	138	14	13	183	84	17	467	54	156	372	84	308	164	244	117	501	370	339	126	100	245	431	103	721	94	125	165	229	205	213	53
YBR233W-A	18	30	6	232	104	59	17	14	45	38	44	184	3	54	24	98	48	83	41	16	12	150	51	20	44	18	81	198	40	136	46	121	20	147	139	80	48	25	56	232	40	208	18	64	29	109	102	52	65
YBR234C	1427	1022	265	1741	969	451	282	278	1584	465	573	4824	147	1314	867	1473	1985	1526	1126	318	191	2208	540	211	3175	885	1433	2979	763	2180	1492	2607	854	3722	2924	2174	1692	1027	1628	4683	1348	3724	903	1365	1594	2526	4475	2033	1050
YBR235W	1300	882	147	1556	787	406	239	290	1641	702	624	5311	102	1348	752	901	966	953	944	315	108	1226	383	168	2584	484	1136	2998	714	2075	1483	1513	781	5791	4813	3619	1163	496	1347	2998	746	3087	539	791	1169	2200	2070	1694	905
YBR236C	331	167	48	779	255	141	58	93	422	142	161	775	35	335	415	376	236	270	409	102	54	500	152	64	785	106	566	727	215	664	353	981	228	781	1093	582	574	200	491	784	268	1513	278	415	449	525	1145	525	174
YBR237W	188	45	19	314	125	74	15	37	177	121	105	705	15	155	182	150	119	176	129	41	6	236	47	38	279	37	111	606	248	495	128	268	108	575	742	583	218	70	184	430	182	702	65	105	109	311	742	330	56
YBR238C	188	162	43	421	241	143	16	2	118	38	26	263	36	437	132	259	256	329	332	70	44	430	144	62	743	129	422	863	242	500	115	51	43	223	333	241	358	121	415	729	343	1479	157	150	482	559	781	500	211
YBR239C	73	29	17	149	96	33	21	6	131	52	49	482	59	78	32	83	68	57	94	28	8	119	52	26	261	55	44	206	49	145	90	98	70	383	266	252	59	72	59	239	77	397	44	43	151	136	137	171	43
YBR240C	66	25	14	267	89	53	14	19	132	78	67	529	8	106	61	144	112	172	75	41	7	149	64	35	82	26	39	380	67	126	111	1	47	582	266	280	59	40	11	278	67	175	39	44	42	158	149	147	90
YBR241C	1496	709	279	4448	1245	622	818	374	2745	2353	2613	9861	130	1153	713	2894	2513	2833	1196	233	235	3834	2167	478	2720	478	675	3745	1034	2194	2032	1963	924	12851	7204	7633	625	466	757	6954	1337	6354	626	640	1341	2820	2942	2789	786
YBR242W	240	95	18	164	114	39	21	13	68	22	18	113	22	306	140	248	143	128	226	69	26	192	65	44	381	69	190	248	123	311	116	143	42	136	141	128	348	82	228	381	166	696	115	197	217	191	307	149	129
YBR243C	674	563	205	1227	758	381	243	154	1003	380	340	3238	148	1459	624	1942	2259	2045	1454	309	277	3714	1159	392	2317	512	1084	2887	720	1380	1152	1583	598	4633	3292	2720	854	689	1187	7380	1450	5472	897	1289	2432	4086	4902	3536	992
YBR244W	233	160	45	514	266	175	47	45	204	88	84	701	75	640	438	556	341	498	3940	993	443	6766	2557	1251	461	97	373	721	252	610	261	372	123	666	685	264	557	164	454	1114	182	1099	2905	2979	3746	7061	7934	3709	113
YBR245C	670	456	111	456	259	155	55	88	454	155	116	684	97	873	678	500	348	484	720	113	78	560	158	68	1125	263	1014	1161	352	1099	478	939	262	1044	1669	940	1287	366	1531	1445	621	2497	496	862	1214	934	1687	819	358
YBR246W	438	414	80	645	523	201	111	110	714	191	161	2550	69	734	375	751	919	716	570	171	53	845	263	92	1355	301	642	1958	353	1456	812	977	387	2237	1828	1159	722	485	962	3033	644	3086	334	709	780	1381	2135	1000	488
YBR247C	149	140	26	209	109	55	5	0	3	2	1	27	38	464	270	150	224	299	247	66	35	260	74	40	359	100	500	388	120	442	11	0	3	47	64	10	380	153	333	567	134	715	137	195	339	312	496	232	191
YBR248C	1283	1067	160	1003	474	219	189	258	1463	449	474	3182	92	1653	844	759	603	742	1310	343	194	1139	522	129	1893	496	1174	1152	308	1026	1501	2429	888	3160	3801	2235	1411	512	1474	1922	514	2630	555	788	1470	1147	1404	932	841
YBR249C	7940	10338	1189	4562	2963	1265	680	510	7328	596	723	10823	1048	17808	7086	3333	9116	6129	11505	1694	1393	7891	1400	675	14803	4591	9324	4724	1673	2943	4137	6145	2534	4879	3986	2881	10127	7039	10342	19256	2652	12797	5709	7041	13446	6172	7905	3781	10070
YBR250W	8	4	4	19	9	2	2	7	10	8	6	46	2	4	16	13	5	13	10	6	0	26	0	2	14	4	0	53	8	22	33	0	7	66	59	30	4	12	17	39	12	17	2	1	34	21	12	19	7
YBR251W	325	188	49	378	158	97	30	80	300	92	103	534	15	423	228	240	157	253	276	49	39	315	98	63	359	122	325	280	132	359	220	366	110	297	413	279	418	184	355	501	172	1060	130	171	361	182	387	229	144
YBR252W	856	305	115	2925	887	459	61	44	284	252	318	903	92	788	568	1645	892	1580	687	204	136	1665	525	300	1242	323	719	1278	683	1539	351	495	203	1245	1271	1002	606	296	696	2307	587	2889	318	314	812	1088	1198	1099	758
YBR253W	249	98	28	980	330	203	70	112	241	142	203	1251	22	264	258	399	244	312	251	67	28	531	263	100	319	58	208	519	247	581	228	284	103	390	387	350	280	176	246	888	239	1124	83	153	240	387	592	413	152
YBR254C	278	68	30	626	316	130	24	17	190	86	129	648	16	174	133	274	174	206	184	34	18	663	129	71	356	68	102	482	116	483	88	159	98	397	290	321	198	76	237	491	136	656	77	111	258	343	542	251	129
YBR255C-A	65	19	17	312	124	81	12	14	50	28	49	218	3	51	52	108	95	142	75	11	5	140	78	16	248	24	48	311	111	185	69	174	69	201	186	174	85	18	87	538	88	756	43	155	84	140	130	195	46
YBR255W	64	26	6	323	106	58	16	29	153	157	96	555	10	72	114	169	110	177	138	59	12	221	120	65	166	30	57	296	160	307	98	134	110	400	489	506	110	39	63	258	243	1011	48	124	256	282	545	317	9
YBR256C	1677	733	144	2404	1450	642	384	812	3670	1585	1438	16304	81	1196	1158	1216	1604	1676	1640	559	178	3675	1063	513	2345	455	1403	3379	606	2418	4283	5687	2032	13330	8589	5119	1779	548	1460	4640	815	4136	1010	1937	1984	4253	6031	2639	1111
YBR257W	43	18	6	96	76	32	10	14	58	37	25	173	7	67	43	107	47	71	68	20	4	115	34	26	128	9	45	187	91	156	46	61	36	170	164	166	131	49	204	261	60	470	35	42	94	181	166	155	45
YBR258C	46	9	8	91	36	20	25	3	28	27	25	66	12	32	12	43	12	30	29	1	4	56	11	17	48	8	17	31	26	76	25	47	18	34	22	39	18	8	67	50	14	38	11	16	35	29	32	20	30
YBR259W	83	66	8	238	120	70	14	35	105	77	39	432	9	131	102	119	93	118	69	25	13	150	17	27	329	42	143	474	96	308	95	276	64	383	455	317	173	75	118	367	116	715	90	81	213	300	342	193	64
YBR260C	311	214	60	607	198	97	113	75	441	124	108	774	54	479	219	332	188	290	359	59	41	361	124	46	654	157	394	732	174	537	403	736	192	814	871	651	433	219	458	919	289	1485	253	294	565	501	620	494	184
YBR261C	583	363	80	2028	763	361	76	68	378	163	280	1109	58	891	567	902	943	1038	701	131	104	1652	1190	184	1317	388	624	1645	575	1225	458	655	166	1099	704	499	811	397	631	3014	682	3102	342	633	573	1242	1705	977	861
YBR262C	297	128	56	2407	660	353	51	45	272	289	439	902	24	501	218	830	444	854	354	83	47	1368	756	191	767	128	347	1482	581	1701	265	362	139	1067	1358	835	410	158	451	2107	537	3404	136	526	299	674	1593	795	233
YBR263W	6449	5367	975	6677	4998	2016	449	457	2974	1093	1093	11816	867	8968	5069	7583	11740	11077	5746	1480	978	13521	4654	1454	16319	4449	7167	17799	3897	10975	2712	3208	1607	12125	9337	7188	7233	5049	8560	29879	7023	21041	3832	5547	9068	20615	31398	15987	7078
YBR264C	216	70	22	522	201	104	41	47	216	127	171	609	26	184	225	334	169	260	184	62	22	360	168	44	310	60	63	539	167	316	175	216	98	580	547	385	197	60	114	691	172	1057	50	98	173	280	386	265	114
YBR265W	831	642	167	2109	891	392	168	102	883	382	441	3295	108	1252	312	1212	1681	1537	595	123	101	1300	540	149	2076	419	870	2141	721	1934	856	1090	448	3797	2784	2224	498	481	1001	4181	1080	6078	228	443	737	941	1584	1185	653
YBR266C	0	0	0	0	0	0	0	0	1	0	0	0	0	0	0	0	0	0	0	0	0	0	0	0	0	0	0	0	0	1	0	0	0	1	0	0	0	0	0	1	0	0	1	0	0	0	0	0	0
YBR267W	216	172	28	399	195	75	3	8	28	4	7	67	33	561	232	288	231	188	272	26	46	289	79	41	561	187	380	587	175	468	35	92	21	52	45	43	502	151	430	899	266	1043	100	209	165	263	236	249	205
YBR268W	322	66	51	2152	481	269	46	32	128	118	221	455	23	258	81	517	269	562	207	35	30	719	384	76	677	101	297	1710	468	1129	201	343	125	762	963	680	245	100	248	1730	291	3110	120	252	226	566	710	569	204
YBR269C	438	134	102	3700	749	521	217	78	515	554	1205	1824	83	753	309	1075	393	888	579	71	126	1696	786	155	1091	177	297	1237	364	1033	419	1030	266	1352	1533	1163	403	264	590	1643	319	2603	191	526	611	602	801	926	266
YBR270C	60	54	5	248	90	43	37	12	166	74	88	433	3	66	60	85	36	64	51	9	9	104	50	27	107	23	17	271	82	169	135	203	67	355	359	275	92	30	91	156	35	255	31	48	84	115	63	113	48
YBR271W	174	142	31	311	226	114	14	4	49	26	7	217	24	347	161	267	342	249	200	22	23	368	127	44	522	117	434	788	184	711	85	106	55	229	296	116	382	99	254	954	227	794	107	211	288	462	882	294	138
YBR272C	123	78	17	268	93	51	30	66	185	85	50	386	8	130	113	169	94	160	133	66	25	176	19	29	281	51	172	232	79	234	174	409	115	300	565	262	190	94	172	243	107	451	81	245	139	203	313	175	53
YBR273C	619	337	74	754	305	147	157	184	871	179	237	1430	37	637	587	677	408	755	595	210	66	648	303	95	977	229	540	905	162	860	702	1786	358	1367	1519	859	882	316	978	1610	437	2133	383	854	860	820	1336	720	303
YBR274W	498	189	53	1396	736	358	68	134	411	303	242	2794	22	480	322	655	697	846	345	114	23	1073	361	179	735	121	437	1910	514	2153	350	831	261	1916	2603	1210	472	217	482	1700	366	1783	157	267	411	1557	2540	1200	237
YBR275C	204	75	16	294	150	99	17	33	106	73	82	304	27	328	266	252	163	232	200	92	19	310	101	58	297	74	154	524	188	478	111	33	78	354	500	455	254	120	462	540	227	1275	81	227	306	318	488	340	108
YBR276C	598	288	72	1173	539	315	72	145	529	336	257	1515	49	620	525	716	489	580	484	138	78	808	291	137	1348	237	558	2743	594	1913	537	980	330	2372	2759	1422	754	334	748	2046	644	3043	322	555	599	1454	1762	1345	376
YBR277C	0	4	0	9	5	0	0	0	0	0	2	10	0	0	5	1	3	2	6	0	0	0	0	0	0	1	0	7	7	5	3	0	0	0	1	16	0	0	0	5	0	0	0	0	0	4	0	24	1
YBR278W	114	29	19	219	86	47	25	42	100	55	55	244	7	135	138	147	85	126	110	48	15	200	46	23	154	40	136	232	66	284	124	220	60	316	287	146	265	77	164	248	99	443	52	148	112	127	336	186	91
YBR279W	193	80	25	294	117	46	35	33	135	56	53	375	18	136	143	188	116	251	157	28	21	182	55	18	382	48	121	311	116	291	151	147	74	333	459	231	215	98	273	501	164	1073	84	256	210	223	361	191	77
YBR280C	618	267	59	1188	420	210	212	183	1297	380	475	3595	62	648	408	794	659	925	773	237	73	1474	528	162	914	179	423	1530	278	930	1438	967	597	4023	2275	1799	697	323	747	2497	468	2365	469	645	831	1561	1886	1222	294
YBR281C	379	281	58	529	282	158	271	303	1911	763	620	4855	55	563	372	387	256	346	505	132	68	530	95	72	739	162	476	736	187	608	1494	2788	1239	3642	5097	3653	628	246	683	977	292	1205	321	509	782	565	551	411	236
YBR282W	372	89	54	781	229	165	41	44	226	121	121	598	19	284	233	356	211	287	238	74	29	401	157	50	562	80	218	595	200	563	251	526	122	553	709	397	297	91	265	733	227	1438	105	256	272	376	431	310	195
YBR283C	4084	3364	698	4758	3507	1715	565	435	3419	1049	1020	14101	510	5249	3082	5260	8601	5913	3730	815	460	9284	1830	843	10609	2660	3851	10251	2613	5437	3003	2718	1774	10512	7773	6409	4458	3109	5165	20442	5185	14904	2454	3128	5657	12996	13325	9908	3634
YBR284W	218	81	31	1150	315	209	40	51	256	137	142	1104	4	180	109	266	218	343	113	14	11	247	88	47	257	40	90	644	262	435	185	465	119	701	541	431	142	81	120	625	181	740	72	48	83	301	478	259	58
YBR285W	3	7	6	104	12	4	36	51	126	79	66	245	2	34	50	50	14	27	12	0	0	16	2	1	39	3	31	35	12	26	217	196	91	330	271	106	56	14	70	123	32	123	8	5	25	25	11	1	12
YBR286W	25870	16812	3227	20915	11695	5276	5859	5353	40453	6833	7450	71650	2100	25828	14035	21766	30763	26606	20354	4882	2838	28298	8752	3122	46882	12016	15783	26580	6229	14946	30466	25196	13290	75044	36923	31478	17528	14641	17891	82967	17754	56680	11437	12790	27845	24941	28417	19153	16097
YBR287W	2698	1870	499	6322	3828	1822	1042	864	5206	2625	2293	23202	242	2672	1394	3834	5357	4677	1893	425	315	5018	903	552	6255	1371	2025	10072	2274	7965	4760	5537	2639	22313	14009	12261	1809	1220	2464	12768	3171	12405	1280	1405	2855	6198	7003	4973	1586
YBR288C	574	282	53	641	318	181	44	73	271	80	88	667	35	502	385	444	338	445	451	126	41	507	174	97	580	138	482	537	165	473	308	479	149	470	565	400	682	191	584	814	253	933	251	432	633	516	720	471	245
YBR289W	257	176	19	257	114	60	39	66	255	84	96	466	39	353	304	159	128	203	225	109	25	238	93	27	369	93	180	406	170	398	232	225	153	508	645	448	310	123	343	519	211	1165	140	271	352	338	326	314	134
YBR290W	234	37	16	628	152	84	40	40	141	111	146	398	12	145	167	358	128	432	112	46	10	247	320	53	203	48	124	237	169	218	111	414	89	250	213	214	183	46	179	461	147	980	70	63	205	168	207	218	45
YBR291C	400	159	43	794	330	186	62	73	365	265	251	2120	19	376	268	436	457	390	272	79	26	715	202	74	555	114	179	1096	233	819	353	591	292	2183	1671	1183	276	164	359	1357	304	1033	130	277	254	705	876	591	577
YBR292C	7	0	2	12	13	7	2	3	3	6	6	14	0	7	15	11	9	6	6	2	0	23	9	1	71	0	0	63	19	34	4	0	10	30	54	47	8	5	0	50	2	1	1	13	1	33	19	14	12
YBR293W	243	163	24	761	418	237	80	186	743	431	360	4027	18	310	204	336	428	350	235	108	21	626	139	95	739	106	342	1341	318	1357	848	752	535	3758	3098	2249	368	107	318	1093	314	1149	155	278	266	941	1267	754	127
YBR294W	24	17	1	39	20	10	1246	1889	8656	2269	2702	17006	3	58	32	35	27	10	67	2	5	99	21	33	58	11	12	60	3	50	9336	10478	3762	21137	15664	10409	125	4	6	65	14	115	54	32	35	63	69	76	13
YBR295W	380	247	41	701	400	178	87	93	668	286	291	2140	43	629	324	515	544	621	498	107	89	860	266	83	1408	247	604	2634	557	2262	1022	1080	520	4059	3799	2130	706	277	759	2412	596	2170	292	451	606	1377	2159	872	272
YBR296C	35	3	2	29	12	5	9	0	38	3	16	84	3	5	7	37	29	56	19	3	0	25	17	0	3	5	3	24	6	18	33	131	18	89	62	124	37	8	17	81	17	22	5	0	43	4	13	2	1
YBR296C-A	0	0	0	0	0	0	0	0	0	0	0	2	0	0	0	4	2	2	0	0	0	0	0	0	0	0	0	1	0	0	0	0	0	0	0	0	0	1	0	6	0	0	0	0	0	0	0	0	0
YBR297W	64	49	5	117	77	51	18	54	217	73	87	740	11	90	71	108	110	129	56	12	5	128	59	12	142	14	79	216	22	143	241	212	118	773	442	408	71	27	89	366	58	391	29	10	19	179	231	86	11
YBR298C	94	95	18	350	204	120	113	180	671	288	267	3512	13	166	117	194	194	219	109	30	12	166	79	23	280	40	162	799	177	880	668	990	309	3386	2659	1698	175	104	221	820	176	977	75	54	212	475	706	302	112
YBR298C-A	0	0	0	0	0	0	0	0	0	0	0	0	0	0	0	1	0	0	0	0	0	0	0	0	0	0	0	0	0	0	0	0	0	0	0	0	0	0	0	0	0	0	0	0	0	0	0	0	0
YBR299W	0	1	0	2	2	0	0	2	9	2	11	31	0	3	0	1	1	6	4	3	0	0	1	1	0	2	0	4	0	3	2	0	4	26	46	24	3	2	2	9	0	0	0	0	0	0	5	0	0
YBR300C	0	0	0	8	0	1	0	0	0	0	0	0	0	0	0	1	0	0	0	0	0	0	0	0	0	0	0	0	3	0	0	0	0	3	0	0	0	0	0	0	1	0	0	0	0	0	0	0	0
YBR301W	0	0	0	0	1	0	0	0	1	0	0	0	0	0	0	0	1	0	0	0	0	0	4	0	0	0	0	0	0	0	1	2	0	7	0	4	0	0	0	3	0	0	0	0	0	8	5	3	0
YBR302C	0	0	0	0	0	0	0	0	0	0	0	0	0	0	0	0	0	0	0	0	0	0	0	0	0	0	0	0	0	0	0	0	0	0	0	0	0	0	0	0	0	0	0	0	0	0	0	0	0
YCL001W	690	281	95	1078	608	413	144	139	579	210	154	1505	94	737	380	1021	817	858	685	169	100	1169	239	140	1251	248	408	1379	305	798	662	707	379	1285	796	648	807	368	856	2786	437	1827	579	506	985	1533	1173	671	414
YCL001W-A	8	0	0	2	2	2	2	0	1	3	0	2	1	0	0	3	1	5	0	0	0	8	0	0	0	0	0	3	1	10	0	0	0	2	0	1	0	0	0	9	0	0	1	0	0	11	5	0	0
YCL001W-B	0	0	0	0	0	0	0	0	0	0	0	1	0	0	0	3	0	0	1	0	0	5	0	0	0	0	0	3	0	0	1	0	0	3	8	4	4	2	0	3	0	0	0	0	0	0	0	0	0
YCL002C	258	206	37	1049	973	518	66	78	398	335	143	2669	33	537	338	814	1118	822	351	91	49	1545	258	135	1229	115	247	3257	469	2261	401	833	236	2430	1716	1323	324	164	406	2880	609	2191	188	246	409	1894	2132	1233	282
YCL004W	39	36	11	130	75	34	15	19	110	32	49	347	11	98	51	86	95	114	60	10	9	111	36	10	219	25	44	394	82	217	168	213	99	408	273	317	58	45	142	250	110	647	31	49	87	174	228	178	16
YCL005W	313	369	75	1809	959	465	125	66	657	315	288	2512	61	653	322	831	892	786	480	73	88	1666	548	186	1208	163	424	2176	522	1427	471	420	248	2379	1565	1560	442	226	515	2509	446	2199	183	285	472	1155	1477	1289	468
YCL005W-A	605	197	140	2411	1194	587	115	69	397	301	380	1641	95	964	435	1825	974	1134	689	108	117	2327	496	230	1057	227	343	1757	564	1389	321	405	145	1077	1081	692	625	188	507	2759	630	3933	279	521	533	1002	1809	1056	619
YCL007C	0	0	0	1	0	0	0	0	0	0	1	1	0	1	0	4	2	4	1	7	0	5	0	1	4	0	3	4	0	0	0	0	4	5	5	0	0	0	0	1	1	1	0	0	1	8	0	1	0
YCL008C	319	97	40	470	252	114	94	57	456	141	309	1972	30	223	138	394	528	455	240	60	28	591	331	73	653	144	229	1217	261	506	391	430	196	2658	1802	1834	175	150	401	1501	498	1920	164	205	250	659	805	1007	135
YCL009C	2521	1440	719	8636	4511	1940	703	357	2742	1833	2726	16429	472	2489	1322	7547	10169	11012	2837	685	612	12660	6630	1064	12169	2943	4937	12102	5720	6813	4239	6321	2011	29097	20686	21801	2108	2814	4771	33101	8585	37511	1991	4946	4646	10135	13238	17264	3009
YCL010C	195	139	33	1247	439	172	57	153	529	271	385	2640	24	346	279	525	538	828	281	80	41	974	649	111	685	107	318	1846	589	1330	521	540	289	2936	2468	1684	335	129	230	1972	459	2070	174	303	352	1275	1954	1105	139
YCL011C	1880	1173	230	2873	1518	622	192	296	1466	449	534	4847	162	2681	1731	2036	2583	2567	2083	509	263	3099	1488	461	3371	748	2535	4349	1172	4010	1419	1834	796	4605	4931	2712	3643	1141	2972	7671	1563	6490	1213	2372	2510	3569	6833	2377	1228
YCL012C	40	16	14	152	94	51	18	14	64	33	36	260	11	31	50	79	85	117	51	5	16	155	7	4	102	28	82	251	40	91	71	119	36	254	116	87	55	24	39	265	52	366	56	24	64	114	172	145	39
YCL014W	379	186	29	587	233	117	41	62	231	138	113	581	38	574	383	379	253	351	375	57	58	344	68	66	820	105	361	946	332	835	196	390	152	614	1222	975	539	251	551	935	440	2222	193	378	635	597	947	702	150
YCL016C	368	234	25	810	359	175	42	116	483	182	279	1951	24	305	213	343	469	454	332	107	33	688	316	82	797	151	244	1175	330	838	535	467	280	2414	1596	1084	364	233	373	1392	334	1035	173	313	434	1072	925	883	200
YCL017C	2428	2264	288	1770	1004	464	271	355	2348	322	358	3479	204	3500	1699	1679	2552	1680	2947	602	340	2619	786	240	4935	1321	2553	3001	647	1851	1867	2730	875	3500	3019	1750	3084	1374	2718	6844	1299	4919	1532	2381	3812	3517	4258	2131	2024
YCL018W	0	0	0	0	0	0	2	0	0	0	0	0	0	0	1	0	0	0	0	0	0	0	0	0	0	0	0	3	0	0	0	0	0	2	0	0	4	0	0	2	0	0	0	0	0	0	0	0	0
YCL019W	0	0	0	0	0	0	0	0	0	0	0	0	0	0	0	0	0	0	0	0	0	0	0	0	0	0	0	0	0	0	0	0	0	0	0	0	0	0	0	0	0	0	0	0	0	0	0	0	0
YCL020W	0	0	0	0	0	0	0	0	0	0	0	0	0	0	0	0	0	0	0	0	0	0	0	0	0	0	0	0	0	0	0	0	0	0	0	0	0	0	0	0	0	0	0	0	0	0	0	0	0
YCL021W-A	24	20	3	81	29	20	2	9	53	11	12	77	1	75	34	46	28	34	91	12	0	71	3	12	124	12	49	219	52	131	55	0	24	119	130	59	46	27	40	209	64	188	25	62	74	134	129	107	42
YCL022C	0	0	0	2	1	0	0	0	0	0	0	0	0	0	0	0	0	0	0	0	0	2	0	0	0	0	0	2	0	4	0	0	0	1	0	0	0	0	0	0	0	0	0	0	0	0	0	0	0
YCL023C	0	0	0	0	0	1	1	0	0	1	4	16	0	0	0	1	0	0	1	0	0	0	0	0	0	0	0	1	4	0	6	1	0	7	17	8	0	0	0	3	0	0	1	0	0	2	0	2	0
YCL024W	179	62	25	276	92	52	14	25	73	46	50	136	17	170	148	249	68	157	118	40	16	211	98	44	144	29	68	283	92	234	98	150	25	215	218	219	236	79	425	466	159	776	52	126	179	305	314	417	36
YCL025C	2417	2734	539	6684	2913	1451	6028	2945	25575	13653	11016	91916	282	3176	1714	4857	4399	6050	2905	615	553	6741	3042	886	6698	1283	2525	8745	3288	8612	16552	22380	10985	91466	75713	64644	2123	1212	2318	14324	3142	14431	1947	2561	4620	8124	9607	7701	1946
YCL026C-A	1	3	0	2	1	4	1	2	5	1	2	18	2	3	1	12	7	13	374	71	42	489	106	53	28	0	9	10	1	1	6	0	8	44	21	16	5	6	0	12	0	0	183	236	286	309	435	302	8
YCL026C-B	199	147	32	265	102	50	171	82	688	236	369	1815	39	522	150	176	138	194	3324	635	507	3868	2222	508	721	149	105	297	83	101	1139	1117	541	2687	1228	1445	232	151	330	676	78	501	1909	2514	3378	2793	4139	2728	588
YCL027W	325	110	45	385	150	69	44	35	303	110	118	634	29	286	239	241	149	213	209	23	19	244	43	29	305	60	82	252	82	138	205	294	137	486	314	320	165	93	157	367	130	742	75	51	254	182	216	181	70
YCL028W	2883	2413	493	3065	1270	605	470	404	2678	516	673	4446	356	4175	2565	2328	3221	2863	3277	885	461	3649	1409	381	6013	1804	1651	3142	899	1577	2103	1758	1048	4999	1931	2356	2878	2278	2522	10453	2130	5823	1887	2076	4568	3072	2245	2347	2739
YCL029C	164	91	23	445	201	90	36	26	147	72	74	506	18	178	139	203	147	199	133	98	15	361	190	61	529	78	158	613	219	602	150	454	84	445	522	365	230	109	141	541	193	871	94	308	242	516	561	522	156
YCL030C	17653	15637	1808	10793	4219	1986	3404	5400	33001	6621	7099	90882	1090	21068	12055	4785	6646	8003	16193	4158	1950	8792	8880	1202	23088	5147	11845	12399	3081	11874	26166	40194	16619	71568	82631	47298	12705	7973	15958	21678	5208	21819	7344	13411	22219	10673	21423	7189	15899
YCL031C	220	111	29	721	234	156	16	24	106	42	67	244	28	143	149	327	137	342	184	68	34	515	172	76	293	55	176	475	164	428	108	443	37	212	190	180	223	86	199	475	179	1032	84	114	199	323	532	541	115
YCL032W	215	118	16	336	168	67	45	50	274	101	101	612	11	286	179	307	171	234	201	57	32	224	130	52	306	55	70	370	88	337	150	172	99	447	508	383	191	125	181	472	199	1059	48	201	125	266	345	247	134
YCL033C	740	369	148	4316	1013	510	138	114	705	507	655	1927	69	935	532	1733	1209	1071	654	223	124	2114	753	190	903	481	354	1223	508	1253	612	781	337	1309	1501	844	566	382	865	2083	751	2151	294	516	551	910	1962	1046	617
YCL034W	1711	1060	252	4691	1557	672	600	547	3655	1249	2253	9308	144	2215	1395	2506	2218	2704	1956	499	285	4831	2642	453	3775	773	1370	4684	1647	3556	2600	2792	1351	11517	6995	5938	1803	824	1874	8130	1468	7527	813	1350	1739	4068	4919	3526	1419
YCL035C	889	254	102	2296	859	458	223	413	1356	626	845	7245	74	890	819	802	741	884	791	219	79	1423	626	255	1346	198	826	1344	301	1636	1393	2650	716	3342	2747	1391	905	398	690	1971	429	2308	473	998	1283	1207	2231	916	571
YCL036W	690	347	82	1316	449	206	12	15	54	17	17	137	61	1397	481	693	1095	885	453	88	53	879	309	78	1953	345	656	3218	837	2497	36	54	32	185	211	102	744	346	711	3276	657	3621	149	231	480	857	1250	673	834
YCL037C	495	442	115	485	395	197	20	19	105	16	29	290	109	515	523	511	650	705	828	178	165	1021	335	81	2103	454	847	2098	420	848	105	118	97	285	188	227	584	486	1372	2233	813	3238	532	932	1041	1536	2278	1740	442
YCL038C	703	510	99	1202	495	279	182	159	1077	388	395	3897	49	565	188	488	607	542	541	55	55	833	105	103	1347	196	404	1392	324	1037	1174	1422	472	4206	2518	2081	533	194	438	2136	379	1928	297	461	558	1046	980	666	394
YCL039W	278	210	50	495	230	100	141	83	673	215	337	2502	54	239	146	243	314	327	281	69	49	319	203	48	856	143	293	1227	278	676	624	1258	350	2669	2534	1846	289	262	426	997	267	1524	211	285	504	788	581	816	250
YCL040W	27406	11930	4003	42323	12807	5703	9983	5874	37476	20065	18836	87738	1265	12602	8716	20935	19866	28495	9377	2778	1759	20142	11169	2309	61384	11510	14246	62832	16347	47070	43090	37493	19655	166245	104916	104087	12912	10583	18777	103669	20590	85616	11375	14976	25599	30934	40415	26193	18300
YCL041C	7	2	0	46	15	12	1	0	15	4	11	38	1	7	0	17	16	15	10	0	1	34	13	1	52	3	2	43	16	27	15	0	8	67	50	49	1	1	0	46	12	52	1	18	0	27	2	17	6
YCL042W	17	7	7	115	40	17	7	12	58	36	30	148	0	47	34	43	35	38	14	2	0	67	9	8	24	12	3	79	37	75	14	61	8	187	113	131	10	5	6	117	41	106	4	40	9	26	6	53	0
YCL043C	6418	4103	1432	8392	4247	1671	1145	845	5820	2188	2770	23142	1002	6151	4377	10280	17929	15417	5664	1461	1377	14900	4406	1164	29925	5781	13922	26779	6734	15593	8417	11507	3578	43222	40516	26766	6952	6279	15353	54674	16374	59689	6151	9896	12385	24426	47371	27406	4347
YCL044C	164	92	37	362	213	97	53	32	222	94	120	1095	24	168	84	243	367	337	144	44	37	293	124	37	682	112	182	1166	207	397	206	172	74	973	626	642	138	107	197	1132	246	1245	117	195	227	534	615	709	134
YCL045C	1872	1734	281	2085	1018	478	233	229	1548	384	402	3140	216	2344	1167	1349	1169	1346	1773	353	196	1736	632	264	3467	818	1975	2870	860	2324	1193	2594	718	2811	3048	1897	1797	967	2353	3111	1051	4324	925	1635	2309	2558	4384	2547	1685
YCL046W	0	0	0	0	0	0	0	0	0	0	0	0	0	0	0	0	0	2	0	0	0	0	0	0	0	0	0	0	0	0	0	0	0	2	0	0	0	0	0	0	0	0	0	0	0	0	0	0	0
YCL047C	241	81	22	375	157	66	32	94	230	100	84	673	23	283	221	292	222	294	190	76	22	333	185	67	248	74	299	443	119	456	228	506	154	733	384	342	292	119	374	771	166	812	188	233	351	422	513	302	204
YCL048W	1	2	2	17	1	4	2	15	4	6	4	27	1	14	10	7	3	12	10	0	1	15	0	2	1	3	0	19	10	5	1	0	2	6	2	3	5	3	2	19	1	0	0	1	0	6	20	1	10
YCL048W-A	1	1	0	32	5	2	13	13	19	56	38	233	0	0	2	4	2	8	5	0	0	23	0	1	0	0	0	9	5	7	37	0	8	248	62	30	1	0	0	21	2	0	11	0	1	1	39	0	0
YCL049C	653	282	72	1537	477	306	104	147	565	221	285	1636	26	348	233	372	422	390	258	72	51	677	282	73	784	162	470	1123	310	833	636	895	275	2013	1416	832	427	171	372	1429	240	1348	224	155	503	584	768	537	475
YCL050C	811	666	188	562	354	171	113	83	645	91	89	910	169	1523	764	817	760	779	1350	234	170	1067	306	138	2262	502	1056	989	255	719	363	1047	212	510	503	338	1398	673	1616	2097	768	3417	690	1829	1452	1033	1679	1181	789
YCL051W	184	106	17	450	205	102	67	78	320	184	167	1409	39	220	151	307	226	277	190	112	29	341	154	67	644	93	288	1359	318	889	349	611	190	1334	1465	982	258	211	518	993	345	1736	179	285	266	673	980	650	81
YCL052C	638	320	80	1497	739	366	171	329	1121	414	434	4549	37	607	526	943	981	1113	609	232	70	1490	430	172	1048	232	801	2207	435	1925	1004	2291	567	4051	3580	1931	1019	344	973	2904	805	3190	363	767	1002	2208	3878	1645	343
YCL054W	259	202	40	476	226	96	0	0	1	1	3	18	27	305	154	366	238	265	284	50	36	361	95	68	412	107	420	581	238	845	14	1	6	38	17	44	354	134	384	579	257	1822	112	124	265	358	600	346	183
YCL055W	256	207	36	444	188	101	54	60	317	68	82	526	29	329	185	257	161	191	279	81	32	293	41	36	314	80	178	258	99	166	183	319	92	228	252	153	303	122	230	311	99	487	83	131	307	229	367	132	73
YCL056C	30	10	5	122	45	28	18	6	27	33	33	131	5	58	43	87	43	69	36	8	8	96	12	24	20	8	39	138	52	215	56	58	38	95	232	155	62	9	61	118	33	232	25	37	144	85	108	107	11
YCL057C-A	620	205	99	2364	1080	547	95	43	366	269	418	1289	65	612	286	975	723	729	444	99	45	1557	837	218	1347	200	302	1579	532	1066	339	616	154	1001	907	835	351	303	529	2153	520	2503	200	315	584	789	697	970	301
YCL057W	1620	1093	338	1228	742	360	266	247	1683	484	424	3954	153	1682	928	1193	1313	1158	1232	177	177	1395	292	170	4057	662	2185	4152	612	1980	1601	2683	846	4723	4228	2954	1811	931	2320	4406	1133	5174	960	1325	1978	3008	3332	2220	999
YCL058C	48	14	12	317	128	62	13	11	17	23	22	77	12	83	52	96	67	158	61	10	12	120	63	27	220	9	21	294	62	123	55	172	21	165	62	114	42	14	74	337	57	528	43	39	114	159	91	223	48
YCL058W-A	6	5	5	49	19	14	0	0	0	2	4	1	3	61	11	47	13	30	18	4	6	34	21	3	51	3	6	52	35	65	2	0	0	5	13	1	29	14	48	107	32	273	14	10	17	31	77	16	18
YCL059C	286	246	40	396	273	125	4	13	84	21	4	167	46	382	301	535	333	438	411	54	53	607	103	101	462	189	620	397	232	532	33	40	28	40	146	89	719	176	579	868	221	1122	205	435	400	497	947	346	154
YCL061C	141	59	22	232	88	47	18	22	99	88	46	221	21	147	130	227	89	150	118	16	11	148	25	51	270	34	46	267	138	291	64	113	34	178	390	249	160	52	205	345	179	1237	83	108	194	157	494	350	43
YCL063W	239	149	23	213	170	83	26	37	220	56	66	559	24	252	130	183	196	140	156	34	28	196	87	33	385	78	198	512	158	370	158	307	134	500	461	290	261	130	359	521	183	687	69	84	179	237	377	217	225
YCL064C	2018	664	228	2538	494	314	7	0	42	15	17	72	43	585	342	411	440	411	649	59	58	559	119	61	4914	659	1965	3411	698	1577	54	121	37	121	115	123	1459	507	1525	2213	632	2888	626	956	1442	880	1288	852	1488
YCL065W	0	0	0	0	0	0	0	0	0	0	0	0	0	0	0	0	0	0	0	0	0	0	0	0	0	0	0	0	0	0	0	0	0	0	0	0	0	0	0	0	0	0	0	0	0	0	0	0	0
YCL066W	0	0	0	0	0	0	0	0	0	0	0	0	0	0	0	0	0	0	0	0	0	0	0	0	0	0	0	0	0	0	0	0	0	0	0	0	0	0	0	0	0	0	0	0	0	0	0	0	0
YCL067C	0	0	0	0	0	0	0	0	0	0	0	0	0	0	0	0	0	0	0	0	0	0	0	0	0	0	0	0	0	0	0	0	0	0	0	0	0	0	0	0	0	0	0	0	0	0	0	0	0
YCL068C	0	0	0	0	0	0	0	0	0	0	0	0	0	0	0	0	0	0	0	0	0	0	0	0	0	0	0	0	0	0	0	0	0	0	0	0	0	0	0	0	0	0	0	0	0	0	0	0	0
YCL069W	0	0	0	0	0	0	0	0	0	0	0	0	0	0	0	0	0	0	0	0	0	0	0	0	0	0	0	0	0	0	0	0	0	0	0	0	0	0	0	0	0	0	0	0	0	0	0	0	0
YCL073C	0	0	0	0	0	0	0	0	0	0	0	1	0	0	0	0	0	0	0	0	0	0	0	0	0	0	0	0	0	0	0	0	0	0	0	0	0	0	0	0	0	0	0	0	0	0	0	0	0
YCL076W	0	0	0	1	0	0	1	0	2	0	0	1	0	0	0	0	0	0	0	0	0	0	0	0	0	0	0	0	0	0	0	0	0	1	6	0	0	0	0	0	0	0	0	0	0	0	0	0	0
YCR001W	0	0	0	0	1	0	0	0	0	0	0	1	0	0	0	1	0	0	0	0	0	0	0	0	0	0	0	1	0	0	0	0	0	0	0	0	0	0	0	0	0	0	0	0	0	0	0	0	0
YCR002C	462	283	131	505	269	133	165	88	651	139	132	1033	66	561	343	527	277	303	619	113	123	591	94	98	998	248	622	553	148	364	588	1257	434	394	704	389	758	305	826	882	315	1643	365	596	723	471	688	526	315
YCR003W	225	31	19	185	64	50	14	32	81	34	31	194	20	149	180	90	101	82	131	39	19	155	33	23	203	60	115	201	52	117	136	59	39	170	132	93	167	84	143	249	83	318	75	71	148	194	209	145	45
YCR004C	3165	1697	580	3232	1468	721	743	511	3568	1127	1159	6012	259	3523	1680	2650	1976	1814	2776	484	440	3151	644	347	5447	1094	2392	3866	642	2223	3551	3933	1459	5896	5687	2791	2771	994	2962	7384	1096	9054	1268	2422	2437	2458	3683	1703	2654
YCR005C	5573	1317	405	10117	2695	1391	1129	2086	8588	2959	3139	26525	577	10498	5366	4517	4980	6076	7051	1595	773	8084	1433	753	9705	1393	3195	17680	2458	12427	14005	12878	6967	35250	24396	16809	5114	2605	4234	11945	3122	10721	3986	4734	8370	10799	14510	7380	2558
YCR006C	80	19	5	215	114	43	11	48	62	48	40	315	3	99	133	138	129	179	30	18	5	133	42	17	187	28	42	457	135	458	87	133	41	483	339	278	59	38	100	452	113	226	14	16	44	186	202	131	33
YCR007C	25	26	4	183	55	31	25	15	95	47	29	196	7	96	44	145	65	116	70	13	3	97	87	32	140	11	39	119	53	112	93	46	46	155	106	90	57	17	55	196	57	253	33	58	139	142	144	160	49
YCR008W	728	303	76	814	537	289	73	69	327	157	113	1040	52	803	391	670	644	685	601	119	88	920	271	159	1712	195	610	3150	464	1551	378	553	186	985	1005	686	919	240	1033	2398	507	3194	411	362	1063	1961	1344	1504	321
YCR009C	1113	622	178	1617	622	319	198	152	998	274	282	1987	120	1549	1145	1140	504	932	1457	351	163	1534	434	292	1649	291	1225	1119	361	1297	583	1707	466	631	1049	665	1791	485	1628	1402	663	3533	639	1342	1844	1080	1961	1106	451
YCR010C	1	2	1	22	14	7	13	11	40	37	32	142	3	22	26	64	30	75	19	3	1	28	17	4	38	8	4	81	9	26	45	164	6	207	79	73	54	15	28	275	42	111	9	0	20	36	44	19	8
YCR011C	2027	1107	204	2028	1012	523	290	536	2311	1020	630	6190	125	1893	1192	1167	1091	1185	1645	412	228	1685	565	281	3500	626	1683	4972	970	3078	2237	2849	1303	6879	7015	4376	2456	860	2555	4210	1205	4583	1081	2163	2296	3119	4547	2508	1054
YCR012W	287947	195003	39308	153977	65292	28897	19943	22402	119389	20411	20488	139050	30352	412937	217722	219311	290149	243656	276631	59234	50351	216591	50823	25247	486993	160533	204003	152499	61553	134906	94188	78491	50018	159836	112541	91910	293589	214747	299312	581895	147047	364592	165986	219884	348689	183678	327149	123647	255564
YCR013C	0	1	0	8	1	0	0	0	3	1	0	3	0	0	0	0	0	2	0	0	0	18	0	1	0	0	0	3	0	3	0	0	0	4	0	3	0	0	0	15	2	18	4	0	0	2	2	1	3
YCR014C	37	14	4	51	27	11	11	12	13	24	12	72	2	2	55	35	21	27	25	2	3	18	3	5	23	5	46	105	46	93	26	86	22	60	124	86	19	15	31	57	52	219	24	65	11	40	109	76	7
YCR015C	212	56	12	179	113	61	17	28	112	55	47	292	18	74	141	132	79	87	76	13	10	170	18	12	133	29	203	272	79	327	102	318	74	234	257	188	179	60	171	175	93	233	69	84	97	203	305	146	27
YCR016W	34	14	2	85	52	20	1	4	10	1	5	9	9	46	42	103	35	72	52	18	8	78	5	11	99	17	83	113	82	137	6	0	8	17	42	17	97	40	58	114	105	603	45	66	89	71	107	119	13
YCR017C	2273	2735	442	3274	1677	978	440	393	2747	903	886	9085	392	4296	2031	2636	3155	3076	3328	615	402	4189	970	453	6905	1433	2866	7220	1562	4300	2806	4052	1420	9775	7854	5978	3877	1681	4067	10893	2122	9939	1881	2656	3966	6970	6870	4026	2942
YCR018C	196	56	16	749	321	130	14	30	131	57	100	318	11	125	58	120	77	98	120	18	7	268	129	30	548	43	91	1217	209	744	248	195	71	733	390	196	182	35	132	511	75	482	71	102	124	338	390	228	107
YCR018C-A	0	0	0	0	2	0	0	0	0	0	0	0	0	0	0	0	0	2	0	0	0	0	0	0	0	0	0	1	0	0	1	0	0	2	0	0	0	0	0	1	1	0	0	0	0	0	0	0	0
YCR019W	113	50	12	169	91	46	22	24	89	46	43	309	13	135	51	127	95	110	163	62	15	286	67	32	132	49	83	209	41	233	86	147	83	224	310	138	160	71	175	254	75	612	80	197	201	188	438	154	83
YCR020C	59	16	8	167	65	38	19	11	75	43	36	452	4	58	9	39	40	35	38	16	5	171	18	19	78	14	21	226	40	208	73	399	30	319	336	184	31	31	19	167	50	212	36	41	106	119	169	138	29
YCR020C-A	154	78	36	1454	511	265	55	26	228	132	161	664	15	295	128	582	334	402	228	37	28	737	160	72	240	63	175	718	215	582	131	26	73	309	471	267	207	33	149	675	158	972	73	83	127	271	587	296	198
YCR020W-B	5	4	2	267	32	33	3	0	4	28	40	89	3	33	10	80	15	62	27	1	3	55	13	11	15	5	25	109	30	51	13	0	6	94	50	40	35	9	7	67	7	0	15	10	91	77	38	88	9
YCR021C	8311	2903	903	30071	10679	6025	164	563	990	920	1338	4747	2858	36080	26676	20614	16403	28172	25632	10046	3445	32103	14695	4962	19760	4321	8969	40132	14249	40727	2093	3442	1551	7998	9014	6085	17020	10207	14305	43437	8884	27881	15911	23991	33325	40405	75470	31642	5028
YCR022C	5	1	0	29	13	9	2	0	9	3	4	84	0	6	0	6	10	20	11	9	1	37	0	10	16	0	0	41	29	22	5	0	0	27	43	8	2	1	0	23	7	7	1	4	16	14	24	45	0
YCR023C	326	170	32	563	339	172	74	129	629	228	154	1784	22	351	274	337	283	398	499	91	42	846	146	141	744	112	433	1436	207	1123	702	1696	413	2258	2669	1345	561	175	673	1351	281	1952	309	509	561	1335	1157	802	196
YCR024C	142	52	26	152	75	42	41	51	215	92	59	413	12	99	63	70	63	70	202	72	27	261	30	43	146	58	121	201	35	152	194	221	123	333	365	284	113	75	205	149	95	285	70	211	219	237	668	294	61
YCR024C-A	1491	1505	265	4828	3542	1863	332	230	2060	804	625	9111	298	4187	1425	2934	5880	4498	3372	312	386	7229	979	629	5153	588	1597	11165	1931	6399	1972	2390	911	7910	5455	4457	1851	787	2405	16402	1766	9660	1524	2131	3114	9422	6247	5870	1582
YCR024C-B	599	876	350	1813	1653	1040	417	96	1069	515	317	2991	315	3019	723	2229	2862	1744	2088	165	416	3567	501	233	3811	386	1424	7530	980	4060	1875	2575	565	5792	5066	2556	1245	593	2309	10354	1051	9954	1240	1288	2278	7248	4420	3346	1051
YCR025C	7	0	2	7	8	8	1	0	4	1	3	8	1	16	0	7	10	9	5	0	0	7	9	1	11	4	0	39	8	9	0	0	2	22	32	13	7	2	13	7	2	0	4	0	0	9	5	19	12
YCR026C	532	364	47	694	371	176	87	136	660	202	159	1601	31	657	553	445	350	516	567	184	58	595	192	98	823	179	516	1189	319	1015	434	667	324	1198	1613	795	656	247	841	1025	378	2040	355	509	860	812	1297	774	268
YCR027C	150	85	22	516	265	123	34	54	207	85	96	742	13	180	171	242	216	216	148	54	28	456	81	47	387	53	253	594	136	454	256	599	178	590	656	421	192	96	178	568	133	594	106	166	220	395	585	289	85
YCR028C	721	448	89	1058	606	305	107	139	798	286	283	2504	59	766	445	589	770	768	599	77	86	1034	427	121	1776	296	693	2555	693	2138	902	1423	469	4003	2534	1843	733	389	764	2858	471	2307	291	384	765	1412	1745	1052	655
YCR028C-A	763	403	153	1404	734	441	85	52	505	161	243	1140	135	1767	651	889	810	756	1168	107	130	1544	355	177	1669	191	656	1246	254	591	452	942	210	778	570	467	1429	378	1274	2792	306	2198	556	762	1063	847	877	545	727
YCR030C	782	493	135	833	353	163	231	103	1155	261	310	2882	77	766	490	493	517	702	752	143	94	682	202	83	1576	329	1045	1700	397	985	1237	1901	682	3101	2771	2114	750	417	1115	1881	588	2593	551	900	997	1218	1673	1170	445
YCR031C	6536	4203	1703	14376	7630	3920	605	368	2728	1002	1132	7193	1210	9882	6161	12797	11590	13643	9024	2131	1792	19486	5849	1975	18755	4015	11789	17991	5733	14124	1753	3402	1453	3652	5062	3192	10569	5593	15520	33837	6442	26232	5089	12127	10561	11660	18973	12794	6252
YCR032W	245	90	17	377	184	107	24	93	219	184	105	647	23	242	243	274	156	224	213	71	14	251	64	60	497	72	101	710	282	754	246	138	155	640	1256	794	336	157	398	450	290	1279	123	129	248	423	705	427	86
YCR033W	372	216	44	659	283	145	80	98	456	266	197	1219	68	598	499	782	391	476	471	112	62	646	154	134	763	164	318	1456	489	1194	373	722	240	1066	1684	1308	541	292	792	1626	734	3097	240	346	696	838	1323	1204	195
YCR034W	1652	1716	443	3752	1945	1104	132	125	491	218	189	1480	380	3075	985	3671	3632	3676	2072	254	319	4114	966	421	5333	1224	2097	5170	1292	3344	598	400	245	1876	1638	1137	1577	1358	3058	14137	2303	14211	1217	1579	2936	5099	4240	3555	2652
YCR035C	117	75	24	224	126	76	11	26	140	59	30	326	21	169	195	213	128	192	168	26	21	299	76	42	232	68	217	323	105	424	117	241	66	266	434	322	378	102	322	346	176	1082	132	149	247	266	748	344	94
YCR036W	1289	503	118	2235	950	503	172	318	1420	516	571	4817	64	919	873	1001	1152	1238	934	369	100	1978	1012	348	2095	337	904	3153	640	2381	1359	1247	637	4684	3069	1851	1314	405	954	3942	654	2556	657	816	1385	2794	3871	1913	715
YCR037C	808	595	122	720	368	205	64	72	417	162	123	822	113	1170	810	716	502	683	820	139	89	618	172	109	1357	300	815	1112	346	1024	419	590	261	1141	1156	834	1048	452	1111	1563	407	2039	321	404	964	754	1056	747	613
YCR038C	36	34	8	60	30	16	21	24	100	29	33	235	9	55	31	32	48	31	60	39	3	33	47	9	68	33	37	186	53	88	82	125	64	210	204	153	40	32	61	108	59	55	35	23	70	90	111	134	38
YCR038W-A	0	0	0	14	2	3	0	0	1	4	0	5	0	0	0	1	1	0	1	0	0	1	0	0	13	0	1	10	3	1	0	0	3	19	12	0	0	0	0	8	3	0	0	0	1	11	20	9	1
YCR039C	0	0	0	0	0	0	0	0	0	0	0	0	0	0	0	0	0	0	0	0	0	0	0	0	0	0	0	0	0	0	0	0	0	0	0	0	0	0	0	0	0	0	0	0	0	0	0	0	0
YCR040W	0	0	0	0	0	0	0	0	0	0	0	0	0	0	0	0	0	0	0	0	0	0	0	0	0	0	0	0	0	0	0	0	0	0	0	0	0	0	0	0	0	0	0	0	0	0	0	0	0
YCR041W	0	0	0	22	11	4	0	1	1	1	2	1	0	2	0	2	2	7	5	7	3	13	3	0	3	5	1	17	13	17	3	1	2	6	0	4	3	0	0	39	1	91	5	0	0	25	1	3	0
YCR042C	448	225	72	605	297	159	62	46	335	273	128	999	24	464	296	434	265	392	328	57	67	503	153	90	523	147	451	1039	358	1026	378	765	217	1117	1993	1225	461	125	392	720	323	1832	192	301	325	652	1370	684	207
YCR043C	412	279	38	1215	938	385	43	39	272	113	91	1528	28	427	215	595	990	688	325	86	49	1283	87	88	861	133	427	1848	272	1193	295	352	119	1026	1095	525	421	203	549	1820	429	2119	201	233	379	1367	1979	847	204
YCR044C	1125	656	173	1520	849	447	230	261	1217	408	439	3069	90	1159	531	1183	1411	1539	1011	213	150	2025	519	235	2219	442	708	2183	709	1186	1120	1199	688	3657	2169	1928	938	541	933	4661	912	3384	497	737	1357	1939	1447	1390	882
YCR045C	0	2	2	32	4	2	4	11	33	19	25	122	0	11	0	4	16	7	4	3	0	14	3	0	17	0	2	26	1	21	38	0	23	198	149	96	11	3	0	29	12	74	12	0	7	20	27	9	39
YCR045W-A	61	90	16	431	234	100	49	36	350	261	172	2286	11	175	93	380	378	234	147	28	28	527	186	69	547	72	134	1078	249	963	221	308	112	1798	1376	1035	104	76	130	941	226	1688	73	111	120	359	741	452	74
YCR046C	534	258	189	5583	1687	845	132	70	449	509	698	1548	59	649	390	1828	1075	1671	475	73	114	2350	1596	302	2196	301	840	4551	1569	3642	584	524	257	2806	2944	2482	444	246	821	4810	743	7377	255	470	727	1848	2121	2043	500
YCR047C	427	319	75	612	381	149	12	12	61	28	25	129	60	981	439	718	914	572	493	193	93	1384	435	128	1243	293	860	1095	479	1198	88	116	49	389	312	169	625	326	702	2702	405	2254	224	313	438	1261	1388	860	549
YCR047W-A	0	0	0	0	1	3	0	0	7	8	4	46	0	3	0	5	1	2	0	0	0	2	0	1	0	5	0	15	0	4	3	0	8	56	24	29	0	0	0	7	0	17	0	0	6	4	11	16	0
YCR048W	1833	1093	239	4595	2500	939	364	414	2031	1609	1653	10265	244	2079	1187	3526	4284	4549	1680	548	264	5950	3453	796	6022	1369	1966	10846	4640	7625	2594	2767	1215	20396	13756	12344	1354	1392	2410	12881	2763	11756	925	1340	2281	8138	10932	7608	1903
YCR049C	0	0	0	0	0	0	0	0	0	0	0	2	0	0	0	4	0	1	0	0	0	0	2	0	11	0	0	4	0	5	0	0	0	4	0	4	0	0	0	4	0	0	1	0	2	3	0	0	0
YCR050C	0	3	0	7	6	2	0	0	2	0	0	4	0	3	0	1	6	2	0	0	1	3	0	0	14	0	0	14	2	7	0	0	2	22	0	5	5	0	0	27	1	0	6	0	0	5	12	7	0
YCR051W	910	528	156	2612	1293	471	95	70	445	227	422	1380	108	1546	699	2051	1876	1853	903	275	172	3221	1715	308	2227	583	982	3212	1963	3327	285	465	148	2047	1402	1256	774	460	774	5668	1262	5975	234	609	541	1750	3156	1708	837
YCR052W	1207	807	158	1660	1087	394	190	308	1278	330	389	3917	113	1373	948	1193	1482	1340	1208	373	159	1888	814	222	3364	654	1272	3531	720	2018	1473	2310	738	3936	2664	1921	1237	823	1623	4714	954	3769	825	1247	2016	2790	3033	1852	1195
YCR053W	2226	1852	307	1545	807	368	199	243	1491	207	268	2223	217	2668	1723	1697	1927	2542	2268	570	332	2086	638	246	4375	1176	2603	2241	780	1756	888	1779	546	1732	2573	1371	3208	1145	3479	4180	1253	5362	1578	2311	3131	3004	3929	2544	1567
YCR054C	248	85	12	131	70	24	11	22	63	21	19	96	15	119	151	98	59	58	107	28	4	80	4	18	300	55	122	208	60	176	63	137	36	79	77	92	248	54	278	215	66	277	53	66	167	130	59	134	132
YCR057C	892	739	133	1334	668	339	8	2	40	12	20	175	117	1638	965	1109	1490	1428	936	233	106	1441	569	207	2257	592	1795	2781	1119	2505	80	133	44	204	243	167	1515	787	1491	4297	1169	4939	468	820	1074	2046	2777	1769	903
YCR059C	1171	725	142	3399	1790	679	79	72	621	236	297	2234	124	1712	860	2540	2462	2469	1068	275	213	3822	1731	463	2432	551	886	3568	1636	3304	411	638	235	1871	1369	1328	920	674	800	6368	1175	5182	382	715	1051	2526	4032	2604	1086
YCR060W	250	135	23	1159	529	190	27	32	169	123	143	948	22	308	167	478	463	620	295	85	20	1036	435	103	705	55	183	1454	364	1026	207	253	112	845	602	474	218	171	192	1689	276	1521	110	254	251	953	1435	607	155
YCR061W	2114	1164	519	5072	1622	897	1293	574	4631	2358	2437	10822	264	1343	686	2705	2490	2585	2000	322	424	4539	2457	455	5940	1233	1434	6612	2160	3281	3347	3298	1878	17146	10229	10295	875	863	1983	7899	1637	8792	1038	1789	2603	3562	3189	4318	2210
YCR063W	21	33	5	184	78	43	8	4	27	11	16	125	4	41	12	60	62	48	37	11	4	130	66	12	124	16	21	258	89	202	36	31	18	149	156	91	29	34	63	166	46	495	10	1	22	62	152	96	39
YCR064C	31	1	5	56	43	10	1	0	13	7	7	18	1	11	7	26	27	24	17	0	2	54	15	6	36	6	3	117	51	137	9	0	2	52	31	39	13	14	9	112	19	124	10	6	9	77	85	73	1
YCR065W	329	247	76	431	250	127	108	76	570	143	183	2035	64	347	193	280	404	307	326	46	56	486	161	49	971	201	412	1771	256	677	901	896	375	3127	1815	1373	341	328	764	1899	396	1571	271	398	749	1049	869	907	315
YCR066W	19	26	2	93	27	16	18	25	85	34	29	197	11	49	65	123	48	79	84	30	15	66	36	10	139	32	126	185	56	125	97	142	55	180	278	188	92	48	100	143	105	540	36	63	126	96	134	107	28
YCR067C	1114	743	185	979	576	238	203	188	1087	294	243	2807	123	1440	767	807	918	908	1043	181	106	1099	314	111	2157	488	935	2294	465	1126	1049	1106	512	3101	2955	1985	1108	745	1536	2664	716	3432	655	934	1764	1862	1831	1370	860
YCR068W	471	336	61	1368	473	240	196	169	1413	538	852	4459	43	544	376	801	751	1001	543	167	98	1289	689	117	1374	262	380	2342	728	1552	1245	1411	660	5810	3944	2812	503	315	693	2823	639	2714	355	312	653	1687	2182	1513	535
YCR069W	1291	725	270	1412	773	379	397	217	1868	490	474	4636	152	1526	485	1013	1137	905	1171	213	197	1534	529	164	2533	472	915	2834	549	1438	1599	1942	848	5137	3931	2481	1185	636	1481	4066	855	4677	608	1013	1502	1944	2033	1548	1580
YCR071C	100	39	23	319	137	95	19	17	85	49	36	255	14	93	116	165	109	159	122	15	10	253	47	45	189	51	83	320	68	174	75	334	32	154	151	105	146	33	65	359	65	619	73	93	141	188	143	159	104
YCR072C	643	509	105	616	327	170	5	14	24	8	4	66	103	1542	491	607	869	592	810	113	108	797	207	76	2128	493	928	1348	389	966	93	10	35	207	71	81	865	600	941	2636	508	2034	348	586	805	922	1079	785	844
YCR073C	67	42	6	138	83	45	4	12	48	23	33	215	10	207	113	143	132	158	123	50	17	165	83	32	131	30	95	385	120	461	65	122	38	286	486	226	187	54	167	481	146	970	48	129	67	191	603	190	39
YCR073W-A	1443	965	202	3377	2044	682	362	368	2692	1060	1089	10366	146	1542	803	1929	3673	3487	1341	324	232	4744	3511	671	4189	1096	4377	4898	2326	6018	2929	3935	1301	10532	9517	6950	1653	1331	2783	10911	1360	8312	975	3166	2651	4376	14213	4128	1319
YCR075C	623	260	91	2820	1030	501	184	207	949	752	593	3709	49	306	320	710	760	915	262	71	33	1030	280	189	1015	206	426	2385	635	2284	886	747	555	4170	3291	2561	306	210	295	1594	447	1465	144	157	275	1137	1230	980	267
YCR075W-A	139	73	19	1343	370	200	41	14	142	164	184	855	26	193	87	313	254	323	114	19	11	520	111	37	267	47	115	743	162	472	113	143	64	732	810	405	90	84	142	574	141	763	71	97	129	315	613	348	58
YCR076C	473	235	45	1407	549	224	111	62	577	348	579	2426	25	477	289	677	736	998	382	116	59	1346	739	153	1264	224	384	1745	634	1445	673	469	284	3300	1988	2091	381	235	427	2971	604	2450	223	289	499	1163	1985	1419	506
YCR077C	2126	1889	269	4306	2024	837	329	536	2533	788	1007	9874	243	3312	2024	3318	4460	4177	2597	686	284	4488	2349	580	5943	1433	3182	7336	2444	5054	1981	3647	1221	8633	6976	5213	2896	1505	3476	12365	3275	12476	1588	2307	3259	6793	10158	5623	1463
YCR079W	948	432	102	4520	1552	595	261	170	1288	1202	1573	7154	66	843	472	1700	1634	1871	578	143	95	2024	1170	315	2408	384	489	5877	1931	5306	1042	1309	565	8511	5952	5240	491	415	474	5681	1222	4447	298	340	741	2633	4870	2741	489
YCR081C-A	0	4	0	21	6	7	0	0	7	1	0	16	0	10	12	7	6	4	1	0	2	4	0	2	8	5	13	21	2	11	0	0	0	9	0	0	1	4	0	44	6	33	2	7	0	13	27	0	0
YCR081W	142	73	9	257	131	88	22	36	179	104	92	499	14	199	171	195	197	179	144	37	19	212	37	29	379	88	105	543	218	482	149	295	131	514	654	578	219	94	154	484	191	890	74	166	180	337	415	309	121
YCR082W	1111	280	84	2936	1815	1058	81	250	573	299	412	2808	64	745	554	830	951	1141	610	189	43	1795	526	218	1354	181	633	3195	592	1704	704	983	321	1400	1044	490	783	209	869	2962	332	2064	428	533	940	2020	1756	820	514
YCR083W	313	138	29	1917	493	289	88	50	269	373	351	1050	25	345	130	575	269	454	228	63	21	595	184	110	546	90	152	866	279	545	250	191	152	842	599	570	236	106	219	937	298	719	124	224	268	395	413	504	211
YCR084C	1213	1009	314	1982	1119	512	272	128	1151	371	458	3458	290	1954	1132	2017	2502	2326	1670	308	365	2618	1039	258	5293	913	1973	6169	1073	3037	1232	1179	703	4045	3448	2590	1568	1148	2869	8311	1979	8824	1047	1695	2957	3930	4951	4456	1223
YCR085W	7	0	0	43	6	3	1	0	4	4	3	18	0	9	0	9	7	6	6	0	3	9	12	0	4	1	0	18	20	14	2	1	1	10	0	15	4	1	0	29	15	133	0	13	6	23	13	27	0
YCR086W	36	15	12	194	34	18	18	8	64	21	46	49	10	74	43	63	16	30	78	20	2	55	45	14	98	32	55	125	49	59	49	25	17	72	97	87	62	21	66	97	24	233	20	47	40	36	123	32	42
YCR087C-A	29	71	21	185	122	64	4	9	14	3	4	45	10	194	77	119	158	103	100	11	5	210	16	22	161	29	94	291	98	245	37	1	10	34	19	32	138	58	103	424	69	313	39	63	136	183	200	125	84
YCR087W	0	2	0	2	0	1	0	0	0	1	0	13	0	5	0	3	2	0	1	0	0	0	0	0	0	0	1	6	6	0	2	37	0	12	0	1	2	0	0	2	2	27	0	0	7	2	18	0	0
YCR088W	5039	4405	1116	5077	1910	987	1544	797	7406	966	1310	9421	705	7856	3497	3514	4052	3699	5980	1059	1032	4860	2515	597	15510	3126	5946	6191	1499	3495	6539	7020	2677	10389	7890	5732	4770	4005	7467	13810	2776	13501	3471	5420	9010	6368	6630	4717	4571
YCR089W	194	188	52	481	307	156	62	18	242	96	289	1413	38	346	163	210	450	457	250	53	25	411	139	29	471	82	108	1071	243	353	147	423	82	926	713	712	119	64	125	666	235	841	52	102	142	391	374	484	71
YCR090C	304	167	43	819	455	208	37	33	161	110	91	709	21	366	227	501	363	404	303	65	27	690	251	93	334	98	229	695	144	490	191	119	106	427	383	234	443	166	407	1040	299	1122	179	210	307	475	608	367	195
YCR091W	108	42	17	303	80	52	64	74	359	131	168	864	35	265	175	382	336	396	119	42	3	149	47	18	309	49	69	379	93	323	239	447	148	758	706	675	229	98	276	1088	379	1636	56	108	141	194	185	301	24
YCR092C	107	118	14	244	121	67	25	38	179	81	70	446	20	175	135	153	96	144	163	45	22	158	105	22	313	44	237	442	164	422	197	225	136	447	474	454	198	92	279	437	146	670	108	172	229	211	320	354	67
YCR093W	1518	975	209	1859	881	498	170	223	943	474	431	2414	166	1925	1104	1313	881	1166	1390	349	157	1249	291	238	2953	736	1507	3702	1370	2901	854	1573	561	2003	3211	2553	1438	971	2710	3004	1484	6462	837	1384	2176	2016	3083	2392	881
YCR094W	356	148	63	367	214	117	41	51	240	83	46	707	40	354	218	304	250	275	269	33	36	339	103	66	614	101	499	812	166	561	290	426	182	620	555	329	624	173	575	859	223	1055	200	519	478	561	873	456	172
YCR095C	126	54	20	288	150	70	18	17	121	58	43	408	10	133	120	163	121	219	142	28	19	283	69	46	226	28	127	422	157	411	125	371	112	309	365	303	201	40	162	342	113	444	97	134	202	347	521	222	90
YCR095W-A	0	0	0	9	9	1	2	2	6	0	5	13	0	5	0	12	11	9	2	1	0	8	0	0	26	0	14	45	9	21	11	101	7	51	97	36	2	0	22	14	3	46	5	7	0	31	21	10	2
YCR096C	0	0	0	0	0	0	0	0	0	0	0	0	0	0	0	0	0	0	0	0	0	0	0	0	0	0	0	0	0	0	0	0	0	0	0	0	0	0	0	0	0	0	0	0	0	0	0	0	0
YCR097W	162	111	36	1096	311	239	74	40	227	273	168	672	45	392	245	768	258	679	258	34	27	588	139	82	400	50	89	787	175	478	329	216	154	719	562	432	378	112	227	948	144	1457	172	194	451	684	382	561	88
YCR097W-A	0	0	0	0	0	0	0	0	0	0	0	0	0	0	0	0	0	0	0	0	0	0	0	0	0	0	0	0	0	0	0	0	0	0	0	0	0	0	0	0	0	0	0	0	0	0	0	0	0
YCR098C	23	12	1	107	41	29	12	17	78	42	50	242	3	30	9	50	30	35	28	2	2	86	0	23	32	11	31	149	13	101	39	34	16	159	145	75	20	16	23	107	18	44	19	26	74	92	118	68	6
YCR099C	17	1	6	41	14	5	4	9	48	29	33	111	0	8	11	16	12	20	17	6	1	36	1	8	17	8	0	54	35	97	20	185	40	119	202	109	15	2	65	76	11	175	6	12	0	36	52	32	1
YCR100C	26	11	0	54	41	31	11	16	73	47	38	344	3	48	30	51	42	45	62	8	3	77	40	11	58	9	25	223	54	174	57	313	45	319	261	241	36	9	36	190	32	80	17	3	55	87	121	75	2
YCR101C	42	14	8	189	67	36	15	26	86	65	44	396	1	54	59	111	94	159	70	16	9	237	49	23	84	8	41	170	42	146	72	80	24	237	337	220	44	15	39	258	53	300	26	44	52	153	159	155	6
YCR102C	40	21	6	98	52	27	3	16	56	25	54	130	6	134	97	144	97	123	2547	732	329	5468	1518	801	64	10	91	152	38	77	29	142	19	116	94	96	59	23	72	338	41	153	526	986	1316	2082	3566	2230	72
YCR102W-A	0	0	0	2	0	0	0	1	0	0	1	7	0	3	0	5	1	5	18	0	1	63	15	4	0	0	0	3	0	4	0	0	0	3	9	7	3	0	0	2	0	0	8	0	26	40	25	15	0
YCR104W	0	2	0	0	0	0	0	0	0	0	2	17	0	0	0	1	0	5	1	0	1	2	0	1	0	1	0	0	0	0	1	0	0	4	0	0	0	0	0	0	0	1	0	0	7	1	11	0	0
YCR105W	25	4	1	74	22	10	5	14	26	5	16	69	2	16	3	21	7	23	3	0	5	32	6	4	13	4	0	56	10	41	21	0	5	44	21	20	16	3	28	52	21	57	2	20	0	23	22	36	23
YCR106W	103	45	9	190	86	49	19	27	169	86	93	435	12	91	85	104	82	67	225	65	29	371	100	56	204	38	140	515	106	396	175	741	125	598	948	616	130	62	215	350	113	546	105	164	297	501	638	404	37
YCR107W	19	24	5	61	47	16	2	9	47	34	23	129	1	71	41	69	44	33	42	24	6	77	23	13	97	15	35	260	55	158	40	293	35	267	327	169	37	18	89	148	52	260	40	42	35	132	174	118	13
YCR108C	0	0	0	0	0	0	0	0	0	0	0	0	0	0	0	0	0	0	0	0	0	0	0	0	0	0	0	0	0	0	0	0	0	0	0	0	0	0	0	0	0	0	0	0	0	0	0	0	0
YDL001W	151	54	11	132	84	37	15	9	114	42	37	202	22	187	92	137	86	100	149	41	8	126	49	30	147	40	104	255	68	215	90	110	57	247	206	123	232	68	209	256	82	549	83	112	148	234	215	170	89
YDL002C	80	35	14	267	85	43	26	29	145	65	45	378	15	140	109	232	64	156	125	24	16	240	68	48	165	16	80	297	106	254	118	169	58	281	395	214	192	53	270	361	169	967	65	155	143	237	469	286	32
YDL003W	100	43	8	74	49	9	6	19	37	19	23	87	7	122	64	102	38	129	103	28	13	128	22	17	131	22	148	95	39	111	46	37	46	101	153	87	192	114	174	253	90	311	71	139	185	158	143	162	12
YDL004W	645	459	158	1524	852	399	134	108	838	354	359	3073	69	976	557	1521	1224	1195	1030	162	120	1571	444	169	1531	234	697	1954	351	1080	825	1052	315	2665	1619	866	1120	354	1012	4433	740	3643	571	749	1149	1461	1641	806	528
YDL005C	133	69	24	375	134	94	27	54	181	116	90	402	24	245	232	289	130	226	180	40	22	232	92	59	93	37	117	278	139	202	124	187	103	316	425	411	193	82	192	417	126	1120	70	112	197	175	322	261	78
YDL006W	210	87	26	241	163	87	23	52	204	80	55	570	17	174	122	167	100	150	185	43	27	331	85	82	380	54	187	442	97	547	190	638	126	395	786	276	238	40	229	304	80	519	84	173	235	367	556	272	80
YDL007C-A	0	0	0	0	0	1	0	0	0	0	0	0	0	0	0	0	0	0	0	0	0	0	0	0	0	0	0	0	0	0	0	0	0	2	0	0	0	0	0	0	0	0	0	0	0	0	0	0	0
YDL007W	2175	982	195	2351	1209	706	149	302	1297	449	311	3922	152	1810	1852	1502	1170	1599	1706	363	172	2256	539	397	2657	445	2354	2622	747	1994	1020	1898	723	1487	2725	1629	2680	735	2981	3226	1213	6449	1196	2088	2516	2105	3227	1702	724
YDL008W	160	69	32	504	155	109	34	38	163	78	84	574	37	217	237	230	183	181	188	101	26	305	108	45	312	70	223	450	146	333	259	170	152	543	548	243	276	128	255	588	124	550	148	143	239	359	592	215	158
YDL009C	0	6	0	15	14	12	0	2	4	5	0	19	1	12	1	17	12	7	10	0	0	33	4	4	9	1	0	6	0	12	3	0	0	13	18	5	6	0	3	53	7	167	1	3	0	24	4	16	24
YDL010W	58	55	41	439	137	56	28	9	136	97	82	393	13	123	92	165	90	167	108	29	15	186	62	21	297	37	114	267	121	287	152	170	104	302	561	309	155	27	195	311	93	947	59	117	120	153	243	190	69
YDL011C	0	0	0	0	0	0	1	0	0	0	4	0	0	6	0	3	1	0	1	0	0	1	0	0	0	0	0	0	0	0	0	0	0	6	11	0	0	0	0	2	2	25	0	0	0	0	0	0	0
YDL012C	121	75	31	469	291	123	45	22	177	95	80	724	41	345	163	322	334	247	261	60	16	484	285	61	443	74	167	517	143	291	84	239	27	471	402	343	150	55	198	810	219	1012	119	153	219	277	571	379	150
YDL013W	206	104	16	439	142	89	49	57	246	114	123	627	17	167	175	223	99	189	161	51	22	217	78	47	365	44	306	651	199	478	216	323	109	743	1052	524	220	107	254	480	207	500	76	162	182	349	481	315	115
YDL014W	2356	3337	503	1627	1796	825	29	23	307	49	49	638	400	4521	1673	3450	4408	3161	3867	532	629	4918	760	496	9113	2592	6926	5897	1666	5134	316	451	99	697	725	335	3618	2237	5358	15051	2899	12338	2336	3172	4694	6797	7725	5117	3523
YDL015C	1385	1089	244	1893	1256	680	286	224	1731	494	453	5572	177	1989	1300	2489	3025	2473	1996	293	208	3491	405	304	3175	713	1331	4049	645	2171	1792	2271	781	4571	2799	1935	2162	1037	2570	9001	1645	6096	1318	1298	2643	4284	4630	2687	1146
YDL016C	84	79	29	84	86	41	31	8	103	33	25	252	15	130	121	177	154	125	143	8	15	225	30	21	265	43	71	275	29	140	155	402	45	264	251	149	128	49	177	643	85	512	86	125	339	272	177	166	87
YDL017W	41	94	13	169	47	32	19	22	125	46	26	198	20	152	77	133	52	98	148	25	9	155	60	16	226	31	118	170	47	177	104	120	81	194	337	117	178	41	158	232	104	486	77	93	314	159	215	88	118
YDL018C	249	71	35	445	156	95	31	81	289	86	94	589	9	175	135	245	145	253	198	78	16	367	245	64	323	48	114	381	110	272	201	322	129	414	343	263	257	54	297	448	101	514	126	89	266	428	361	213	86
YDL019C	1339	786	161	1847	688	351	227	249	1504	623	625	3760	122	1524	1169	1398	1034	1726	997	230	150	1213	367	175	2161	436	1199	2654	733	2530	1115	2046	724	3774	4858	3090	1482	621	1489	3863	1093	5733	638	1026	1294	2100	3208	1808	785
YDL020C	801	305	84	1285	443	287	152	141	635	324	203	1047	40	675	542	665	310	528	1069	343	141	1502	663	322	884	189	394	1257	398	960	457	957	309	707	1008	827	751	255	544	1161	507	2348	537	704	1451	1327	2042	1463	255
YDL021W	229	43	17	452	100	54	42	69	265	120	88	547	10	98	185	211	86	208	129	36	16	236	58	31	196	29	179	335	54	199	265	408	165	311	492	244	274	63	220	498	133	650	162	254	227	276	535	230	68
YDL022C-A	0	0	0	4	1	1	0	4	3	5	9	11	0	1	0	8	2	4	6	2	1	11	14	5	5	0	0	17	0	0	17	0	8	60	5	31	2	0	2	2	1	0	0	13	0	20	21	25	0
YDL022W	5915	5461	1430	8355	4095	1844	1408	812	6965	1889	1975	21630	453	4878	3058	4735	6121	7536	4816	832	796	7233	2621	660	16787	3504	9493	16976	3115	21235	8957	8865	3304	31465	21906	14132	3656	2615	7028	22193	4750	22985	4803	6449	10584	13458	17596	9609	4265
YDL023C	6	0	0	0	0	0	0	0	0	0	0	3	0	0	0	0	0	0	0	0	0	0	0	0	0	0	0	2	0	0	0	0	2	7	0	0	0	0	0	0	1	0	1	0	0	0	0	0	3
YDL024C	25	13	3	81	26	14	16	50	109	46	73	312	1	31	37	37	36	34	19	16	5	90	23	14	35	3	10	112	26	86	147	58	44	583	389	153	23	9	72	57	20	85	33	32	71	133	298	133	33
YDL025C	525	234	73	740	256	140	232	253	1413	463	376	2630	56	826	577	705	432	613	1917	500	209	2342	729	415	732	153	400	1017	207	648	999	1616	763	2036	2401	2145	695	257	653	1501	447	1964	764	1012	1909	2233	2348	2305	229
YDL025W-A	0	0	0	18	8	3	4	0	0	1	0	5	0	0	0	7	8	4	10	0	0	33	40	4	0	0	0	7	10	5	0	0	2	1	0	5	2	6	0	22	3	6	3	34	6	1	29	19	0
YDL026W	0	0	0	6	2	0	0	2	3	4	0	22	0	0	0	3	0	5	1	0	1	2	0	0	0	0	0	3	3	0	10	1	2	21	18	4	0	0	0	24	3	18	0	0	29	2	0	0	0
YDL027C	175	81	30	387	175	101	55	82	308	188	119	779	16	153	139	305	192	320	134	54	16	352	37	54	287	57	187	554	210	481	294	635	174	795	829	610	205	55	144	726	212	923	116	156	234	437	433	289	65
YDL028C	244	80	28	211	114	47	23	61	184	111	51	461	15	158	216	178	107	170	177	60	13	132	67	43	365	57	161	482	207	599	223	352	151	511	830	530	214	150	228	356	227	1109	95	178	142	382	510	312	86
YDL029W	2700	1932	409	4235	1390	815	442	578	3587	774	856	7286	231	2867	1667	2212	1824	2935	2934	800	420	3858	761	495	4166	976	3692	3951	1171	4207	2650	5714	1503	5864	6401	2851	3805	1315	4577	5670	1713	7223	2202	3809	4126	5554	10676	3717	1772
YDL030W	126	26	9	124	37	23	16	30	78	38	14	189	7	64	72	119	58	75	79	23	11	101	23	20	195	47	132	201	52	231	93	248	65	195	330	125	142	65	138	253	95	176	61	106	170	163	222	110	47
YDL031W	486	285	58	757	297	177	12	17	23	25	22	80	59	692	548	595	321	533	471	107	61	530	170	105	772	180	722	1052	399	1505	54	188	39	146	167	108	684	180	804	1115	406	3074	266	348	517	598	1142	660	206
YDL032W	0	0	0	1	1	1	0	0	10	2	2	30	0	0	0	2	3	0	4	3	0	2	0	2	11	0	10	4	2	0	1	0	5	28	50	13	0	0	0	5	0	0	0	0	0	0	0	0	0
YDL033C	414	231	60	1464	521	239	48	45	231	107	142	884	26	477	280	514	494	536	289	79	59	776	280	89	1196	193	202	1513	513	975	244	115	207	844	597	488	312	246	493	1669	480	1194	139	247	370	683	843	848	470
YDL034W	0	0	0	0	0	0	0	1	0	0	0	0	0	0	0	1	0	1	0	0	0	0	0	0	0	0	0	0	2	0	0	0	0	1	0	0	0	0	0	1	0	0	0	0	9	0	0	0	0
YDL035C	324	157	24	837	358	179	48	103	405	353	247	1397	50	475	403	560	415	524	315	93	38	623	215	103	425	109	284	1204	489	1022	328	583	261	1189	1830	1521	516	190	574	1281	340	2483	212	390	456	972	1174	1099	138
YDL036C	105	32	8	144	54	40	5	11	62	20	16	138	16	159	142	113	51	70	116	22	13	137	0	17	165	31	92	228	34	186	50	78	36	103	272	62	175	56	164	216	55	484	54	131	171	147	258	144	29
YDL037C	35	30	2	92	79	57	0	0	13	0	2	27	2	18	12	23	49	29	56	22	6	143	53	17	190	32	57	545	282	402	8	91	13	96	19	42	34	18	61	278	118	280	58	128	220	335	316	436	34
YDL039C	115	45	14	186	157	80	5	21	60	20	34	269	21	114	46	193	250	210	77	46	21	281	151	29	540	129	246	1231	582	1021	56	1	29	204	211	211	55	59	44	461	206	746	108	190	194	551	1350	664	212
YDL040C	1658	1164	253	1645	594	352	153	161	962	238	232	1180	187	2176	1400	1174	685	1171	1523	362	207	1189	242	226	2757	543	1593	1688	524	1448	731	1736	427	1148	1923	1108	2119	823	2189	2460	719	3760	695	1393	1990	1302	1950	1349	950
YDL041W	0	0	0	4	3	0	0	0	0	0	0	3	1	1	1	2	1	3	0	0	0	0	0	0	4	1	0	11	0	7	4	31	0	5	1	2	9	0	12	18	0	0	0	0	0	7	30	12	0
YDL042C	224	179	51	288	170	103	44	40	184	44	57	376	51	442	213	250	164	192	251	40	26	202	27	18	554	93	216	491	98	299	189	405	98	301	238	187	320	127	399	652	129	849	112	352	258	241	439	220	201
YDL043C	120	32	5	95	49	22	7	24	60	22	11	117	12	140	88	94	43	83	56	7	11	66	19	19	89	17	112	117	32	150	54	0	46	95	138	59	141	22	191	103	52	329	53	72	124	126	156	113	46
YDL044C	31	23	10	81	20	18	13	16	51	49	14	68	6	68	58	48	23	42	55	7	3	67	13	29	123	16	57	84	49	120	56	336	37	68	161	123	57	16	63	86	42	101	35	67	49	70	86	68	8
YDL045C	281	155	36	439	196	119	68	76	463	129	87	935	26	323	178	304	234	314	265	58	36	435	120	58	544	107	198	414	105	375	238	586	170	563	500	338	356	166	265	554	166	627	149	195	276	308	343	284	164
YDL045W-A	288	107	79	985	329	231	54	24	203	130	81	417	25	335	95	470	186	191	263	15	37	511	53	86	485	71	201	529	230	557	131	394	100	285	352	202	186	96	250	522	114	706	79	367	265	226	466	324	151
YDL046W	2410	1419	594	9559	4259	2281	848	503	3128	2257	2497	18274	203	2073	750	3768	4173	3394	1276	340	264	4859	1808	511	6752	1262	1990	11728	2480	6124	3335	3695	1506	20237	11613	10068	1097	986	1667	13807	3103	14111	954	1295	1826	6181	7267	5353	1405
YDL047W	731	366	95	1928	783	370	67	135	556	277	387	2112	97	912	740	1517	1430	1671	679	278	119	1925	772	221	2211	410	928	3957	1113	2515	583	779	397	2777	2327	1721	901	515	1181	5283	1362	6011	430	745	1017	2733	3935	3211	384
YDL048C	1695	945	311	4152	2309	1114	354	252	1498	633	988	7006	159	1935	777	1650	3045	2152	1928	445	265	4010	1451	358	6088	1232	1828	10304	2293	3936	1489	2749	768	5667	3889	3792	1116	818	1484	5676	1779	7637	949	1510	2237	3823	3713	4330	1019
YDL049C	87	97	12	434	252	119	16	13	119	57	51	306	9	161	74	158	128	129	168	65	11	435	128	52	303	63	102	459	118	387	66	198	61	265	224	153	137	82	129	441	93	296	103	203	289	480	851	396	62
YDL050C	3	0	0	0	1	0	0	0	0	0	1	0	0	4	0	0	0	0	0	0	0	7	0	0	0	0	0	3	2	2	0	0	0	0	0	0	0	0	0	2	0	0	0	0	0	6	0	5	0
YDL051W	1022	759	109	987	788	341	18	34	173	41	38	358	103	1545	913	901	1068	1035	1225	292	184	1500	302	210	1707	494	2196	1575	496	1504	201	298	137	254	351	110	2376	620	1915	2738	559	2524	816	1223	1651	1403	2322	946	699
YDL052C	712	559	282	1292	557	314	240	78	615	217	335	1410	165	1025	275	1061	950	863	918	129	227	1320	489	153	2659	484	1002	1969	480	1134	740	872	430	1814	1789	1306	828	477	1141	3502	608	3941	472	1040	1102	1191	1373	1226	731
YDL053C	389	165	89	1037	381	197	70	50	454	143	163	962	36	514	357	411	326	304	369	78	26	598	117	89	695	128	266	752	230	441	243	346	131	755	706	493	501	170	532	1095	194	1395	165	321	309	519	449	343	257
YDL054C	839	699	139	825	450	226	373	233	2116	779	700	7073	92	1021	453	748	1138	828	793	165	112	1306	234	103	1499	312	354	1152	315	693	2127	2224	1090	8421	4608	3814	651	382	678	2715	459	1747	403	493	962	1080	861	742	700
YDL055C	16781	14908	2681	8661	6407	3030	1378	1408	8258	1996	1326	16724	3366	35111	18998	27561	27520	26959	21967	4556	3229	24293	5306	3247	35039	9734	24099	29223	5975	20037	8823	13861	5277	18137	22397	13499	34368	19821	38042	88554	20055	69447	15970	23202	41761	51597	100716	38727	14398
YDL056W	167	59	19	421	178	94	29	34	202	96	101	673	15	157	168	217	179	237	146	59	20	233	92	34	346	66	53	428	167	258	145	303	92	446	428	387	171	64	149	478	243	912	67	112	162	260	300	302	46
YDL057W	79	37	9	231	85	35	36	15	214	80	91	516	9	172	93	115	79	133	117	34	28	187	105	23	188	56	113	288	43	147	248	236	142	688	505	334	142	39	154	376	97	483	85	106	240	191	290	150	106
YDL058W	679	346	58	1078	475	247	74	69	384	303	242	1540	64	659	530	660	563	818	443	149	60	849	279	154	1122	232	379	1495	475	1288	342	541	212	1761	2662	1617	548	243	682	1835	557	2955	297	430	709	1507	2323	1616	302
YDL059C	56	26	3	152	48	28	181	348	990	886	922	2931	4	46	74	76	53	71	60	24	3	170	55	25	42	21	48	194	53	161	1082	1916	578	3794	3833	2557	63	11	62	146	39	418	22	23	21	121	169	77	28
YDL060W	291	263	47	291	152	90	3	0	16	7	3	27	56	496	406	275	276	342	295	149	28	393	67	50	694	155	403	481	134	535	25	56	25	78	20	19	470	229	369	733	182	907	182	282	557	530	687	472	254
YDL061C	1068	1158	669	3118	3449	2021	202	69	717	342	194	3030	629	3536	1502	4208	5469	3811	2867	437	588	5590	652	394	4497	1230	2211	6818	1324	2552	487	621	340	1641	1336	915	2752	1810	3691	12591	2311	8150	1829	2609	3432	4362	3970	2664	1529
YDL062W	0	0	0	0	0	0	0	0	0	0	1	3	0	0	0	0	0	0	2	0	0	0	0	0	0	0	0	0	0	0	0	0	0	1	0	0	0	0	0	2	0	0	0	0	0	1	0	2	0
YDL063C	123	133	20	217	162	60	1	4	10	2	2	18	31	299	193	314	187	253	214	55	18	322	51	54	388	163	574	441	176	636	11	5	9	19	68	3	436	178	613	612	322	1436	111	344	449	296	428	401	93
YDL064W	550	291	53	785	510	280	49	45	287	106	153	1183	63	698	579	543	650	548	640	114	74	911	373	169	914	171	573	992	193	575	275	778	162	652	603	412	619	273	405	1850	324	1268	288	315	703	898	862	531	482
YDL065C	28	28	17	141	42	30	11	19	39	42	26	72	9	94	74	148	37	59	77	34	10	91	39	41	99	10	61	119	84	264	26	197	32	85	190	161	134	74	189	162	105	935	44	101	129	161	362	260	43
YDL066W	9506	5605	1137	9304	4575	2175	1108	1246	7695	2558	2254	26411	576	8034	4781	6205	8147	8696	5720	1676	788	10997	4008	1557	14164	3779	8243	11966	2780	8804	8667	8936	4879	26468	21842	13615	7991	4718	8121	19987	4458	13627	3378	5766	10088	14544	26601	10969	5807
YDL067C	604	270	123	2735	1373	694	169	188	711	733	858	4137	99	857	594	1745	1202	1564	616	183	126	1967	1091	300	987	208	212	2284	516	1097	703	1024	371	3276	1789	1383	697	256	476	3042	691	2870	291	617	595	1205	1350	994	380
YDL068W	0	0	0	3	5	2	1	0	3	1	9	13	2	0	0	2	2	2	3	0	0	6	0	1	0	0	10	9	0	3	3	0	0	8	0	11	4	0	3	16	0	0	0	7	15	7	18	21	3
YDL069C	35	21	12	145	59	52	18	61	74	56	51	270	0	38	48	52	32	48	48	6	5	109	6	11	77	7	12	109	39	89	69	32	44	137	101	89	92	11	21	115	28	362	24	6	16	96	67	57	29
YDL070W	959	626	87	2950	1979	920	93	185	732	447	394	4318	69	1324	900	1065	1355	1272	683	216	77	1522	757	271	2609	376	1657	8124	1457	5286	532	1676	394	3775	3446	2177	1261	550	2373	4789	944	6279	548	1201	1156	3185	4570	2612	797
YDL071C	4	1	0	53	18	10	2	0	14	10	8	26	2	9	0	22	15	17	7	0	0	37	14	3	35	4	0	60	16	47	0	1	5	35	41	5	3	0	0	30	14	164	1	0	24	31	24	38	1
YDL072C	2372	1439	426	5465	3144	1414	707	589	3720	1089	1018	10349	229	3195	1160	2693	2670	2671	2272	500	340	4305	1373	324	4646	770	1530	5809	836	3374	3232	3384	1439	7776	4212	3001	1693	865	1890	7690	1435	6622	1352	1700	2231	4039	4278	2707	1619
YDL073W	86	78	9	251	128	86	15	51	162	80	56	456	10	104	112	177	116	180	132	40	11	186	47	44	201	40	275	474	161	470	114	418	107	359	751	507	264	75	260	359	174	946	68	92	152	339	363	277	33
YDL074C	252	102	39	593	189	108	26	36	150	135	85	305	23	212	191	315	160	275	250	76	30	363	79	89	521	66	257	503	290	763	128	425	114	390	817	521	348	119	446	403	245	1839	127	217	325	421	748	512	100
YDL075W	2048	889	516	3827	1870	922	163	89	495	237	228	1802	395	2717	2053	4727	2335	3253	2638	628	439	3878	1117	503	4223	943	2409	3776	1506	3097	369	1428	263	456	854	527	4045	1525	5169	8772	2164	12279	1390	3397	2847	2979	4979	2709	1290
YDL076C	240	130	46	314	272	153	77	75	357	109	117	921	32	335	165	322	217	208	233	62	35	402	88	61	458	85	198	702	59	283	293	585	213	620	428	397	362	164	222	699	133	924	109	173	288	343	354	335	109
YDL077C	158	74	22	271	123	77	22	54	171	121	75	459	18	223	177	211	109	241	213	35	19	227	56	36	295	47	225	383	123	340	155	251	112	370	587	492	275	60	349	464	193	740	76	218	226	241	396	328	116
YDL078C	3757	1818	466	4093	1586	781	436	593	2813	917	1019	5707	248	3247	2144	2722	2889	2806	2393	637	351	4458	959	471	4875	1013	2752	4124	802	2839	2710	3017	1488	6990	4502	3344	2944	1274	2325	8785	1746	8372	1401	2051	3347	4083	5491	3122	2064
YDL079C	42	23	0	82	25	22	20	21	140	67	72	379	9	109	91	106	72	189	18	8	8	18	1	3	65	7	20	117	1	52	119	60	70	306	286	165	258	46	112	471	128	608	13	6	23	47	43	63	0
YDL080C	524	327	55	1309	588	307	108	133	635	245	275	1837	61	542	478	540	487	543	485	120	59	707	280	106	1099	176	437	2230	470	1221	595	502	355	2051	1273	1012	638	230	516	1658	413	1280	273	294	672	1146	998	677	340
YDL081C	7666	6295	1807	31710	21573	9266	645	371	3578	2222	2664	17648	1172	21261	7676	20927	21732	18845	13142	2207	2159	39623	11463	4007	19869	3659	10932	27983	7115	24217	2957	3632	1506	8348	9329	5691	16876	5364	15359	64099	7027	57982	5765	13995	8110	20780	55066	15424	8217
YDL082W	5067	4478	807	4320	4012	1706	118	163	1232	199	151	3839	527	7001	4120	4842	7375	5075	5549	1517	838	8068	2186	861	10507	3633	10353	7803	1916	7466	618	2161	467	1143	1937	726	8226	4219	10123	20088	4337	16578	3872	7550	7502	10056	17243	5244	5056
YDL083C	8052	4693	1250	14571	10723	4659	244	268	1343	709	574	6390	974	8838	5137	14281	16957	13607	7559	1786	1149	22031	3685	1813	12842	3244	7087	14113	3458	10425	599	1484	698	1535	2389	1827	7158	4088	7280	32027	8124	21927	3625	5100	8195	14687	20348	10036	4925
YDL084W	5175	3579	616	5173	2764	1315	277	338	1930	686	510	4040	474	5647	3878	5283	3802	4826	4279	923	514	6597	1268	964	6267	2012	5157	5338	1519	4094	1235	3288	939	2802	4000	2460	8118	2394	7484	10054	2871	11189	2356	4777	5639	7099	12111	6487	3137
YDL085C-A	121	55	36	481	125	103	10	16	56	34	54	164	12	178	52	233	120	189	148	28	28	241	77	31	405	24	210	385	90	342	144	251	52	286	400	157	179	79	204	642	123	789	138	264	188	316	620	320	77
YDL085W	127	32	10	190	38	13	58	93	401	138	206	1126	6	47	17	71	66	62	39	13	6	68	35	4	206	19	77	374	31	134	704	729	246	2696	1405	688	89	29	93	434	104	341	46	11	121	156	183	134	61
YDL086C-A	33	25	4	240	70	51	3	10	40	33	55	250	6	58	15	79	73	73	65	6	7	137	49	15	135	10	36	281	96	225	33	95	27	196	206	123	56	35	44	245	94	537	33	10	19	150	314	161	32
YDL086W	684	408	96	1237	416	221	116	139	622	230	357	1808	69	814	583	843	948	996	598	163	84	1201	340	102	1583	306	726	1298	327	1000	553	801	333	1846	1303	1163	805	326	698	2790	455	2770	496	673	653	1310	2075	887	496
YDL087C	129	87	12	559	246	104	62	62	374	163	196	1186	13	204	114	255	236	302	174	37	25	408	239	49	370	83	222	991	246	765	409	805	207	1895	1256	817	184	81	131	1030	221	846	104	236	107	596	808	465	118
YDL088C	353	154	33	425	164	92	57	89	349	145	112	967	35	344	323	357	227	302	324	84	36	389	124	53	507	96	117	756	198	436	281	760	206	924	670	690	399	186	259	625	246	1033	184	212	381	504	395	559	148
YDL089W	240	82	23	261	163	107	42	27	201	116	47	716	14	132	97	173	138	178	134	37	16	233	62	37	412	54	115	593	101	302	247	425	138	673	669	383	163	72	182	552	157	529	122	160	189	436	451	301	118
YDL090C	522	212	51	616	297	160	102	159	590	250	234	1612	18	331	402	351	324	277	250	137	31	600	255	84	934	162	498	1235	188	811	700	688	382	2046	1270	971	537	225	518	1087	268	705	259	372	379	909	1307	680	343
YDL091C	210	77	18	253	98	87	68	65	289	130	104	548	22	143	199	239	157	239	169	58	24	241	102	48	337	65	138	326	111	295	170	1088	176	444	541	382	247	93	291	482	219	900	123	183	237	328	465	209	35
YDL092W	500	231	77	1342	512	267	69	53	305	147	173	1508	38	509	383	646	517	571	411	108	55	788	323	123	666	81	453	843	260	910	391	528	193	830	835	347	575	205	599	1588	220	1423	253	620	420	741	975	489	247
YDL093W	341	301	76	582	277	144	57	79	398	139	121	1111	45	607	504	458	448	457	427	152	60	759	174	100	952	166	339	858	269	598	304	564	190	1072	1190	778	620	302	788	1344	366	1737	249	366	526	802	1164	662	416
YDL094C	0	2	0	3	10	0	3	0	13	5	0	20	0	14	0	6	4	10	0	3	0	5	5	0	0	2	0	7	0	9	3	0	5	24	15	5	2	4	8	29	7	0	2	0	0	5	0	10	0
YDL095W	5798	5905	1283	8398	3259	1780	868	697	4987	1782	1770	13005	1169	11214	6151	9731	8748	9425	7888	1447	1271	11813	4054	1457	13809	3421	6069	12968	4385	8683	3799	4770	2135	14180	11891	8452	8381	4684	9571	25564	5618	24677	3918	6719	9400	16255	19955	13969	6700
YDL096C	0	0	0	3	0	0	0	0	0	0	0	1	0	0	0	1	0	0	0	0	0	0	0	0	0	0	0	0	1	0	3	0	0	6	11	0	0	0	0	1	0	0	0	0	0	0	20	0	0
YDL097C	1755	990	270	1762	782	359	266	255	1797	406	454	2894	120	1773	1398	1609	1048	1320	1591	354	203	1571	462	201	2937	639	1803	2389	643	1818	1345	2964	802	2214	3062	1686	2520	804	2678	4085	1091	6129	1106	2148	2457	1952	3064	1766	960
YDL098C	45	8	2	85	50	26	3	17	30	12	12	39	5	25	21	53	20	40	42	13	1	61	42	21	58	10	79	99	32	93	33	94	16	49	64	56	52	12	23	64	19	132	31	44	36	62	89	27	30
YDL099W	93	29	10	233	52	33	31	34	115	69	33	138	17	158	109	206	49	145	134	32	15	116	46	50	78	44	48	111	73	206	71	58	61	105	264	148	145	61	124	196	157	846	66	128	125	120	193	214	63
YDL100C	3631	1755	368	2657	1030	508	243	418	1661	263	323	2172	201	2850	2642	1847	1458	2079	2773	814	328	2446	707	349	3274	1150	3030	1947	606	2093	850	2330	703	1172	1554	1073	4107	1414	4061	3385	1171	4862	1451	2844	3763	2070	3843	2024	1683
YDL101C	95	49	21	146	79	45	18	43	121	52	41	308	11	154	112	104	55	70	103	28	20	141	66	31	98	38	40	131	38	99	75	226	53	160	139	169	118	42	111	171	75	339	58	81	94	105	193	156	34
YDL102W	450	453	47	391	261	118	21	45	223	70	92	579	43	667	353	393	367	402	539	50	67	393	83	57	856	230	427	900	224	659	244	564	162	740	689	453	613	233	653	1103	325	1137	281	515	657	705	1064	500	328
YDL103C	1767	1629	197	677	400	220	175	393	1854	208	180	2500	98	2398	1450	613	694	672	1902	493	199	1020	378	184	2236	428	3066	1068	297	1168	1288	2267	815	1774	1937	855	3086	679	2264	2312	341	2420	935	1929	2536	1472	4202	888	1147
YDL104C	174	74	20	318	126	55	28	78	243	88	58	792	11	140	132	112	117	142	136	41	20	274	54	28	279	62	193	570	58	411	213	329	119	862	706	335	211	75	133	390	86	666	71	226	88	340	205	253	169
YDL105W	82	21	3	97	44	15	17	29	67	34	18	226	4	51	88	79	56	71	80	23	3	57	34	8	60	23	45	124	29	142	91	145	64	166	101	140	85	48	76	152	77	242	40	36	118	106	128	79	54
YDL106C	119	64	11	129	71	38	37	27	155	79	47	275	20	178	170	172	68	153	128	28	21	139	57	31	167	36	126	140	91	163	151	332	102	209	254	313	125	94	288	162	156	860	70	82	216	99	231	160	18
YDL107W	43	12	12	141	48	39	9	15	59	36	26	108	6	37	38	77	49	73	44	24	0	85	11	24	32	8	78	126	64	193	58	69	36	143	246	99	86	17	125	136	61	201	37	26	7	117	228	65	11
YDL108W	227	154	29	572	250	126	67	45	298	140	123	1040	40	480	187	391	323	323	340	120	43	446	156	83	377	113	238	662	142	659	282	387	139	968	840	499	356	125	482	1108	237	1255	205	315	422	486	711	505	258
YDL109C	118	88	29	510	214	109	62	73	318	156	230	1377	20	264	174	233	229	314	176	63	20	346	164	53	367	64	124	973	186	607	343	543	170	1744	1698	1095	176	137	203	838	198	1014	89	90	121	428	750	485	145
YDL110C	358	85	41	671	180	127	118	142	616	202	306	1610	7	243	114	104	100	166	192	67	10	277	145	25	468	53	125	520	134	301	528	818	290	1393	971	682	222	56	184	396	58	856	105	266	224	346	210	261	141
YDL111C	406	335	81	1509	714	379	94	88	436	204	182	2397	90	690	422	912	1018	858	606	158	95	1497	482	167	967	238	744	1769	384	1667	552	922	280	1688	1347	738	599	291	790	2745	548	2678	366	781	874	1468	2006	1241	388
YDL112W	926	630	80	637	457	240	19	24	124	29	36	249	84	1217	864	640	516	634	905	198	95	627	137	73	1383	401	1196	1229	508	1325	132	229	133	320	518	308	1316	497	1345	1389	592	2595	482	629	1156	1019	1268	897	562
YDL113C	227	50	7	228	68	40	32	78	205	75	92	451	15	155	182	131	85	137	83	35	10	129	13	32	163	38	201	281	93	234	137	286	132	313	529	401	157	31	225	256	65	361	76	42	188	177	313	149	46
YDL114W	0	0	0	0	2	0	1	0	1	0	0	5	0	0	0	3	0	0	0	0	0	0	0	0	0	0	0	2	0	0	0	0	0	9	0	2	0	0	0	6	1	0	0	0	7	0	0	0	2
YDL114W-A	0	0	0	0	0	0	0	0	0	0	0	5	0	0	0	0	0	0	5	0	0	0	0	0	0	0	0	0	0	0	0	0	0	0	0	0	0	0	0	0	0	0	0	0	0	1	0	0	0
YDL115C	144	54	12	295	93	48	44	51	152	144	69	428	15	100	130	221	88	157	80	32	17	210	54	77	82	39	169	287	171	586	171	391	113	361	665	457	200	92	186	285	163	756	83	173	221	198	702	303	46
YDL116W	349	282	52	518	264	187	36	81	341	136	111	877	37	469	361	411	231	323	403	97	43	349	73	74	648	174	541	765	223	889	361	436	193	588	1139	533	681	277	624	736	315	1573	216	551	538	567	846	477	219
YDL117W	447	212	46	511	216	104	48	65	256	116	102	561	24	469	391	228	166	200	247	41	27	249	45	28	865	143	198	1023	273	621	230	497	144	692	832	558	407	138	368	633	191	889	135	301	462	322	442	284	200
YDL118W	0	0	0	12	3	0	0	0	0	0	1	2	0	0	0	0	0	1	0	0	0	0	0	1	1	2	0	2	0	0	1	0	0	5	0	0	0	0	0	5	0	1	0	3	0	6	0	14	0
YDL119C	209	89	19	495	202	120	41	60	307	102	134	833	10	191	159	243	195	286	171	44	12	358	62	43	428	44	122	517	84	463	246	401	190	634	412	309	216	68	153	462	100	434	121	132	172	399	365	276	148
YDL120W	570	294	55	923	539	241	57	80	313	112	122	1474	37	401	272	286	393	300	426	89	44	733	169	79	661	140	418	814	125	551	275	736	159	673	667	378	415	149	310	1013	238	1361	185	231	436	667	774	422	312
YDL121C	106	68	20	304	147	84	6	5	33	17	11	82	16	146	128	207	161	191	153	33	29	339	53	46	150	51	236	272	100	160	29	95	28	42	62	54	309	90	169	389	149	293	101	38	108	238	318	120	90
YDL122W	325	183	49	489	222	130	20	26	149	93	51	343	43	341	327	389	190	264	598	224	72	766	351	204	702	160	497	831	345	808	143	560	90	311	494	419	499	208	653	724	360	2017	289	661	919	1151	1977	1207	201
YDL123W	25	17	26	300	121	72	25	33	110	102	165	590	12	51	15	141	183	214	88	8	23	262	42	24	377	41	234	800	159	357	207	420	66	1311	824	714	62	32	120	685	158	984	61	27	77	273	266	342	81
YDL124W	5939	4517	1112	6768	2629	1470	2545	1563	12377	2362	2332	22624	369	5199	2500	2987	2719	3389	6186	1156	784	6300	1925	700	14270	2969	6936	10164	2304	7641	10645	17771	5127	19317	18645	12219	4939	2272	6782	12866	3761	18680	4782	8025	10635	8829	11097	6813	5441
YDL125C	2439	1010	403	9920	3245	1758	555	444	2541	1549	1642	6329	247	2527	1657	3779	2690	3881	2677	533	412	7056	2435	814	5471	885	2345	9674	2181	8879	2399	3676	1492	8828	7239	5633	1999	863	2171	9850	1708	9458	1260	2034	2749	5333	7238	5049	1538
YDL126C	25835	20492	3757	26403	8386	4167	2804	3618	18682	4242	6181	40455	1990	27467	16483	16273	19687	23950	19751	4896	2957	21623	7729	2613	58808	13241	26767	36139	11335	29816	19718	25786	8357	54113	47589	27463	28382	15802	33742	69201	16230	68183	15854	23447	34929	35596	58999	26269	19962
YDL127W	79	81	19	180	114	75	33	28	167	51	55	515	17	282	132	219	210	185	317	63	38	357	137	51	379	78	148	314	68	184	384	306	154	569	364	367	177	114	248	470	164	738	126	128	574	407	622	467	97
YDL128W	3007	2536	601	4051	1785	991	860	672	3998	1277	1543	9313	345	3821	1676	3422	4347	3597	2919	694	487	5076	1549	562	7624	1835	2936	6035	1742	5220	3549	3593	1921	11865	8679	6469	2291	1761	3037	13266	2997	13255	1599	2468	4260	5762	7042	5074	3192
YDL129W	63	28	12	318	118	63	5	9	35	26	39	143	38	213	104	244	178	208	243	53	23	626	311	103	245	71	88	412	168	452	90	137	26	207	223	103	158	78	168	538	163	783	99	218	235	576	999	689	116
YDL130W	4211	1484	512	7869	3848	1778	111	151	639	385	384	3216	488	4748	3371	4942	4852	5092	3945	1228	628	8096	2109	1080	7724	1231	3485	8408	2346	4547	516	494	335	1132	1500	1287	3660	1447	3427	20640	2127	10417	2088	3019	5561	6610	8353	5182	2984
YDL130W-A	196	120	44	856	279	184	143	183	724	367	406	3939	22	250	209	278	317	356	165	27	22	325	99	45	500	36	112	610	120	252	489	577	265	2161	1515	1368	170	66	225	837	214	1491	78	244	202	369	430	362	59
YDL131W	1564	1729	323	2063	847	424	343	196	1938	361	576	3870	240	2826	949	780	881	1010	1941	307	281	1541	478	143	4079	1049	1245	1668	427	978	1742	2270	912	2691	2204	1678	1640	1010	1721	2978	679	3471	955	1228	2460	1229	1570	937	2145
YDL132W	1087	375	135	823	417	217	148	235	807	292	266	1425	71	625	610	573	318	422	648	131	88	536	188	112	1510	289	670	1261	315	883	524	749	446	1208	1522	1197	838	433	1119	1156	454	1545	422	737	998	944	962	825	425
YDL133C-A	5137	5389	1396	12005	4878	2683	801	355	2760	1114	676	11756	1491	17835	6859	8512	7116	9057	12424	526	1263	7605	445	489	14567	1890	6400	11656	2024	3243	5268	5203	2399	4712	3380	2301	34396	3392	11792	31057	4290	27320	5898	18309	11984	4937	16118	3195	6434
YDL133W	244	94	27	394	210	94	53	59	297	126	94	693	18	193	155	209	126	234	160	40	24	220	79	50	369	51	183	464	155	487	192	410	155	518	649	504	233	87	291	384	117	592	78	75	191	256	242	257	45
YDL134C	1482	1040	130	1584	725	409	217	323	1988	376	324	5413	89	1178	957	785	792	883	1063	354	101	1214	805	213	1945	564	1448	2216	485	1608	1095	1585	717	2336	2271	1592	1321	605	1308	2334	563	2292	529	1098	1180	1516	1992	1123	719
YDL135C	616	194	72	880	201	119	66	55	274	145	103	610	57	597	353	386	166	330	402	97	61	399	79	92	559	92	449	355	113	297	255	320	181	398	340	280	681	155	708	561	179	1113	225	417	547	326	683	300	258
YDL136W	633	167	91	974	467	255	21	18	76	66	27	272	152	500	434	858	395	922	369	116	76	606	309	139	925	187	472	1249	352	834	107	339	88	172	131	139	581	280	632	2344	334	1589	367	410	897	1136	1115	888	378
YDL137W	3632	1810	387	5712	2628	1245	346	404	2798	890	755	8517	205	3014	1828	3080	4478	3960	2440	632	253	5476	1345	515	4850	955	3642	6192	894	4405	2356	3452	1394	6774	6368	4269	2796	1115	2621	12066	2067	13615	1305	2438	3289	4887	7290	3773	2130
YDL138W	549	274	66	1386	655	377	181	274	1348	563	735	4930	25	320	175	302	398	390	506	165	64	984	504	115	1087	198	529	3253	506	1881	1288	1610	628	5953	3938	2856	356	162	429	1532	324	1154	238	340	460	1464	1347	999	336
YDL139C	35	7	3	62	11	8	7	4	50	25	10	55	10	38	38	42	9	18	33	8	7	24	35	10	20	9	36	51	43	67	55	253	7	75	59	54	46	18	59	33	28	275	10	77	28	19	104	32	11
YDL140C	4309	3617	615	4443	2041	1056	340	536	2190	723	933	5527	577	6041	3798	3191	3118	4211	4249	796	591	3488	1200	390	11931	2489	5345	11772	2692	6824	2035	3301	1257	5487	7762	4985	5643	2740	8422	10593	4095	17941	3024	5083	6857	7311	10053	6248	2639
YDL141W	798	548	113	815	470	232	121	108	682	255	251	2209	104	852	525	740	880	856	679	211	110	1053	415	99	1593	349	1002	1742	417	1193	904	1135	409	2725	2366	1601	912	377	1158	3108	574	2468	391	559	975	1376	1612	1123	729
YDL142C	515	270	50	1380	624	306	193	192	1165	478	487	5952	36	720	502	699	799	915	423	151	38	1482	583	149	993	133	354	1609	225	1267	1160	1220	581	4036	2594	1827	431	253	415	2231	379	1811	224	377	541	1415	1479	1099	290
YDL143W	3902	2746	475	4653	1949	922	263	276	2076	475	536	4308	284	5135	2470	3493	3376	3702	3086	608	366	4571	1367	550	5939	1455	4054	4498	1317	3864	1329	2260	781	3188	3882	2061	4447	1928	4564	9216	2196	11962	1793	3530	3979	4863	7477	4298	2247
YDL144C	1696	952	293	7419	1963	957	360	240	1619	1263	1635	5610	144	1448	742	2843	2246	3173	1107	241	171	3793	1435	460	3942	834	1118	5343	1978	3935	1773	1866	735	9990	6677	5515	934	728	1070	8478	1583	7911	636	987	1618	3334	4324	3554	1749
YDL145C	6060	4977	761	5008	2753	1470	443	526	3230	981	1037	8368	597	8176	4804	4829	5716	5515	5688	1171	669	6524	1942	838	11285	2566	5250	9775	2828	6569	2431	3598	1614	7359	8069	5686	6617	3002	6540	15006	4293	17333	3152	4669	7684	10226	13153	7907	3576
YDL146W	191	72	27	322	207	124	33	49	264	97	75	746	10	153	148	148	166	118	202	64	26	315	93	46	351	74	286	844	134	573	268	456	169	636	513	310	275	79	222	492	115	445	124	192	284	425	585	248	87
YDL147W	1235	562	197	2422	863	496	171	246	959	521	429	2203	87	1032	775	1361	650	1172	950	228	126	1386	514	294	1615	308	1307	1874	800	2135	760	2358	542	1496	3057	1912	1599	540	1887	1978	869	6333	624	1390	1427	1535	3163	1868	579
YDL148C	89	77	26	158	65	43	3	1	3	3	4	4	28	205	199	190	111	135	144	35	30	125	87	37	327	63	262	280	157	377	4	1	7	11	56	22	305	82	318	325	199	899	114	137	152	233	427	191	16
YDL149W	221	107	31	318	137	82	81	120	585	277	237	1843	14	270	111	195	222	197	154	38	16	316	65	45	341	51	119	496	157	338	523	705	295	1793	1677	1239	315	107	230	586	179	923	96	201	218	380	358	251	68
YDL150W	242	159	46	233	101	80	7	2	37	8	10	81	37	440	215	310	185	215	329	72	44	287	68	46	522	83	456	419	133	367	49	10	15	70	133	87	538	123	438	613	178	1212	102	222	280	260	398	259	177
YDL151C	0	0	0	0	0	0	0	0	0	0	0	0	0	0	0	0	0	0	0	0	0	0	0	0	0	0	0	1	0	0	0	0	0	0	0	0	0	0	0	0	0	0	0	0	0	0	0	0	0
YDL152W	0	0	0	0	1	0	0	0	0	0	0	0	0	0	0	0	0	0	0	0	0	0	0	0	0	0	0	0	3	0	0	0	0	0	0	0	0	0	0	0	0	0	0	0	0	0	0	0	0
YDL153C	70	58	21	113	90	37	2	0	15	5	1	20	15	126	162	157	96	162	104	23	15	137	17	19	212	56	167	230	132	333	12	1	7	9	11	10	235	44	173	328	127	665	66	44	131	169	454	119	23
YDL154W	22	23	3	162	53	40	16	22	37	57	21	181	6	58	49	113	49	113	54	4	8	118	6	24	97	13	44	184	53	276	47	304	27	156	406	80	67	10	149	186	74	358	44	97	74	162	312	168	14
YDL155W	324	138	47	324	167	71	51	46	295	98	121	663	19	354	268	242	142	188	291	32	26	307	103	43	533	79	263	543	149	500	275	229	164	558	846	448	484	153	491	597	227	1339	97	208	474	316	494	413	160
YDL156W	75	74	20	149	74	34	14	28	98	44	60	239	8	144	87	117	79	69	107	21	13	152	36	23	175	34	75	441	107	211	110	116	66	330	403	229	135	50	175	378	70	519	52	35	172	217	324	294	99
YDL157C	587	202	115	1754	981	578	58	46	177	165	100	689	74	693	492	1041	675	1390	494	93	89	1180	501	150	896	104	556	1871	260	1037	324	402	180	694	532	328	572	129	592	2935	220	3223	460	400	749	1462	1434	639	272
YDL158C	59	15	19	123	103	79	17	3	11	24	4	54	20	81	34	110	58	69	54	28	8	149	7	13	163	6	44	270	12	137	37	85	18	74	108	33	65	13	67	342	38	503	57	33	48	276	113	106	33
YDL159C-B	0	0	0	0	0	0	0	0	0	1	0	1	0	0	0	1	0	0	0	5	0	0	0	0	0	0	0	0	0	0	0	0	0	3	0	0	0	0	0	0	0	0	0	0	0	0	0	0	0
YDL159W	209	100	27	386	134	80	58	55	278	109	165	695	37	303	203	382	194	287	170	45	47	255	113	39	387	89	227	478	139	306	280	325	164	740	826	570	207	105	256	662	221	1078	145	205	251	336	333	381	144
YDL159W-A	0	0	0	0	0	0	0	0	1	0	0	0	0	0	0	0	0	0	0	0	0	3	0	0	0	0	0	0	0	0	0	0	0	0	0	0	0	0	0	0	0	0	0	0	0	0	0	0	0
YDL160C	1354	1481	261	881	605	348	389	274	2348	323	275	3158	195	2245	1158	971	818	907	1757	300	245	1114	326	164	2990	750	1294	2302	511	1479	1480	1961	961	2137	1997	1727	1671	678	1985	2428	908	3876	933	1606	2059	1742	2163	1626	1105
YDL160C-A	99	31	12	404	219	129	20	10	92	58	36	240	21	163	122	180	139	149	93	9	10	318	58	29	206	23	89	375	50	181	66	160	44	278	233	152	124	21	86	531	56	405	67	14	95	190	179	126	63
YDL161W	144	75	23	263	87	57	36	42	191	78	50	500	27	175	139	266	100	211	177	37	14	196	63	51	177	60	201	234	174	274	137	413	107	213	434	354	190	132	206	306	274	907	92	249	280	180	382	255	55
YDL162C	0	0	0	0	0	1	0	0	1	1	0	1	0	2	0	2	0	0	0	0	0	2	0	1	0	0	9	10	8	0	0	0	0	19	0	17	0	0	0	7	5	20	3	0	0	6	19	0	0
YDL163W	0	0	0	0	0	0	0	0	0	0	0	1	0	0	0	0	0	0	0	0	0	0	0	0	0	0	0	0	0	0	0	0	0	0	0	0	2	0	0	0	0	0	0	0	0	1	0	0	0
YDL164C	431	307	61	328	226	88	30	76	303	84	69	654	42	638	505	447	415	400	450	153	57	520	67	76	753	181	737	734	164	561	259	701	158	761	963	685	693	344	813	1460	283	1956	303	603	861	806	1722	843	223
YDL165W	209	107	51	391	222	106	44	29	297	89	115	943	26	375	226	323	374	300	364	78	38	607	224	54	521	135	335	636	162	248	270	512	91	466	325	225	441	167	414	1104	209	1004	194	261	405	367	269	291	168
YDL166C	224	86	38	251	125	57	17	13	76	38	37	158	14	426	227	243	220	150	291	56	33	362	60	45	266	69	224	301	84	358	72	137	57	121	162	170	296	149	327	459	169	663	93	102	238	234	276	224	122
YDL167C	206	198	31	736	351	173	0	2	18	14	10	101	27	368	238	281	323	343	226	37	23	513	169	54	409	155	394	677	272	659	32	0	53	88	66	50	374	151	287	799	215	1166	124	213	231	379	706	366	132
YDL168W	1449	1299	225	2055	731	359	117	123	786	165	249	1692	131	2062	894	1189	1364	1368	3486	912	515	5865	2458	865	3265	680	1986	2486	642	1879	979	1176	358	1898	1722	1014	1724	657	1509	4143	705	4456	1887	3712	3477	5855	12557	4906	1322
YDL169C	80	15	4	125	25	23	22	86	149	75	52	536	1	108	62	83	49	78	41	30	7	65	172	23	120	10	91	124	18	37	150	171	58	330	209	190	105	34	163	243	46	252	46	113	79	103	298	82	23
YDL170W	103	85	17	324	152	68	143	147	1110	441	451	3217	10	223	146	265	193	202	301	71	46	621	151	90	384	68	143	494	111	417	1145	1433	620	3400	3486	2061	359	152	233	783	237	1135	141	292	279	530	662	526	161
YDL171C	8784	8861	1214	6431	3317	1534	589	1062	5267	1733	2254	12947	928	15075	9171	5520	5184	7292	9908	2213	1251	6823	2393	999	18658	4299	10522	15732	3672	11624	4996	7434	2718	19141	22761	12200	10399	5559	12663	20310	5883	23025	5159	8525	14074	12997	21601	10057	6942
YDL172C	0	5	3	18	5	3	0	0	15	1	1	20	0	3	0	7	5	9	0	0	0	0	0	2	13	3	0	18	6	6	3	0	3	71	14	33	3	5	10	29	5	39	0	0	26	11	57	32	1
YDL173W	496	318	50	1944	878	391	70	95	496	281	289	1916	69	814	531	1340	1051	1310	542	115	74	1554	445	203	1427	237	546	2091	721	1434	507	365	231	1848	1192	961	737	340	716	3075	781	3184	426	490	702	2004	2453	1217	270
YDL174C	3175	1275	365	3547	1033	525	997	1030	5249	1308	1553	8679	181	2337	1714	1988	1588	2268	1632	470	230	2007	1024	319	5591	1152	2496	5418	1200	4351	5245	6083	2686	12060	9618	6470	2321	1158	2242	6771	1738	6393	991	2104	2531	2718	4215	2574	1266
YDL175C	159	152	33	587	262	199	68	82	256	131	131	936	21	247	156	294	238	302	217	68	40	544	261	71	619	105	359	825	174	679	322	300	198	1028	887	610	278	93	313	887	200	917	144	169	307	585	762	402	220
YDL176W	74	37	13	133	79	27	21	30	118	73	57	348	8	81	78	108	73	94	82	21	16	111	31	36	138	36	66	326	84	336	134	79	82	373	669	319	153	49	136	246	101	258	51	100	112	201	280	201	19
YDL177C	142	57	22	367	111	80	33	25	158	111	80	514	15	124	61	188	91	119	81	12	7	216	29	27	248	27	55	479	66	323	157	91	76	455	430	274	99	37	27	336	56	485	53	21	122	263	240	183	85
YDL178W	658	412	74	850	443	228	84	129	561	158	148	1715	44	482	538	431	457	448	555	125	47	815	154	68	1205	271	1021	1368	311	1296	765	1416	399	1593	1765	915	922	251	1073	1514	314	2103	577	636	903	1061	1891	711	382
YDL179W	149	76	21	191	93	55	34	33	162	65	34	222	6	148	144	165	70	85	169	31	12	108	76	23	225	48	110	193	111	103	164	586	86	221	312	170	119	47	106	167	112	362	37	76	103	132	90	180	22
YDL180W	281	240	44	559	355	166	191	327	1318	485	424	5654	10	345	257	390	470	416	909	279	159	1951	470	243	1009	101	223	1435	201	813	1211	1973	656	4862	3699	2587	412	177	251	1372	328	1582	552	795	1328	3131	3439	2634	227
YDL181W	241	100	42	986	312	166	57	54	372	195	325	1190	18	167	104	247	289	244	188	19	20	354	88	30	453	44	111	533	118	287	389	296	153	1309	829	495	224	66	103	872	147	717	99	100	208	341	444	160	149
YDL182W	1438	1165	293	2192	605	284	152	71	801	199	329	1298	216	1998	760	1218	1119	915	6540	1864	1062	7991	3471	906	4364	1348	1829	2268	699	1596	1231	1611	799	3094	2453	2281	1118	881	1250	3558	725	2377	2925	4471	6567	6863	8333	6738	3164
YDL183C	88	28	12	42	20	15	20	11	83	22	36	231	10	85	98	68	43	66	164	31	14	232	6	43	78	14	87	85	27	101	107	55	52	133	165	139	94	51	63	84	23	360	85	104	209	167	307	238	17
YDL184C	6819	2297	1589	12800	5029	3583	732	413	2397	2294	996	11463	1984	8820	6175	17795	8144	11167	6976	844	1489	11969	1466	1262	9546	1432	12167	24220	3832	16583	3131	4498	1682	6944	11172	5806	9700	2676	16086	45104	6708	55118	4287	12676	10902	10950	34821	9960	3271
YDL185C-A	0	0	0	0	0	0	0	0	0	0	0	0	0	0	0	0	0	0	0	0	0	0	0	0	0	0	0	0	0	0	0	0	0	0	0	0	0	0	0	0	0	0	0	0	0	0	0	0	0
YDL185W	27670	26382	4476	14555	6776	3370	2209	2117	14657	2807	2536	20415	2885	38677	20282	14595	14716	15314	29081	5017	4299	18070	4176	1965	49203	11629	26914	23132	6327	17695	8760	15143	4946	18862	24616	14031	26059	11064	31436	42325	10815	47728	12383	21043	30262	19400	32738	15252	21408
YDL186W	0	0	0	5	2	1	0	0	0	0	0	4	0	1	0	0	1	1	0	0	0	0	0	1	0	2	0	1	1	2	4	0	0	8	4	8	0	0	0	3	0	3	0	0	0	13	29	3	0
YDL187C	6	5	0	94	48	21	17	2	24	14	20	75	1	13	14	29	36	15	14	4	0	95	0	6	43	1	0	88	45	90	9	19	6	72	78	86	2	6	14	117	14	128	6	9	34	49	26	115	3
YDL188C	1369	560	179	1682	990	528	206	297	988	400	349	4583	78	666	671	1007	1402	1442	677	253	117	1709	872	236	3007	555	1518	3888	673	2358	1385	1822	734	6746	4543	3329	945	540	1228	5155	1188	4367	689	984	1475	3605	5591	2773	847
YDL189W	70	85	25	203	98	45	21	14	134	48	48	307	16	118	60	135	108	98	101	35	17	152	55	25	420	63	163	353	118	199	112	206	65	292	252	279	185	77	269	314	148	523	59	110	203	278	248	341	60
YDL190C	892	596	121	660	396	239	97	162	861	307	234	2265	73	813	564	520	465	500	700	191	67	743	164	92	1438	356	849	1557	442	1121	718	1022	439	1602	2459	1629	994	435	1271	1604	476	2505	492	580	1035	1083	1748	1209	401
YDL191W	683	288	188	1227	523	386	54	32	195	86	68	439	101	999	319	1195	546	916	638	129	113	722	263	101	1610	230	593	1543	275	1237	173	283	94	269	324	274	993	295	1214	2276	313	3032	413	1018	1120	786	1127	776	738
YDL192W	3355	1914	545	5725	2527	1510	276	331	1563	569	456	3580	408	4003	2603	3994	3958	4112	3957	661	481	5122	795	567	5183	1313	4242	5144	1230	3111	1611	3150	788	3040	2405	1714	6466	1916	4688	10847	2657	11208	2542	3966	5349	4760	5697	2855	2433
YDL193W	431	271	73	319	123	70	76	119	430	89	58	454	38	553	437	336	184	238	427	87	61	301	72	50	524	134	669	515	66	616	366	528	235	525	460	256	622	179	511	753	177	1045	282	283	634	357	1027	273	291
YDL194W	149	91	36	405	149	75	59	46	281	117	108	598	47	552	289	386	299	360	166	30	29	172	93	35	294	37	149	666	109	430	264	153	93	677	757	535	434	128	289	1109	243	1460	115	78	157	308	285	191	102
YDL195W	2669	2003	526	2775	1570	711	347	303	1705	602	747	4860	368	3618	2143	2616	3001	3292	2642	590	381	2862	911	310	5920	1242	2655	5995	1585	2944	1518	2018	842	5044	5686	4950	2668	1596	4181	8343	2617	10958	1652	2571	3149	4187	5302	4571	1763
YDL196W	0	7	0	4	2	1	0	0	2	3	20	35	0	9	0	3	16	9	6	0	0	7	0	0	25	0	0	13	5	6	4	36	0	43	25	47	5	0	0	8	9	32	0	12	0	4	15	17	0
YDL197C	74	27	6	324	78	59	28	44	184	88	83	411	11	155	122	164	87	171	119	54	18	199	77	41	133	35	153	346	125	237	111	275	78	493	569	336	152	90	173	428	151	833	41	83	165	268	257	287	82
YDL198C	1277	1396	420	2893	1677	868	1331	780	7190	3036	2425	24511	86	966	438	890	1050	1029	1192	205	168	2046	597	240	2044	477	894	2020	509	1559	7321	9787	3800	18849	19315	11936	874	368	1032	2701	483	2733	395	529	849	1157	1231	792	1246
YDL199C	337	175	54	417	170	89	183	105	756	252	292	2344	27	304	194	256	266	289	255	63	31	303	119	33	538	92	193	777	150	453	761	537	381	2489	1763	1316	257	149	301	851	223	1383	163	147	414	539	378	359	105
YDL200C	132	60	15	253	147	83	27	60	103	100	62	443	8	115	51	177	121	201	89	23	6	172	42	23	299	24	158	507	98	349	218	269	95	559	376	235	138	36	133	433	92	528	105	115	220	382	576	274	57
YDL201W	364	319	32	314	250	139	11	13	55	16	13	111	39	592	378	436	446	310	380	109	39	719	90	81	565	232	616	498	160	494	54	222	36	105	106	58	732	263	677	879	239	1205	214	501	360	437	523	320	175
YDL202W	212	68	18	355	132	66	25	29	126	51	69	229	17	220	106	174	117	159	165	31	27	256	55	34	406	55	164	324	125	199	127	231	100	193	151	143	247	102	194	362	133	656	79	132	269	240	285	195	102
YDL203C	399	254	52	825	410	251	85	122	422	180	167	1445	30	554	327	341	388	399	350	138	53	729	322	82	1001	181	555	1670	266	1123	470	518	270	1809	1496	1060	530	242	467	1353	322	1439	237	337	687	897	1328	872	356
YDL204W	822	177	108	1749	226	146	989	743	4421	1118	1229	7675	48	580	500	570	457	962	923	238	95	1138	700	140	1234	170	210	1432	246	868	3860	3117	1671	8122	4606	3474	858	269	749	2700	762	3578	868	676	1460	1668	1273	1343	169
YDL205C	681	319	76	1127	656	319	53	96	424	138	119	1157	50	870	577	639	704	600	889	243	113	2223	680	259	1170	217	972	1526	344	1739	365	980	195	797	1048	522	845	276	981	2062	405	3275	396	952	746	1824	3738	1710	363
YDL206W	164	60	12	401	221	149	57	67	344	169	165	1506	9	133	56	138	167	160	183	45	11	248	100	39	407	75	255	1217	207	1022	317	311	230	1638	1189	984	127	54	284	472	121	640	101	180	201	554	693	442	96
YDL207W	132	71	20	257	127	51	15	34	146	81	71	384	13	231	126	235	141	200	149	27	21	335	114	68	367	58	219	481	248	509	111	166	112	394	513	443	231	93	190	537	195	863	81	198	281	413	673	361	39
YDL208W	675	596	142	1488	1119	522	19	7	113	34	23	214	136	1876	795	1701	1332	1011	1045	128	151	1867	442	270	1571	296	1260	2170	512	1616	122	316	49	178	270	121	1529	305	1206	3849	460	3652	392	740	933	1349	1529	1049	498
YDL209C	53	28	9	154	81	41	8	8	53	20	17	223	2	45	18	57	39	31	42	3	4	100	38	27	153	21	104	189	71	199	72	126	34	175	286	157	108	46	58	114	38	125	24	80	87	199	236	162	30
YDL210W	33	30	7	146	87	60	29	20	137	91	111	673	7	95	18	105	108	98	61	15	3	130	40	19	153	18	37	320	71	181	214	227	91	987	460	401	37	29	31	272	64	403	33	18	66	160	219	123	27
YDL211C	41	16	5	33	51	26	9	23	73	16	31	260	7	48	22	36	22	13	24	0	4	46	13	5	66	8	36	113	17	64	46	0	33	164	105	115	33	29	48	132	30	16	16	19	34	56	50	57	15
YDL212W	1977	1240	264	3291	2225	1210	195	240	1376	398	257	3912	186	1990	1525	3043	3705	3127	1715	513	245	5090	1339	497	3354	706	2312	4065	757	2664	1428	2112	806	2946	2280	1561	1902	911	2083	7861	1311	5452	1202	1307	2296	4553	6480	2924	1475
YDL213C	35	21	2	63	28	17	0	0	5	6	1	21	8	60	75	58	33	56	43	6	10	44	36	7	118	15	62	62	27	91	8	0	0	10	15	0	62	3	48	90	22	245	26	13	54	65	38	101	3
YDL214C	17	4	2	49	6	2	9	9	75	24	23	140	3	21	6	40	6	31	17	5	0	14	13	1	24	6	4	51	3	45	44	1	42	151	155	116	44	18	65	107	37	49	13	19	24	17	26	39	0
YDL215C	390	254	47	533	261	161	85	162	743	345	246	1951	35	445	431	480	404	555	405	149	46	523	104	80	897	119	340	1507	295	1001	735	1148	445	2102	3196	1861	739	330	682	1350	498	2225	307	483	624	1027	1458	818	351
YDL216C	61	31	7	137	59	27	31	10	118	80	66	210	1	67	39	139	49	101	72	5	5	90	34	40	40	8	49	133	43	205	63	8	73	166	369	286	120	14	101	177	54	796	32	52	31	99	130	109	25
YDL217C	316	243	25	1024	482	238	55	61	294	141	168	1207	26	342	269	460	584	613	250	111	39	961	249	89	608	216	424	909	316	817	417	384	155	1303	1076	661	280	132	353	1464	290	1610	188	251	518	822	1188	735	208
YDL218W	29	19	7	199	72	33	23	26	132	66	70	622	5	78	42	67	80	75	667	163	80	1140	646	141	178	21	43	367	57	155	157	124	62	903	330	383	38	37	16	353	66	268	536	414	1232	1710	1584	1096	71
YDL219W	156	71	24	157	100	48	31	22	107	18	15	170	23	174	140	145	101	96	267	72	20	212	58	24	172	33	100	185	59	146	121	182	53	78	50	54	492	73	308	309	62	146	123	251	150	131	188	163	100
YDL220C	190	93	22	279	142	70	28	40	163	77	76	454	22	247	164	168	139	160	155	33	21	153	91	31	559	84	113	806	145	343	162	222	89	678	471	515	149	117	176	633	177	701	59	39	254	373	333	354	168
YDL221W	3	4	5	85	29	10	1	2	27	8	19	158	0	8	30	4	20	21	10	0	0	20	0	3	78	3	25	108	20	71	15	24	4	128	76	58	11	13	1	37	9	6	6	1	8	47	77	30	6
YDL222C	1480	199	138	3585	403	294	1296	875	5606	3249	3472	18460	65	1003	637	1792	1745	2139	1110	223	140	1971	1350	174	3271	244	523	4608	770	2799	3485	2338	1449	20857	7216	9557	1070	518	703	10182	1333	6724	696	561	1162	2075	1646	1793	340
YDL223C	469	101	45	383	75	72	129	191	761	180	249	1251	13	136	75	119	125	159	213	63	27	211	153	40	867	97	161	921	167	418	845	1019	453	1579	1461	949	137	65	172	436	156	685	172	205	224	436	583	440	112
YDL224C	314	277	77	537	333	175	161	112	729	221	334	2402	35	344	143	276	304	276	321	57	43	386	90	58	1080	230	456	1607	290	639	700	754	402	2235	1576	1558	254	220	598	1000	272	867	196	248	381	614	667	702	314
YDL225W	235	113	29	382	196	89	29	47	197	79	73	465	23	278	179	257	177	263	325	94	19	322	148	69	363	98	247	443	205	360	156	305	160	265	571	382	263	152	374	424	242	1438	126	242	540	302	426	386	129
YDL226C	1240	650	150	1970	788	390	126	167	822	316	276	2257	73	1081	925	1141	1271	1138	1004	223	135	1830	555	203	2016	367	1092	2326	542	1628	820	1022	433	2575	1948	1498	1514	408	1045	3698	729	3621	521	806	1288	1978	2705	1518	711
YDL227C	635	553	90	617	316	151	6	3	32	6	17	54	109	1314	802	645	731	687	948	148	115	909	112	83	1314	276	539	1113	321	822	120	158	81	215	304	182	1413	544	1654	2725	400	1996	622	586	1396	1295	1494	863	372
YDL228C	0	0	0	0	0	0	0	0	0	0	0	1	0	0	0	0	0	0	0	0	0	0	0	0	0	0	0	0	0	0	1	0	0	0	0	0	0	0	0	0	0	0	0	0	0	0	0	0	0
YDL229W	21608	26130	4880	11392	8548	3333	848	420	5842	773	629	11651	3696	52768	19866	22503	36283	25207	29460	5026	4926	34571	10394	3585	49734	15790	27448	30476	8338	22279	2515	5459	2062	6789	12248	6206	29447	18498	39017	106586	19344	82487	14209	24326	34355	45753	59265	32156	22792
YDL230W	439	308	66	1305	510	262	179	174	950	378	445	3243	38	559	317	560	565	599	403	112	34	967	268	102	929	169	336	1238	362	807	805	1135	505	3678	2022	1953	407	177	367	2062	413	2093	210	207	456	946	1183	751	415
YDL231C	361	206	35	1315	501	247	110	165	944	551	577	3672	37	738	332	793	687	803	507	166	54	844	228	165	1027	136	659	2470	834	2224	798	979	545	4559	4917	3214	651	266	642	2131	648	2785	293	712	816	1404	1896	1386	222
YDL232W	219	129	45	1309	530	275	65	44	255	96	236	968	39	465	146	666	400	404	321	40	49	741	175	84	507	83	159	894	230	360	180	256	85	582	287	243	310	187	251	1132	356	851	89	184	186	373	625	342	157
YDL233W	174	75	22	354	181	101	51	32	228	94	70	993	40	345	195	527	523	500	154	25	24	290	53	30	372	42	114	688	148	487	203	209	107	776	584	513	226	122	226	1599	282	1332	103	106	204	448	402	397	105
YDL234C	291	167	65	452	243	135	97	155	629	244	130	1500	93	889	826	1150	699	908	358	125	55	386	150	80	671	80	357	858	234	724	459	1276	353	988	1027	824	777	319	989	1628	676	2792	215	326	504	394	805	566	128
YDL235C	452	193	39	645	373	206	72	65	406	152	187	1208	40	453	333	516	399	391	466	91	21	719	162	98	601	90	252	720	216	322	265	909	188	682	551	455	369	116	267	924	302	734	176	169	331	579	590	510	216
YDL236W	1945	1689	268	2971	1463	714	278	225	1793	551	529	4853	142	2854	1084	1783	2098	1747	2009	386	212	3668	848	371	4051	828	2607	3861	824	3630	1658	2727	885	4314	4523	2050	2481	999	2885	6699	1442	6571	1233	2401	2396	4794	7683	3200	1776
YDL237W	1026	682	119	1267	775	351	156	263	1218	331	294	3460	76	1062	931	1001	1261	1143	756	250	94	1878	324	147	1734	361	1028	1899	306	1676	1183	1793	556	2507	2324	1276	1296	423	1004	2897	567	2161	604	1278	1249	1811	2901	1175	687
YDL238C	496	127	47	1477	477	231	176	179	1033	587	689	3729	23	264	140	295	378	343	319	69	34	723	327	84	723	142	249	1716	467	984	1008	1301	492	4236	3249	2218	224	101	167	1068	301	1384	230	219	298	979	1586	741	116
YDL239C	54	25	7	128	37	25	24	46	105	121	82	271	1	61	11	41	8	36	47	13	2	60	14	22	136	17	19	244	59	210	113	339	79	411	889	464	41	13	87	101	25	263	30	48	67	100	234	187	28
YDL240C-A	0	0	0	0	0	0	0	0	0	1	0	0	0	4	0	0	0	0	0	0	0	0	0	0	0	0	0	0	0	0	0	0	2	0	0	0	0	0	0	0	0	0	0	0	0	0	0	0	0
YDL240W	319	168	35	392	220	134	46	53	305	119	88	640	18	292	241	159	155	171	226	50	15	268	76	41	432	96	298	901	220	665	292	491	156	632	871	568	394	143	410	587	240	1003	95	194	297	420	487	325	149
YDL241W	94	33	10	358	163	108	13	9	58	56	34	168	11	121	77	163	86	140	55	7	8	197	19	33	103	6	40	155	46	228	40	15	16	68	81	80	34	2	30	109	18	296	13	28	80	84	23	48	45
YDL242W	0	0	3	4	1	1	1	0	8	0	7	7	3	0	0	4	4	1	6	2	0	13	3	2	8	0	0	4	0	0	1	0	1	16	31	2	0	0	0	3	0	0	6	0	0	22	30	31	0
YDL243C	51	31	4	161	63	38	19	66	161	99	100	1043	1	67	83	55	74	73	787	356	109	2456	1154	269	193	14	94	483	33	396	230	168	91	1236	1037	534	56	18	71	297	49	383	554	890	904	4351	7467	2157	56
YDL244W	6	0	0	10	6	7	1	2	0	7	5	41	0	12	1	7	9	11	7	0	0	13	7	0	7	0	0	14	1	0	19	0	8	53	34	24	2	1	0	25	3	0	5	7	0	6	7	21	0
YDL245C	0	0	0	0	0	0	0	0	0	0	0	1	0	0	0	0	2	0	0	0	0	0	0	0	0	0	0	0	0	0	0	0	0	0	11	0	0	0	0	0	1	0	0	0	0	0	0	0	0
YDL246C	0	0	0	0	0	0	0	0	0	0	0	4	0	0	0	0	0	0	0	11	0	8	0	0	0	0	0	2	0	4	0	0	0	0	0	0	0	0	0	0	0	0	0	0	0	7	0	0	0
YDL247W	0	1	0	0	1	1	0	0	1	0	1	22	0	0	0	2	0	6	0	0	0	4	0	0	0	0	0	9	0	8	1	0	0	5	4	0	0	0	0	3	0	0	0	0	0	0	21	0	0
YDL247W-A	0	0	0	0	0	0	0	0	0	0	0	0	0	0	0	0	0	0	0	0	0	0	0	0	0	0	0	0	0	0	0	0	0	0	0	0	0	0	0	0	0	0	0	0	0	0	0	0	0
YDL248W	34	36	7	146	87	54	16	8	75	44	36	285	4	53	18	45	66	46	41	6	4	75	5	6	81	14	52	225	42	222	84	113	46	252	320	168	46	11	28	178	75	119	27	112	68	111	190	88	0
YDR001C	2469	1227	299	2549	1109	548	592	769	3949	1100	998	7099	110	1196	1159	1049	764	1269	1843	616	221	2125	1155	419	3720	642	1840	5304	1251	3457	3068	3967	1870	7417	7667	5797	1816	700	2076	3891	1167	5933	1513	1989	3563	4513	6014	4088	1162
YDR002W	3147	1405	416	2271	1249	602	183	323	1141	299	231	2884	289	4208	3280	1435	1443	1627	3301	882	488	3352	810	353	4105	781	2840	2301	679	1828	873	1622	530	1223	1118	620	6198	1374	3991	3559	925	4229	1929	3790	3866	2720	6147	1738	1557
YDR003W	329	198	35	1062	460	249	174	239	881	349	374	3306	44	659	418	664	632	752	1160	372	146	3615	1003	443	785	131	545	1871	235	1908	1392	2518	594	4215	3721	1521	696	246	686	2312	464	2305	991	1239	1930	7921	10280	3839	377
YDR003W-A	83	44	14	206	85	43	29	30	217	75	52	893	6	98	116	112	116	162	305	77	34	750	98	88	183	23	59	285	15	301	210	487	144	684	580	308	172	43	58	332	88	349	142	364	547	1226	2135	713	44
YDR004W	218	60	13	355	196	105	50	96	320	182	153	1578	6	184	238	224	230	267	173	44	12	436	96	46	318	63	195	609	171	587	294	648	180	1167	1361	964	251	74	210	590	184	751	95	175	232	480	653	284	104
YDR005C	141	107	30	308	149	73	61	48	366	140	91	696	30	216	180	183	112	155	266	27	10	215	102	46	344	56	113	458	106	366	252	365	165	559	551	326	275	81	248	505	106	808	155	314	312	372	467	292	147
YDR006C	555	282	84	779	319	158	97	82	434	164	217	890	70	764	483	498	418	531	605	174	67	570	301	100	1305	250	678	1766	343	882	459	938	260	1320	1169	819	681	324	645	1755	501	1886	344	522	716	961	989	1050	398
YDR007W	890	357	92	2968	1033	530	121	182	770	407	610	3673	45	670	555	824	941	914	556	224	88	1793	891	255	1640	248	759	4250	818	3485	861	935	460	4019	2832	1741	642	299	786	3432	698	3506	366	852	869	1924	2655	1444	631
YDR008C	0	7	0	60	25	7	12	12	26	19	31	81	1	6	7	28	15	17	9	1	0	15	3	4	11	3	5	62	35	48	22	33	19	140	67	130	5	8	29	55	22	77	8	30	0	28	14	34	10
YDR009W	63	45	10	78	56	19	7	37	139	35	49	305	5	61	20	45	59	56	59	12	3	69	26	8	117	12	20	191	24	86	118	22	41	351	138	150	59	40	24	171	46	191	17	65	31	65	121	41	48
YDR010C	1	0	1	21	12	2	4	8	8	12	14	26	0	10	0	4	5	8	0	0	0	13	3	2	2	0	0	21	0	7	6	0	3	31	78	15	1	0	8	10	1	28	1	0	5	4	6	1	0
YDR011W	2502	2163	456	2477	1127	542	450	446	2956	1015	847	6445	200	3009	1903	1540	1246	1838	5110	1499	642	5914	1699	887	8144	1293	3370	8994	1909	5709	3121	4722	1584	7681	8894	5675	4365	1759	4548	7878	2407	12527	3405	5495	7920	10711	14436	8682	3345
YDR012W	2317	3178	697	3028	2821	1196	461	241	2522	626	639	8003	829	7097	2263	7816	15388	11374	5108	815	937	11625	4326	1001	7288	3336	4980	6134	2127	4750	1854	2664	862	7414	7005	5601	2909	3521	6751	31613	5548	24683	3021	5231	8593	9255	22062	10468	4640
YDR013W	72	31	8	71	83	47	16	12	111	34	39	429	15	74	57	88	89	92	76	16	16	159	0	12	90	22	80	248	51	210	103	350	75	240	313	138	140	26	143	243	59	284	82	122	120	158	337	123	26
YDR014W	55	15	5	144	50	32	8	2	57	47	36	148	5	55	43	127	57	127	47	21	5	99	28	38	88	9	41	194	72	162	21	69	46	141	199	90	67	10	41	185	57	340	31	78	92	100	196	173	55
YDR014W-A	0	2	0	24	1	4	3	2	8	7	9	40	1	13	0	16	8	3	4	0	0	2	0	0	16	0	0	35	14	20	12	0	2	61	3	28	8	6	0	20	11	15	4	0	9	12	24	14	0
YDR015C	0	0	0	2	0	0	2	0	1	2	0	0	0	0	0	1	0	3	0	0	0	0	0	0	0	0	0	3	0	5	0	0	0	0	0	0	0	0	0	2	0	2	0	0	0	0	1	0	0
YDR016C	214	93	27	1054	316	245	62	87	351	414	306	1281	33	376	173	650	419	585	195	72	37	585	195	89	308	59	270	1416	280	821	428	258	211	1472	1473	1133	229	105	253	1858	405	1259	137	209	307	640	1027	653	171
YDR017C	216	154	30	505	186	96	38	72	181	183	102	391	55	430	301	368	205	398	299	51	30	261	78	61	524	127	283	846	324	781	178	306	136	464	979	543	432	169	390	751	393	1675	158	197	397	369	378	553	194
YDR018C	8	14	5	88	28	16	21	6	107	53	46	400	3	55	38	58	76	67	27	14	7	40	45	8	98	3	3	81	27	32	123	147	37	340	212	108	37	25	11	122	18	91	14	28	9	57	38	51	40
YDR019C	2015	1062	241	2578	651	405	591	688	4218	756	1358	6973	73	1513	788	664	567	555	1207	225	121	1106	284	137	3520	519	1485	2482	468	1491	3916	5400	2179	6708	5992	3986	2045	610	1673	2855	524	2547	794	1062	1798	1484	1670	1090	1287
YDR020C	80	74	17	249	161	87	15	14	62	12	40	142	9	156	93	124	99	122	120	41	15	183	89	28	211	52	265	369	89	331	121	283	46	282	167	111	201	64	201	360	95	322	75	18	95	164	241	159	101
YDR021W	21	23	4	29	29	6	2	0	9	1	5	18	11	70	57	81	25	34	74	9	11	55	8	16	56	22	106	67	61	160	12	43	9	15	16	8	74	33	119	76	52	372	22	91	39	48	69	72	15
YDR022C	118	36	10	181	51	21	16	31	116	45	45	401	3	97	81	93	39	63	82	21	15	86	9	11	133	21	64	221	32	93	116	184	64	248	202	155	144	37	113	142	62	283	48	180	123	101	192	66	43
YDR023W	2299	1506	359	2087	1003	597	184	128	976	228	135	1492	268	3105	2249	2188	1208	1922	2960	591	310	2483	424	388	2761	767	2865	2053	696	2021	505	2125	426	592	1272	767	3530	1049	4404	3245	1509	7005	1369	3192	3319	1845	3392	2030	941
YDR024W	17	2	2	15	2	1	4	0	2	1	1	2	2	34	42	24	3	27	19	3	4	29	0	6	41	1	29	23	4	6	6	0	4	11	15	7	19	11	25	41	0	49	12	3	73	10	3	4	14
YDR025W	8095	6477	1670	7386	6294	2635	286	262	1917	437	603	6063	1076	12310	6010	7889	13296	6288	10336	2878	1693	16491	3464	1466	19677	6079	9640	9323	2535	7053	691	1030	444	1371	1815	1258	7925	6463	7580	20660	5280	17650	3760	5395	7326	7668	9900	5480	9090
YDR026C	105	38	12	198	53	31	15	23	96	64	39	119	14	94	74	162	34	68	113	10	9	124	26	37	119	42	113	277	130	399	63	239	53	155	429	272	151	67	120	171	147	794	47	128	175	185	633	172	48
YDR027C	689	237	48	665	291	117	84	96	390	303	216	1096	49	439	377	455	228	389	363	81	59	481	187	121	679	166	540	752	371	888	429	462	338	1105	1827	1352	500	235	563	983	370	2474	198	317	577	673	827	725	303
YDR028C	677	270	73	1029	228	161	55	118	351	334	219	822	61	473	504	583	199	425	499	96	57	424	164	196	976	189	582	1221	573	1592	352	1067	235	804	1929	1488	776	323	934	852	623	3407	247	500	836	774	1525	1196	236
YDR029W	0	0	0	0	3	2	0	0	1	0	0	5	0	5	0	0	1	2	0	0	0	5	1	0	0	0	0	4	0	0	0	0	0	5	8	0	2	0	0	6	0	22	0	0	0	0	0	1	0
YDR030C	37	24	4	76	42	15	4	12	25	25	13	87	4	47	19	51	22	54	42	12	1	51	8	8	58	14	104	127	64	77	40	54	26	115	175	83	72	31	85	145	41	542	12	39	56	52	74	86	27
YDR031W	373	146	24	630	357	164	53	121	423	193	126	1596	19	267	286	335	407	543	232	75	52	591	104	81	481	83	359	629	177	815	368	590	303	1184	1271	631	395	183	433	765	300	1178	215	453	603	924	2258	681	129
YDR032C	4498	2652	818	4151	1693	857	1106	637	4936	1598	1652	11108	448	5655	1851	3663	3775	3052	4439	783	759	5990	1408	499	7367	1694	2226	3250	820	2007	5037	3956	1887	10223	5990	4500	3288	2052	3054	9150	2030	10170	2378	4063	5236	3770	6422	3042	3134
YDR033W	10797	13947	1619	11756	11816	6483	1401	1394	11149	2370	2183	50110	2027	28133	14616	15872	27878	16229	29522	4588	2385	32349	4967	3314	36344	7532	19102	50933	7382	20308	10510	12475	4610	25574	15694	11658	30343	13438	25320	94289	11091	40043	16113	19263	31125	53303	45036	20675	14139
YDR034C	298	115	25	546	176	108	77	131	509	259	238	1330	18	304	173	299	203	283	320	90	35	458	286	87	543	110	145	699	288	546	525	434	268	1170	1747	1095	349	118	388	698	245	1389	123	358	372	440	647	561	92
YDR034C-A	0	0	0	0	0	0	0	0	0	0	0	0	0	0	0	0	0	0	0	0	0	0	0	0	0	0	0	0	0	0	0	0	0	0	0	0	0	0	0	0	0	0	0	0	0	0	0	0	0
YDR034C-C	0	0	0	0	0	0	0	0	0	0	0	0	0	0	0	0	0	0	0	0	0	0	0	0	0	0	0	0	0	0	0	0	0	0	0	0	0	0	0	0	0	0	0	0	0	0	0	0	0
YDR034C-D	0	0	0	0	0	0	0	0	0	0	0	0	0	0	0	0	0	0	0	0	0	0	0	0	0	0	0	0	0	0	0	0	0	0	0	0	0	0	0	0	0	0	0	0	0	0	0	0	0
YDR034W-B	100	29	17	579	221	160	42	39	261	245	217	1181	8	168	77	260	241	279	43	14	5	220	31	22	209	20	72	480	54	176	262	109	115	1096	421	494	130	23	101	715	73	423	26	6	68	64	102	75	52
YDR035W	3470	2621	556	2444	1257	638	889	1139	6767	1320	1266	11970	256	3922	2235	1488	1918	1841	3504	977	524	3537	1578	389	4153	1063	4363	3082	771	2545	6653	9804	3489	12532	11988	6390	3671	1298	4002	5990	1145	7152	2302	3317	4291	3924	5963	2364	2380
YDR036C	695	532	103	616	374	144	93	74	473	129	132	1296	44	671	430	566	579	498	795	170	105	1151	271	121	1587	356	774	1456	402	631	632	745	381	1885	1374	955	861	427	945	2246	442	2452	759	912	1533	2046	2219	1557	425
YDR037W	4384	4310	718	2982	1509	691	348	276	2293	455	320	3244	640	8836	4424	2927	2169	2493	6706	1172	842	4263	1166	565	7410	2208	6324	4147	1366	3773	1926	4393	1194	2723	4735	2443	7541	2565	8419	6259	2340	12392	3023	5782	7682	4493	8173	4306	2940
YDR038C	117	87	19	119	67	26	11	10	71	32	32	247	14	204	173	111	82	109	100	14	25	84	34	10	332	52	63	207	72	169	80	26	52	298	105	192	108	73	137	300	94	367	61	42	181	152	95	156	85
YDR039C	0	0	0	0	0	0	0	0	0	0	0	0	0	0	0	0	0	0	0	0	0	0	0	0	0	0	0	0	0	0	0	0	0	0	0	0	0	0	0	0	0	0	0	0	0	0	0	0	0
YDR040C	89	55	14	218	54	29	67	94	344	117	119	1395	14	103	93	117	78	87	49	14	22	65	1	12	198	57	76	151	32	128	350	342	127	1041	347	374	71	41	80	228	59	159	38	25	94	53	107	69	99
YDR041W	576	289	70	1589	562	283	125	176	708	338	415	2111	59	631	495	745	628	853	494	130	57	1054	373	161	1049	164	319	1332	284	842	638	951	294	1715	958	956	661	241	471	1850	317	1706	243	390	506	837	840	471	333
YDR042C	1	6	1	12	7	6	0	0	7	3	2	24	0	6	8	9	5	13	38	2	0	50	12	12	22	2	2	42	3	16	4	0	0	36	24	19	8	4	24	25	10	0	15	0	16	52	30	48	25
YDR043C	210	55	39	385	163	126	130	86	394	234	114	920	4	39	121	67	69	58	238	97	48	355	114	72	333	109	338	661	285	826	427	1029	322	1093	1239	782	61	31	87	210	75	333	159	216	293	431	564	585	65
YDR044W	841	655	166	1538	802	354	118	95	618	229	294	2330	133	1416	915	1729	2138	2021	1060	293	181	2419	760	261	2009	485	937	2270	516	1448	678	697	321	2376	1972	1482	1033	868	1483	7343	1406	6084	750	1223	1704	2855	4894	2823	1071
YDR045C	117	38	8	108	165	73	4	9	44	15	15	178	6	77	191	110	117	71	99	26	16	192	22	24	158	30	133	215	48	126	65	177	18	78	90	39	189	51	146	202	81	182	50	77	55	189	216	106	46
YDR046C	4239	2064	486	13754	4257	2259	1083	909	6582	3799	3639	28071	348	4926	2007	4076	5107	4738	4584	964	682	9652	4468	1312	7633	1259	2789	14007	4163	11588	5478	10422	4150	24614	28332	17696	3256	1796	4352	15074	2690	15176	2524	3737	4532	10835	12882	7049	2714
YDR047W	1945	1015	220	3780	2028	904	242	207	1470	697	787	7499	245	1986	1233	2110	2436	2371	1827	489	291	4535	1101	537	4391	650	1750	7468	1672	6686	1496	2131	1061	6701	8058	4384	1644	759	2079	8561	1169	8855	1115	1917	2584	5887	8805	4675	1073
YDR048C	0	0	0	5	0	1	2	0	0	2	1	17	1	0	0	1	6	3	12	0	0	7	0	0	0	0	0	5	2	3	0	0	5	25	21	10	1	0	0	8	4	0	1	1	0	5	0	26	0
YDR049W	83	43	18	170	112	59	25	11	84	58	38	280	4	178	85	141	81	128	91	39	18	235	141	31	146	38	186	257	79	286	86	247	62	186	284	222	150	45	111	315	101	585	75	102	130	192	475	226	38
YDR050C	43943	34698	8316	38725	22105	9749	3301	3099	18201	6306	5884	52088	6791	88308	38460	45454	55628	45004	50715	8658	9133	66394	13370	6144	87739	19308	73126	51938	11882	59125	17309	29591	8080	35106	47451	19904	76946	24570	84218	168729	24135	172993	35280	61415	63383	66633	140968	39350	43424
YDR051C	295	105	36	497	202	134	41	32	230	124	71	610	15	241	276	304	220	309	213	68	19	356	150	54	424	83	401	501	139	474	254	751	187	399	522	389	435	163	559	676	237	969	166	372	366	360	828	383	152
YDR052C	91	54	13	164	81	50	17	23	79	57	24	186	19	93	60	120	48	93	77	19	11	178	29	26	195	30	94	187	123	254	77	103	61	102	460	241	111	38	221	211	106	1013	74	118	99	95	195	232	26
YDR053W	0	0	0	0	1	0	0	0	0	0	0	0	1	0	0	1	0	0	0	0	0	0	0	0	0	0	0	0	0	0	0	0	0	0	0	0	0	0	0	0	0	0	0	0	0	3	0	1	0
YDR054C	239	131	33	666	323	204	54	90	367	171	212	1254	21	306	344	621	406	447	351	116	56	1015	347	156	707	116	303	918	356	758	314	856	189	949	1032	667	345	142	310	1329	420	2204	223	413	387	840	1472	933	195
YDR055W	2837	1824	527	4880	2336	1294	906	604	4307	1314	1310	11157	272	3080	1548	2773	3008	2689	3581	674	575	5386	1557	504	6927	1299	2024	6677	1179	3641	4324	3819	1986	11971	6918	5317	1894	1385	2181	7651	1990	9135	1842	2210	4114	5152	6400	4633	1638
YDR056C	715	313	94	1706	588	378	96	112	603	204	249	1398	38	702	521	850	572	733	576	160	70	1052	363	177	1019	282	681	807	374	889	510	878	331	648	998	515	865	325	746	1532	517	3034	322	719	705	675	1110	761	336
YDR057W	108	85	25	307	121	62	15	34	121	58	38	414	12	117	92	167	93	151	110	50	8	176	48	35	221	48	97	256	115	316	112	369	70	208	387	245	181	64	325	258	131	595	71	187	164	251	419	219	53
YDR058C	160	48	20	203	91	60	20	47	252	72	62	592	14	177	92	70	101	136	126	65	4	183	32	25	190	29	284	477	58	326	272	425	143	603	508	243	178	54	193	320	71	217	100	161	260	339	566	187	37
YDR059C	291	111	59	821	338	179	100	77	439	256	189	1989	26	229	173	354	402	467	258	66	27	525	126	64	681	93	447	834	105	640	491	961	308	1755	1664	1141	170	127	418	1333	209	1311	200	324	620	689	767	573	129
YDR060W	534	399	48	1200	449	260	1	5	23	11	11	51	85	812	768	691	310	801	595	221	63	669	903	248	1015	255	1300	1127	694	2111	27	47	27	61	142	75	926	260	1222	1197	507	3517	268	499	695	799	1772	953	270
YDR061W	562	328	66	657	299	144	51	176	622	186	170	1820	43	491	398	276	326	340	1586	398	171	2594	784	307	1014	188	598	1156	208	971	686	1106	448	1695	2011	1007	719	274	763	1114	295	1546	782	1042	1191	2432	3331	1728	385
YDR062W	2108	1625	306	2485	1346	671	211	278	1333	478	481	4565	201	2429	1843	2305	1913	2749	2219	613	311	3029	1106	453	4969	994	3134	4443	1183	3948	1219	1885	825	3153	3375	1842	3504	1481	3278	6917	1626	7300	1390	2091	3381	4489	7471	3312	1549
YDR063W	77	35	8	186	97	71	11	35	110	43	27	426	5	89	70	107	87	161	74	25	13	159	122	23	145	22	72	211	67	112	132	49	122	211	185	231	130	43	200	278	83	702	88	70	124	247	252	213	55
YDR064W	10140	5925	2906	20898	13026	6096	738	445	3179	1405	1280	6721	2090	22762	9293	22022	20667	19067	15276	2351	2459	35962	6577	2658	17904	5608	7541	13541	5128	10184	1100	2520	978	2288	3569	2742	14122	7627	13379	34098	12447	41333	4058	9433	12559	8564	16073	13342	9117
YDR065W	29	6	5	92	50	32	3	11	26	33	21	65	9	40	77	59	27	46	29	7	6	60	21	20	67	9	57	147	47	121	39	203	30	92	76	83	61	7	48	70	36	189	33	42	17	98	195	73	27
YDR066C	65	24	5	219	67	38	14	28	73	39	55	333	4	92	27	65	67	88	137	33	13	359	124	24	97	15	121	163	31	149	103	265	48	203	250	159	73	35	54	130	53	377	42	70	68	165	300	202	42
YDR067C	138	65	30	308	116	71	60	51	167	92	44	385	21	178	143	190	135	174	165	21	22	214	47	34	205	24	125	280	101	217	151	338	111	304	218	188	229	58	240	328	85	575	79	97	136	145	210	189	53
YDR068W	52	14	5	166	29	18	9	4	45	39	23	66	6	52	66	149	31	91	59	16	8	73	16	35	78	10	105	115	31	136	20	145	24	72	252	87	96	37	119	69	112	653	31	97	175	93	216	167	12
YDR069C	219	106	18	561	153	102	50	51	270	246	169	886	11	209	157	269	174	255	518	117	39	1056	361	173	281	105	135	520	159	505	302	756	150	690	1280	704	296	105	405	494	208	959	264	520	558	875	1501	959	56
YDR070C	75	1	13	347	50	44	52	31	161	92	131	589	2	90	62	106	64	126	131	20	12	345	135	43	149	21	30	275	58	167	249	652	74	781	304	255	151	36	89	469	69	629	130	158	139	381	416	171	36
YDR071C	934	341	130	1112	403	266	78	140	504	213	127	1101	105	940	492	766	418	632	797	205	114	894	207	187	1018	230	575	737	298	706	285	610	261	444	521	421	1045	343	924	1006	445	2097	364	760	1076	740	1354	675	431
YDR072C	1088	1259	190	4147	1799	927	270	333	1888	859	1028	7023	134	1776	627	1599	2561	2502	1389	281	170	2656	652	297	4416	918	1378	8767	1736	5854	1818	2659	894	9851	5867	3732	1382	1055	1867	7045	1686	5877	803	1518	1681	3857	3296	2833	1615
YDR073W	79	39	14	252	122	84	48	27	154	85	70	370	18	210	110	267	116	222	107	20	11	190	30	23	222	26	55	360	66	199	162	228	60	357	293	171	162	77	111	460	126	741	44	80	70	183	172	177	78
YDR074W	5700	2991	789	6062	1945	1026	1533	1141	8165	1704	1660	10564	396	5593	3278	2744	2167	3345	3875	1027	527	2834	1360	466	10540	1631	4976	12054	2646	13077	5923	8438	3705	10924	13817	8996	3956	2099	5408	9906	3130	14926	3058	4018	6457	5383	6007	4722	3188
YDR075W	90	58	11	206	146	61	5	12	70	29	22	147	16	140	71	111	79	75	62	16	18	154	14	36	154	56	92	212	95	140	61	1	26	149	143	120	123	32	62	230	86	401	46	98	110	141	208	74	32
YDR076W	28	10	4	75	33	14	13	2	39	13	29	95	6	42	17	32	18	26	38	15	1	44	23	9	101	13	26	105	21	42	44	191	29	107	150	57	63	20	63	46	16	83	12	36	18	34	54	26	15
YDR077W	2175	1802	1313	4708	3045	1536	1454	471	3839	1335	2015	15730	1266	3588	2148	4595	7988	6808	3512	513	795	6731	2267	565	12933	2189	2788	11445	2045	3659	3703	4864	1615	16029	8941	10717	2010	2937	7504	16742	4677	27084	2843	3680	5310	6784	5219	8990	1896
YDR078C	61	44	9	241	101	73	33	44	71	70	37	315	12	91	16	129	62	135	95	31	14	207	16	23	159	16	95	300	98	205	100	122	32	253	212	119	133	29	207	231	57	240	42	55	71	169	322	149	29
YDR079C-A	87	33	23	555	197	132	27	19	63	63	30	293	13	102	129	275	140	269	107	72	9	326	80	62	261	25	105	550	157	441	88	126	33	255	210	188	151	56	126	523	94	534	66	43	82	228	474	214	64
YDR079W	159	57	27	626	191	121	33	22	94	91	61	501	10	180	100	149	112	235	135	44	41	290	168	41	248	36	221	922	151	715	217	253	118	744	958	341	218	63	304	556	85	902	134	254	368	698	1313	286	90
YDR080W	53	46	14	169	70	29	16	67	109	53	32	203	17	138	175	149	75	135	151	61	11	165	47	21	126	32	90	258	104	386	108	156	50	220	535	300	190	64	237	179	121	572	77	192	170	200	378	214	49
YDR081C	201	135	24	330	161	94	34	53	255	111	88	667	32	224	159	251	174	242	201	52	24	319	85	42	557	84	224	545	192	490	224	304	186	538	949	546	286	154	298	602	175	962	119	218	322	404	557	406	138
YDR082W	56	21	3	107	47	28	9	17	74	37	21	213	2	38	27	70	39	85	50	13	6	93	5	18	103	19	53	206	74	169	53	129	26	179	319	195	64	29	102	150	66	314	25	30	116	96	260	99	23
YDR083W	69	72	15	128	74	51	4	5	17	6	4	46	34	276	161	179	117	163	263	38	27	188	31	26	317	49	512	239	99	398	28	9	7	52	68	26	279	95	429	371	73	767	122	117	188	186	354	226	108
YDR084C	195	116	37	786	436	245	55	39	273	114	162	826	32	301	161	468	389	338	270	44	54	711	139	49	706	63	123	766	149	494	239	451	151	742	623	475	221	144	525	1152	246	1750	105	295	262	412	460	427	233
YDR085C	295	55	30	514	126	67	84	97	344	207	103	567	18	214	222	372	105	280	136	52	21	177	54	45	121	32	91	253	89	313	156	352	99	359	754	472	189	65	124	307	182	890	51	93	113	147	173	161	48
YDR086C	779	356	112	1823	1010	501	85	45	485	182	221	1698	86	1000	596	1076	948	945	913	153	62	1320	303	155	992	215	539	1850	359	1127	489	1208	216	1067	832	362	1220	350	1009	2846	511	3074	351	866	564	1197	1817	801	448
YDR087C	137	124	22	238	154	57	6	10	4	4	2	20	20	258	194	198	138	157	203	71	16	267	66	41	253	87	369	272	103	287	18	28	8	18	21	21	438	97	276	395	118	598	117	163	339	228	346	211	132
YDR088C	22	10	2	88	14	13	8	12	31	29	15	35	3	30	22	101	15	23	20	16	5	37	0	27	71	6	38	56	48	95	25	94	30	36	234	166	50	22	76	53	68	347	15	21	68	61	231	106	1
YDR089W	239	173	34	404	178	100	170	204	964	396	268	1998	41	481	331	267	168	276	368	92	54	294	52	54	523	91	211	582	147	584	799	1264	659	1927	2892	2182	544	206	673	712	239	1396	209	363	508	644	757	381	133
YDR090C	265	187	44	536	191	112	80	115	568	193	287	2231	17	293	173	263	265	316	250	34	20	397	121	51	613	88	266	745	214	684	660	973	263	1744	1412	942	271	127	434	845	215	885	133	136	311	482	835	421	183
YDR091C	1195	1362	177	800	774	424	31	42	322	71	36	592	153	2434	1484	1205	1576	889	1774	276	162	1428	207	161	2632	708	1829	2095	458	1488	296	388	110	420	517	321	2562	974	2535	3526	920	3440	844	1005	1914	1775	2076	1082	1170
YDR092W	839	295	95	1781	494	299	92	195	616	213	365	1414	61	778	616	617	637	763	735	279	72	1121	995	141	1335	241	1041	1553	325	1774	771	1888	406	1787	2634	819	777	322	1028	2522	462	3300	577	881	1104	1443	1853	992	626
YDR093W	1125	932	245	1506	640	323	157	162	888	401	514	2548	233	2249	1505	1455	1093	1781	1511	438	247	1584	595	236	3322	803	1784	3985	1266	3293	1073	1195	614	4018	5525	3298	2334	1391	2843	4836	1548	6435	879	1692	2393	3181	5431	2638	1406
YDR094W	0	5	3	4	1	3	1	0	2	1	3	13	1	4	6	8	7	15	9	0	2	6	0	2	51	5	5	34	12	31	7	70	2	19	110	27	4	3	34	26	8	0	16	11	28	47	14	32	14
YDR095C	0	0	0	13	5	6	0	0	4	0	3	7	0	0	9	5	10	12	0	0	1	13	0	1	2	0	0	20	3	20	1	0	0	2	9	4	1	0	0	19	6	108	3	0	0	7	32	27	4
YDR096W	296	185	47	591	276	110	69	69	510	206	223	1560	50	508	419	418	454	627	266	63	34	369	206	62	807	105	261	1241	249	637	444	345	317	1076	1385	1130	535	235	508	1506	516	1938	158	247	358	757	621	558	77
YDR097C	338	205	49	268	148	74	25	25	137	57	29	297	56	784	558	440	266	465	519	78	68	399	198	67	620	127	299	490	136	441	103	319	74	272	547	293	686	214	823	903	333	1866	286	388	492	657	1097	609	208
YDR098C	1091	470	97	738	510	245	79	174	643	122	146	1381	87	1082	1207	660	690	684	1012	386	95	1197	481	137	1419	239	953	781	196	491	604	1383	404	700	807	498	1560	411	1174	1353	364	1687	573	846	1210	800	979	614	558
YDR098C-A	0	0	0	0	0	0	0	0	0	0	0	0	0	0	0	0	0	0	0	0	0	0	0	0	0	0	0	0	0	0	0	0	0	0	0	0	0	0	0	0	0	0	0	0	0	0	0	0	0
YDR098C-B	0	0	0	0	0	0	0	0	0	0	0	0	0	0	0	0	0	0	0	0	0	0	0	0	0	0	0	0	0	0	0	0	0	0	0	0	0	0	0	0	0	0	0	0	0	0	0	0	0
YDR099W	1061	1088	218	1077	545	315	375	238	2189	369	312	2387	165	1943	1035	1322	622	928	1466	255	166	1146	244	215	2455	606	1189	1187	410	890	1179	1378	616	1105	1540	1094	1276	629	1542	2048	960	4322	743	994	1478	1236	1662	1318	1081
YDR100W	622	236	119	1860	816	545	246	179	999	708	536	3371	72	741	367	771	649	720	600	103	75	1297	382	165	1260	133	261	1503	290	626	1088	1226	436	2903	1492	1552	514	196	564	2049	416	1947	307	409	700	838	475	652	407
YDR101C	644	791	90	704	475	204	2	26	30	17	6	69	85	1478	832	747	871	718	1023	229	140	987	288	110	1748	637	2108	1037	495	1273	31	85	14	97	78	81	1524	555	1531	1807	494	2231	502	783	934	810	1283	695	787
YDR102C	0	1	1	8	6	2	0	3	3	5	1	11	0	0	0	5	3	0	0	0	0	6	0	1	5	4	0	33	3	15	2	0	3	4	12	10	1	0	0	6	6	0	1	0	1	12	1	12	4
YDR103W	312	222	48	371	175	87	56	77	439	151	94	1008	36	473	343	289	264	287	382	113	32	363	96	59	641	111	327	780	276	626	460	1434	319	869	1067	769	428	196	472	745	294	1550	217	462	519	520	897	567	117
YDR104C	198	60	17	172	96	56	25	36	138	87	49	242	13	124	129	86	69	103	112	30	16	123	14	20	251	48	107	276	140	229	170	203	84	289	715	389	155	95	288	179	113	442	77	219	122	159	219	157	44
YDR105C	1436	995	195	2460	1294	647	368	378	1895	829	693	6386	120	1423	708	1891	1861	1764	1250	333	144	2821	614	355	3197	634	1225	3884	846	3568	2132	3062	1041	7846	5411	3493	1138	730	1577	7111	1378	5748	888	716	1986	4125	5004	2652	1218
YDR106W	30	13	2	75	51	20	10	4	24	17	21	80	1	31	31	35	19	37	18	2	5	45	15	1	26	7	0	88	28	82	23	21	12	58	39	61	27	4	20	84	26	138	5	1	11	39	60	68	13
YDR107C	791	464	112	1287	545	290	168	138	986	428	386	3315	62	908	435	665	696	736	723	159	69	1047	380	148	1348	343	644	1477	401	1225	885	1090	468	3249	2455	1869	781	322	594	2376	470	1890	432	530	1068	1165	1089	1026	547
YDR108W	205	70	12	154	123	65	41	59	243	88	76	533	12	163	154	147	107	120	162	60	26	163	27	32	230	51	141	348	107	276	180	800	138	461	588	389	247	147	195	346	106	604	100	183	222	263	253	163	77
YDR109C	236	120	24	422	149	86	46	55	293	135	117	858	19	257	154	223	167	247	215	61	24	295	53	42	464	91	185	598	215	524	289	740	186	898	1043	790	303	114	253	668	184	892	117	200	278	385	886	392	98
YDR110W	165	45	9	155	54	51	9	15	67	50	37	126	13	144	100	137	63	104	87	47	33	140	31	32	208	43	139	222	120	265	77	95	55	165	237	132	174	51	190	224	102	669	42	110	136	128	214	149	79
YDR111C	567	432	47	677	598	252	163	345	1262	831	707	6516	58	1064	780	1104	1270	1341	459	129	65	1103	300	158	1197	246	789	1968	339	1797	1499	1513	842	9123	6462	4787	874	336	897	4913	805	3139	349	568	710	1752	2905	1236	388
YDR112W	0	0	0	3	1	1	0	0	0	1	0	0	0	0	0	0	0	0	0	0	0	0	0	0	0	0	0	2	0	0	0	0	0	0	0	0	0	0	0	0	0	0	0	0	0	2	7	0	0
YDR113C	39	20	9	65	19	15	16	5	73	24	19	113	7	62	42	36	18	33	41	30	3	67	36	3	92	16	42	34	21	52	44	49	41	57	130	30	49	18	129	53	35	213	23	63	48	49	44	56	19
YDR114C	0	0	0	2	2	1	0	0	7	0	5	11	0	0	0	0	3	3	2	0	0	0	0	0	14	0	0	8	0	2	7	0	0	11	0	6	0	0	0	1	1	14	0	0	0	4	12	4	0
YDR115W	184	176	71	1771	612	308	60	39	333	159	274	1438	38	452	179	536	451	566	339	49	42	984	198	79	483	96	100	1081	284	620	201	104	134	765	754	493	272	132	261	1427	143	1476	116	221	272	432	474	336	238
YDR116C	316	164	40	882	316	178	56	80	266	134	129	761	32	348	331	463	329	428	277	64	54	543	209	87	658	102	205	851	105	512	275	163	157	665	542	420	350	115	416	864	183	1239	188	124	399	559	690	522	259
YDR117C	155	70	34	264	105	71	33	42	151	98	36	456	24	134	128	185	107	130	148	33	17	203	18	51	346	55	238	337	128	344	141	238	95	349	752	469	209	85	229	272	179	905	70	330	227	229	570	343	52
YDR118W	87	37	3	188	58	44	19	16	112	67	44	378	5	85	57	79	58	63	66	19	7	109	31	17	163	8	65	148	47	123	54	367	50	229	370	195	98	34	96	136	47	59	38	33	82	109	142	132	42
YDR118W-A	15	0	0	0	1	0	1	0	0	0	0	0	0	0	0	0	0	0	3	0	0	0	0	0	0	0	0	3	0	0	0	0	0	3	0	0	2	0	0	0	0	0	0	0	0	0	0	0	0
YDR119W	1898	1309	214	2032	1131	602	166	199	1155	405	378	3347	186	3064	1797	1703	2233	1695	1813	313	215	2503	340	234	3591	739	1896	3645	695	2742	1075	1413	557	3687	3206	1938	3014	1132	2378	6103	1327	4386	1138	1398	2616	3955	4205	2521	1288
YDR119W-A	23	0	3	160	24	16	31	66	230	149	168	1396	5	97	46	112	130	182	15	6	9	92	37	17	28	6	24	137	11	211	573	1434	137	2694	2415	902	172	42	157	725	84	454	25	33	60	140	702	129	32
YDR120C	586	608	85	547	342	186	5	6	49	12	15	119	84	1260	658	699	622	650	933	178	135	888	114	134	1556	345	1153	1160	331	794	96	48	38	197	202	144	1462	502	1223	2183	519	2503	329	612	921	877	1361	693	595
YDR121W	209	111	44	492	230	118	17	10	106	33	28	177	39	371	225	361	165	253	361	74	62	404	95	56	431	52	277	345	89	274	110	59	61	198	133	90	360	66	336	560	114	616	153	228	198	282	390	213	151
YDR122W	1273	740	176	1288	607	314	226	271	1665	506	582	3946	96	1029	594	536	531	586	748	196	124	884	262	124	2459	390	807	3081	531	1817	1651	1831	963	4325	4733	3303	991	527	1445	2089	609	3046	596	993	1383	1516	1890	1519	672
YDR123C	174	106	23	293	251	113	34	33	136	50	53	299	51	539	253	634	392	415	126	21	8	181	97	28	286	63	145	541	102	277	104	92	52	267	152	166	179	111	171	555	240	835	37	16	82	134	137	155	91
YDR124W	36	41	11	196	102	48	15	11	59	32	17	133	9	152	35	117	66	116	38	17	7	65	35	15	142	28	38	240	39	196	73	89	28	182	259	115	53	14	25	203	48	310	13	52	59	56	92	46	40
YDR125C	90	30	13	160	83	30	22	28	127	63	53	553	5	75	87	85	52	105	83	12	2	126	52	6	115	11	49	364	61	301	141	258	86	590	625	264	84	39	148	204	71	382	41	46	105	172	242	160	60
YDR126W	72	51	17	341	137	75	31	20	137	80	116	665	10	113	64	83	116	89	90	22	11	157	72	25	271	72	62	389	142	235	148	77	93	602	413	279	75	26	163	260	69	271	33	19	107	224	238	74	65
YDR127W	12390	13369	1667	6500	3521	1716	1066	1203	7402	1932	1635	17263	1306	19552	10315	5481	7217	6604	12944	2953	1488	8435	2702	1063	21398	4957	12023	13631	3174	9898	8098	12022	4440	27984	28217	15331	10843	6225	14287	22495	5935	23200	6351	9920	16600	14600	20748	10622	10490
YDR128W	527	251	52	950	354	188	80	64	476	257	233	1606	61	587	280	479	487	490	380	69	31	407	190	71	1115	155	589	1624	417	1225	507	672	263	1853	1981	1609	630	251	664	1484	392	2271	160	357	470	702	827	677	241
YDR129C	8216	6352	1149	6020	2277	1187	1372	1147	8219	1390	1535	10720	782	12148	6546	5256	4425	4502	7040	1507	943	4505	1357	504	14387	3172	6407	7591	1649	5567	6400	7003	3074	9918	7875	4967	8233	3566	7561	14438	3374	17381	3666	5328	8767	4575	6858	3314	6827
YDR130C	162	45	7	176	82	25	23	35	207	75	45	391	14	154	101	105	48	98	99	35	13	159	27	20	155	30	137	241	76	265	130	698	116	277	413	224	200	49	185	194	65	276	51	210	162	102	303	117	22
YDR131C	49	20	3	102	60	24	11	28	102	50	12	231	6	72	49	78	45	81	57	21	9	88	0	18	79	20	75	157	22	128	72	135	107	170	278	157	106	21	112	161	46	366	52	94	63	263	95	97	43
YDR132C	87	51	6	56	32	17	15	13	69	34	17	168	7	146	67	78	80	67	1563	379	167	1947	451	300	124	40	115	144	56	157	76	255	46	115	186	87	136	32	186	201	72	386	708	899	1736	1896	2385	1613	35
YDR133C	255	60	20	302	204	142	101	91	309	238	162	1773	49	285	375	400	378	425	77	30	11	236	47	21	550	60	73	1255	148	294	693	798	339	2594	1206	965	323	203	339	1765	312	573	134	45	261	737	196	440	92
YDR135C	2832	2145	276	3054	1332	713	153	291	1325	557	490	3093	282	3867	2808	1599	1424	1874	3297	879	411	3831	1189	582	4799	1063	2728	5018	1540	3816	1202	1929	739	3188	4787	2987	3364	1502	3416	4426	1326	7383	1998	3403	4777	5800	7841	4572	1764
YDR136C	0	0	4	26	7	8	1	2	5	0	3	18	0	20	11	12	4	11	7	5	0	15	0	4	15	1	0	38	10	30	9	3	6	13	2	9	6	3	9	27	26	4	5	0	0	5	28	19	0
YDR137W	186	40	12	301	103	59	23	35	131	68	65	263	12	108	109	170	100	168	135	32	16	163	110	47	131	52	136	233	163	242	94	277	93	179	320	329	174	63	201	228	180	771	72	159	210	211	360	235	80
YDR138W	69	69	12	219	82	44	19	28	96	68	50	321	9	80	73	149	90	156	99	1	9	113	26	31	218	24	163	321	112	312	151	630	106	315	638	389	166	96	146	288	130	611	76	91	124	212	277	234	23
YDR139C	258	65	33	743	510	265	35	33	186	105	128	865	19	140	103	450	424	243	250	61	17	666	67	54	372	69	91	638	152	411	136	212	81	312	204	131	246	117	167	539	187	525	77	97	245	348	456	261	89
YDR140W	149	74	17	308	115	56	7	23	122	42	39	290	4	153	80	124	134	145	107	36	7	170	61	35	270	68	174	522	134	433	151	295	82	426	267	252	144	66	85	490	120	526	88	109	144	359	358	184	159
YDR141C	737	363	85	726	355	195	90	78	552	235	189	1238	81	738	552	583	391	534	535	187	70	611	149	66	1133	205	531	1388	465	982	517	1542	409	1215	2346	1591	799	306	917	1316	512	2839	379	549	847	980	1647	1101	213
YDR142C	277	181	43	593	277	153	134	83	720	295	258	2012	19	307	103	301	343	282	267	48	35	415	114	61	455	116	168	907	132	755	729	1158	320	2199	1980	1255	279	114	209	885	245	1337	158	60	215	621	556	442	171
YDR143C	508	429	102	1369	776	348	102	47	487	168	205	1398	76	951	402	793	737	535	644	100	82	1094	357	128	1383	328	451	2360	470	1022	374	504	218	1423	687	748	505	397	494	2414	601	1813	326	307	754	1139	975	1128	678
YDR144C	614	598	143	825	485	235	29	27	178	62	60	481	107	1154	579	851	952	652	747	178	111	1208	187	117	1631	390	476	1255	302	711	225	256	103	576	458	420	820	447	905	2135	508	2457	240	255	762	987	1165	892	916
YDR145W	218	97	35	881	235	161	49	33	231	181	164	437	24	248	248	428	134	401	231	59	37	360	196	113	272	74	205	456	247	482	173	398	147	346	643	497	280	130	344	580	185	1527	141	209	259	337	545	567	55
YDR146C	200	144	25	288	158	74	31	37	255	124	83	489	26	230	143	220	108	154	182	48	19	216	36	42	344	76	288	348	179	416	233	609	220	456	700	533	244	114	229	339	191	611	143	198	207	304	431	353	75
YDR147W	238	106	24	280	119	77	44	17	180	68	47	430	21	227	189	162	88	110	211	52	20	196	24	16	376	45	278	386	104	257	191	155	124	449	466	298	355	57	474	326	109	682	101	111	189	216	129	207	155
YDR148C	2804	1815	349	1587	812	376	496	453	2846	437	455	3492	214	3748	1775	1336	1458	1363	2577	604	281	2069	760	259	5179	1041	2556	2223	580	1478	2255	2484	1254	3321	2716	2056	2600	1291	2654	4631	834	3786	1295	2338	3259	1791	3150	1656	1834
YDR149C	0	0	0	0	0	0	0	0	0	0	0	2	0	0	0	0	0	0	0	0	0	0	0	0	0	0	0	0	0	0	0	0	0	1	0	0	0	0	0	0	0	0	0	0	0	0	0	0	0
YDR150W	586	432	75	935	249	144	95	130	534	353	269	858	81	1092	718	697	230	492	660	189	91	522	270	124	869	210	566	1133	619	1337	410	1396	331	1082	2335	1590	903	377	961	1084	773	3737	299	537	981	680	1391	1111	228
YDR151C	389	187	72	835	301	187	91	125	393	208	165	1187	85	812	684	877	357	662	734	246	80	1007	451	205	810	168	391	949	324	689	430	531	263	814	743	573	612	294	555	1240	420	1869	450	578	1120	726	996	1046	162
YDR152W	303	136	42	380	247	142	17	39	128	46	31	303	28	445	305	486	268	384	437	98	64	499	149	111	455	104	499	633	244	798	152	388	64	295	544	196	649	167	637	644	310	1711	151	515	431	514	1400	540	159
YDR153C	338	240	59	377	219	106	104	73	447	102	97	633	66	758	416	304	219	292	583	102	58	392	125	97	802	146	350	579	150	463	422	417	243	607	723	495	529	338	573	698	229	1307	312	263	635	488	495	490	281
YDR154C	1018	351	379	3416	879	892	311	84	433	678	547	1399	214	956	771	2814	1021	3907	1005	160	195	2813	478	428	2946	260	498	2246	746	1606	935	1809	421	2004	2856	1590	734	361	1541	5980	1041	14602	791	626	2079	4568	1692	4990	1497
YDR155C	13927	8747	1823	42671	12725	4850	1653	843	8835	3988	5175	31918	1104	16310	7175	26362	20648	23702	10612	1813	1463	40204	10076	3169	28087	5322	8809	16751	7612	13097	4739	4388	2543	18018	15591	13789	8347	5345	8985	44809	11101	49492	3634	7292	10286	19890	30373	24180	11034
YDR156W	297	217	55	1029	841	398	36	35	250	145	136	1545	50	400	313	759	1417	1003	336	145	47	1532	864	188	1334	335	499	1935	689	1460	238	128	190	1456	832	940	209	250	491	2780	825	2899	209	330	468	1114	1315	1657	347
YDR157W	11	13	15	227	97	71	11	13	32	23	32	104	5	57	19	136	113	171	49	16	16	226	23	21	230	21	50	338	63	137	30	175	18	184	141	79	27	38	119	483	64	511	62	66	53	213	58	187	62
YDR158W	10173	8889	1552	7775	2988	1605	2159	2657	13781	3593	3242	25315	1013	15202	7133	7116	9144	8868	10661	2734	1597	10332	3216	1049	14948	4148	9537	8809	1953	6763	14473	18062	6708	29915	26274	15090	11525	5109	11922	29731	5032	24771	6535	8678	14864	11101	15199	7047	9615
YDR159W	306	88	22	406	141	96	27	47	179	127	82	297	44	168	195	219	122	202	181	47	19	258	56	68	379	67	173	595	268	564	163	255	132	393	931	572	256	94	292	439	235	1279	103	215	229	410	582	514	119
YDR160W	395	114	34	785	308	129	34	98	330	192	202	1489	17	256	204	346	309	383	219	57	28	398	309	74	572	92	416	1417	342	1299	389	708	183	1722	1617	1109	351	155	381	1030	309	1132	148	269	349	783	1098	483	151
YDR161W	237	238	36	598	288	143	2	1	31	8	3	92	43	515	426	381	232	346	467	137	56	545	116	98	570	156	646	500	216	883	32	245	12	68	116	41	759	167	911	672	284	1530	219	412	686	404	874	333	287
YDR162C	193	63	21	196	81	42	41	33	162	83	38	365	13	282	124	161	68	98	182	42	24	231	30	40	200	36	71	227	59	185	146	41	113	292	326	213	243	97	216	259	78	759	84	142	129	148	251	223	80
YDR163W	21	19	3	124	37	35	9	11	45	39	34	92	9	48	50	104	28	77	58	10	3	77	35	19	84	9	26	108	38	90	37	0	30	151	156	72	33	11	59	101	46	336	20	10	69	64	100	87	25
YDR164C	284	173	50	456	217	97	41	61	229	65	81	613	28	403	172	245	193	275	233	67	25	346	122	49	468	92	210	568	148	511	154	229	137	390	537	429	380	152	471	528	237	990	162	425	448	381	507	331	191
YDR165W	324	204	44	506	299	149	6	1	42	13	5	99	47	378	317	419	284	338	271	60	47	522	99	81	497	118	489	474	183	534	43	28	21	60	65	65	574	168	710	741	245	1265	188	271	482	395	565	470	166
YDR166C	322	121	27	442	185	110	44	58	246	168	125	690	34	267	224	389	177	368	243	88	30	352	131	70	406	82	251	419	241	417	212	483	157	483	728	652	312	144	283	490	238	903	127	249	307	359	254	377	107
YDR167W	378	190	36	400	295	186	28	54	222	78	98	675	32	340	228	369	408	389	302	84	32	480	191	55	591	116	320	692	149	531	248	238	128	707	599	313	399	186	464	1215	301	1718	204	281	351	666	873	413	172
YDR168W	397	189	36	511	162	86	51	62	185	113	110	454	35	317	336	452	201	399	386	91	62	316	75	83	551	128	184	459	210	442	149	378	149	375	634	421	477	210	512	644	391	2327	242	358	619	498	1038	476	89
YDR169C	170	98	27	245	139	69	42	75	268	79	96	505	31	311	177	183	189	251	211	51	13	217	116	32	534	64	182	534	139	349	208	300	121	486	566	454	287	83	465	566	188	824	152	202	269	252	504	400	113
YDR169C-A	11	0	0	2	3	2	3	6	10	4	13	55	0	0	0	12	2	3	0	0	0	9	2	0	4	0	0	19	9	8	4	0	3	92	43	50	3	6	25	13	0	11	1	0	0	6	25	23	8
YDR170C	1831	1262	203	1627	766	373	129	210	970	438	313	1967	232	2751	2179	1428	1071	1566	1960	477	196	1459	332	248	2991	688	1685	3469	1200	2929	717	1972	573	1931	3227	2453	2678	1006	3350	3369	1566	7118	1022	1826	2425	2375	3732	2445	949
YDR170W-A	0	0	0	0	0	0	0	0	0	0	0	0	0	0	0	0	0	0	0	0	0	0	0	0	0	0	0	0	0	0	0	0	0	0	0	0	0	0	0	0	0	0	0	0	0	0	0	0	0
YDR171W	5236	1735	608	23639	5970	3484	1054	1006	5002	2115	2457	15669	784	8521	8808	13093	7969	15509	6996	2408	956	14158	8632	2171	8473	1575	2195	13934	5510	7836	2868	4680	2067	6935	6731	5490	6000	2137	5182	24898	6287	28137	3738	5719	9091	10447	15225	11766	2878
YDR172W	2714	2054	330	2130	895	454	167	152	1179	318	324	1494	297	3553	2620	2278	1056	1656	2520	693	330	1933	944	418	4171	1230	3107	3019	1269	2880	611	959	471	1487	2443	1563	3479	1523	4016	4291	1567	8948	1049	2386	3572	2313	4400	2947	1603
YDR173C	101	47	17	586	124	75	22	45	132	103	75	361	12	126	103	195	95	184	131	18	13	219	58	29	138	45	103	326	176	309	102	94	63	271	508	208	209	77	214	466	175	1070	88	103	178	271	289	181	80
YDR174W	1996	1261	373	3807	1724	805	325	260	1504	559	519	3137	215	2910	1435	2436	1830	2298	1765	424	320	2856	770	396	4326	1129	1760	4513	1109	3486	1775	2506	945	3084	2646	1658	2470	1216	3066	6615	1465	7187	1223	1938	2911	3056	5664	2778	2063
YDR175C	167	104	40	358	180	103	49	56	257	95	102	640	29	364	202	270	230	240	199	61	20	355	53	50	345	61	282	573	113	437	271	405	107	487	559	388	435	119	353	597	171	844	117	306	296	338	579	267	112
YDR176W	181	107	28	712	171	100	24	20	137	149	85	443	21	239	166	357	138	265	168	54	36	351	163	92	451	44	181	464	284	714	116	448	98	335	685	533	234	135	186	457	242	1592	86	194	145	295	636	552	81
YDR177W	971	481	135	1473	500	272	84	85	439	174	181	1184	86	855	553	973	552	666	738	189	88	1092	370	173	1327	317	644	951	330	844	324	601	164	616	833	488	938	392	880	1807	525	2877	282	543	666	703	1075	741	832
YDR178W	897	641	222	3405	2065	1101	372	271	1685	808	826	7729	89	847	570	1532	2277	1812	461	98	100	2413	495	230	2722	413	1046	5207	1167	3097	1956	2577	881	8435	6025	4231	678	435	1386	7789	1233	6575	519	718	1125	2731	3105	2036	706
YDR179C	5	1	2	46	8	6	2	3	6	2	2	33	0	17	10	38	14	36	27	5	5	42	9	13	39	8	15	53	5	47	7	0	1	23	27	28	41	6	62	69	33	230	19	7	28	45	52	39	2
YDR179W-A	78	54	12	125	62	41	15	27	98	34	43	250	10	121	83	108	91	102	58	4	4	106	9	16	126	26	201	329	32	268	91	265	79	330	264	140	210	57	147	264	57	175	82	69	122	255	225	142	83
YDR180W	294	129	21	327	155	70	28	36	101	63	27	281	20	203	187	235	151	175	153	79	11	272	40	40	370	65	223	452	159	484	118	283	80	265	345	273	288	124	261	497	181	812	88	177	176	373	546	322	112
YDR181C	66	20	5	131	35	17	21	4	53	56	40	138	4	34	52	121	38	80	56	9	8	41	9	25	75	18	57	114	65	103	40	26	28	120	200	139	86	31	118	81	58	569	18	75	62	75	116	67	52
YDR182W	810	520	82	1095	498	267	131	136	766	219	239	2159	71	770	512	644	646	769	604	157	78	927	214	117	1329	281	529	1496	368	1095	714	1172	424	1618	1542	1161	790	346	751	2220	632	2757	408	592	984	1410	1403	1209	497
YDR182W-A	5	3	1	3	14	3	1	2	1	7	0	15	0	2	10	7	7	9	12	1	0	4	8	2	12	6	3	21	1	21	12	0	0	17	0	6	7	0	8	26	2	9	4	0	2	13	35	9	4
YDR183C-A	7	0	2	14	13	5	0	5	0	0	1	0	3	5	2	24	7	22	6	0	0	5	6	3	9	3	36	19	8	12	3	0	0	0	1	0	15	5	12	33	16	162	3	5	43	24	16	15	15
YDR183W	36	11	2	83	34	13	11	13	34	16	10	119	7	57	86	61	17	25	61	18	0	46	4	14	95	5	64	83	56	130	63	85	30	56	84	85	132	27	32	86	17	56	38	25	80	73	155	57	9
YDR184C	225	146	11	1031	326	237	0	3	7	3	6	49	9	163	186	183	150	293	160	64	14	282	93	64	224	66	220	518	434	529	7	2	4	19	3	5	252	80	206	413	169	593	53	276	190	294	697	231	122
YDR185C	181	61	21	593	213	135	39	17	181	85	97	496	12	144	57	160	82	151	102	37	19	228	96	35	124	25	144	220	96	241	109	316	82	310	409	167	120	36	95	311	56	398	55	120	93	177	133	57	99
YDR186C	392	202	57	1480	530	291	95	140	587	374	482	1873	39	484	250	581	470	603	533	211	77	1064	513	157	1290	232	427	2378	743	1462	620	1026	365	2508	2422	1858	471	281	902	1595	611	2759	318	715	935	1674	1995	1813	207
YDR187C	0	0	0	1	1	0	0	0	2	0	0	4	0	0	0	0	0	3	0	0	0	0	0	0	0	1	0	1	0	5	0	0	0	2	0	0	0	0	0	0	0	0	1	0	0	4	16	1	0
YDR188W	7132	5054	903	8300	2800	1176	538	610	3624	982	1703	7678	542	8659	4140	6093	6518	6722	5621	1290	925	8278	3697	1015	14344	3279	6963	11860	4176	9072	3267	4017	1612	11693	8504	6349	6540	3310	6182	23110	4335	19696	2977	4181	5709	10638	15915	7614	6301
YDR189W	744	508	97	743	436	205	119	138	781	235	194	1268	82	1146	870	707	577	807	691	246	86	652	252	116	1639	361	845	1020	327	851	553	1046	440	1114	1196	964	851	471	889	1767	599	2176	364	705	1165	791	1181	945	344
YDR190C	720	638	115	1261	596	362	61	49	346	113	108	842	88	891	706	1067	708	1053	843	218	133	1177	357	196	1809	359	1535	1603	516	1671	424	788	210	819	1120	557	1190	464	1774	2397	683	4626	647	1027	1262	1602	2555	1257	476
YDR191W	112	81	21	211	86	49	64	72	365	86	77	537	26	208	117	100	77	61	156	54	25	142	33	23	179	39	92	281	58	277	449	282	174	838	444	464	148	86	192	307	62	193	72	73	179	164	130	119	120
YDR192C	360	260	47	540	233	112	71	69	349	100	99	749	28	388	232	308	279	236	323	60	36	395	68	41	661	114	88	500	183	337	256	345	117	467	439	370	231	147	206	733	165	746	77	90	191	284	203	271	248
YDR193W	0	0	0	5	1	3	2	0	1	3	4	5	0	0	0	1	3	0	0	0	0	0	0	0	0	0	0	1	0	1	7	0	1	36	83	1	1	0	0	0	1	0	0	0	0	3	0	0	5
YDR194C	663	313	80	1337	604	330	35	68	218	140	143	640	63	585	481	648	369	562	464	113	54	729	153	137	1281	181	1030	1530	431	1597	285	455	219	636	1476	725	774	222	933	1174	401	2644	349	646	604	838	1516	901	260
YDR194W-A	0	0	0	1	0	0	0	0	0	0	0	0	0	0	0	0	0	0	0	0	0	0	0	0	0	0	0	1	0	0	0	0	0	0	0	0	0	0	0	0	0	0	0	0	0	0	0	0	0
YDR195W	164	47	21	266	99	54	17	19	129	70	56	246	7	151	147	105	54	96	99	37	17	179	57	37	280	36	111	332	87	298	106	209	66	293	234	172	179	89	222	259	70	431	90	111	149	240	319	155	116
YDR196C	240	78	18	894	253	145	50	71	312	130	217	762	25	337	275	384	203	374	223	41	24	379	108	81	416	60	235	529	243	570	225	910	154	462	664	284	478	150	273	703	263	1519	124	327	241	325	847	289	59
YDR197W	202	83	25	457	260	165	46	49	267	96	78	860	24	214	115	246	185	160	170	49	26	316	63	45	380	72	307	812	91	627	345	258	164	576	637	291	279	115	450	471	182	727	130	197	261	468	637	363	66
YDR198C	93	34	10	237	87	41	11	15	60	48	50	248	18	135	93	123	89	95	91	14	7	137	23	22	141	29	124	318	101	175	49	17	39	210	227	208	84	41	149	218	84	352	45	10	116	205	234	157	52
YDR199W	0	0	0	0	0	0	0	0	0	0	0	0	0	0	0	1	1	0	3	0	0	0	0	0	0	0	0	0	0	0	0	0	0	0	0	0	0	0	0	1	0	0	0	0	0	0	31	0	0
YDR200C	155	105	26	519	173	104	33	43	228	174	113	725	11	124	161	226	85	164	120	38	11	161	139	44	335	50	89	473	227	553	157	238	114	563	998	660	123	68	261	284	128	857	89	81	141	244	534	423	93
YDR201W	93	78	11	401	165	80	19	21	126	30	38	392	13	116	93	177	122	141	116	6	7	218	53	36	204	44	211	276	67	270	116	275	58	223	256	154	176	24	294	306	104	982	42	84	119	148	357	127	93
YDR202C	133	58	17	605	178	95	75	80	347	177	124	723	22	295	272	331	140	242	224	78	22	362	101	83	325	79	99	357	153	359	205	761	161	330	624	380	357	119	400	590	287	1236	172	442	409	286	387	400	70
YDR203W	0	0	0	7	2	1	1	0	6	4	0	16	2	0	0	5	2	3	0	1	0	0	3	1	1	0	0	4	7	5	1	0	5	23	53	9	1	1	0	4	0	0	1	0	0	5	3	2	1
YDR204W	1306	592	161	3037	1155	589	418	394	2133	892	1019	6894	66	1021	829	1350	1494	1536	1098	263	123	2874	749	303	2256	419	568	3447	830	2167	2191	2555	1042	7169	4258	3617	1035	464	985	4189	906	3646	536	613	1121	2353	3246	2349	898
YDR205W	345	374	85	556	409	203	89	90	702	183	188	2537	59	634	291	369	556	433	476	91	59	624	108	65	1398	267	459	1674	244	802	714	1105	397	2682	1932	1241	439	354	604	1620	391	1187	260	350	600	1015	1024	745	489
YDR206W	485	187	56	543	227	127	27	70	260	152	147	573	43	536	292	419	245	339	431	95	40	396	124	81	653	188	660	1203	394	1082	347	627	222	921	1199	642	920	215	694	1290	330	1857	222	370	594	757	836	561	274
YDR207C	156	102	29	387	121	58	24	28	168	71	122	336	33	269	175	301	198	249	126	33	34	220	69	30	307	86	68	480	166	376	155	597	67	448	623	466	158	115	347	692	233	1499	84	198	260	307	466	458	125
YDR208W	1099	227	78	590	314	177	79	158	678	199	225	1280	61	644	566	507	378	583	499	96	68	549	315	101	1150	206	591	1306	372	869	560	943	330	1456	1630	1297	863	398	815	1493	504	2659	327	453	542	661	825	1018	313
YDR209C	0	0	0	0	0	0	0	0	0	0	0	1	0	0	0	0	0	0	0	0	0	0	0	0	0	0	0	2	0	0	0	0	0	0	0	0	0	0	0	0	0	0	0	0	0	2	0	0	0
YDR210C-C	0	0	0	0	0	0	0	0	0	0	0	0	0	0	0	0	0	0	0	0	0	0	0	0	0	0	0	0	0	0	0	0	0	0	0	0	0	0	0	0	0	0	0	0	0	0	0	0	0
YDR210C-D	0	0	0	0	0	0	0	0	0	0	0	0	0	0	0	0	0	0	0	0	0	0	0	0	0	0	0	0	0	0	0	0	0	0	0	0	0	0	0	0	0	0	0	0	0	0	0	0	0
YDR210W	94	32	37	218	93	67	13	1	54	46	32	149	15	153	34	177	69	105	102	24	17	221	14	33	190	26	86	224	59	226	67	30	28	81	56	68	159	29	210	169	50	341	49	110	131	76	122	157	39
YDR210W-A	0	0	0	0	0	0	0	0	0	0	0	0	0	0	0	0	0	0	0	0	0	0	0	0	0	0	0	0	0	0	0	0	0	0	0	0	0	0	0	0	0	0	0	0	0	0	0	0	0
YDR210W-B	0	0	0	0	0	0	0	0	0	0	0	0	0	0	0	0	0	0	0	0	0	0	0	0	0	0	0	0	0	0	0	0	0	0	0	0	0	0	0	0	0	0	0	0	0	0	0	0	0
YDR211W	892	524	92	1326	757	341	23	55	220	124	68	644	83	888	834	1081	741	1006	853	215	92	1195	319	243	1623	303	1154	1718	749	1886	254	516	137	669	1016	612	1356	476	1257	2200	858	4548	493	1074	1216	1433	3120	1594	353
YDR212W	4429	3280	611	3207	1728	814	297	333	2117	438	357	4038	326	4932	3435	3329	4719	3907	4153	984	588	4751	743	501	7263	1788	5618	4935	1062	4416	1919	3447	910	3922	4390	2122	6325	2114	6878	11883	2352	10196	2599	3994	5346	6828	10560	4094	2520
YDR213W	235	88	20	346	115	57	27	60	177	51	102	375	16	312	237	223	175	259	169	43	27	193	57	27	428	77	257	440	105	395	225	288	152	593	812	400	263	142	330	529	194	1118	119	137	266	280	410	402	152
YDR214W	4215	1646	506	7672	2304	1385	319	409	1691	681	851	5222	304	3465	2491	3117	3645	3786	3263	954	496	5389	3073	876	6377	1086	1853	7528	2041	3968	1448	2558	832	5686	3402	2606	2715	1629	3062	11290	2180	9607	1739	2309	4794	7074	7281	5412	3643
YDR215C	0	0	1	21	11	5	0	0	7	3	4	12	0	14	19	34	32	29	11	2	3	86	16	10	1	0	0	29	3	8	2	4	0	19	2	1	7	2	4	44	15	346	15	1	0	64	50	48	0
YDR216W	817	427	85	804	445	258	64	152	472	213	136	1150	105	1301	927	1261	847	1033	761	222	98	908	311	137	1634	277	464	2653	565	1595	423	1133	313	1073	1341	1131	1396	564	1413	3027	1427	5649	585	937	1496	2214	3283	2239	130
YDR217C	146	73	18	265	97	55	19	44	71	78	39	214	16	121	171	216	72	171	117	22	26	171	76	49	329	53	235	470	194	595	61	215	35	265	618	381	159	77	203	281	181	1215	59	154	148	285	731	499	79
YDR218C	0	0	1	4	0	0	0	0	3	0	0	2	2	3	0	1	1	1	0	0	0	3	0	0	0	0	0	6	0	0	1	0	0	5	0	0	3	0	0	12	0	0	2	6	0	1	0	0	8
YDR219C	196	81	20	226	150	66	42	77	243	116	64	478	22	99	142	182	118	130	132	59	12	165	58	47	295	53	193	383	111	314	235	131	127	324	380	347	204	79	203	302	148	419	88	177	208	232	418	201	47
YDR220C	0	0	0	19	6	4	3	4	6	2	0	16	0	0	3	5	1	0	7	0	1	10	8	2	0	2	0	13	5	2	12	94	0	9	12	11	8	3	3	8	2	20	1	13	20	18	15	14	0
YDR221W	375	236	49	695	300	108	68	108	444	188	179	925	28	413	245	433	281	483	360	72	39	504	190	72	968	149	616	1184	359	938	481	650	236	1447	2018	1127	560	167	761	1223	338	2345	233	346	597	943	1640	814	210
YDR222W	395	136	47	811	492	234	8	18	52	41	47	313	26	427	334	268	292	332	1105	241	89	1396	427	165	900	149	454	2000	404	1411	138	93	81	327	283	212	706	163	274	875	276	940	805	984	1528	1925	2420	1474	220
YDR223W	27	19	2	89	29	15	6	18	71	49	23	287	0	9	18	32	27	40	51	15	3	149	11	18	133	11	20	207	52	133	87	230	67	233	206	142	31	5	16	192	15	163	45	50	66	203	256	77	37
YDR224C	1237	727	253	2517	1584	866	338	272	1415	808	704	5163	460	4459	1822	2736	2193	2131	1940	352	239	2741	389	343	3708	826	1848	4927	1561	3213	1927	2978	996	5137	3876	2834	4162	1620	4229	6850	1897	7078	1226	2232	2250	3459	4086	2624	740
YDR225W	5508	2503	726	13069	5454	2590	810	777	4168	3255	2545	14156	805	11754	5503	12408	11954	14391	4312	774	759	9635	986	1127	10349	1437	3073	16129	3210	8980	6087	6074	3389	23069	15483	13736	6278	3213	6746	41697	6277	32316	2572	2539	6043	8667	15005	9313	3282
YDR226W	9206	5673	1266	16504	8165	3662	778	608	4194	2046	1925	20383	736	9822	4757	13578	17163	13800	8474	1432	1387	23547	4565	2574	17987	4086	8639	16545	3603	11479	4005	4087	1892	13668	9996	7784	7330	4600	8769	48219	7595	42867	5861	8893	11943	18853	29289	13866	8759
YDR227W	103	50	12	136	50	30	19	19	82	66	46	110	8	104	117	128	45	80	107	12	14	98	25	40	146	42	86	285	161	309	54	295	59	187	547	348	132	54	220	200	143	1228	57	129	120	204	397	326	27
YDR228C	56	54	16	291	154	80	27	27	137	79	74	405	8	99	140	152	89	131	116	35	11	192	73	42	201	44	133	272	147	195	97	20	110	363	344	351	126	51	149	294	112	814	57	81	187	156	190	246	54
YDR229W	315	90	30	558	205	102	43	82	251	104	100	545	30	425	213	338	147	308	316	134	28	347	177	60	328	64	132	298	163	317	161	174	114	378	465	321	310	99	260	523	213	850	130	208	242	256	337	263	136
YDR230W	4	0	0	9	6	2	0	1	1	0	2	8	0	7	8	9	8	7	0	0	0	3	23	1	0	0	0	11	7	11	0	1	1	14	12	8	3	0	10	19	4	36	0	3	0	9	2	11	3
YDR231C	457	223	62	1929	594	295	182	201	859	405	635	2471	32	449	211	526	463	747	227	99	29	670	417	74	1265	180	400	2050	514	1441	872	862	528	3780	2485	2121	334	221	404	2410	358	2316	182	196	283	766	1056	870	389
YDR232W	3455	2529	571	5871	3161	1249	516	420	2523	1191	1639	8160	455	4038	2488	4409	6069	4901	2831	827	505	6521	1865	687	10192	2565	3117	13399	3167	6413	2618	2659	1525	13802	8501	7050	2572	2408	3499	17362	4198	14054	1250	2014	3493	6861	8007	6956	4265
YDR233C	1779	1481	619	2769	1812	968	454	207	1616	407	388	3093	519	3501	1289	2521	2408	2557	2929	409	490	3031	1175	358	4873	1349	2197	3616	1151	2783	1155	2480	680	1865	1972	1921	1606	1671	3609	5881	2038	9393	1343	1816	3510	2454	3098	2875	2648
YDR234W	1137	1143	219	1951	1228	525	81	84	487	255	310	2363	187	2566	1123	2000	2992	2320	1783	325	298	2956	878	282	4204	961	1542	6102	1470	4242	528	879	423	3403	3486	2322	1611	1192	2246	9037	1909	7870	920	1270	1692	4116	4938	3432	1664
YDR235W	151	48	13	286	133	91	26	20	94	42	37	252	10	170	103	234	124	216	134	26	10	226	27	34	129	38	107	257	81	272	103	143	101	226	260	218	144	48	216	323	101	637	68	75	89	193	327	125	76
YDR236C	507	288	71	1204	609	283	87	101	660	270	258	2067	20	616	418	595	684	826	395	95	54	1131	294	110	977	170	480	1010	202	889	556	699	337	1670	1023	932	407	204	467	1579	287	1998	251	517	491	717	1306	617	370
YDR237W	1102	598	115	1613	704	349	114	168	639	301	257	2536	60	909	574	883	1027	1119	689	219	101	1555	969	190	1945	407	956	2024	405	1499	662	732	431	2486	2189	1601	718	441	744	3280	620	2742	384	482	1066	1744	1972	1456	878
YDR238C	3114	2205	359	2203	1062	581	191	294	1680	439	309	2745	243	3539	2407	2469	1743	2247	2888	563	310	2093	419	295	4536	959	2626	3312	949	2471	1094	2672	837	2213	2954	2040	3018	1287	3440	6189	1844	6295	1395	2911	2938	2680	4047	2574	1579
YDR239C	119	87	29	288	117	47	20	13	85	63	38	238	27	275	129	204	104	186	208	28	28	162	86	63	296	67	217	396	92	265	105	277	76	261	279	293	330	115	336	345	115	750	98	117	181	182	205	191	130
YDR240C	119	40	14	153	107	31	6	26	99	30	44	262	14	106	51	101	87	89	119	37	4	135	73	28	274	43	120	295	59	240	91	63	71	188	260	138	184	54	112	218	62	261	59	62	119	203	161	160	81
YDR241W	3	0	0	0	0	0	0	0	0	0	0	0	0	0	0	0	0	0	0	0	0	0	0	0	0	0	0	0	0	0	0	0	0	2	3	1	0	0	0	0	0	0	0	0	0	0	0	0	0
YDR242W	104	39	10	263	160	46	43	133	399	168	163	1678	10	172	155	183	153	148	107	34	16	241	70	46	209	37	115	576	58	392	363	539	207	1294	1466	717	159	60	189	362	121	383	96	85	115	414	714	314	44
YDR243C	181	53	19	216	81	42	17	25	94	54	38	276	16	131	114	142	72	121	97	53	15	135	52	32	180	57	198	264	103	297	85	302	68	249	241	269	154	80	205	210	93	561	80	124	258	183	212	139	99
YDR244W	435	223	40	464	163	94	70	124	590	190	188	1006	35	365	304	242	96	263	245	74	29	188	80	44	516	106	308	550	168	403	486	1204	307	1076	1359	838	541	151	530	574	206	910	230	349	378	295	558	319	177
YDR245W	1180	627	145	1435	914	500	116	154	764	234	169	1938	95	1398	1141	1183	908	1086	1023	268	118	1644	404	271	1794	341	1267	2293	349	2107	789	1382	538	1753	2019	994	1663	522	1900	3100	761	4195	565	1038	1263	2204	2983	1605	678
YDR246W	285	170	50	567	183	89	99	42	540	106	130	632	56	570	392	547	258	432	354	46	33	341	181	41	554	90	98	408	121	194	219	197	119	300	324	262	368	116	272	964	272	869	104	146	250	201	161	284	283
YDR246W-A	32	2	0	50	15	14	3	1	2	6	9	14	0	23	27	37	26	23	9	6	7	49	15	8	45	2	0	47	15	18	4	0	2	30	13	25	10	4	14	103	7	100	3	0	13	29	62	36	8
YDR247W	380	196	66	893	446	210	194	158	941	377	287	3141	68	693	388	653	693	751	377	88	45	694	175	90	1556	319	909	2926	564	1623	915	1451	667	2974	3226	2389	461	228	679	2275	860	3011	246	363	514	1018	1408	1033	258
YDR248C	379	93	39	1085	266	147	54	69	370	182	201	1115	15	207	176	284	167	226	145	41	21	298	193	58	489	62	152	422	171	410	169	348	110	437	532	285	237	73	187	472	139	1053	104	85	182	341	649	245	95
YDR249C	207	50	22	435	260	153	29	45	178	105	49	572	8	120	67	208	191	227	172	55	19	383	195	67	197	36	120	611	112	431	216	404	86	597	405	273	133	35	146	454	99	570	63	72	179	439	394	427	83
YDR250C	0	0	0	1	2	0	1	0	15	2	4	36	0	5	11	0	2	3	4	1	1	5	13	1	8	0	0	5	1	10	6	0	0	39	21	0	0	0	8	17	1	41	7	9	18	15	6	2	0
YDR251W	390	205	63	888	442	257	89	135	534	230	325	1927	76	556	416	576	556	772	405	149	47	977	293	116	906	163	536	1283	392	885	394	744	286	1366	1593	1093	370	202	713	1448	537	2376	180	430	636	1066	1374	1011	174
YDR252W	51	26	2	180	81	40	12	15	53	19	27	230	11	109	117	87	67	119	59	8	7	142	45	17	73	20	54	230	22	164	78	187	63	173	128	68	112	19	163	200	52	333	35	64	80	116	213	101	34
YDR253C	1	8	2	13	6	3	131	79	372	383	214	655	2	16	10	9	4	3	29	3	1	25	6	7	10	1	3	16	13	11	450	1232	250	602	1216	727	6	3	50	15	6	8	8	14	18	21	19	6	3
YDR254W	75	35	5	164	75	40	42	67	178	164	105	677	7	50	120	86	45	96	53	18	7	150	38	25	92	15	46	294	79	302	215	759	186	845	1086	660	120	10	84	157	115	425	45	3	81	205	249	272	21
YDR255C	81	26	13	89	43	23	12	21	109	58	55	259	8	67	69	105	50	132	64	14	7	85	30	12	125	22	34	111	26	80	81	31	43	239	487	238	90	36	172	231	116	466	44	35	91	101	148	104	0
YDR256C	70	24	5	87	40	11	30	26	153	84	65	444	9	95	50	119	73	134	1090	295	91	1849	611	249	82	23	29	141	13	152	244	484	111	793	370	324	195	99	48	710	110	585	812	875	1617	2671	2657	1924	22
YDR257C	190	48	28	168	73	68	23	23	123	89	42	220	22	166	116	149	69	110	177	30	26	188	10	53	173	41	238	329	105	507	154	463	91	253	576	310	302	83	329	316	95	623	90	205	181	197	554	261	51
YDR258C	2382	688	223	3398	1044	648	320	455	1723	686	525	2940	505	4833	4567	3694	1501	3290	3978	1266	522	3717	1405	829	2103	340	925	2911	725	1993	1240	2677	869	1873	3327	2170	3969	1107	2958	5319	1443	7191	1709	3125	4298	3304	5608	3011	916
YDR259C	14	8	1	75	22	15	22	16	117	43	51	303	6	31	6	79	38	84	18	4	4	56	31	14	45	2	0	94	27	37	71	397	57	229	141	178	15	12	50	112	30	427	22	17	27	39	43	104	12
YDR260C	209	129	25	790	408	176	38	48	238	109	162	1281	16	400	148	284	401	411	215	70	35	609	378	93	405	71	154	743	174	558	162	94	85	884	686	390	192	92	149	1134	188	1364	110	143	223	483	712	329	136
YDR261C	829	542	145	1134	669	337	197	206	1148	381	383	3535	82	987	426	604	480	469	803	150	138	1033	362	120	1471	245	557	1772	364	1251	720	969	387	2192	2477	1430	737	360	925	1708	522	2249	303	474	820	1143	1376	1006	603
YDR261C-C	0	0	0	0	0	0	0	0	0	0	0	0	0	0	0	0	0	0	0	0	0	0	0	0	0	0	0	0	0	0	0	0	0	0	0	0	0	0	0	0	0	0	0	0	0	0	0	0	0
YDR261C-D	0	0	0	0	0	0	0	0	0	0	0	0	0	0	0	0	0	0	0	0	0	0	0	0	0	0	0	0	0	0	0	0	0	0	0	0	0	0	0	0	0	0	0	0	0	0	0	0	0
YDR261W-A	0	0	0	0	0	0	0	0	0	0	0	0	0	0	0	0	0	0	0	0	0	0	0	0	0	0	0	0	0	0	0	0	0	0	0	0	0	0	0	0	0	0	0	0	0	0	0	0	0
YDR261W-B	0	0	0	0	0	0	0	0	0	0	0	0	0	0	0	0	0	0	0	0	0	0	0	0	0	0	0	0	0	0	0	0	0	0	0	0	0	0	0	0	0	0	0	0	0	0	0	0	0
YDR262W	508	365	93	1274	542	273	158	117	721	265	235	2322	46	629	350	440	469	465	518	99	61	1029	230	112	1454	251	595	2331	367	1580	1110	1514	462	2861	2883	1412	574	249	724	2045	411	2538	404	513	813	1712	1859	1071	507
YDR263C	4	3	0	34	12	9	7	7	17	25	6	81	0	24	12	24	14	25	23	12	5	26	14	3	10	8	19	60	31	37	36	120	8	92	120	48	53	11	34	60	33	214	39	1	25	94	92	58	7
YDR264C	2538	1225	217	3842	1389	815	271	471	1853	683	772	5825	137	2281	1587	1542	1784	2367	1787	544	241	2809	1156	357	5081	944	2967	7180	1648	6138	2422	5247	1589	9402	9317	5403	2890	1093	3273	6750	1743	7138	1280	2302	3023	5293	7929	4323	1418
YDR265W	305	122	23	554	404	167	54	218	605	173	169	2162	15	433	389	473	514	455	268	141	32	721	166	84	728	104	480	1741	180	1227	703	772	343	1944	1526	897	589	251	388	1539	300	1016	225	350	581	1193	1612	512	254
YDR266C	491	263	65	421	166	96	70	51	319	126	58	361	50	559	293	411	147	211	378	108	76	233	111	99	654	181	339	538	266	539	263	593	245	344	415	325	550	246	717	625	273	1423	207	395	546	285	680	507	219
YDR267C	192	186	37	461	203	92	15	35	206	72	83	498	10	357	282	288	293	265	350	87	37	422	128	45	413	110	440	503	178	438	198	440	98	375	578	312	526	164	473	813	284	1264	200	375	286	319	603	351	151
YDR268W	551	269	46	451	234	112	45	61	279	85	70	724	30	341	235	288	311	320	310	74	30	404	53	31	791	154	410	686	145	505	394	395	243	855	776	401	468	264	401	1007	198	904	255	433	414	525	702	311	268
YDR269C	0	0	0	0	0	0	0	0	0	0	0	0	0	0	0	0	0	3	0	0	0	0	0	0	0	0	0	0	0	0	0	0	0	0	0	0	0	0	0	0	0	0	0	0	0	0	0	0	2
YDR270W	505	177	52	581	220	150	62	92	461	159	252	1393	23	421	198	199	251	279	340	91	47	489	199	49	1440	231	463	1664	512	1162	653	689	301	1715	1625	1048	535	292	449	1057	291	1396	337	535	831	1267	1446	902	257
YDR271C	0	0	0	11	1	0	0	0	2	0	2	11	0	0	8	1	1	1	0	0	0	3	0	0	0	1	0	4	0	0	7	0	0	0	0	0	0	0	0	4	1	0	0	0	0	3	0	0	1
YDR272W	871	296	73	1204	357	202	112	129	683	208	199	1499	51	517	524	643	444	771	553	157	67	977	261	173	906	157	536	964	271	745	644	711	322	1097	1193	697	1007	224	669	1513	333	1707	367	549	647	823	1262	729	243
YDR273W	3	5	2	30	13	7	4	4	13	7	12	46	1	18	7	20	9	14	6	13	6	20	0	9	12	1	20	39	8	37	15	0	16	18	119	42	14	5	23	45	11	118	6	16	19	25	41	31	12
YDR274C	0	0	0	0	1	0	0	0	0	0	0	0	0	0	0	0	0	0	2	0	0	0	0	0	0	0	0	0	0	0	0	0	0	2	7	0	0	0	0	0	0	0	1	0	0	0	11	6	0
YDR275W	271	144	20	889	519	218	20	17	216	108	93	879	14	291	288	285	422	459	275	79	25	944	276	116	676	80	273	1695	436	1543	182	274	146	837	1213	700	280	112	232	975	268	1202	152	168	496	1117	1924	1020	94
YDR276C	1926	1158	640	6846	4439	2596	887	375	2871	1808	1577	12209	500	3647	1262	5203	3959	3916	2545	357	430	7053	1388	779	5218	1123	1623	7309	1806	3822	1832	1785	929	6626	3855	4357	2177	1376	2393	12130	2466	11133	1138	1926	2629	3725	3709	3406	1934
YDR277C	288	107	22	400	146	67	62	67	319	126	96	703	87	1229	897	890	953	1330	122	46	12	122	94	20	336	32	166	424	76	228	223	329	97	458	450	461	988	346	1090	3378	733	3848	75	72	182	226	196	153	61
YDR278C	24	0	0	10	7	7	0	0	1	1	1	11	2	9	2	13	3	26	9	0	0	8	0	0	0	0	31	26	0	41	5	10	3	25	13	3	2	3	0	13	5	32	1	0	9	11	4	6	0
YDR279W	37	41	11	118	67	35	15	18	72	31	22	151	13	150	129	163	69	98	105	16	8	114	26	39	137	31	81	139	65	176	60	191	74	117	130	132	178	76	262	273	95	437	63	55	212	104	186	185	50
YDR280W	308	160	28	262	138	90	32	49	175	57	43	391	31	350	287	323	223	248	300	97	54	407	103	68	552	104	352	393	163	393	179	684	105	314	494	222	570	100	493	532	178	1593	157	286	329	323	605	255	160
YDR281C	3	6	0	9	10	5	0	0	0	1	3	8	0	4	6	6	6	4	16	5	4	26	2	3	12	3	16	34	16	47	8	25	2	31	23	35	2	0	0	8	10	22	13	45	66	72	89	54	6
YDR282C	42	26	14	221	80	42	21	17	83	54	56	223	10	56	85	126	59	87	83	37	9	123	43	23	123	23	42	184	74	182	71	159	44	218	323	202	123	56	87	129	75	294	31	73	116	80	246	135	54
YDR283C	307	206	48	412	197	111	34	75	221	170	90	638	35	419	389	329	179	287	324	75	29	333	94	56	452	113	292	877	327	853	243	403	171	656	1146	887	465	140	351	702	308	1677	227	495	480	612	1050	534	149
YDR284C	1128	750	147	1438	1001	476	205	263	1621	408	399	4540	58	1290	586	999	1239	853	950	243	122	1714	439	181	1932	351	888	2301	309	1484	1440	1365	781	3098	2247	1608	920	420	1117	3334	670	2954	558	650	1290	2170	2113	1111	660
YDR285W	30	2	3	52	18	7	1	5	14	44	15	48	2	11	27	46	4	48	18	7	4	5	9	5	54	8	16	52	28	108	21	0	29	59	140	109	4	16	1	60	27	180	6	0	4	40	70	52	1
YDR286C	94	22	9	274	110	62	20	14	85	67	33	342	3	59	42	120	73	103	38	17	11	146	36	14	122	24	61	270	57	134	104	181	49	429	198	139	99	14	64	286	73	271	61	26	57	121	247	63	28
YDR287W	261	111	31	498	212	146	59	91	358	153	128	1386	20	310	190	293	317	306	242	64	33	436	136	66	390	60	200	808	103	517	469	902	220	1218	942	492	465	117	298	1161	207	1250	195	213	273	594	889	347	202
YDR288W	42	36	15	263	143	72	21	32	110	73	55	380	9	92	55	138	119	145	79	31	7	192	38	44	160	37	110	301	120	234	100	203	98	260	265	240	167	28	67	256	123	423	71	85	84	202	278	167	26
YDR289C	89	19	3	109	37	21	2	6	33	25	26	59	6	32	73	54	45	94	60	22	19	71	16	13	74	14	49	99	99	116	30	111	52	58	112	79	82	41	147	170	53	411	42	33	109	108	163	108	4
YDR290W	0	0	0	0	0	0	0	0	0	1	0	0	0	0	0	0	0	0	0	0	0	0	0	0	0	0	0	0	0	0	0	0	0	0	0	0	0	0	0	5	0	0	0	0	0	0	0	0	0
YDR291W	344	118	33	367	146	72	29	66	225	108	80	645	39	270	304	262	138	187	211	59	34	222	85	61	374	97	432	656	203	660	168	704	162	649	1218	621	457	128	618	555	215	793	137	185	261	427	588	397	112
YDR292C	389	246	69	483	270	136	55	89	366	112	110	623	50	433	405	571	271	489	397	77	61	361	161	92	857	209	782	750	285	799	302	602	181	616	915	688	654	311	981	939	405	2179	268	594	633	626	1212	800	209
YDR293C	2793	1803	310	3488	1576	877	407	623	2964	940	1247	8228	287	3095	2458	2288	2135	2909	2189	594	272	2748	1156	325	5876	1074	1987	8548	1655	4573	2122	3801	1557	7256	7297	6035	2223	1366	2610	6872	2046	8255	1375	1881	3592	4722	5702	4383	1677
YDR294C	2249	1443	320	3430	1366	713	476	405	2782	662	727	5453	195	3404	1632	2122	1934	2219	2854	504	381	3835	914	458	4509	837	1601	3317	709	2540	2374	2688	1401	5313	3931	2910	2301	1223	2503	6233	1385	5211	1458	2161	3466	4399	5977	3692	1283
YDR295C	23	25	9	129	41	33	11	25	80	39	37	119	18	113	50	144	34	73	101	21	4	71	28	23	152	23	65	234	70	204	101	211	51	178	326	226	118	58	203	199	149	791	47	95	125	145	302	269	32
YDR296W	809	422	95	1443	603	280	106	141	613	233	385	2177	65	799	513	735	911	917	608	206	87	1274	566	140	1823	317	776	2089	504	1535	860	1402	437	3459	2480	1466	804	410	730	3305	708	3061	441	738	856	1897	3184	1119	426
YDR297W	1299	1086	190	3140	1514	666	169	185	1130	492	350	3319	168	2721	1292	2159	2608	1750	2115	348	321	4082	901	412	2669	644	775	3157	992	2155	975	1409	529	3086	2469	1536	1759	1104	1427	6765	1565	5390	978	1268	2264	3174	5117	3052	1063
YDR298C	1576	946	245	1775	869	426	200	153	1204	331	295	2734	112	1818	1076	1308	1193	1081	1529	337	191	1705	396	188	2210	413	1491	1376	214	1124	869	1218	535	1187	1031	751	1978	508	1505	3098	567	2686	605	1288	1411	991	1339	735	866
YDR299W	102	110	14	121	47	21	0	0	0	0	1	8	22	305	204	213	79	219	192	34	21	208	23	42	255	88	140	223	94	205	14	0	0	28	12	19	302	164	445	427	195	832	110	122	241	188	355	153	81
YDR300C	626	347	36	318	230	142	12	5	83	14	19	230	53	718	548	511	599	438	599	207	91	696	200	69	898	252	987	740	275	904	104	201	62	158	194	152	1136	387	1000	1248	439	1576	331	963	639	639	1228	617	406
YDR301W	498	324	71	1121	304	151	52	91	472	266	257	1055	59	661	496	561	343	645	510	182	73	577	300	119	1207	208	699	1225	377	1380	384	1036	281	1537	2444	1563	600	346	903	1350	517	2455	354	521	687	924	1595	951	361
YDR302W	596	309	87	1199	527	394	86	67	341	190	143	1330	51	440	235	772	585	848	406	46	61	1059	145	95	887	130	267	1036	182	801	474	336	202	1056	923	593	257	112	409	1546	270	1674	212	284	536	711	708	627	362
YDR303C	482	232	58	410	240	112	71	66	367	108	88	664	50	393	381	326	246	336	301	121	42	313	80	39	974	189	573	993	240	695	391	562	318	759	963	861	507	240	705	851	285	1282	277	309	564	692	948	698	198
YDR304C	3066	1446	312	4200	2138	1055	351	408	2593	558	578	6378	237	3835	2398	2504	3972	3512	3278	743	277	5369	964	447	4127	958	1962	2996	714	1573	1868	1945	918	3427	2205	1624	3670	1487	2245	7941	1505	7692	1678	2067	3329	3038	2809	2395	2161
YDR305C	362	147	40	903	242	143	56	80	265	136	159	1009	23	375	217	218	187	309	339	58	33	321	126	73	577	81	445	741	161	768	430	1362	210	920	1155	444	484	144	707	765	134	1108	205	517	546	473	881	283	385
YDR306C	228	87	20	430	179	94	71	96	394	198	135	1010	20	216	207	261	158	208	208	58	36	282	126	65	431	74	253	758	177	517	383	973	264	881	734	650	342	97	309	584	186	778	119	147	368	455	618	334	114
YDR307W	416	231	34	532	254	130	57	105	407	141	113	1227	43	448	338	321	386	364	345	75	24	494	68	54	574	131	230	601	123	429	305	555	246	1030	954	629	437	173	387	852	236	1062	258	370	445	664	470	408	281
YDR308C	97	37	16	316	87	67	27	21	93	50	67	243	9	123	70	247	91	170	81	13	15	223	52	41	113	21	137	229	62	166	107	84	52	176	209	71	167	44	208	317	96	540	61	92	87	198	257	164	26
YDR309C	322	248	65	336	231	106	77	81	338	72	141	880	81	649	351	390	408	450	529	76	115	582	210	66	883	194	465	813	245	632	724	774	296	1493	1256	932	411	366	945	1630	561	2933	424	646	958	1010	1351	1128	176
YDR310C	307	222	44	569	249	124	45	48	244	153	123	577	40	378	217	359	161	214	301	71	34	288	108	48	663	114	231	1085	354	954	261	408	115	589	982	732	396	167	441	720	304	1647	136	170	384	472	736	565	189
YDR311W	228	78	20	486	220	131	26	69	183	127	94	791	11	148	163	252	193	336	134	43	17	318	123	62	303	62	96	456	214	445	169	215	112	704	828	565	164	112	243	553	194	740	73	227	138	351	410	509	87
YDR312W	112	39	19	232	91	44	5	2	24	9	3	41	13	137	64	135	101	99	97	36	13	211	54	27	227	44	166	170	73	202	39	1	21	35	43	32	133	66	178	173	77	629	31	79	69	97	241	135	40
YDR313C	152	83	9	360	126	50	15	42	143	52	76	349	11	189	199	193	180	284	128	51	22	260	159	33	242	45	185	388	127	326	82	434	111	461	467	294	177	85	144	635	169	894	70	155	218	380	448	250	110
YDR314C	82	9	11	197	83	36	20	21	61	63	61	218	12	56	81	151	86	135	92	13	8	125	74	31	116	30	30	224	93	162	78	282	52	226	319	263	134	41	193	306	140	928	50	86	36	169	218	192	18
YDR315C	46	20	8	182	80	43	13	11	77	40	24	163	8	28	22	62	25	48	50	7	3	76	25	17	80	12	114	150	49	83	47	35	22	113	144	104	55	11	37	88	47	219	37	15	46	81	137	72	2
YDR316W	39	16	5	85	33	28	4	7	30	21	7	65	3	36	16	74	20	74	30	11	9	60	2	22	63	11	15	114	73	158	55	77	32	52	346	150	52	20	50	93	57	391	29	25	34	81	124	122	20
YDR316W-A	0	0	0	0	0	0	0	0	0	0	0	0	0	0	0	0	0	0	0	0	0	0	0	0	0	0	0	0	0	0	0	0	0	0	0	0	0	0	0	0	0	0	0	0	0	0	0	0	0
YDR316W-B	0	0	0	0	0	0	0	0	0	0	0	0	0	0	0	0	0	0	0	0	0	0	0	0	0	0	0	0	0	0	0	0	0	0	0	0	0	0	0	0	0	0	0	0	0	0	0	0	0
YDR317W	2	0	0	14	12	8	3	3	14	4	2	71	0	13	22	12	8	13	11	6	2	13	0	2	12	3	4	37	1	13	11	0	5	36	36	10	16	14	9	38	12	11	11	5	9	29	47	1	0
YDR318W	16	38	11	197	91	33	20	32	107	78	48	260	7	111	106	166	65	125	105	13	13	203	18	36	190	22	93	229	107	316	92	417	87	254	691	263	167	43	159	286	84	731	54	113	105	221	270	182	21
YDR319C	304	106	43	626	396	226	63	99	489	172	127	2336	38	382	182	404	445	378	302	75	26	513	124	100	741	84	297	1191	196	752	497	889	277	1407	1144	534	362	98	221	1234	172	1373	165	215	309	603	727	388	75
YDR320C	189	124	52	250	141	79	78	53	277	71	67	594	51	262	157	188	129	188	283	60	28	230	99	26	634	121	323	549	115	341	302	874	160	552	702	421	294	128	592	556	221	986	187	496	348	367	375	498	120
YDR320C-A	139	76	39	1712	354	283	49	16	159	79	255	342	27	291	93	410	133	305	204	23	16	521	150	42	279	40	215	629	163	484	83	240	48	217	406	253	137	86	147	527	183	1051	34	96	212	138	208	312	174
YDR320W-B	7	1	1	27	14	14	5	0	8	10	11	34	3	10	0	28	13	23	3	1	0	12	7	1	73	1	1	69	25	56	21	0	2	91	97	52	6	1	0	39	8	61	6	2	1	63	37	67	17
YDR321W	3810	2844	548	4598	2493	1172	176	125	949	447	282	3155	388	4484	2733	6354	6994	6943	3336	775	553	9152	2888	1074	6090	2138	4290	6127	1988	6074	676	692	537	2719	3028	2376	3592	2322	4423	15828	3722	14472	1806	3138	5637	9196	14855	8043	3785
YDR322C-A	417	281	84	1571	638	319	103	132	515	303	329	2800	38	530	361	776	856	978	346	102	55	933	287	146	974	136	375	1555	436	1124	651	440	305	2326	1609	1166	537	151	615	2510	467	2637	220	456	522	734	1677	694	248
YDR322W	163	86	22	193	132	50	33	25	154	28	33	222	14	170	149	155	98	141	143	52	19	132	38	32	269	76	207	265	61	214	168	487	120	216	277	181	307	142	436	289	124	520	121	242	296	174	211	188	119
YDR323C	63	43	4	145	74	41	15	29	75	47	35	247	6	55	39	95	39	90	35	32	8	95	69	15	72	18	56	175	46	218	111	360	64	221	405	240	75	25	70	155	57	319	28	80	36	138	250	82	7
YDR324C	420	223	45	677	250	145	3	8	30	3	5	30	39	553	291	457	283	430	425	81	50	466	55	70	649	217	464	556	287	737	47	7	16	44	76	32	546	165	588	896	280	1439	209	324	422	419	646	370	285
YDR325W	279	88	17	323	117	78	13	38	108	74	65	329	15	203	79	142	91	170	144	38	17	154	65	39	234	61	104	366	166	439	121	346	88	338	583	279	217	77	285	330	89	516	81	100	228	226	332	257	51
YDR326C	757	346	76	827	319	171	81	118	454	248	199	921	80	776	629	479	343	562	574	148	77	433	150	71	1010	194	647	1447	459	1114	469	960	312	1090	1455	1142	909	307	937	1189	544	2205	334	506	734	819	917	926	275
YDR327W	0	0	0	3	4	0	0	4	8	8	1	23	0	2	0	6	6	0	0	0	0	22	17	2	0	0	0	7	4	0	4	35	11	35	29	22	0	0	0	5	0	0	0	0	0	6	16	0	4
YDR328C	1690	832	230	4749	1974	858	229	500	1690	716	1125	10110	113	1911	1585	2424	3056	3830	1581	574	248	5013	1900	475	3755	718	2139	6256	1480	3825	2344	1922	1232	8702	4628	3892	2168	1201	2071	10211	2006	8319	1198	1623	2830	6706	9232	4238	1433
YDR329C	265	111	22	678	333	180	79	130	590	213	266	1620	38	388	359	498	359	462	312	92	25	614	209	102	650	94	343	902	188	970	517	1049	301	1420	1910	906	543	161	484	1484	375	2950	203	221	491	910	1012	629	163
YDR330W	752	323	61	1235	399	197	146	245	972	285	382	2399	30	630	457	483	494	652	457	179	34	713	439	95	1244	175	369	1063	256	610	650	748	463	1620	1344	1221	571	244	520	1466	456	2000	288	466	540	764	905	800	246
YDR331W	711	386	62	1708	902	460	69	158	602	179	204	1815	54	716	636	664	812	711	669	203	72	1131	543	161	1275	257	833	1641	373	1418	521	770	284	1496	1050	763	840	385	618	1839	470	1834	377	532	996	1244	1205	978	468
YDR332W	133	42	10	291	115	78	20	33	166	114	62	513	8	146	139	251	162	231	98	41	9	231	52	36	254	38	182	418	109	392	142	305	121	528	616	406	196	76	284	462	146	682	79	47	158	322	735	292	76
YDR333C	278	141	27	274	213	92	33	79	206	115	83	653	25	294	267	324	200	212	243	112	19	307	99	68	563	110	429	771	200	716	285	1076	181	658	859	642	542	191	788	780	255	1299	205	325	539	474	656	458	140
YDR334W	614	149	36	1069	318	171	45	83	264	307	265	928	34	446	386	543	313	448	294	85	39	462	148	139	729	120	456	1425	716	2002	274	623	238	1073	2283	1626	541	154	655	988	649	2558	164	330	537	685	1600	1040	291
YDR335W	1101	606	119	1405	613	326	201	355	1239	750	511	3313	97	1121	885	834	525	872	838	222	99	1053	343	213	1831	330	1074	2414	545	2090	1169	1981	854	2917	5415	3174	1466	536	1397	2299	745	3676	571	1102	1519	1897	2556	1717	513
YDR336W	46	31	6	171	71	36	17	20	104	51	30	213	0	119	68	121	47	53	70	4	6	76	44	29	81	16	88	194	77	281	101	371	74	189	230	180	131	30	67	196	60	376	47	89	177	86	203	159	41
YDR337W	228	108	39	485	180	97	51	20	214	67	61	329	30	281	227	324	143	224	228	74	43	274	110	57	473	75	381	349	162	424	174	753	115	254	418	191	448	114	383	482	141	1058	125	133	270	269	410	185	110
YDR338C	255	146	34	294	216	97	51	75	348	116	115	1070	26	379	188	324	305	276	321	87	77	643	162	66	592	114	362	1065	243	651	404	738	166	1234	1054	694	419	142	369	1131	253	728	230	163	449	810	811	469	150
YDR339C	259	105	42	412	176	105	23	19	175	29	38	184	46	440	245	262	136	223	343	63	51	304	62	43	368	73	356	353	141	224	124	298	79	132	111	107	439	83	433	416	113	641	186	281	349	239	297	251	150
YDR340W	0	0	0	0	0	0	0	0	0	0	0	0	0	0	0	0	0	0	0	0	0	0	0	0	0	0	0	0	0	0	0	9	0	0	0	0	0	0	0	3	0	0	0	0	0	0	0	0	0
YDR341C	4239	3376	503	2406	1705	794	227	262	1701	285	245	2934	374	4592	3223	2617	3028	2724	4292	967	483	3799	717	442	6265	1644	4498	2972	956	2490	1011	1390	693	1539	1932	1279	5481	1824	5426	6646	1871	9229	2394	3382	5249	3477	4588	2612	2344
YDR342C	1458	683	326	596	219	103	571	471	2280	487	660	3586	62	1507	579	684	688	715	230	68	41	149	25	6	2166	354	185	754	71	305	2237	646	648	5453	1355	1199	1257	563	737	3998	834	3197	212	143	319	228	82	138	546
YDR343C	24	7	0	31	10	6	2	0	19	3	3	53	16	569	242	293	362	447	7	3	2	13	2	3	69	3	34	37	16	58	15	3	6	52	33	46	438	169	170	2548	249	1242	13	1	15	22	45	1	4
YDR344C	4	8	4	70	26	8	4	1	9	10	12	63	3	54	30	61	58	63	25	14	4	36	24	7	39	4	1	84	11	84	11	71	10	77	54	46	21	23	17	160	34	145	11	25	9	54	98	50	11
YDR345C	9060	9917	2284	17556	8498	4575	751	604	3401	2073	1620	11566	2667	29542	9311	13904	20190	14266	9872	1585	1816	10655	2042	1108	26122	7503	13462	32933	12039	23814	4791	7456	2639	17032	18726	10735	21562	14979	28541	74223	17724	73165	7869	10016	16154	16678	23383	12450	10147
YDR346C	1750	1097	176	2313	892	506	116	127	623	185	168	1319	98	1606	1044	985	786	954	1167	352	135	1157	484	206	2240	487	1949	2065	667	1783	418	1608	305	714	960	639	1909	602	2211	2643	670	3992	588	996	1249	1256	2023	1026	964
YDR347W	736	547	93	1837	966	465	99	124	586	211	191	1407	75	659	524	690	640	751	540	130	68	1089	314	145	1773	313	756	2675	449	1696	656	967	339	1537	916	725	860	266	753	2391	503	1671	325	325	569	1318	1179	960	701
YDR348C	372	186	51	494	268	124	49	55	381	136	107	763	39	338	254	370	309	386	351	64	68	481	152	53	596	117	274	866	237	524	224	597	171	665	677	603	493	150	491	972	327	1442	239	458	519	686	816	585	143
YDR349C	874	707	108	1856	1036	534	129	82	795	430	318	2915	114	1361	720	1388	1557	1457	926	233	96	1916	705	228	2156	463	921	3212	946	2156	637	593	354	2620	2263	1577	1043	523	1157	3825	1031	3764	445	659	893	2147	3059	1885	723
YDR350C	191	77	17	408	257	146	47	47	328	140	156	1457	16	281	104	218	353	223	281	97	11	463	95	66	514	37	180	1135	167	769	356	845	195	1406	1436	822	266	101	288	767	177	983	155	266	319	717	826	371	136
YDR351W	295	129	22	355	248	123	37	59	239	144	90	707	19	168	128	204	211	127	189	63	19	228	76	54	507	92	234	657	201	448	247	292	162	539	622	570	302	104	364	353	215	1030	109	317	255	318	497	338	75
YDR352W	386	298	43	784	479	219	81	101	561	184	152	1627	42	502	355	580	642	584	391	128	65	1202	343	122	1097	181	396	1285	308	941	572	956	331	1564	931	753	520	251	576	1722	373	1413	239	311	552	1554	1583	959	333
YDR353W	7251	4933	931	8434	3881	1634	806	744	5746	1161	1521	10892	763	10236	5076	7962	10720	8437	27927	7682	3336	47275	19684	5041	13601	2894	5216	8749	2604	5573	4440	5195	2270	9947	6863	5307	5739	3099	5631	26656	5453	24525	13763	16272	25994	36603	39939	27863	6596
YDR354C-A	0	0	0	0	0	0	0	0	0	0	1	1	0	0	0	0	0	1	0	0	0	0	0	0	0	0	0	0	0	0	0	0	0	2	0	0	0	0	0	0	0	0	0	0	0	0	0	0	0
YDR354W	1211	713	229	1294	605	313	387	371	1992	733	687	5212	120	1179	736	1219	1258	1427	789	190	135	1274	366	138	1998	542	792	1691	435	1162	2446	2457	1417	8541	5513	4461	1051	571	1212	3986	967	3682	483	803	1186	1522	1738	1289	1185
YDR355C	0	0	0	0	0	0	0	0	0	0	0	0	0	0	0	0	0	0	0	0	0	0	0	0	0	0	0	0	0	0	0	0	0	0	0	0	0	0	0	0	0	0	0	0	0	0	0	0	0
YDR356W	105	50	21	313	88	54	11	14	88	106	56	212	11	161	102	245	106	231	143	31	18	209	68	49	261	56	93	276	129	363	99	198	72	327	517	502	185	80	211	410	254	1428	57	182	159	301	438	402	66
YDR357C	192	52	22	957	257	180	34	26	133	153	140	523	20	205	123	367	203	389	138	33	32	480	97	66	381	47	64	895	166	428	154	128	71	623	532	302	242	64	113	929	140	1003	98	114	164	519	523	368	69
YDR358W	236	104	28	552	188	99	102	117	733	233	190	1197	30	328	291	415	222	420	298	82	30	461	272	75	459	70	296	633	173	505	368	825	296	835	1063	880	388	144	636	838	333	1435	216	460	428	550	935	642	118
YDR359C	242	118	38	476	138	90	35	46	183	66	76	438	34	193	152	204	111	165	202	50	30	213	146	33	559	94	231	834	253	562	216	468	139	651	951	599	240	147	331	521	218	1309	136	149	342	399	673	468	307
YDR360W	0	0	0	3	1	2	0	0	0	0	0	2	0	8	0	0	0	0	0	0	0	0	0	0	0	0	0	6	0	6	2	0	0	8	0	0	3	0	0	3	0	0	0	0	0	5	0	3	5
YDR361C	329	263	45	266	208	99	6	19	105	19	18	168	56	879	434	317	285	288	620	113	56	371	94	63	698	170	779	601	120	768	115	510	86	195	395	133	1093	196	1020	1085	191	1285	319	611	647	611	1049	293	340
YDR362C	109	63	24	319	132	69	21	22	126	55	50	456	13	186	130	199	100	145	128	36	8	214	75	34	372	58	158	624	129	332	148	454	68	558	581	297	324	97	195	641	180	1020	80	139	215	314	610	384	141
YDR363W	34	25	4	155	48	31	12	12	61	71	25	148	11	77	58	138	57	116	59	27	2	86	49	33	124	22	114	150	96	223	58	53	49	98	363	100	139	34	193	162	101	345	29	66	77	83	244	160	13
YDR363W-A	399	124	58	1355	361	218	62	82	196	222	189	893	45	345	329	604	219	573	292	106	57	470	477	167	652	90	360	1243	279	755	392	473	181	1027	843	507	603	135	293	965	231	1314	266	449	527	908	919	727	158
YDR364C	122	63	9	228	108	69	12	17	108	58	58	380	10	156	46	101	92	106	126	23	11	149	26	33	214	34	96	457	134	411	95	237	72	289	309	307	130	37	141	255	106	279	36	46	52	197	330	155	89
YDR365C	212	108	32	574	274	133	11	31	64	65	52	256	20	406	437	408	270	362	225	56	25	448	61	108	571	106	472	857	422	1267	91	293	58	231	679	412	484	181	515	625	405	2032	106	380	278	391	950	545	130
YDR365W-A	0	0	0	0	0	0	0	0	0	0	0	0	0	0	0	0	0	0	0	0	0	0	0	0	0	0	0	0	0	0	0	0	0	0	0	0	0	0	0	0	0	0	0	0	0	0	0	0	0
YDR365W-B	0	0	0	0	0	0	0	0	0	0	0	0	0	0	0	0	0	0	0	0	0	0	0	0	0	0	0	0	0	0	0	0	0	0	0	0	0	0	0	0	0	0	0	0	0	0	0	0	0
YDR366C	0	0	0	4	8	2	0	4	0	0	0	14	2	0	0	3	5	5	6	0	0	2	30	0	14	0	0	21	4	0	3	0	0	12	0	16	0	0	0	12	6	11	6	0	0	20	0	15	0
YDR367W	480	194	60	813	693	400	55	97	426	177	120	1567	58	520	444	697	887	843	582	144	43	1102	222	152	787	268	561	1194	198	717	415	997	255	872	612	520	608	256	545	1660	451	1642	304	460	636	893	1038	632	227
YDR368W	2030	1067	268	1887	636	339	293	239	1618	403	391	3353	131	1636	1268	1332	1109	1410	2360	459	207	2796	720	331	3113	662	1293	1695	343	1199	1742	1703	918	2352	1453	1095	1985	550	1858	3424	585	2852	1451	1773	2805	2766	3757	1890	1381
YDR369C	36	26	5	153	66	48	17	16	75	61	34	259	4	82	77	109	65	105	71	24	6	125	58	36	87	23	75	217	74	193	79	161	42	188	259	293	110	23	69	155	78	251	41	37	164	148	270	202	52
YDR370C	43	28	13	158	91	53	8	28	87	54	21	157	6	71	40	120	49	59	61	12	6	96	11	10	133	28	71	315	73	248	56	136	46	187	224	156	145	38	128	193	84	454	27	55	137	134	70	78	46
YDR371C-A	0	0	0	5	0	2	0	0	7	0	0	38	0	11	0	0	2	1	2	0	0	5	0	1	0	0	0	0	0	0	6	0	2	12	0	1	0	0	0	7	0	0	3	0	0	2	0	0	0
YDR371W	210	95	21	515	235	132	24	51	233	115	92	614	7	164	117	198	131	198	102	19	6	244	98	45	272	37	113	497	149	354	175	290	152	492	662	365	131	47	99	428	89	416	62	79	259	262	316	249	66
YDR372C	530	302	73	389	348	156	43	46	312	98	66	730	21	207	352	476	261	325	283	85	35	351	83	105	523	145	576	619	170	564	191	641	243	408	451	318	659	177	546	637	265	1224	217	296	349	548	935	441	189
YDR373W	713	304	124	804	579	283	117	190	629	139	171	1588	66	870	468	721	815	646	624	191	78	879	172	92	1111	168	918	1309	250	803	720	1244	419	1267	988	564	990	312	1092	2075	403	1820	375	689	641	1103	2003	620	377
YDR374C	0	2	0	33	4	6	2	2	1	7	9	51	0	5	0	15	10	14	8	1	0	12	0	2	10	0	4	20	4	3	9	43	3	59	31	28	2	3	0	22	9	73	1	5	15	7	18	27	19
YDR374W-A	315	48	20	1686	567	349	64	79	258	260	256	1335	20	253	237	402	404	648	174	51	10	675	215	96	427	47	119	1209	180	877	363	283	184	1232	950	653	229	46	260	1156	173	1106	113	118	226	573	525	539	137
YDR375C	607	276	102	1267	560	332	103	134	667	256	218	1791	63	518	384	566	499	497	345	91	34	627	306	129	1063	216	392	1489	319	1159	502	1525	414	1776	1741	1158	600	347	667	1517	345	1516	152	244	501	716	782	697	368
YDR376W	472	245	48	818	367	223	65	156	450	219	151	1382	24	468	365	341	372	519	301	105	33	539	151	72	584	113	328	856	235	700	432	410	245	1101	1277	807	523	164	437	1084	236	1067	208	251	403	682	755	514	168
YDR377W	1431	429	142	1779	1161	561	147	248	982	469	352	4218	92	1054	634	1282	1261	1250	964	283	100	1420	389	164	1306	239	493	1357	312	549	735	949	452	1654	800	619	919	418	714	2644	543	1760	362	614	905	850	1061	784	685
YDR378C	1300	275	93	2396	1633	1045	69	296	383	330	268	2024	96	564	1021	1497	1555	1982	554	310	77	1832	1006	383	1070	229	1010	2900	635	2550	591	1384	412	2250	1779	1277	789	330	903	4128	795	2634	446	561	1082	2417	3490	1645	501
YDR379C-A	151	40	14	1041	174	152	91	20	204	222	252	1095	11	109	64	346	111	347	111	24	15	244	132	34	201	19	26	317	77	157	162	476	57	685	482	487	104	14	120	476	90	485	48	80	88	200	214	230	76
YDR379W	165	56	19	354	67	57	36	49	196	158	89	298	15	198	183	199	65	152	199	38	12	172	102	50	335	43	113	362	191	372	193	352	137	342	781	602	260	88	283	278	156	1148	72	183	210	242	493	417	54
YDR380W	77	18	8	51	12	6	0	0	9	5	5	13	9	93	43	148	176	161	54	5	0	60	7	4	132	6	7	96	9	32	8	111	7	17	0	15	121	27	111	418	97	176	21	5	41	27	23	19	148
YDR381C-A	82	14	16	234	92	73	12	22	69	51	48	318	12	84	131	153	96	127	88	25	7	159	47	33	143	25	94	390	94	277	104	54	87	316	244	139	230	41	93	517	97	544	69	42	151	317	373	197	17
YDR381W	5914	2164	564	6661	2595	1251	446	633	2972	834	1228	5525	267	4429	3211	2637	2541	2595	3277	1108	476	5040	3464	614	8787	1278	3670	8427	1795	8009	2557	3879	1646	6310	6245	4509	3905	1326	3682	8450	1351	10007	1574	3118	4101	5408	8110	4588	3421
YDR382W	4750	3682	1002	12825	14970	6077	411	482	3113	1218	1210	9753	744	11088	5066	10179	13527	7467	7816	1468	1068	24652	4197	1732	13209	3553	7801	23914	3736	15994	2690	4106	1284	6693	6437	3601	13366	4385	10566	42816	4742	22187	4835	6497	7829	20821	35697	9559	6088
YDR383C	51	19	9	129	55	30	19	16	70	34	22	197	3	98	41	63	42	74	48	31	8	101	55	20	108	22	65	160	88	197	40	251	56	189	171	119	119	29	235	113	45	423	37	110	86	130	219	85	11
YDR384C	579	586	180	882	580	262	47	42	294	72	78	516	185	1748	579	920	1092	791	1092	175	196	1258	300	101	2115	587	1226	1844	372	1017	329	454	146	756	808	364	918	491	1007	3673	608	2786	431	949	996	1069	1118	924	936
YDR385W	7913	6845	940	5215	2609	1031	340	428	1985	546	514	6045	1095	10474	7771	7729	14514	21078	6028	1823	1116	8776	3937	1132	20328	5831	10452	15535	4162	9188	2816	2577	1672	12076	9832	8925	11109	6629	10118	49257	11760	22633	7926	8546	21537	31062	29978	18132	6092
YDR386W	68	14	11	122	35	25	17	25	73	49	45	144	5	33	49	83	30	51	56	13	6	79	16	12	113	14	44	180	49	158	60	71	47	177	332	229	111	28	96	110	35	373	42	23	105	90	157	112	15
YDR387C	626	268	93	1427	728	382	204	167	1157	617	490	4840	52	596	430	663	771	612	741	147	102	1631	338	186	1611	298	580	2730	485	2373	1195	1276	624	5834	3240	2514	603	222	708	2432	489	2289	397	551	1119	2334	2581	1775	318
YDR388W	6004	2487	591	5461	2612	1223	750	1074	4763	1186	1618	9774	354	4536	4219	3483	3550	3241	3880	1453	477	5696	2689	853	9802	1856	3684	7973	1720	4307	4602	5035	2056	11561	7142	5284	4675	2497	4535	12463	2381	10049	2382	3070	5305	7007	7742	4738	3420
YDR389W	307	190	44	350	188	96	83	41	437	169	111	874	37	334	209	312	162	212	262	60	42	254	123	43	613	151	377	788	204	587	355	673	229	926	984	819	418	255	566	677	263	1365	155	209	478	453	720	410	200
YDR390C	314	181	37	396	164	101	44	54	209	97	94	555	34	314	281	328	193	267	237	39	28	305	83	46	474	104	326	499	139	450	154	400	154	480	699	596	477	153	456	732	304	1409	134	211	391	441	617	267	125
YDR391C	414	242	111	1514	615	327	166	179	854	304	334	3492	29	446	330	613	521	664	361	129	21	910	133	95	970	246	565	1754	432	1906	873	1068	498	2359	1647	1334	470	211	434	1657	408	1706	321	352	502	894	1490	784	282
YDR392W	266	83	38	412	188	84	31	59	154	103	93	725	7	160	118	174	131	144	146	52	20	284	146	36	401	53	243	506	205	538	175	500	75	607	782	458	193	63	305	398	219	1175	80	183	297	327	549	399	84
YDR393W	170	27	15	200	76	43	13	12	113	39	50	210	8	91	105	90	59	83	82	33	10	167	53	35	161	36	133	188	116	274	89	37	95	301	298	254	127	52	108	149	76	632	46	89	144	177	395	186	41
YDR394W	2827	2009	421	2717	1226	644	473	397	2890	498	596	5046	215	3170	1881	2331	2030	2488	2632	708	263	2457	733	321	4838	1092	2732	3477	758	2627	1866	2906	1334	4285	3598	2579	2772	1449	2963	5923	1609	7343	1566	2414	3658	3300	4348	2763	1877
YDR395W	1778	1146	211	1065	736	374	50	90	543	134	93	1097	175	2086	1680	1181	979	1144	1683	365	165	1312	295	189	3081	721	1678	2009	553	1577	411	483	212	795	835	701	2505	938	2383	2727	949	3765	868	1161	2280	1748	2152	1328	966
YDR396W	0	1	0	2	1	0	0	0	0	0	0	2	0	15	0	0	0	0	1	0	1	0	0	0	0	0	0	0	0	0	0	0	0	4	2	0	6	0	6	0	1	0	1	1	0	0	13	0	2
YDR397C	188	70	31	355	127	67	31	18	78	59	41	258	23	252	122	273	140	245	180	33	14	197	68	23	569	83	225	725	137	497	168	107	65	379	422	177	382	159	454	805	229	860	143	282	318	400	686	314	124
YDR398W	531	626	115	1104	485	289	9	7	42	13	11	54	132	1598	756	970	821	890	858	126	87	756	333	165	1786	409	1242	1521	562	1491	74	132	38	157	199	73	1492	482	1421	2905	665	3455	395	594	933	1275	1854	987	727
YDR399W	744	519	125	1474	889	421	35	48	283	95	93	754	110	1719	923	1268	1673	1070	741	146	78	1314	233	166	1507	359	915	1663	476	1490	204	199	206	531	530	504	1447	545	1589	2849	721	3187	314	595	762	990	1138	679	847
YDR400W	416	313	60	668	600	251	31	75	325	76	81	862	48	637	365	484	761	522	408	142	53	1088	259	74	781	189	496	913	301	725	312	553	181	729	621	425	690	331	659	1574	394	1659	271	392	533	849	1359	741	478
YDR401W	1	1	0	10	3	7	3	1	16	3	4	33	2	11	0	16	9	14	4	0	0	10	14	0	30	3	0	36	16	5	18	0	4	38	16	11	17	5	5	45	2	0	8	5	19	38	16	15	1
YDR402C	9	0	0	14	2	5	2	0	6	2	2	27	0	0	3	4	1	4	8	1	0	2	0	1	0	1	0	11	1	15	9	0	0	19	28	31	3	0	0	3	1	1	10	1	8	16	67	4	2
YDR403W	18	2	4	91	58	23	1	20	35	14	9	193	1	30	46	51	48	60	58	6	6	78	41	8	32	3	15	130	33	135	40	106	36	187	120	66	41	5	51	111	36	24	25	35	56	168	305	92	31
YDR404C	625	315	114	1506	1275	675	142	166	759	323	256	3038	98	971	459	920	1102	1031	550	138	88	1673	399	195	1803	286	499	3585	603	2003	852	851	425	3542	2213	1502	580	255	634	3429	632	2933	314	441	938	2320	1916	1613	459
YDR405W	251	83	29	569	247	139	82	98	299	96	142	1090	20	343	263	333	362	426	197	54	30	386	291	65	641	117	264	1168	198	733	389	394	179	1347	911	819	269	137	212	1420	280	1848	215	168	396	676	571	566	146
YDR406W	973	560	128	1775	530	293	237	293	1405	641	866	4058	76	976	614	664	571	784	659	126	85	843	436	110	7484	1085	2198	7953	1852	4421	3351	2901	1837	8963	7567	5522	2937	1678	3967	5987	1451	7845	1693	2189	4202	4343	4706	3278	845
YDR406W-A	0	1	0	1	2	0	0	0	0	1	0	0	0	2	0	3	0	0	0	0	0	0	0	0	1	0	0	6	1	8	5	0	5	9	1	14	4	1	10	3	0	0	2	2	14	7	1	2	0
YDR407C	438	324	69	950	412	230	126	144	752	447	333	2541	37	582	333	457	409	460	363	71	69	582	277	107	741	137	356	1161	398	1115	727	1424	397	2366	3417	2440	447	198	523	1125	396	2214	226	223	454	909	1128	904	241
YDR408C	2654	1520	269	10108	3757	1817	448	408	2804	1604	2132	11194	184	3422	1405	3630	3275	3946	1602	392	233	6781	2641	658	4917	854	1644	7554	2634	6107	1974	2072	1049	8271	7117	6567	1561	1080	1718	11321	1765	10777	586	1330	2071	4275	4948	5015	2312
YDR409W	175	45	27	733	160	102	32	52	168	99	193	724	25	210	160	300	195	344	130	32	23	188	222	20	478	65	159	831	256	447	146	487	139	930	917	738	245	127	402	826	274	1223	107	113	283	335	701	560	87
YDR410C	474	285	100	1178	825	412	100	91	496	249	240	1654	54	473	231	622	815	696	469	92	53	1154	275	115	1066	202	354	2075	446	1257	556	758	327	1809	1407	1145	352	200	596	1846	396	1324	264	265	631	1446	1262	1221	406
YDR411C	980	454	138	3517	1080	630	217	88	793	512	508	2467	68	699	419	1796	1246	1708	675	137	91	2255	726	257	1641	315	343	1935	707	1237	594	885	345	2402	1541	1679	514	301	582	3198	878	4932	306	382	843	1259	1800	1517	804
YDR412W	9	16	7	75	47	24	1	0	11	2	1	19	3	30	26	124	30	47	42	6	3	85	22	15	120	10	104	77	39	148	8	99	3	19	46	12	51	36	127	98	71	512	21	68	55	67	81	81	15
YDR413C	0	0	0	2	1	0	0	0	0	0	0	0	0	0	0	0	0	0	0	0	0	0	0	1	0	0	0	4	1	0	0	0	0	0	0	0	0	0	0	1	0	0	0	0	0	0	0	2	0
YDR414C	275	151	44	245	206	95	47	16	234	42	39	718	23	211	106	134	209	138	137	46	16	215	59	18	447	86	281	524	80	384	247	466	161	456	386	300	172	99	335	370	125	331	79	136	194	268	344	214	182
YDR415C	500	337	75	691	349	185	77	97	502	116	115	1233	51	783	443	346	375	483	523	106	80	516	150	66	936	195	446	677	210	483	449	350	263	755	665	438	591	221	349	922	263	992	263	397	595	483	505	388	403
YDR416W	155	77	20	197	87	36	22	21	123	63	50	258	7	171	145	85	85	125	186	23	10	128	34	12	276	56	226	294	67	242	154	178	92	231	408	247	175	40	249	289	75	505	78	104	235	198	231	204	111
YDR417C	0	0	0	13	11	10	0	0	7	0	2	21	0	1	0	3	7	7	18	0	0	14	0	0	17	0	0	16	2	10	6	0	3	23	18	0	1	3	0	17	0	17	0	0	0	6	25	40	20
YDR418W	5229	2712	1330	11954	5232	2742	279	165	1151	402	551	2855	1061	8472	4215	8866	6919	7286	6802	1301	1027	12220	4364	1236	11368	2822	6660	10308	2271	5956	781	1762	548	1234	1820	1224	9109	3702	9315	17842	3847	18097	2851	5932	6520	8637	9795	7036	5263
YDR419W	159	70	19	311	154	79	30	50	181	57	84	615	13	153	100	162	149	123	102	45	22	219	64	30	435	78	189	469	136	412	169	209	113	583	651	352	226	101	208	461	111	825	70	76	174	316	551	218	81
YDR420W	294	169	43	453	190	101	47	50	263	90	152	571	46	447	236	234	199	299	310	65	33	224	74	36	701	126	363	1384	286	651	154	321	132	570	644	598	486	234	486	800	313	1410	175	233	315	573	354	601	183
YDR421W	272	83	23	303	128	66	40	83	271	136	129	629	22	289	168	230	130	187	212	49	16	296	62	50	349	43	157	497	113	598	267	655	186	839	902	773	282	119	288	568	136	653	112	285	296	511	930	391	77
YDR422C	377	286	73	775	260	120	105	82	425	193	253	1025	74	669	326	567	319	491	396	143	72	447	282	61	996	189	589	1348	362	945	532	1065	305	1534	1748	1024	563	232	705	1373	416	2517	227	319	556	806	1029	820	290
YDR423C	288	102	48	705	359	203	90	70	460	166	168	1424	53	429	292	461	283	465	312	109	31	708	247	107	740	116	364	1367	187	753	418	698	221	1334	853	729	561	238	654	1253	263	1790	317	370	479	915	1209	667	171
YDR424C	295	81	36	991	245	173	43	32	126	90	102	366	31	429	189	250	146	265	324	50	39	520	282	48	399	44	124	543	129	325	144	7	61	329	277	135	328	90	229	685	101	823	112	179	257	280	386	265	164
YDR425W	103	57	19	343	137	83	34	41	235	110	98	731	16	138	168	245	177	271	130	18	29	244	114	31	333	46	141	323	132	230	125	294	86	426	369	424	116	58	150	565	148	535	76	49	106	221	151	236	61
YDR426C	28	2	4	90	23	16	2	1	8	6	3	27	0	24	16	39	42	41	10	4	1	36	3	5	31	2	5	43	17	50	7	1	0	56	16	12	19	3	5	113	24	27	8	15	10	34	98	35	0
YDR427W	1019	592	149	2029	1168	699	173	192	1044	401	320	3202	96	1014	804	1059	935	986	964	166	92	1576	251	190	1328	257	953	1646	421	1222	604	1455	488	1309	1504	747	1239	385	1194	1654	529	2412	610	755	1273	1545	2134	872	461
YDR428C	128	53	15	117	164	76	9	11	72	26	11	309	11	162	102	154	239	166	143	28	11	284	39	31	322	51	107	490	77	254	136	212	40	274	300	172	319	61	252	602	154	334	90	119	259	411	282	200	95
YDR429C	896	592	191	1349	562	327	63	52	384	77	50	440	202	1549	1278	1396	804	1163	1534	320	191	1253	264	229	1308	304	1469	1307	379	1442	217	487	153	333	501	278	2411	547	2354	2287	590	4560	716	1720	1259	1145	2372	1075	444
YDR430C	1090	653	131	1412	540	285	119	126	658	218	253	1518	115	1060	647	522	463	634	793	208	106	683	239	102	2138	391	935	1916	506	1199	768	1281	359	1761	1786	1369	1156	456	1323	1677	425	2184	652	573	1094	1140	1603	897	542
YDR431W	0	0	0	6	1	0	0	0	5	0	2	1	0	1	0	0	0	0	0	0	0	2	0	0	0	0	1	3	0	2	0	1	0	2	0	7	3	0	1	2	2	7	3	1	0	0	7	3	1
YDR432W	1939	1841	386	1627	1100	503	442	316	2761	393	418	7173	290	3160	1314	2209	3561	2885	2363	485	456	3101	1631	309	8182	2031	4296	5156	1073	3206	2565	3776	1208	6607	5789	3581	1816	2336	4410	11266	3126	16290	1665	3303	4243	3640	8106	4182	1894
YDR433W	0	0	0	0	0	0	0	0	0	0	0	0	0	0	0	0	0	0	0	0	0	0	0	0	0	0	0	0	0	0	0	0	0	0	0	0	0	0	0	0	0	0	0	0	0	0	0	0	0
YDR434W	373	226	50	598	341	162	36	54	390	143	180	1083	31	364	171	436	365	389	354	99	41	628	179	84	714	132	306	804	265	689	309	532	177	645	713	601	384	177	252	715	284	1270	153	307	418	617	733	686	228
YDR435C	285	162	41	914	349	196	119	109	710	298	256	1937	35	619	281	802	589	808	276	70	49	622	150	62	515	104	262	864	167	766	630	834	408	1650	1302	814	544	195	292	1597	365	2381	148	255	233	567	853	334	316
YDR436W	531	319	70	905	529	233	240	148	1342	442	674	4623	61	674	417	738	798	670	568	76	66	752	346	93	1768	234	501	3035	377	1280	1472	1198	618	6015	4192	2598	436	351	683	3015	484	2813	310	452	597	1430	1252	994	289
YDR437W	108	31	17	246	143	96	17	28	165	52	59	537	3	80	84	87	97	179	64	12	3	166	81	23	174	42	59	409	96	284	194	75	81	594	297	305	86	36	66	330	62	175	44	40	134	173	244	180	86
YDR438W	279	108	36	449	245	110	75	77	359	181	166	1299	14	183	152	177	177	180	146	51	29	282	87	18	524	69	76	1177	215	727	377	123	261	1911	1097	937	175	102	175	994	165	632	81	107	118	481	562	322	182
YDR439W	43	40	4	175	66	21	11	16	76	43	53	148	7	67	29	120	29	90	52	18	4	114	30	27	141	22	7	151	61	147	81	47	58	110	138	138	84	39	137	120	105	251	36	71	80	85	140	145	26
YDR440W	77	38	11	175	89	50	19	3	58	50	25	195	11	145	107	178	96	141	80	17	6	177	44	48	240	43	79	302	85	269	48	127	52	137	201	130	146	59	121	282	144	615	51	112	202	224	345	243	58
YDR441C	97	76	15	884	472	249	30	6	58	101	72	345	36	260	128	770	672	842	205	32	25	782	208	83	528	128	147	1685	566	1090	99	134	60	612	270	347	273	174	353	2486	459	2394	108	190	218	796	785	921	232
YDR442W	0	0	0	0	0	0	0	0	1	0	0	3	0	0	0	0	1	0	0	0	0	1	0	0	0	7	0	1	0	6	0	0	0	8	0	0	0	0	0	0	2	0	0	0	0	0	14	0	0
YDR443C	549	216	80	891	257	143	70	93	443	224	259	1242	47	547	334	372	326	373	314	81	57	484	147	75	881	147	398	1250	428	810	331	802	352	1325	1643	1263	408	187	414	1128	305	1565	200	174	675	703	1013	724	347
YDR444W	281	87	26	404	156	79	35	43	199	78	64	383	37	343	189	273	187	236	207	52	37	308	98	47	570	89	397	897	155	995	159	659	123	631	1107	469	428	141	561	951	223	1554	132	256	439	483	889	462	221
YDR445C	0	0	0	0	0	0	0	0	5	0	0	4	0	0	0	0	0	0	0	0	0	0	0	0	0	0	0	0	0	0	0	0	0	1	0	0	0	0	0	0	1	0	0	0	0	0	0	0	0
YDR446W	0	0	0	2	0	0	0	0	0	0	0	0	0	1	0	0	2	1	6	0	2	0	0	0	0	0	0	0	0	0	5	0	0	0	0	1	0	0	0	0	0	0	0	0	0	0	0	7	3
YDR447C	7845	8365	1125	22817	7553	4209	172	168	953	507	343	6401	771	13314	5801	10890	9067	12836	8657	1532	945	15710	2472	1575	10506	2627	7988	16564	3678	16398	655	1536	412	1309	2006	1093	10241	3344	12656	33658	4706	23521	4876	12867	10102	13569	43907	8259	8031
YDR448W	83	57	16	118	45	28	9	18	67	12	14	139	5	109	83	64	39	53	102	30	11	87	20	22	142	36	114	184	32	148	105	231	69	166	186	137	180	52	162	170	48	108	60	141	77	144	160	105	65
YDR449C	36	60	11	53	34	27	1	0	2	2	0	8	12	102	106	122	49	73	139	16	11	101	0	20	123	34	147	126	54	104	2	103	4	15	2	8	186	54	181	164	108	328	59	114	103	88	136	84	29
YDR450W	6033	3720	1085	9668	4601	2207	193	209	1546	355	426	3853	522	7863	3391	6115	5006	5148	6541	1308	731	8976	2224	912	9089	2085	6255	8378	2213	4351	620	1158	470	1264	1402	960	6298	2887	5544	15262	3200	14788	2503	4003	4996	5550	7364	3834	5180
YDR451C	448	311	95	865	506	266	123	96	614	163	172	1464	32	377	124	222	202	130	151	11	31	239	145	38	1005	209	331	858	170	452	504	785	302	1153	731	732	344	203	344	786	123	643	84	104	283	228	231	260	366
YDR452W	966	397	92	1516	634	390	102	250	859	532	321	2465	55	504	642	796	517	814	537	167	75	949	367	203	1042	247	565	1642	623	1638	623	1716	539	1898	3422	2110	904	320	1052	1557	694	4189	299	699	923	1300	1951	1457	306
YDR453C	350	139	72	717	279	159	225	302	1126	299	274	2992	30	413	355	385	358	514	5602	1650	816	6737	2011	1093	892	118	279	792	127	538	1512	1300	545	1511	1118	686	465	171	459	964	229	1481	3882	5893	8406	6990	9567	5373	528
YDR454C	2751	1606	358	5503	3440	1561	144	139	952	390	447	3212	276	3832	2175	3225	4175	3894	2632	700	354	6860	2197	564	5366	1085	2383	4351	1127	3860	690	653	460	1898	2299	1832	2708	1260	2073	10405	2466	10810	1323	1879	3026	3792	4825	3395	2013
YDR455C	0	0	0	2	1	0	0	0	0	1	0	2	0	0	0	0	0	0	0	0	0	0	0	0	0	0	0	1	0	0	0	0	0	0	0	0	0	0	0	2	0	0	0	0	0	0	0	0	0
YDR456W	1666	1604	262	1671	1089	540	271	250	1717	488	341	5372	205	2736	1121	1686	2205	1612	1870	219	274	2226	524	241	4326	749	1891	4922	838	2557	2339	2393	1094	6128	4702	3230	2329	1268	2864	8044	1238	5365	1376	1387	2954	4243	4273	2580	1538
YDR457W	2625	1648	273	4085	1474	791	233	383	1680	730	752	3846	272	3609	3011	2249	1580	2516	2745	684	253	2355	895	388	4463	852	2057	6630	2119	5968	1400	2851	1015	4628	6532	4442	2951	1368	3459	6142	2359	11106	1271	2336	3685	4298	6721	4492	1305
YDR458C	115	51	10	252	93	59	31	41	100	120	48	315	14	92	136	192	92	150	79	21	11	196	73	44	163	39	140	370	148	471	117	173	86	317	628	456	166	38	227	329	152	838	80	180	194	281	523	319	48
YDR459C	234	113	16	699	455	222	75	156	570	255	220	2509	19	243	182	313	447	379	244	55	23	734	191	92	879	134	187	1423	336	1195	543	894	351	3029	2148	1490	248	155	327	1525	353	1473	92	221	313	884	806	724	207
YDR460W	126	81	13	221	87	43	22	39	162	67	51	291	7	146	59	151	69	174	130	37	5	166	29	41	161	45	108	203	76	256	158	96	80	312	336	327	144	59	124	238	96	449	63	113	139	166	334	201	79
YDR461C-A	725	177	72	2481	617	274	143	127	1009	659	946	3347	32	405	264	662	442	489	319	128	30	852	413	117	1262	199	139	1267	436	640	586	674	386	2061	887	1346	277	287	197	1431	225	1440	144	210	288	403	626	653	395
YDR461W	894	475	322	4505	2690	1593	273	56	682	638	437	4451	265	1704	690	3425	2267	2193	1094	158	198	3850	956	522	1703	257	622	3014	722	2373	335	867	194	1462	1192	965	720	330	985	3403	684	6187	371	681	852	1383	1527	1886	317
YDR462W	238	77	55	1263	394	205	74	42	327	150	314	838	34	352	248	515	328	535	330	59	50	635	323	85	530	104	216	817	226	528	397	449	239	1171	758	727	223	178	286	1021	259	1132	134	161	318	448	407	476	220
YDR463W	236	144	35	417	142	71	53	89	354	92	132	514	26	328	259	266	158	304	311	78	40	298	146	60	542	101	298	431	146	345	294	608	175	536	660	550	304	142	474	592	255	1217	132	234	364	296	402	325	145
YDR464C-A	0	0	0	0	0	0	0	0	0	0	0	0	0	0	0	0	0	0	0	0	0	0	0	0	0	0	0	0	0	0	0	0	0	0	0	0	0	0	0	0	0	0	0	0	0	0	0	0	0
YDR464W	227	117	33	387	89	53	33	19	127	61	66	264	26	287	245	264	91	198	225	67	42	245	91	36	302	81	180	502	267	608	110	140	102	331	508	399	259	150	374	428	229	1810	93	238	353	249	417	500	137
YDR465C	153	258	34	352	271	118	14	1	86	5	16	201	34	445	259	366	351	301	303	84	35	560	138	45	685	148	766	524	166	612	40	187	27	61	184	76	561	144	662	930	277	1862	156	374	480	480	573	354	287
YDR466W	215	94	30	436	160	85	50	59	252	144	133	610	16	228	141	165	136	211	196	77	22	200	112	46	423	97	204	579	207	455	182	322	156	548	780	635	170	98	301	377	185	1000	112	89	279	370	390	424	65
YDR467C	6	1	0	13	0	0	0	0	3	0	4	9	0	2	6	7	6	1	1	1	0	2	0	0	8	0	11	22	6	21	7	0	4	10	14	21	3	0	33	13	6	56	4	5	11	7	46	7	4
YDR468C	122	43	24	334	120	66	26	22	66	69	46	281	9	131	54	189	101	210	97	37	6	166	197	35	135	37	166	348	86	317	101	187	71	271	453	207	84	51	196	396	146	885	77	122	134	235	350	235	49
YDR469W	32	15	7	201	96	54	10	11	32	34	33	140	11	62	53	153	60	70	58	11	8	128	19	32	179	9	23	239	67	157	69	47	44	131	78	94	91	31	62	260	84	515	33	41	106	159	197	118	30
YDR470C	264	176	43	604	225	119	63	54	384	132	118	985	25	330	226	342	230	257	239	80	35	338	148	54	827	126	194	689	134	402	333	660	203	785	619	467	340	167	380	983	205	1506	196	179	394	403	240	358	213
YDR471W	3112	2349	572	5349	2791	1332	69	79	405	148	169	1983	508	7771	2704	4882	4788	3853	5058	875	651	5788	1498	634	5986	1349	4577	5398	1222	4748	285	891	210	585	993	542	5230	2139	6249	12882	2422	11347	1877	4202	3791	4906	7732	2818	2285
YDR472W	343	139	49	301	161	116	52	39	314	62	83	642	30	426	282	252	229	198	486	128	46	523	156	61	564	126	288	508	168	404	306	517	165	636	613	346	454	176	276	770	235	1040	242	400	441	552	496	392	200
YDR473C	47	21	5	99	23	24	3	15	27	44	15	108	4	54	59	126	26	69	37	7	3	72	0	32	72	4	19	84	48	136	39	156	35	79	232	144	56	23	51	126	63	571	24	29	76	55	168	98	17
YDR475C	1130	418	102	2357	848	394	209	265	1353	556	726	4416	73	1332	868	1275	1092	1719	1097	312	129	2084	1066	306	1869	298	899	3576	972	2240	1319	2308	809	4447	4561	3058	946	432	1195	4089	854	5437	641	913	1858	3109	4015	2670	442
YDR476C	652	448	121	3806	1680	707	225	111	1109	737	858	4947	83	831	327	1776	2085	2023	580	90	113	3129	1062	276	2058	450	994	4041	1547	2931	1138	1852	446	5794	4183	3567	486	262	904	6520	926	7623	437	659	811	2243	2775	2254	788
YDR477W	540	524	96	476	246	134	124	85	949	190	128	1489	88	764	657	452	309	386	710	146	102	529	139	94	1232	273	826	855	254	825	752	1242	531	1003	1638	986	860	455	1059	991	444	2042	536	930	1005	742	1141	785	422
YDR478W	12	11	1	48	15	5	1	1	11	2	10	18	2	25	12	15	4	23	15	6	1	31	12	2	59	4	0	37	8	63	9	8	5	25	13	27	27	0	31	36	10	166	8	6	8	21	26	36	0
YDR479C	490	325	68	1244	483	283	200	256	1237	414	406	4048	49	685	397	676	603	943	601	208	56	1000	574	147	1290	177	581	1952	392	1758	1065	1716	599	3846	3662	2041	817	268	1142	2545	413	3641	410	455	777	1514	2220	1048	385
YDR480W	76	44	18	85	63	21	18	29	111	39	23	254	9	109	52	116	79	101	101	21	13	177	73	31	160	39	81	195	37	202	101	536	63	264	308	241	92	68	102	202	62	319	55	64	236	237	365	230	17
YDR481C	2391	1232	248	3526	1338	616	539	617	3629	1241	1395	9431	142	1942	1347	1914	1902	2807	1610	426	200	2605	1459	345	4371	760	1480	4015	1307	2977	3627	3792	2041	12663	8488	6513	1923	822	1561	6178	1412	5011	1128	1174	2286	2999	2863	2527	1702
YDR482C	206	77	19	872	285	125	36	14	202	111	304	556	15	349	83	295	168	202	117	26	20	419	138	25	500	51	91	728	211	561	183	202	66	684	748	378	154	53	92	660	143	1209	49	63	70	305	419	285	167
YDR483W	2593	2144	424	3204	2043	909	407	389	2743	609	542	6434	213	3974	2028	3078	3403	3253	2496	535	307	3628	984	406	5826	1397	3292	5457	1203	3656	2528	2509	1430	5716	4125	2997	3428	1608	3714	11061	2012	9717	1606	2136	3410	4706	6182	3614	2167
YDR484W	120	54	12	220	40	40	17	20	124	65	58	201	21	124	108	155	55	134	96	43	11	88	46	28	102	34	51	175	59	135	139	94	81	146	241	211	136	61	152	139	104	388	66	134	148	105	224	228	86
YDR485C	64	34	11	127	53	33	14	21	122	21	36	219	15	86	119	75	71	96	76	12	10	99	68	14	161	24	85	216	58	141	123	136	66	215	292	168	103	26	98	257	72	524	86	128	116	158	127	163	57
YDR486C	255	111	44	443	173	83	76	31	234	78	104	513	31	281	189	310	147	178	273	67	13	262	86	52	299	62	56	268	79	157	162	412	135	232	181	202	242	101	172	344	193	931	144	131	268	195	202	212	189
YDR487C	2641	1704	325	4502	1696	797	440	570	2668	1067	1141	7662	243	3056	1657	3169	3016	3179	6649	1916	931	14522	9191	2088	3265	913	1919	3325	1175	2958	1934	2835	1314	5967	4659	3744	1841	985	1822	6565	1867	6715	2368	3646	5866	7728	13245	7323	2174
YDR488C	276	192	39	663	373	151	59	75	348	174	214	1267	32	451	343	412	356	401	261	96	43	623	305	94	881	149	263	2109	471	1394	456	364	202	2151	1652	1062	335	132	286	1698	356	1789	170	314	372	1028	1442	865	279
YDR489W	95	57	13	205	106	43	28	32	129	46	45	619	2	99	55	88	123	89	59	34	9	183	60	28	130	38	80	342	41	194	152	498	91	428	410	227	113	67	97	281	104	321	46	118	96	242	274	199	59
YDR490C	753	350	109	1231	444	238	210	225	1378	539	566	3854	39	524	311	439	435	549	389	119	62	680	248	103	1125	270	548	1675	380	1083	1186	1694	640	5314	3799	2757	527	273	515	1569	370	2158	233	416	643	1155	1549	960	332
YDR491C	0	0	0	6	1	0	0	0	0	0	1	9	0	0	0	2	0	0	0	0	0	0	1	1	0	0	0	0	0	0	7	0	9	10	4	4	0	5	0	0	0	0	2	0	0	2	0	5	0
YDR492W	256	457	140	608	541	287	55	29	284	104	102	857	74	481	182	535	849	369	329	37	52	705	147	74	1072	293	594	1548	304	677	279	528	207	988	669	675	324	230	429	2029	368	2232	156	143	371	725	470	596	346
YDR493W	416	138	50	1283	532	276	45	39	285	165	255	1170	21	324	216	274	391	453	231	71	46	872	463	109	737	146	254	1077	356	596	466	227	235	1211	675	667	272	173	329	969	143	766	220	263	601	960	1130	472	187
YDR494W	232	84	34	329	170	83	34	40	191	73	50	440	21	220	209	234	130	205	180	44	24	230	120	63	358	54	139	388	144	293	148	544	124	424	482	323	385	106	329	372	164	964	103	193	269	276	430	332	67
YDR495C	59	31	22	111	39	35	10	27	63	60	20	137	5	69	68	143	35	89	76	54	5	62	42	32	112	36	70	146	88	203	86	232	70	162	351	274	133	31	68	118	121	531	53	74	155	98	130	204	7
YDR496C	210	120	39	155	85	50	1	1	3	4	1	24	24	331	318	252	115	201	233	18	29	137	24	34	509	115	468	327	118	287	24	9	4	17	28	11	554	162	361	356	188	898	161	173	493	207	323	167	126
YDR497C	26535	24189	4388	44040	24965	11352	3084	2586	19999	7178	6060	54368	2382	32364	14046	31692	37698	33291	14871	3144	2312	28987	8861	3658	43894	12276	19169	50759	16253	39868	11408	12352	6733	53200	35664	29443	16136	10445	18862	88028	17252	73857	5444	8718	14083	30436	36115	26304	24270
YDR498C	325	207	41	573	283	154	109	95	646	142	95	1163	45	824	363	456	276	325	325	90	57	489	119	92	578	87	194	621	129	532	479	679	277	859	587	485	613	183	556	783	230	1313	158	275	307	365	375	354	369
YDR499W	67	25	6	176	70	33	12	53	80	58	32	240	7	63	64	126	35	68	70	14	5	84	56	32	196	20	42	189	135	251	67	140	57	178	344	222	129	48	159	181	113	363	34	66	138	149	245	187	17
YDR500C	3566	2173	810	20712	11591	5142	207	115	1038	700	691	3852	668	7462	2963	9000	8449	10364	5998	682	719	23311	4968	1832	8030	1262	5406	15429	2908	10164	583	1048	438	1218	1958	1188	4709	1910	5065	16209	2496	18868	1846	3545	5114	10269	14811	10223	3564
YDR501W	18	32	5	44	17	17	23	13	124	30	34	224	3	54	76	49	33	36	99	3	9	58	35	8	119	19	65	94	27	53	121	65	41	210	234	106	61	48	139	122	37	250	73	93	116	164	118	153	31
YDR502C	3559	3935	528	2203	1711	746	2789	3336	16508	3537	3572	28814	511	5974	3858	2981	3023	2892	4094	985	559	3927	1084	446	5812	1829	4212	2445	761	2600	11706	22485	8084	18582	22593	13635	5201	2225	5140	5356	1631	5802	1822	3420	4619	3367	5847	2810	2752
YDR503C	437	168	35	1235	411	214	59	91	470	121	145	1344	23	324	237	342	343	316	261	68	36	595	218	85	457	70	267	739	144	547	331	455	157	779	700	385	259	153	225	838	136	995	98	255	257	482	718	378	234
YDR504C	30	12	8	37	13	20	2	0	17	16	13	81	2	16	0	26	16	19	37	4	4	48	2	5	38	4	8	96	15	31	24	5	21	88	129	118	34	4	39	114	14	43	23	9	22	114	94	41	13
YDR505C	789	328	85	1091	430	270	137	158	759	320	334	1910	54	595	346	548	367	594	685	153	60	991	434	159	1241	205	406	1863	471	1052	614	759	425	1552	2103	1420	685	265	460	1471	509	2610	432	682	759	1469	1571	1371	310
YDR506C	185	113	10	310	112	57	35	63	211	91	76	503	3	123	89	110	83	92	121	21	17	147	86	19	266	52	178	433	105	302	140	304	94	611	601	392	146	44	167	366	80	544	63	52	133	215	269	154	85
YDR507C	377	183	29	494	180	104	19	74	122	67	98	274	29	390	316	373	197	369	338	64	40	341	198	78	508	106	422	549	225	522	136	367	103	505	1029	636	415	151	771	702	373	1880	143	427	531	477	777	619	166
YDR508C	3538	3530	743	4907	2208	1256	209	130	1303	333	405	4149	569	5215	2273	2203	2856	2575	3632	594	567	3776	1538	440	9732	1797	4117	9122	1850	5711	1366	2437	993	4277	4335	3005	3505	2473	5327	9943	2158	10994	2405	3382	5073	6444	6723	4610	4257
YDR509W	0	0	0	0	0	0	0	0	0	0	0	0	0	0	0	0	0	0	0	0	0	0	0	0	0	0	0	0	0	0	0	0	0	0	0	0	0	0	0	0	0	0	0	0	0	0	0	0	0
YDR510C-A	0	0	0	4	3	0	1	0	0	1	1	4	0	0	0	1	2	7	2	6	0	9	0	5	15	0	6	3	0	2	0	78	0	8	4	0	0	1	5	4	0	0	0	0	0	7	15	1	0
YDR510W	242	181	107	869	480	224	67	53	397	100	172	1058	102	451	358	549	595	624	492	147	75	928	494	127	1498	249	926	1249	371	866	434	578	233	700	592	467	689	417	1130	1941	528	2249	363	845	641	702	1438	951	343
YDR511W	156	89	22	624	649	281	40	54	292	144	164	1599	22	284	117	411	613	474	201	74	18	912	344	148	564	71	299	1565	233	1093	302	548	135	1350	1183	568	299	107	202	1530	308	1256	163	278	372	1219	2005	815	190
YDR512C	195	62	33	573	280	173	48	47	201	115	195	1202	12	122	99	240	195	256	224	81	27	714	267	107	446	44	125	710	192	409	254	119	130	847	585	438	127	75	99	913	221	823	141	267	311	965	620	640	121
YDR513W	2044	1050	254	5883	2140	1054	522	804	4170	1552	1627	23790	119	1419	1133	1659	2392	4791	4169	1537	426	9747	2894	1239	3646	689	2154	3738	904	3884	3654	6479	2103	11929	6787	4345	1580	746	1981	6791	1516	7392	3025	6038	5905	7596	12484	7401	976
YDR514C	166	115	25	453	261	143	11	17	78	37	36	298	11	226	123	246	254	217	140	27	19	293	76	43	309	78	323	804	187	548	51	284	30	304	387	179	247	88	320	728	189	828	73	112	219	268	552	246	112
YDR515W	82	24	11	86	25	14	9	6	52	19	6	41	10	57	48	84	22	53	45	13	2	28	12	18	80	15	25	80	69	108	28	67	14	38	27	71	98	21	132	90	55	256	38	98	128	78	122	93	21
YDR516C	6190	3439	746	7427	2370	1186	2256	2202	14031	2940	2683	22649	465	7430	4634	5144	6094	7495	3618	1132	451	4461	1760	625	9665	2629	3509	7077	2206	7641	10945	16961	8586	29196	22878	16585	5978	3385	6659	20619	4520	20109	3924	4442	8705	6837	11015	4478	4422
YDR517W	2734	1901	365	5258	2563	1013	609	636	3498	1723	1824	18729	212	3036	1697	3624	4742	5124	1796	644	319	5955	2623	674	6153	1302	2105	10283	2710	6435	3929	3897	2225	24837	16529	12363	2100	1581	2476	15723	3348	13248	1424	1804	3842	10114	10729	8303	2377
YDR518W	742	353	104	603	314	200	109	87	552	139	99	1082	48	681	425	488	399	498	548	136	61	532	217	78	742	215	462	645	151	356	414	598	276	751	641	674	662	332	793	1298	331	1354	296	400	799	616	576	405	590
YDR519W	878	366	41	1487	783	327	47	103	427	188	130	1806	39	576	451	793	968	841	488	132	76	1432	319	146	1176	223	701	1482	314	1556	378	593	258	1198	1185	704	562	298	558	2293	500	1908	327	477	580	1095	2074	903	527
YDR520C	187	72	22	154	82	44	25	67	120	64	45	358	14	182	152	154	78	88	134	31	16	113	35	26	239	39	123	389	86	324	133	238	108	427	550	321	227	52	335	304	95	629	67	135	159	223	278	225	66
YDR521W	0	0	0	0	0	0	0	0	1	2	0	0	0	0	0	0	0	0	0	0	0	0	0	1	0	0	0	0	0	0	0	0	0	0	0	0	0	0	1	0	0	0	0	0	0	0	0	0	0
YDR522C	0	0	0	0	0	0	0	0	1	0	0	1	0	0	0	0	0	0	0	0	0	0	0	0	0	0	0	0	0	0	5	0	0	5	5	0	0	1	0	0	0	0	0	0	0	0	0	0	3
YDR523C	0	0	0	3	0	1	1	1	3	3	1	4	0	9	0	10	1	4	6	4	0	10	0	4	4	1	0	27	0	0	12	0	0	7	29	8	4	0	0	6	4	9	1	0	0	3	10	9	0
YDR524C	106	64	18	302	243	133	28	45	146	74	45	473	20	137	152	215	176	147	145	53	8	287	123	51	243	84	148	674	127	396	127	455	49	366	449	355	220	80	225	440	165	718	91	77	201	471	344	353	118
YDR524C-A	9	0	0	2	9	4	5	0	6	4	0	18	1	2	0	4	2	8	0	0	1	20	0	1	16	5	6	20	7	1	12	1	6	36	39	23	7	5	5	4	5	3	1	0	0	4	8	10	11
YDR524C-B	5114	4953	1767	9764	14712	5459	1379	744	8618	2256	3326	30489	2044	22312	6537	12132	20481	9398	14665	2027	2520	28449	5648	2360	26765	5551	12061	23561	3595	11800	7437	11647	3188	22679	14462	11091	12952	9949	18245	49737	6635	30794	8269	10877	13398	18910	18377	11997	8776
YDR524W-C	0	0	0	0	0	0	0	0	0	0	0	0	0	0	0	0	0	0	0	0	0	0	0	0	0	0	0	0	0	0	0	0	0	0	0	0	0	0	0	0	0	0	0	0	0	0	0	0	0
YDR525W	2	0	0	6	5	1	0	0	0	2	2	6	0	0	7	4	2	0	0	2	0	10	0	1	0	1	0	16	3	25	1	0	0	27	15	9	0	0	0	11	1	0	0	0	0	5	8	8	0
YDR525W-A	289	154	81	1266	981	541	135	80	510	427	325	2630	42	355	196	983	946	1306	382	67	49	1212	254	127	760	123	365	1616	569	1384	551	894	345	2829	2236	1738	266	177	285	2061	716	2149	243	386	470	1304	1223	1066	151
YDR526C	0	0	0	0	5	1	1	0	0	1	0	2	0	0	0	0	0	0	1	0	0	12	0	0	0	0	0	5	0	6	6	0	1	13	17	3	1	0	0	16	0	0	2	0	0	3	23	8	0
YDR527W	91	55	7	252	119	48	15	49	87	42	72	251	7	155	64	140	118	156	111	42	5	315	47	34	333	35	132	345	102	172	130	311	78	336	437	272	188	80	220	346	86	774	84	144	129	278	479	216	47
YDR528W	30	22	9	43	36	15	4	1	41	12	12	76	3	32	28	18	9	17	25	0	5	16	0	2	222	21	124	185	48	101	51	107	50	161	122	105	68	35	86	66	29	96	19	57	54	65	38	72	18
YDR529C	1576	603	141	3646	1674	742	183	403	1588	822	769	7560	118	1429	1136	1394	1293	1924	1267	339	125	2938	1357	373	2073	361	681	2529	564	1300	1289	1514	871	3385	2013	1703	1240	713	874	3216	833	2418	565	740	1444	1563	2003	1552	830
YDR530C	375	177	35	758	337	141	198	183	974	479	576	3746	33	436	206	500	486	572	315	35	47	601	279	66	810	141	296	1118	252	1047	942	1155	408	4138	3458	2355	299	220	452	1668	443	2235	151	230	318	669	1054	554	208
YDR531W	926	375	129	1132	606	284	148	137	851	383	373	2463	72	855	510	738	628	525	706	150	89	937	310	139	1133	313	601	1186	237	811	793	1376	560	2013	1613	1195	764	270	605	1823	351	1618	382	620	988	879	1011	796	512
YDR532C	40	8	4	78	24	21	6	8	20	31	11	105	7	17	61	50	27	48	26	13	5	79	30	14	69	9	7	67	26	159	33	216	12	108	87	99	20	18	51	94	45	133	21	33	74	100	132	44	31
YDR533C	1281	362	157	1800	680	390	180	205	927	434	425	2770	62	845	613	762	755	1003	2599	882	315	4261	1538	656	2145	309	1144	2554	493	2994	1148	1015	508	2825	2179	1212	987	353	1173	2877	586	2469	1876	2427	3674	4528	8326	3452	1078
YDR534C	0	5	0	11	7	2	3	6	12	7	15	70	0	9	2	5	5	9	5	0	0	11	0	3	31	3	0	63	9	41	17	3	5	100	86	34	8	5	13	67	10	41	5	1	2	22	22	49	0
YDR535C	0	9	3	20	17	6	2	5	10	10	14	78	3	20	17	29	20	16	11	5	1	33	11	4	20	0	6	35	2	9	13	0	5	59	20	50	12	3	30	47	15	33	6	1	0	22	22	26	0
YDR536W	0	1	0	11	4	2	3	1	10	4	12	60	0	11	6	8	7	2	1	0	2	14	0	0	0	1	0	16	0	15	4	0	14	60	64	53	3	1	0	15	4	55	2	0	0	9	2	0	0
YDR537C	2	0	0	15	7	2	0	0	2	0	4	19	0	1	0	3	0	0	5	2	0	1	0	0	2	0	0	9	0	11	1	0	0	13	21	8	1	0	0	4	1	0	0	0	0	0	2	0	0
YDR538W	143	108	32	353	241	99	51	81	304	138	107	812	24	335	139	228	330	315	200	77	14	413	172	33	506	93	174	520	120	342	324	536	113	1033	674	403	319	160	301	1321	198	765	144	203	313	455	601	249	192
YDR539W	776	496	85	559	261	148	120	117	865	142	134	1261	97	1259	609	365	506	399	693	170	104	594	199	75	1072	312	782	886	223	824	632	1027	420	1066	1115	622	1045	370	1193	1223	278	1592	359	819	938	712	1005	460	509
YDR540C	11	1	3	51	11	10	4	5	41	34	14	102	0	12	45	28	15	32	25	3	0	30	20	7	3	8	0	29	5	43	26	156	7	35	32	31	28	2	0	19	11	0	4	15	25	13	66	28	4
YDR541C	120	61	11	170	96	68	39	30	248	101	53	519	21	188	82	119	89	91	143	36	12	205	39	33	192	44	90	326	105	320	240	366	171	407	541	268	177	75	197	290	73	201	49	91	161	157	220	177	114
YDR542W	1	0	0	0	1	0	0	0	0	0	1	0	0	0	0	0	1	0	1	0	0	0	0	0	0	0	0	0	1	0	1	0	0	0	4	0	0	0	0	0	0	0	0	0	0	0	0	0	0
YDR543C	0	0	0	0	0	0	0	0	0	0	0	0	0	0	0	0	0	0	0	0	0	0	0	0	0	0	0	0	0	0	0	0	0	0	0	0	0	0	0	0	0	0	0	0	0	0	0	0	0
YDR544C	0	0	0	0	0	0	0	0	0	0	0	0	0	0	0	0	0	0	0	0	0	0	0	0	0	0	0	0	0	0	0	0	0	0	0	0	0	0	0	0	0	0	0	0	0	0	0	0	0
YDR545C-A	0	0	0	0	0	0	0	0	0	0	0	0	0	0	0	0	0	0	0	0	0	0	0	0	0	0	0	0	0	0	0	0	0	0	0	0	0	0	0	0	0	0	0	0	0	0	0	0	0
YDR545W	0	0	0	0	0	0	0	0	0	0	0	0	0	0	0	0	0	0	0	0	0	0	0	0	0	0	0	0	0	0	0	0	0	0	0	0	0	0	0	0	0	0	0	0	0	0	0	0	0
YEL001C	1967	1026	276	3497	1695	942	175	180	985	383	404	4346	177	2234	1325	2007	2462	2682	1808	404	241	4038	1395	357	3028	524	1232	2887	544	1940	931	1094	535	2415	1874	1152	1938	722	1947	7688	959	7187	945	1168	2233	2988	3102	2102	1807
YEL002C	3108	1783	352	1783	1555	687	323	416	2407	479	331	5191	266	2943	2226	2169	3003	2276	2504	599	324	3585	549	350	4783	1013	2522	3742	594	1871	1994	2800	1261	3842	2921	1933	3632	1483	3339	8039	1395	6400	1705	1953	3529	4324	3642	2035	2185
YEL003W	265	115	36	615	308	168	31	13	135	66	46	445	38	257	183	618	453	740	354	55	32	657	144	103	415	36	547	733	108	473	118	169	65	270	321	141	506	70	272	1203	149	1124	239	244	474	930	1434	541	31
YEL004W	59	35	7	175	74	71	4	12	81	48	44	314	6	67	32	107	77	103	47	18	7	201	14	33	155	24	59	328	59	179	57	245	48	251	193	154	55	12	61	214	33	191	37	56	53	150	187	174	17
YEL005C	58	18	11	236	112	77	19	35	179	102	73	432	10	60	36	150	81	154	57	23	8	203	111	36	248	27	75	297	107	221	113	372	67	274	343	285	74	16	114	284	68	427	31	138	150	190	214	169	75
YEL006W	325	174	52	1231	404	191	131	111	681	269	313	1341	38	668	222	640	358	429	395	49	53	738	180	94	848	108	300	1294	311	1053	598	1153	341	2138	1754	1241	415	146	389	1693	280	2232	135	220	318	666	738	710	225
YEL007W	303	217	58	942	565	291	112	109	428	173	202	1829	61	273	274	384	373	495	291	79	37	554	206	77	1287	193	328	2251	596	1268	617	1148	349	2095	1676	1333	243	165	479	1561	443	1937	203	210	337	910	876	937	251
YEL008C-A	0	0	0	13	20	4	0	0	4	1	2	39	0	12	0	16	14	31	4	2	1	29	2	4	20	0	0	54	14	27	3	82	0	19	20	15	5	0	0	21	22	150	2	31	21	26	37	27	1
YEL008W	52	5	4	63	61	17	7	4	27	30	27	197	5	13	29	53	51	63	17	1	4	81	15	14	110	4	16	161	62	155	20	43	15	201	186	134	15	7	2	180	36	56	10	49	25	105	291	117	0
YEL009C	3844	2061	494	4558	3241	1340	569	806	4571	1028	929	10922	397	5340	3264	4246	3669	3661	4365	1069	620	4316	1129	509	8285	2024	7140	14323	3318	16500	4998	10451	2809	7232	9380	4498	5690	2805	9169	12977	4537	19969	2778	6892	6732	7471	21092	6460	2169
YEL009C-A	0	0	1	11	1	0	3	0	2	3	4	26	0	0	2	6	7	13	0	0	0	3	0	0	1	1	0	7	1	0	0	0	2	3	7	1	1	2	0	4	2	0	2	0	0	11	11	2	0
YEL010W	0	0	0	1	0	0	0	0	0	0	3	4	0	0	0	0	0	2	0	0	0	0	0	0	0	0	0	0	0	0	0	0	0	1	0	0	0	0	0	0	0	0	0	0	0	2	0	0	0
YEL011W	1418	756	226	2280	664	414	766	607	4663	1157	1266	9415	317	5644	3264	4602	4347	6464	1784	436	216	2901	832	328	2483	377	1021	3274	990	3285	3230	4307	1743	8730	7787	5365	4482	2137	4544	17356	4483	21027	986	1244	1868	3080	3558	2899	674
YEL012W	181	61	19	232	110	58	48	49	201	105	70	633	6	170	84	131	105	145	132	44	24	278	62	48	355	30	136	327	71	367	154	782	142	460	700	356	163	70	275	320	126	646	104	210	228	293	785	276	119
YEL013W	1936	1209	204	2380	1399	690	253	355	1831	663	533	4506	139	1486	1251	1355	1170	1364	1366	369	208	2027	354	261	3476	665	1643	3461	1084	2829	1449	2235	929	3802	3733	2463	2257	724	1921	3653	981	4416	960	1403	2367	2860	4021	2309	923
YEL014C	0	0	0	0	2	0	0	0	0	0	1	0	0	0	0	0	1	0	2	0	0	10	0	0	0	0	0	0	0	0	0	0	0	0	0	1	0	0	0	2	1	0	0	0	0	0	0	1	1
YEL015W	517	221	36	524	161	99	38	103	327	149	124	584	45	515	353	377	188	329	406	175	42	419	227	98	787	129	528	640	274	746	308	731	265	755	845	639	643	313	756	975	403	2083	342	541	594	829	849	552	212
YEL016C	141	84	16	293	238	125	29	48	191	83	79	734	7	197	171	190	198	203	197	23	25	427	103	47	483	70	138	854	199	720	195	192	107	707	777	405	227	93	366	724	196	1195	113	107	272	617	591	389	120
YEL017C-A	2167	1393	352	5585	4593	1843	331	328	1395	1307	1117	8915	265	3244	1649	3688	4308	3654	2711	642	353	7584	1654	811	8302	1346	2001	15858	2893	8945	2584	1945	1291	12191	7440	5262	2210	1469	2207	14058	3450	8131	2414	2382	5789	13380	11372	7602	2555
YEL017W	729	453	134	2451	1377	634	193	178	773	418	422	4407	93	812	694	1174	1915	1566	895	276	156	2933	934	311	2629	540	732	5100	1156	2160	950	768	551	5512	2666	2940	695	553	750	5771	1293	3724	562	516	1172	3592	2587	2827	731
YEL018C-A	0	0	0	2	0	0	0	0	2	1	0	2	0	0	0	2	3	0	1	0	0	0	0	0	0	0	0	0	0	0	3	0	0	5	0	2	0	0	0	0	2	0	0	0	0	4	4	0	0
YEL018W	25	16	6	152	54	33	9	22	62	25	30	150	7	61	70	98	61	85	63	37	16	93	40	23	72	19	41	172	73	181	58	79	48	145	310	124	104	36	54	125	100	249	40	72	55	127	223	162	32
YEL019C	13	17	10	32	14	7	9	5	47	14	5	73	6	46	2	26	23	24	18	6	1	29	0	6	80	11	53	66	21	59	52	1	12	140	69	124	38	15	81	71	31	109	19	26	29	43	81	77	18
YEL020C	463	288	61	729	225	108	219	243	1144	384	422	2947	27	426	339	436	401	469	306	120	58	475	213	55	911	168	351	1100	232	828	1059	1191	490	3833	2230	1907	375	227	285	1365	370	1309	250	340	602	687	677	494	369
YEL020C-B	6	0	5	43	14	13	2	0	0	2	4	19	3	3	12	7	12	11	2	0	3	34	19	0	4	2	7	22	14	36	1	0	0	5	0	6	0	4	6	20	12	32	3	0	0	12	43	28	8
YEL020W-A	415	153	29	1311	559	295	33	52	286	151	196	922	22	383	328	467	457	633	393	95	33	918	179	134	534	81	367	1111	208	819	304	500	175	677	906	619	337	87	294	1172	157	1073	222	270	504	996	775	582	108
YEL021W	0	3	0	0	0	0	0	0	0	0	0	0	0	0	0	1	1	0	0	0	0	0	0	0	0	0	0	0	0	0	0	0	0	0	0	0	0	0	0	0	0	0	3	0	0	0	0	0	0
YEL022W	817	307	79	642	311	190	36	72	259	116	97	584	65	682	557	499	313	482	602	129	67	448	132	117	948	195	525	931	396	795	191	400	166	552	1187	782	704	324	688	911	508	2332	331	440	812	758	948	736	160
YEL023C	40	11	2	61	34	28	4	10	39	42	30	199	2	13	27	33	23	31	23	19	1	52	5	11	85	10	2	237	65	257	41	159	26	238	321	271	41	28	7	110	74	366	7	1	82	119	173	119	13
YEL024W	864	518	112	843	389	169	117	234	1091	258	285	3544	51	1084	601	475	506	620	894	165	95	903	253	104	1215	177	765	849	175	485	1010	1032	351	2193	1297	1112	893	444	753	1707	386	1477	406	482	658	746	735	548	283
YEL025C	367	222	32	1042	345	195	67	193	587	350	338	2262	42	461	292	531	335	583	328	92	44	685	214	110	756	123	316	1467	372	1375	525	876	387	2014	3092	1880	423	210	581	983	334	1476	186	317	460	756	1269	754	184
YEL026W	397	304	136	525	946	462	9	16	28	12	13	152	151	718	437	882	1582	795	797	114	172	1524	108	86	1564	510	1316	1816	407	1041	83	84	15	91	37	54	997	535	1609	4431	987	2794	473	1178	1104	1020	1397	880	341
YEL027W	6244	5131	1335	6353	5802	2694	871	682	5081	1303	900	12009	990	10004	4883	9742	11392	6956	7831	1376	1204	10489	1570	1366	10658	3545	9585	6138	1575	4715	3925	4871	2251	4755	5144	2656	9368	4612	8369	20045	4345	17152	4581	7533	9383	8447	10195	4987	4512
YEL028W	33	5	2	137	60	17	15	3	61	44	22	207	4	39	12	49	29	43	40	0	1	50	34	9	53	6	18	161	39	89	23	81	13	204	146	131	31	5	0	103	19	91	9	29	12	88	106	78	37
YEL029C	248	152	20	492	240	125	26	41	202	81	69	651	23	241	151	233	237	223	234	32	29	364	114	52	455	86	163	521	109	435	346	283	156	599	435	343	252	112	289	602	94	507	123	197	199	344	551	288	117
YEL030C-A	16	1	0	11	0	0	0	0	2	2	6	1	0	0	5	1	4	13	1	0	0	2	0	0	0	0	0	3	0	9	4	0	3	7	0	9	0	0	0	0	1	0	0	0	0	7	6	1	0
YEL030W	80	43	8	154	73	35	20	31	141	79	59	398	7	77	95	99	108	88	66	17	10	139	53	28	157	29	40	293	101	210	147	252	57	483	593	382	133	38	163	264	60	451	63	125	90	199	264	125	97
YEL031W	5985	6823	1271	6293	3138	1552	853	639	5414	1176	1109	11782	1026	12494	4821	4633	6822	5169	8364	1069	1137	6778	1222	636	16922	3887	7543	12919	3238	7563	4619	5762	2304	13672	12221	8226	7907	4308	10265	18360	4414	15327	4553	5973	9714	9744	11603	7394	7012
YEL032C-A	0	0	0	0	0	0	0	0	0	0	0	0	0	0	0	0	0	0	0	0	0	0	0	0	0	0	0	0	0	0	0	0	0	0	0	0	0	0	0	0	0	0	0	0	0	0	0	0	0
YEL032W	2231	1828	345	2914	1173	557	344	389	1977	645	920	4655	258	3404	1314	2202	1737	1947	1759	363	271	2113	855	291	5059	1068	1953	4339	1302	3292	2175	2905	1002	7087	6268	4808	1853	1270	2520	5697	1600	6189	877	1355	2426	2991	4369	3048	1625
YEL033W	13	4	1	14	4	0	0	0	0	1	1	0	0	6	6	3	3	21	14	0	0	16	0	0	20	0	0	18	2	13	1	0	0	10	7	3	9	0	4	22	0	8	3	0	17	25	7	6	0
YEL034C-A	21	6	1	104	28	12	2	0	12	12	16	91	1	23	25	56	68	123	4	0	0	13	1	3	23	4	1	82	31	53	16	0	12	87	49	29	43	19	64	241	68	414	7	1	18	22	36	61	11
YEL034W	9730	6587	2638	16489	9880	4615	1203	599	4698	1477	1557	11082	1522	12976	5993	13095	14747	14306	10719	1586	2062	22719	3882	1729	27170	6436	9615	22447	4667	12445	5341	4814	2309	15330	11504	7265	9897	6212	12272	38235	9339	42589	6191	10869	13856	18140	24753	15346	10130
YEL035C	4	0	1	82	13	8	2	1	11	12	19	50	1	10	5	6	17	27	4	0	0	20	0	1	27	7	6	58	30	40	7	0	22	88	34	30	9	3	30	76	12	24	2	26	1	16	19	19	12
YEL036C	861	568	120	1549	714	305	107	113	797	286	418	2023	107	1303	700	1153	1202	1176	787	250	132	1672	659	235	1655	351	516	1587	602	994	432	849	318	2217	1672	1525	860	384	1029	2896	702	2812	323	606	805	1428	1886	1595	533
YEL037C	1176	831	236	1511	833	344	163	141	859	237	322	2208	124	1374	778	1369	1367	1336	1085	319	171	1885	1040	221	3702	806	1884	3366	818	1792	814	1407	362	2321	2154	1348	1335	836	2013	4506	1125	5927	813	1260	1626	2979	5430	2626	838
YEL038W	1279	554	174	2943	1171	535	265	324	1231	688	863	3307	97	1147	651	1822	1350	1814	880	278	154	2654	870	295	1757	444	748	2243	862	1777	1144	1083	580	3885	3798	1971	642	383	854	3972	981	4407	380	642	932	2256	2885	1657	903
YEL039C	123	4	4	185	22	18	47	49	135	129	121	450	1	52	44	45	14	47	47	31	1	89	75	11	47	2	23	41	14	20	125	143	45	195	189	149	65	13	5	76	20	108	25	20	86	60	83	16	30
YEL040W	6336	5895	889	9823	5210	2331	438	513	2915	1079	997	9782	665	6874	3613	5499	7556	6761	3516	645	504	5584	2375	630	12236	3461	9489	12853	3584	13533	4508	5240	2068	17323	12716	7929	4779	3643	6847	19347	4198	17735	2282	3644	4678	8565	14722	7276	6854
YEL041W	95	62	11	269	103	40	19	59	166	101	89	448	7	79	103	139	52	77	68	42	2	130	25	22	134	22	92	387	63	249	204	434	98	640	630	316	109	26	143	259	78	447	45	167	113	166	441	133	37
YEL042W	1383	1294	311	1289	1010	516	142	69	658	184	125	1967	275	2480	1145	2122	2612	1784	1560	295	330	2841	625	279	4034	974	2523	3913	751	2216	604	821	379	1858	1577	1030	1992	1551	3246	6908	1536	6221	936	1539	2059	4403	6079	3653	1620
YEL043W	344	136	28	711	292	150	57	66	367	120	254	1053	42	321	243	404	385	609	340	120	36	648	276	96	799	135	329	1052	347	619	263	295	191	1026	1128	1112	355	241	551	1074	504	2068	226	241	546	763	1121	1246	110
YEL044W	437	241	35	2623	1334	539	75	137	505	308	501	2303	35	904	744	1195	1626	1632	827	353	89	5273	3830	685	1483	188	430	3439	1155	2801	531	419	301	2571	1706	1318	524	284	445	4647	568	3112	308	514	786	4106	6923	3451	432
YEL045C	262	177	30	478	235	119	46	15	229	111	114	780	46	283	74	488	475	349	480	84	53	1542	499	150	662	170	147	582	338	375	158	25	102	679	359	534	59	157	178	1291	295	1724	135	261	464	720	627	1520	214
YEL046C	3389	3354	856	8970	3696	1636	721	474	3562	2071	2207	10451	768	7133	2837	8563	7520	7662	9893	2279	1976	21471	10601	2398	12272	3774	5353	15233	6161	13246	4454	5378	1948	15388	12889	10105	3969	3631	5794	24262	6813	23822	3774	8395	10062	16127	30042	19907	6445
YEL047C	1749	1237	345	1672	666	282	339	256	1541	502	564	2940	231	2653	1354	2116	2777	2457	2469	495	440	3533	906	383	4398	976	1831	2470	506	1473	1761	1835	707	5088	3721	2593	2250	1482	2910	8170	1702	8270	1661	2073	3693	3477	5139	3012	1610
YEL048C	20	11	2	56	53	21	2	2	7	5	8	47	3	72	71	56	26	55	34	8	8	60	7	5	124	25	68	169	10	130	26	43	19	70	55	36	71	17	68	184	46	128	23	17	77	83	112	129	17
YEL049W	16	0	0	4	4	1	1	0	10	2	3	28	0	10	0	3	5	7	3	0	1	10	13	0	12	2	0	22	6	20	20	0	1	51	58	23	5	0	1	22	4	49	8	0	22	6	28	9	8
YEL050C	720	491	129	1572	515	290	128	120	796	233	276	1327	110	1305	507	886	798	742	719	177	137	1050	264	117	1588	285	922	1712	336	1203	640	1073	383	1653	1294	930	879	355	1059	2368	471	2422	488	664	858	1033	1609	785	674
YEL050W-A	0	0	0	0	1	0	0	0	0	0	0	0	0	0	0	1	0	0	2	0	0	0	0	0	0	0	0	3	0	0	0	0	0	0	0	0	0	0	0	5	2	0	0	0	0	5	0	0	0
YEL051W	2162	997	252	2187	1006	463	173	317	1137	368	239	2771	173	2146	2132	2117	1471	2210	1837	450	205	2318	584	343	2242	469	2658	1864	560	1985	850	3363	749	1218	1738	969	3663	814	3497	3876	1089	5717	1070	2919	2708	2097	5436	1726	1016
YEL052W	994	581	130	1275	870	422	303	340	1601	468	439	4758	132	1359	814	1161	1317	1282	1572	358	234	2697	835	315	2099	450	1042	3218	681	1932	1894	2313	851	5118	3659	2907	1299	506	1208	4796	979	4161	800	1130	1829	2921	3524	2451	656
YEL053C	165	139	35	461	203	124	19	24	108	74	82	400	24	206	114	221	222	248	232	81	20	427	104	61	384	106	177	613	259	521	121	97	115	489	555	352	237	125	269	599	213	966	129	161	231	664	924	652	152
YEL053W-A	1	0	0	0	0	0	0	0	2	0	0	1	0	0	0	0	2	0	0	1	0	0	0	1	0	0	0	5	0	0	1	1	5	5	8	3	0	0	0	11	0	0	0	0	0	2	0	16	4
YEL054C	4709	3850	755	6665	5207	2151	121	109	963	191	153	2850	603	8854	4330	4952	8563	5757	5584	1323	891	9825	2440	798	9389	3407	9747	11091	1855	8524	596	1189	391	1402	2210	1153	8482	4228	9548	25971	4054	19673	3719	6930	7997	10350	13596	5699	5423
YEL055C	536	340	54	420	339	151	20	27	125	49	22	302	64	689	628	662	458	557	588	144	62	676	96	105	835	259	948	939	367	1114	90	528	120	246	678	328	1089	314	1128	1184	518	2448	406	597	851	916	1765	911	238
YEL056W	409	228	74	421	313	159	122	100	753	215	206	2002	58	758	316	675	475	521	533	102	75	682	148	80	1081	167	304	927	199	568	688	1215	454	1687	1436	1140	587	249	486	1584	408	1932	259	355	610	797	913	537	293
YEL057C	3	2	1	15	4	6	1	5	1	13	4	33	0	4	4	8	2	6	5	0	0	4	0	5	13	4	0	10	2	3	19	0	7	15	3	19	9	1	0	13	3	0	1	0	13	17	18	0	1
YEL058W	3776	2880	463	5244	2322	1045	486	544	3162	1214	1214	8811	317	4080	2561	4173	5288	5152	3060	915	459	6690	2829	784	6588	1687	2696	6640	2171	4641	2400	2252	1261	9509	7482	5689	3309	1799	3296	14446	3055	11523	1437	2208	3746	7597	9777	5782	2313
YEL059C-A	74	26	15	416	169	93	33	36	112	100	140	704	10	76	71	146	104	199	61	17	9	257	109	30	261	18	41	413	99	216	104	269	70	455	308	216	43	17	141	398	56	544	41	13	97	215	182	158	43
YEL059W	2	1	0	16	5	1	3	7	17	11	5	25	0	4	0	1	7	9	5	0	0	10	0	2	0	0	0	61	7	41	25	0	16	164	155	95	2	0	0	17	1	17	3	1	13	24	6	8	10
YEL060C	10652	6844	1444	20011	7077	3267	4418	3200	24989	7030	8705	68133	620	9411	4763	5596	6545	7127	5468	1115	827	6846	3582	744	23741	3619	4547	29425	5081	15115	18841	18240	8871	65403	33615	28880	4938	3652	5506	22942	4025	18814	3517	4645	9347	9675	8892	7962	6938
YEL061C	118	56	10	210	70	45	13	21	70	72	48	183	17	163	164	194	79	176	127	24	8	137	69	38	153	37	156	307	197	295	65	216	62	159	389	283	213	64	226	302	177	1017	65	173	185	219	454	423	57
YEL062W	217	91	27	408	278	137	41	93	511	176	172	2084	10	143	136	235	260	278	197	65	19	454	179	51	441	82	133	927	171	584	309	471	196	1555	1227	867	199	123	188	688	220	995	112	86	361	557	692	594	132
YEL063C	1282	1213	237	2106	1016	571	1738	912	8291	2357	2370	23272	141	1242	660	902	1028	1151	1213	230	179	1982	675	184	3256	661	1409	3585	795	1998	8083	7909	3103	24942	15077	11336	1223	722	1481	4076	844	3542	842	1355	1964	2928	2696	2472	1356
YEL064C	140	81	19	263	158	83	50	40	360	129	128	1431	11	117	54	97	126	124	95	26	13	134	26	14	253	31	67	487	83	249	307	183	184	1042	779	517	158	41	140	319	65	395	62	111	56	228	175	199	98
YEL065W	1299	827	170	1415	644	384	59	95	305	157	169	996	100	929	562	602	797	777	709	138	64	811	191	96	5138	1174	2414	5464	1710	3897	786	787	437	3573	2695	1815	1496	669	1131	2829	552	2293	697	710	1400	2330	2090	1660	831
YEL066W	700	246	93	2303	636	296	84	130	570	351	660	1723	31	486	355	852	855	898	308	110	60	1633	667	185	936	209	377	1659	765	1073	507	364	244	2669	1638	1288	319	210	284	2149	627	1947	179	208	331	975	1448	1051	385
YEL067C	6	10	2	65	28	19	18	5	58	23	25	135	3	28	0	23	18	12	21	0	3	35	7	3	32	7	46	164	35	111	26	50	26	205	141	165	12	9	0	57	16	56	6	9	21	35	61	36	2
YEL068C	166	92	23	740	491	187	33	32	278	90	122	1239	22	147	108	203	269	155	167	26	20	645	100	54	286	34	93	545	101	226	119	208	49	466	275	185	110	82	67	391	126	212	56	76	119	157	230	235	129
YEL069C	13	0	0	3	0	3	1	1	2	7	2	15	2	6	21	2	4	0	0	0	0	1	0	0	0	0	0	4	2	0	15	107	0	43	12	36	3	1	2	7	5	15	0	0	9	1	16	0	2
YEL070W	7	0	1	2	3	3	4	2	14	13	16	48	1	8	21	20	19	22	3	3	0	10	0	1	0	0	0	23	0	3	23	0	11	73	32	23	8	7	1	75	15	28	0	0	0	27	0	16	0
YEL071W	8617	5274	932	10694	4272	2101	2331	3851	16660	5420	5886	46650	735	8688	6824	6265	8031	7671	8898	2507	1129	10668	3565	1536	15902	3148	7818	16903	3960	12541	22617	25574	13782	58652	41372	32255	7979	4207	7528	17683	3256	13419	4275	6500	10622	12109	16018	9675	4443
YEL072W	8	10	0	66	37	22	117	101	569	393	266	1583	3	16	11	35	29	27	38	4	3	52	22	8	50	11	14	104	44	52	472	1237	368	1288	1538	972	31	4	15	57	42	185	18	48	33	59	95	36	3
YEL073C	92	32	11	574	221	105	26	49	224	108	80	834	22	167	143	243	162	276	57	12	2	152	26	44	100	9	40	299	93	368	110	132	61	396	481	223	92	37	77	288	53	705	13	28	18	94	228	111	31
YEL074W	0	2	1	2	0	0	1	0	2	0	1	1	1	0	0	0	1	1	1	0	0	3	0	0	0	1	0	4	2	0	0	1	0	9	0	0	1	0	0	0	1	1	0	0	0	1	6	7	0
YEL075C	0	0	0	0	0	0	0	0	0	0	0	0	0	0	0	0	0	0	0	0	0	0	0	0	0	0	0	0	0	0	0	0	0	0	0	0	0	0	0	0	0	0	0	0	0	0	0	0	0
YEL075W-A	0	0	0	0	0	0	0	0	0	0	0	0	0	0	0	0	0	0	0	0	0	0	0	0	0	0	0	0	0	0	0	0	0	0	0	0	0	0	0	0	0	0	0	0	0	0	0	0	0
YEL076C	0	0	0	0	0	0	0	0	0	0	0	0	0	0	0	0	0	0	0	0	0	0	0	0	0	0	0	0	0	0	0	0	0	0	0	0	0	0	0	0	0	0	0	0	0	0	0	0	0
YEL076C-A	0	0	0	0	0	0	0	0	0	0	0	0	0	0	0	0	0	0	0	0	0	0	0	0	0	0	0	0	0	0	0	0	0	0	0	0	0	0	0	0	0	0	0	0	0	0	0	0	0
YEL077C	0	2	0	10	3	1	3	1	18	5	8	45	0	2	5	5	6	4	3	2	0	4	1	1	19	3	1	46	22	21	19	7	30	61	45	26	6	2	3	25	10	121	3	5	0	20	15	8	7
YEL077W-A	0	0	0	0	2	0	0	0	0	0	0	2	0	0	6	1	2	0	0	0	0	1	0	0	0	0	0	2	0	0	0	0	0	8	0	0	0	1	0	0	3	0	0	0	0	4	0	7	0
YER001W	626	404	93	895	344	201	79	151	541	222	192	1048	85	1037	576	655	334	429	848	176	137	868	184	126	1335	236	689	1163	297	941	524	1143	482	1304	1655	998	1243	483	1208	1326	494	2332	474	997	1098	1012	1694	963	476
YER002W	58	17	12	95	21	19	4	0	13	8	5	5	14	134	47	93	29	67	46	8	11	72	13	23	52	11	42	90	30	148	9	6	8	11	39	20	149	22	179	88	25	585	51	31	83	64	95	117	16
YER003C	2938	2567	522	1621	907	445	396	267	2159	246	310	2565	543	5593	2767	2189	3041	2211	4213	831	669	3259	871	283	6260	1812	3219	3120	538	1641	1666	1938	898	2579	2255	1187	4622	3087	5361	9424	2055	6376	2632	3670	6536	4505	5389	2894	3045
YER004W	2282	730	235	6505	1728	808	330	236	1491	888	1167	5199	137	1619	1165	2813	2035	2610	1151	337	175	3572	1148	391	4542	730	1245	6411	1869	3280	1549	1356	816	6761	3540	3833	1254	713	1403	9725	2137	7687	630	1062	1347	3528	4221	3559	1051
YER005W	629	363	69	1229	622	338	126	174	815	318	351	3057	55	810	466	731	722	822	652	181	83	1295	349	150	1479	218	633	2670	499	1875	895	1647	436	4005	2935	1616	865	279	704	3294	546	2604	456	644	706	1831	1915	1257	531
YER006C-A	0	0	0	0	1	0	0	0	0	1	0	17	0	0	0	1	1	0	0	0	0	2	0	0	0	0	0	0	0	1	0	0	0	8	0	7	0	0	0	0	0	0	0	0	0	1	0	13	0
YER006W	736	921	100	503	584	253	22	6	189	18	13	310	207	2934	1317	807	1014	894	1917	280	193	1312	327	143	2256	700	3170	1455	474	1667	97	182	84	174	247	161	2617	886	2614	3179	680	2930	970	1624	1837	1352	2326	1003	597
YER007C-A	346	231	67	914	485	275	39	38	301	103	103	1080	52	662	341	796	657	575	563	132	88	859	127	96	731	169	639	1037	210	880	217	287	101	508	448	234	872	251	648	1612	378	2195	338	645	618	821	1433	681	316
YER007W	78	25	8	144	53	31	14	9	59	39	38	185	6	69	63	112	39	83	92	30	8	104	53	30	113	27	107	189	51	128	51	119	49	152	189	82	141	46	214	178	86	471	34	72	92	140	315	93	58
YER008C	284	195	35	906	326	207	63	98	369	287	224	1215	47	590	491	600	429	982	423	129	32	651	380	127	797	115	305	1091	468	1108	373	501	217	1423	2220	1607	484	224	641	1551	463	2772	199	357	539	1243	1844	1370	139
YER009W	1929	1384	308	3108	2582	1403	234	188	1343	391	385	6683	308	3345	1477	3300	4072	2664	2763	418	263	5149	572	439	3323	724	2199	4349	541	2192	1213	1514	510	2030	1353	970	3023	1004	2906	8652	1280	5314	1307	1803	2499	3039	3549	1842	1610
YER010C	596	335	83	2186	1224	569	107	75	697	294	322	2837	36	625	400	634	707	498	371	81	30	1121	257	176	1022	134	487	1926	278	917	486	466	280	1289	1004	658	347	134	329	1667	245	1262	159	206	318	752	869	668	365
YER011W	2	7	2	18	9	3	0	0	7	2	11	26	3	11	5	11	12	14	10	3	4	28	19	3	40	15	1	34	8	17	21	0	2	48	40	38	12	6	4	70	16	50	19	5	26	57	85	45	33
YER012W	546	394	159	1230	493	340	146	76	644	223	197	1593	111	811	443	751	376	505	841	191	92	1007	224	140	1118	223	639	767	296	671	459	1276	253	586	607	737	778	300	933	958	453	1667	420	889	1036	659	778	835	427
YER013W	240	87	20	360	88	58	40	63	216	109	82	302	24	289	281	191	69	213	229	38	38	206	53	31	315	83	293	350	137	389	198	444	116	323	657	471	348	141	383	370	194	1049	127	191	269	226	344	241	100
YER014C-A	0	0	0	0	0	0	0	0	0	0	0	1	0	0	0	0	2	0	0	0	0	0	0	0	0	0	0	1	0	4	0	0	0	3	0	0	0	0	0	0	0	0	0	0	0	0	0	0	0
YER014W	312	139	36	473	150	74	86	98	422	125	150	895	31	228	203	363	230	398	276	86	31	317	116	58	637	71	226	593	103	346	479	439	205	1130	918	581	442	173	518	1110	232	1407	196	315	377	448	527	371	155
YER015W	223	135	32	391	116	86	46	95	380	156	104	977	17	309	220	271	272	296	86	11	7	188	46	41	409	75	101	627	155	341	490	1044	279	1169	1128	833	427	143	499	1032	231	1252	82	111	186	293	534	266	88
YER016W	220	100	20	442	198	138	33	35	245	67	101	436	15	233	191	323	136	304	204	75	22	364	112	83	340	60	189	354	204	403	115	325	90	380	540	414	273	90	267	530	300	1307	111	239	150	400	628	477	72
YER017C	1275	1016	244	2594	1138	648	266	246	1671	576	635	4461	138	1499	902	1241	1238	1232	1164	228	166	1674	621	235	3906	686	1248	4826	786	3140	1722	1600	893	5309	4878	3132	1226	711	1802	4654	1012	5233	831	936	1725	3212	3150	2467	867
YER018C	385	166	42	2249	908	364	90	139	375	333	543	1851	42	391	261	766	583	908	268	170	43	1187	1265	184	1069	177	378	2896	1026	2582	464	776	252	3345	2422	1897	343	190	171	2311	364	1974	182	186	369	1565	2096	1525	312
YER019C-A	2485	1157	329	13828	5251	3559	354	415	1718	1065	1469	6072	264	3604	2210	3957	3222	6376	2438	645	320	7044	2809	994	5292	690	1911	10061	3239	6819	1757	1498	1032	5270	3818	3214	2482	1074	2634	12493	1688	9743	1181	1862	3081	6731	5130	5282	2226
YER019W	2352	1400	224	4972	1985	921	498	450	2689	1668	1894	10189	174	2193	1024	2938	2973	2834	1664	412	292	4135	1693	496	4899	976	1329	6020	2144	4701	1958	2884	1250	13961	9066	8809	967	951	1129	7316	1709	7286	657	825	1957	3510	4584	3853	1434
YER020W	991	378	138	4501	1045	535	288	324	1466	1038	1286	5143	143	1821	1511	3255	1796	3412	1231	345	136	3021	1871	467	2207	370	936	4595	1329	4647	1139	1256	689	5544	4301	3398	1169	755	1344	7217	1703	8262	536	749	1464	3358	4487	3364	484
YER021W	3608	1399	377	4102	1798	1003	341	733	2432	811	715	6009	234	2449	2868	2327	1692	2975	2130	710	313	3501	914	553	4589	882	3023	3765	1297	3956	1427	4169	1339	3229	3921	2616	3068	1371	3608	4606	1761	8415	1515	3021	3781	4257	7153	4052	1194
YER022W	113	78	14	260	82	43	25	24	106	97	43	259	10	119	42	200	65	146	124	27	9	189	23	39	146	28	57	230	114	314	90	206	73	238	501	359	142	82	207	252	140	834	78	116	176	205	424	199	32
YER023C-A	0	0	0	2	0	0	2	1	9	5	3	85	0	3	0	1	0	2	0	0	0	4	0	0	0	0	0	2	0	13	17	83	9	81	30	25	0	0	0	0	0	0	0	0	0	0	0	0	1
YER023W	7539	4308	1063	15893	5694	2361	715	595	4190	1305	2070	8771	677	9011	4545	12440	13079	14247	6283	1339	991	18431	3926	1685	10936	2646	4992	9214	3759	6706	3479	2764	1632	11567	9743	7747	5267	3483	5404	28387	7656	26480	2533	4007	6023	11925	17843	11935	4115
YER024W	151	74	21	311	138	53	129	191	959	289	375	2558	20	153	95	116	119	155	182	41	13	293	91	55	212	22	107	531	125	405	1016	1907	612	2880	2726	1576	170	56	173	380	119	959	58	75	162	347	568	244	126
YER025W	2506	2941	456	1891	1222	577	112	88	874	187	127	1254	401	5163	2429	2659	1728	1859	3348	657	444	2930	827	404	5637	1478	3567	2485	801	2504	449	1198	351	899	1243	762	4021	1963	4630	5067	1630	8251	1209	2591	3531	2468	4524	2569	2656
YER026C	8690	6111	919	9403	3520	2342	1035	1298	5033	1336	1385	9681	801	13347	5667	3250	3228	4175	4979	1282	668	5600	4125	912	11117	2473	8442	6844	1617	6326	4413	4731	2843	7575	5553	4481	5907	2733	6357	10729	1496	9274	2986	3701	7371	4863	5767	3393	6711
YER027C	1514	958	252	2126	903	476	311	299	1894	436	431	3775	167	1747	811	1377	1215	1425	1490	342	207	2341	902	298	2375	632	1055	1953	608	1476	1055	1218	609	2536	2116	1526	1191	659	1496	3413	955	4180	642	1034	1600	1783	2085	1636	1471
YER028C	74	17	5	156	83	36	11	21	71	30	32	393	13	145	97	201	289	300	101	12	7	206	100	27	247	43	230	555	118	491	99	56	32	465	417	212	156	150	284	1020	261	1351	70	77	146	384	404	428	138
YER029C	106	47	15	147	78	41	16	22	93	39	49	262	18	147	78	180	64	110	93	34	21	213	35	46	128	17	66	193	46	203	99	344	49	159	207	116	184	48	232	264	100	382	64	103	112	116	253	108	33
YER030W	27	8	6	138	22	13	7	9	10	15	17	76	1	55	81	50	28	63	54	3	5	53	6	10	54	9	48	61	31	70	26	44	21	46	159	55	64	25	74	118	28	277	16	21	51	96	163	81	28
YER031C	1041	542	162	1792	975	425	132	145	751	233	312	2394	66	1201	508	1017	1075	896	606	154	88	1305	360	161	2036	353	936	1781	397	1321	607	884	338	1320	1371	704	1002	406	1068	2240	594	2484	388	580	605	1131	1764	838	639
YER032W	121	52	17	273	89	64	20	21	132	57	54	307	17	101	64	113	59	149	84	23	27	135	41	25	222	60	55	330	90	316	100	225	67	325	537	446	102	51	133	338	157	815	56	92	139	212	300	353	68
YER033C	119	78	33	308	89	60	49	60	217	136	135	679	24	159	104	198	98	210	128	26	32	186	65	25	321	37	92	396	135	306	178	459	98	635	732	612	158	81	333	383	182	796	95	89	206	262	221	326	74
YER034W	83	61	20	240	96	42	51	26	158	50	72	408	19	268	120	181	100	131	145	16	14	252	82	21	412	59	147	345	75	211	154	224	66	421	347	247	154	128	190	479	82	576	80	53	87	245	204	157	79
YER035W	894	424	153	4218	779	370	239	233	1178	463	911	2692	95	1658	716	1066	709	1501	1093	220	138	1641	1305	216	1711	285	518	2384	563	1736	969	1252	444	2748	1812	1365	552	332	707	2597	438	2623	400	490	1036	1325	2039	1734	806
YER036C	4114	4327	862	3439	2472	1063	257	217	1391	247	231	2733	594	7874	4271	4539	4931	3791	4852	877	742	5006	1169	700	10441	2657	6509	7731	1809	6330	1195	1455	686	2808	2776	1648	6459	2928	7368	13938	3253	13852	2655	4501	5950	7481	10940	5834	3326
YER037W	1007	365	102	2224	1087	564	57	119	325	186	161	1358	63	533	477	265	180	313	921	245	83	1355	336	188	1702	247	667	3138	488	1750	533	1069	290	860	851	454	780	248	547	748	126	615	658	854	1349	1623	2985	1069	268
YER038C	56	14	9	56	42	19	5	13	19	12	5	68	7	58	34	53	41	34	52	6	10	99	13	17	104	17	36	183	52	183	46	137	18	135	170	67	71	16	110	121	48	231	22	71	69	117	279	98	19
YER038W-A	0	12	0	19	18	1	0	5	7	0	2	8	1	8	8	16	10	12	15	4	1	37	3	8	0	4	21	111	5	11	8	0	7	19	31	31	18	4	3	71	19	49	10	15	27	58	95	31	9
YER039C	101	48	13	681	336	189	110	122	637	584	482	4055	11	167	70	277	359	383	98	53	18	519	152	53	273	42	102	1187	235	674	714	706	299	5600	3043	2651	107	78	49	1062	223	758	94	17	161	597	644	384	131
YER039C-A	77	32	6	322	106	37	30	17	160	158	163	606	3	74	71	98	98	110	33	12	10	140	100	18	47	10	6	240	81	143	115	84	92	981	548	664	38	16	31	217	67	162	9	14	44	130	153	84	13
YER040W	108	38	16	181	71	58	72	63	290	167	222	750	20	113	87	129	102	156	143	24	14	205	102	35	189	36	162	392	153	219	249	446	150	1077	1038	1124	155	83	232	416	171	643	78	82	130	230	222	387	32
YER041W	135	54	13	187	103	78	32	30	232	104	83	550	5	103	103	85	92	113	82	15	8	136	47	22	193	27	100	363	146	405	183	421	132	630	950	515	129	36	134	276	110	603	40	124	114	214	272	240	56
YER042W	159	191	27	270	205	117	609	514	3279	1290	827	13604	25	307	209	203	200	187	423	40	40	459	106	43	401	60	353	347	51	217	4291	9456	2156	6496	6578	3474	520	124	270	560	105	828	276	348	409	287	465	245	170
YER043C	24014	26435	6191	15615	7829	3648	1979	850	9429	1365	1409	10943	5124	46847	20298	30366	31697	26008	33121	5630	6034	31291	6839	2909	42357	15409	21696	16774	6158	11453	3944	5890	2586	7473	8256	6046	21087	14307	28484	56090	13956	49146	10513	18854	27344	19103	27437	16260	28021
YER044C	418	220	91	1182	433	286	115	68	414	190	136	1279	41	374	157	467	343	446	291	25	32	498	150	73	663	156	137	873	153	482	459	491	230	1046	593	514	338	156	389	1216	227	1473	142	215	288	479	431	289	320
YER044C-A	20	0	0	25	11	13	0	4	15	11	10	39	0	18	4	15	11	5	4	0	0	34	7	2	45	2	5	79	9	40	17	0	8	30	25	15	7	3	2	43	10	32	1	13	15	34	14	28	9
YER045C	120	66	19	579	285	132	26	13	117	47	68	376	18	120	67	162	123	184	116	17	23	242	116	47	426	59	22	505	152	232	95	1	54	277	156	150	62	30	69	313	85	274	47	41	154	186	282	362	124
YER046W	57	33	8	180	68	29	30	13	87	43	67	287	4	66	18	84	64	45	60	8	3	58	3	11	94	10	39	178	23	124	130	178	40	363	244	128	82	11	39	154	31	318	12	5	33	64	83	49	28
YER046W-A	0	0	0	0	1	0	0	0	0	2	0	7	0	0	0	0	0	3	0	0	0	0	0	0	0	0	0	2	0	7	0	0	0	0	0	0	0	0	0	7	0	0	0	0	0	0	0	0	0
YER047C	116	53	24	211	67	51	49	42	200	98	73	388	15	192	183	174	109	136	146	44	10	154	48	31	178	52	115	350	109	221	182	367	169	420	717	447	246	78	316	337	148	1373	77	57	189	179	270	270	80
YER048C	683	370	72	997	281	149	60	147	528	204	160	836	50	643	592	764	360	577	571	127	81	642	271	132	915	165	759	694	373	780	385	919	237	611	1045	677	748	277	751	1079	439	3251	371	626	774	693	1372	679	264
YER048W-A	192	130	35	701	625	287	54	61	245	214	154	1229	17	235	161	363	349	362	229	52	27	633	163	76	436	64	183	1416	217	557	492	280	249	1454	801	486	331	80	100	912	202	917	206	135	325	938	676	499	196
YER049W	1383	1266	145	2285	1117	496	48	88	390	93	224	1175	147	2829	1450	1264	1767	2407	2197	501	208	2115	561	320	2644	899	2609	2506	979	2809	382	600	235	1292	1309	614	2879	1218	2817	4355	1166	5086	1000	2370	2543	2469	4308	1959	1347
YER050C	211	57	29	533	219	102	33	38	188	87	71	486	22	175	223	275	111	218	216	60	21	299	108	58	405	40	127	376	176	162	133	414	132	332	344	215	295	91	233	407	98	411	131	68	267	323	270	256	39
YER051W	135	64	11	456	229	91	43	51	158	82	87	782	11	182	141	221	179	242	139	60	18	413	109	62	400	49	120	674	104	552	160	360	139	692	711	422	220	102	232	698	172	758	121	197	191	560	518	331	76
YER052C	1343	1622	275	1287	861	395	1311	1457	8744	2780	2509	23350	186	1726	931	1338	1494	1403	1964	596	328	2523	527	305	2515	857	1700	1893	611	1602	10047	14547	5461	23063	22852	15140	1542	1090	2095	3344	1011	3537	1016	2009	2327	2632	4114	2157	976
YER053C	1265	777	266	5493	2058	1221	508	328	2410	1003	873	8154	43	725	426	823	659	853	1213	210	221	2643	538	330	3743	602	1539	6268	1922	5541	2114	3330	1160	5862	5724	3920	996	265	921	2836	814	4898	705	1192	1222	2139	3813	1856	725
YER053C-A	24	7	7	424	175	76	3	1	20	29	24	192	1	29	43	50	63	93	254	54	27	1083	171	40	195	22	41	969	166	1034	64	37	43	800	415	335	49	25	20	308	43	141	130	262	291	1201	1425	1480	4
YER054C	84	16	12	157	36	20	46	33	252	144	86	391	3	51	46	97	47	82	69	13	13	83	51	19	41	12	94	213	73	153	170	206	118	377	741	432	97	40	54	138	85	386	49	50	85	142	264	183	14
YER055C	6321	5411	1150	10925	6753	3132	1386	1206	8662	2997	2810	23735	438	6589	3045	5778	6009	6000	6249	1244	864	11285	2944	1170	9844	2360	5474	8845	1846	6876	9667	11881	4604	22590	17045	11918	6314	2734	5368	16778	3318	14883	2924	4744	6904	7605	10440	5409	5989
YER056C	4123	3686	715	6563	2492	1296	370	387	2556	692	747	7621	559	7290	3130	4050	6285	4542	4027	719	696	5718	748	595	10040	2223	4621	9497	1876	6718	4763	3837	2083	13170	7621	5509	4677	2774	6040	16152	3343	14004	2390	3521	4670	6036	7028	4239	3569
YER056C-A	3120	1403	470	4317	3170	1443	134	135	735	259	234	2742	527	3905	2670	2776	3284	2663	3624	817	508	5495	1678	753	4655	1169	3336	4682	1431	2862	506	762	300	845	806	491	4153	1896	4071	8149	1421	6867	1836	3451	3771	3400	4088	2129	1980
YER057C	762	498	235	1154	762	368	185	107	778	193	237	1838	204	1448	573	916	965	804	1085	214	204	1407	223	128	2205	587	732	1154	226	559	688	1207	358	968	672	584	889	632	1346	2339	499	2291	631	377	1274	954	643	563	969
YER058W	86	18	19	322	89	50	20	21	81	38	52	171	8	40	53	73	31	52	44	7	10	81	24	12	177	21	58	232	87	188	78	14	35	228	349	175	51	29	35	199	34	228	23	43	52	81	182	110	58
YER059W	109	60	22	268	99	73	36	38	221	114	82	349	26	146	129	237	99	126	187	40	20	224	134	50	172	57	93	300	173	317	183	627	131	285	430	446	230	84	232	268	138	810	110	188	245	266	392	311	33
YER060W	514	398	113	2002	915	502	100	82	464	307	274	1772	66	748	409	875	1078	930	729	165	158	2327	503	274	1384	262	591	2408	763	2279	276	577	136	2150	1598	1121	375	258	553	2358	493	2729	351	459	881	2067	2881	1761	1115
YER060W-A	27	9	4	55	39	18	1	1	27	12	14	74	3	17	20	52	33	35	28	6	10	95	56	16	27	8	29	120	18	69	13	1	4	153	67	40	20	18	36	163	40	83	14	7	22	79	220	59	73
YER061C	477	324	63	1286	500	258	167	233	1407	463	536	4291	43	676	331	574	500	565	469	95	64	708	229	83	837	167	317	1431	244	1048	958	1290	566	2578	2691	1954	503	226	429	1498	352	1552	208	296	452	623	774	587	157
YER062C	4689	1994	612	9191	1950	1038	403	353	2737	872	1225	6637	144	1942	991	1295	1108	1529	3018	664	343	3070	984	396	13498	2343	6180	8050	2011	8289	3833	5065	1397	7528	5075	2921	3107	1464	3258	6779	1417	6407	2207	5092	4683	4174	7973	3566	2321
YER063W	988	369	138	1159	527	296	143	194	677	263	266	1751	77	1016	574	760	655	745	752	189	123	971	553	146	1890	320	1106	1845	366	1488	972	1700	474	2095	2283	1282	757	355	1374	2835	528	3917	417	969	1038	1271	2185	1040	649
YER064C	422	313	86	868	272	180	19	7	92	26	24	212	72	461	209	365	248	341	478	84	88	460	213	95	1626	226	477	1394	294	875	56	26	63	207	204	212	494	366	746	1120	277	1727	356	545	841	826	934	768	354
YER065C	180	120	10	432	155	83	69	64	450	156	226	1807	21	279	158	230	192	248	128	32	12	240	144	24	502	63	61	767	135	624	378	681	227	1615	1299	1040	198	66	328	872	245	1196	61	93	132	379	746	340	140
YER066C-A	0	2	0	8	1	0	0	0	1	2	1	18	0	3	0	4	5	0	3	0	0	3	0	0	0	0	0	1	0	9	6	0	3	13	1	9	0	0	0	0	3	0	0	2	0	2	3	0	0
YER066W	28	12	5	81	49	20	13	34	105	45	49	401	1	20	28	18	35	22	40	13	1	52	20	9	87	6	17	131	38	132	86	157	60	355	179	209	45	2	42	96	28	112	14	8	3	53	70	35	15
YER067C-A	0	2	0	6	4	1	0	0	0	0	0	1	0	0	0	0	0	4	1	0	0	2	0	0	0	0	0	13	2	14	2	0	0	4	0	0	0	1	0	2	2	0	0	0	0	3	0	0	0
YER067W	686	167	80	2335	378	270	374	284	1854	746	563	6344	193	3257	2333	3169	1900	3753	1060	361	132	1994	696	261	818	82	312	1401	332	1167	1047	1874	741	3179	2922	2318	3382	870	2739	7548	1764	10023	470	521	977	1488	1650	1096	233
YER068C-A	5	0	0	1	0	0	0	0	4	5	0	6	0	0	0	0	0	0	0	0	0	0	0	0	17	0	0	1	3	5	0	0	0	13	0	7	0	0	0	0	0	0	0	0	0	2	0	0	0
YER068W	329	328	84	345	158	73	177	77	667	130	139	813	84	819	352	291	172	267	519	77	87	269	89	46	668	202	173	549	160	302	467	539	235	660	564	593	412	233	465	574	239	974	180	308	474	368	333	345	313
YER069W	1587	1750	290	1094	680	348	2083	1695	14107	3027	2546	29071	183	2272	1196	889	993	841	1827	384	261	1681	406	194	2334	431	1328	1792	396	1251	12305	19777	7539	29122	34287	21474	1687	643	1568	2762	631	2985	669	948	1389	1631	1865	1149	1094
YER070W	3364	3383	556	2200	1185	645	127	72	669	118	140	1290	709	9031	3569	2990	3446	3199	6366	980	882	4060	891	379	8308	2129	3295	5115	1129	2796	1001	1612	616	1980	1969	1210	5467	3489	7772	16878	3121	11797	3550	4342	8421	7481	6910	5249	3915
YER071C	68	44	17	321	102	76	43	24	93	72	42	364	17	153	109	104	60	115	122	15	23	159	25	23	167	11	137	337	50	311	148	750	75	323	535	117	171	27	156	265	40	406	82	170	127	244	759	141	39
YER072W	749	443	172	1753	1380	556	121	121	625	254	317	2674	131	1082	582	1153	1455	1293	904	192	136	2449	519	291	2249	370	1097	3167	429	2814	961	1483	328	2822	2450	1362	1271	448	1248	4470	638	3877	570	1107	1175	2408	2780	1599	868
YER073W	1062	830	161	1609	1116	504	711	989	4516	2031	2021	12425	186	2005	1613	1915	1890	2190	1696	468	241	2524	790	351	2745	710	1728	3735	1142	2845	6356	10168	3575	20006	18740	11248	2572	855	2206	5867	1275	6620	843	1284	1990	2470	3543	2004	983
YER074W	3636	1865	702	7926	4611	2052	173	139	1056	374	460	3685	439	6507	3128	5176	4788	5238	4979	903	538	9819	3343	944	5664	940	3777	8432	1538	5652	531	1249	309	923	1708	734	5673	1576	5581	17246	1801	16505	1956	3881	3084	5881	8840	3286	1826
YER074W-A	308	99	39	1092	454	279	50	97	290	156	212	1274	29	331	310	569	465	660	223	73	28	766	313	125	627	53	159	1062	325	796	341	353	122	843	883	439	309	136	265	1410	313	1741	173	282	244	763	1173	527	173
YER075C	156	117	24	449	162	64	34	40	126	54	91	276	17	220	72	185	132	163	120	49	25	198	94	40	358	71	143	548	225	422	176	106	125	427	487	406	196	130	349	443	188	741	74	131	173	360	407	418	79
YER076C	185	54	22	606	187	81	56	50	290	145	172	1343	16	193	89	209	192	215	135	31	20	368	208	45	334	33	99	581	102	536	252	563	136	1017	796	528	186	44	202	571	115	812	64	104	155	224	546	279	98
YER076W-A	1	0	0	19	12	4	0	0	0	3	5	29	0	0	10	15	9	9	0	1	2	20	10	1	17	0	0	60	12	15	20	0	7	59	14	26	3	4	0	43	7	71	4	0	19	19	6	9	0
YER077C	120	23	11	129	54	35	9	26	49	51	29	154	4	45	65	65	51	76	71	30	15	84	5	14	163	38	85	171	86	276	87	189	34	156	337	204	101	56	118	134	57	455	48	78	187	117	228	134	90
YER078C	326	195	53	578	321	143	61	89	423	189	143	1293	28	339	268	309	295	394	328	103	26	436	164	65	622	118	452	813	174	590	359	700	245	875	955	677	435	167	312	942	266	1109	182	194	398	548	890	474	186
YER078W-A	0	0	0	24	4	3	1	1	4	7	7	22	0	1	0	3	0	6	3	0	2	4	0	1	7	0	0	15	0	11	0	0	2	41	31	10	1	0	0	9	1	3	0	0	0	3	0	10	0
YER079C-A	0	4	0	8	1	0	0	0	2	1	0	8	0	0	0	0	2	0	2	0	0	0	0	0	0	0	0	4	5	0	0	0	0	2	6	5	0	0	0	0	0	0	0	0	0	0	0	0	0
YER079W	180	95	34	808	174	86	69	51	358	157	186	1288	49	539	190	528	305	478	346	81	58	738	313	92	345	61	145	368	139	259	225	574	127	629	660	531	191	193	393	955	501	1450	182	271	387	446	734	638	63
YER080W	834	283	84	967	303	174	113	87	504	192	166	813	81	686	451	649	279	548	586	166	67	611	156	122	682	163	582	690	269	600	388	1027	280	490	977	582	870	267	876	972	381	2601	284	909	717	626	999	699	180
YER081W	1256	976	163	1144	765	329	2148	2754	17766	2376	2630	24239	40	646	326	218	217	283	628	169	70	646	236	89	1284	357	815	1993	395	1470	8022	13117	7043	13121	15511	9791	434	153	498	621	168	876	282	329	567	568	1013	437	875
YER082C	241	204	38	355	131	71	5	9	29	20	30	89	45	502	381	386	197	331	322	111	49	269	80	65	613	184	476	492	242	574	43	21	20	100	140	82	476	204	397	646	267	1414	161	286	357	384	470	341	160
YER083C	803	497	179	2051	812	380	244	86	1098	309	530	2909	90	934	366	1306	1630	1261	686	128	115	2136	563	172	1887	449	574	2050	642	988	831	798	423	2774	1667	1647	462	463	844	4509	876	4048	309	551	872	1510	1078	1329	911
YER084W	0	0	0	8	5	2	3	0	7	3	8	35	0	0	0	3	4	6	0	0	0	3	0	0	11	0	0	26	1	2	0	0	0	5	31	18	0	0	0	7	4	0	0	0	0	0	0	5	0
YER084W-A	0	0	0	0	1	0	1	0	0	0	0	0	0	0	0	0	0	0	0	0	0	0	0	0	0	0	0	2	0	0	2	0	0	6	2	0	0	0	0	0	0	4	0	0	0	0	0	0	0
YER085C	1	0	0	1	3	0	0	0	4	5	2	10	0	0	0	2	0	0	0	0	0	0	0	0	0	0	0	3	0	3	0	0	0	19	29	11	2	0	19	3	0	0	0	0	0	3	0	2	0
YER086W	3969	4242	822	3063	1982	906	485	308	3361	601	625	6596	518	5654	2296	3393	4422	3302	4189	738	637	4339	894	461	8095	2665	5357	5315	1766	3950	2561	4159	1428	7413	6853	4030	3849	2582	4428	11339	2856	10196	2017	3331	5166	5482	8166	4862	3822
YER087C-A	11	0	0	16	7	2	0	0	1	2	1	12	0	5	1	5	7	4	6	0	0	9	0	3	14	0	1	26	13	17	7	4	1	31	25	17	7	0	4	45	3	0	4	2	4	43	8	29	0
YER087C-B	203	114	51	565	492	230	49	27	180	77	83	827	57	469	216	463	608	433	242	20	65	816	146	82	443	115	345	641	194	467	153	503	100	388	426	350	237	159	627	1142	275	1587	150	236	418	579	681	701	225
YER087W	150	85	19	282	108	57	30	52	168	76	65	360	24	213	158	225	90	169	197	60	14	178	42	22	211	42	154	283	71	326	167	358	140	387	816	400	277	69	240	275	112	829	81	188	155	245	392	250	93
YER088C	409	329	104	1175	776	325	241	125	1035	554	958	5472	145	955	531	1407	2405	2266	593	133	123	1832	867	150	2832	384	747	6332	1232	2224	1000	1685	436	8171	6229	6240	857	528	1389	6526	2700	10960	575	1118	923	3314	3741	4265	305
YER088C-A	94	90	16	262	150	54	19	7	109	57	59	969	7	108	48	128	197	193	79	32	23	294	150	23	592	116	52	723	267	312	113	250	55	1004	465	636	51	111	97	676	290	688	67	99	197	493	439	518	127
YER088W-B	0	2	2	97	24	10	4	0	7	5	10	30	1	7	1	28	21	26	15	0	0	26	6	4	60	7	3	55	18	50	4	0	2	37	26	33	14	13	31	111	18	65	8	1	12	24	119	28	0
YER089C	1611	1081	313	3246	1824	755	284	185	1400	907	1019	5613	202	1482	804	2695	2830	2248	1801	460	392	4738	2090	582	5041	1013	1892	8493	2153	5078	1409	2444	726	8178	6461	5570	1355	1021	2315	10348	2300	11426	981	1777	2220	5167	8906	5694	1304
YER090C-A	0	0	0	0	0	0	0	0	0	0	0	0	0	0	0	0	0	0	0	0	0	0	0	0	0	0	0	0	0	0	0	0	0	0	0	0	0	0	0	1	0	0	0	0	0	0	0	0	0
YER090W	1884	1881	385	1129	656	329	340	243	1858	289	276	2395	207	2541	1363	1211	972	1158	2520	485	316	1867	411	220	2974	899	2172	1368	395	923	1421	2881	873	1571	2150	1434	2425	1048	3017	2449	792	3813	1066	1768	2720	1470	1921	1523	1769
YER091C	19642	23577	2965	9233	7310	3019	12406	15326	91191	17947	20494	207402	2202	31233	15152	10460	15389	12334	20774	3884	2370	14139	2531	1276	37261	11067	21833	18765	4866	12116	89714	113632	44988	198681	200985	122385	25671	13221	27031	40482	10253	39205	11674	17320	24317	18901	26954	12401	18081
YER091C-A	0	0	0	12	3	3	0	0	5	0	0	3	0	0	0	3	0	4	0	0	0	3	0	1	0	0	0	6	0	10	11	34	8	5	10	3	1	2	0	2	1	0	0	0	0	3	8	0	0
YER092W	370	121	54	1096	336	179	383	423	1910	1902	2382	8840	34	374	284	444	266	366	252	73	43	704	166	127	500	72	130	922	257	746	2558	2393	1258	12413	8737	6667	386	122	313	999	267	1173	156	107	332	552	567	531	225
YER093C	186	73	20	304	100	57	42	26	128	114	112	313	19	318	146	195	91	174	197	51	21	146	49	30	351	55	174	454	191	417	146	346	148	376	921	509	196	97	158	348	164	679	101	87	191	254	422	330	93
YER093C-A	132	49	29	515	213	121	44	38	166	84	121	599	16	157	28	175	161	190	101	25	17	274	120	48	420	71	245	590	123	649	197	401	123	666	622	417	132	93	195	596	128	866	72	243	203	284	333	310	148
YER094C	3911	2128	410	6243	2701	1254	366	837	2828	832	1180	9406	181	2742	2231	2980	3423	3200	2257	870	280	6328	2121	629	5991	1224	3727	6495	1444	4579	3034	3291	1619	8764	6147	3970	2966	1203	2194	10900	1901	9996	1558	2161	2683	8586	11296	4398	2095
YER095W	2260	1196	255	3059	1052	539	694	754	3837	1747	2031	13330	149	1565	1207	2280	2523	2967	1570	525	302	3598	1609	460	2790	624	1367	3271	1319	2875	3464	2877	1933	19928	12923	10301	1421	720	1623	8503	1747	7659	1031	1232	2097	4826	7087	3532	975
YER096W	42	13	7	77	48	30	27	45	180	35	49	559	4	80	45	79	79	83	70	7	8	98	18	11	126	13	56	140	12	80	151	136	67	359	139	120	74	42	65	192	43	198	56	9	74	118	164	72	2
YER097W	20	29	1	56	19	11	2	1	10	15	7	49	0	9	14	29	20	26	17	5	0	34	15	7	21	3	4	56	15	45	21	25	0	54	70	48	9	5	0	85	13	115	1	8	17	31	86	51	2
YER098W	135	40	9	231	75	31	36	48	131	122	64	242	16	198	156	255	74	142	121	33	5	134	33	31	112	27	49	241	63	178	113	139	87	311	427	279	200	58	153	291	142	517	58	115	174	134	150	165	29
YER099C	420	356	62	823	341	201	84	100	643	181	239	1961	47	776	424	508	649	799	632	102	95	888	346	102	953	221	880	1203	330	1243	697	930	356	2163	2093	830	934	335	874	2092	392	1789	385	306	643	1095	1644	675	308
YER100W	433	258	67	490	190	98	67	80	350	105	68	527	53	570	412	486	309	374	435	111	71	560	134	66	798	156	411	494	163	364	333	469	161	390	391	297	544	298	420	726	303	1453	274	444	600	523	975	384	240
YER101C	69	94	28	172	63	32	47	49	221	43	52	416	17	283	164	90	128	116	161	18	33	140	22	21	378	58	274	285	68	383	259	747	134	487	649	242	195	62	343	357	133	813	166	213	197	198	471	134	103
YER102W	7969	5249	1017	15138	6821	3577	255	252	1736	584	581	4779	817	10973	5649	8635	9597	9625	9984	1831	1085	14694	4376	1524	8268	2885	5314	9343	2889	6834	592	1478	742	1604	1947	1327	8597	3311	7395	21563	3922	18917	4606	6595	11741	8822	9861	6568	6448
YER103W	4256	625	396	9095	1279	818	233	419	979	411	773	1823	362	4436	5959	5624	1932	6186	5595	2077	710	8412	4194	1464	4259	480	1049	8154	1684	3226	1125	1646	434	2130	2130	1486	4142	901	2097	9267	1539	7486	2322	5144	5436	9343	17883	9372	1802
YER104W	24	47	14	225	87	61	31	25	199	61	57	384	11	159	73	165	64	108	97	8	14	164	115	38	180	32	101	169	40	250	114	358	75	300	344	149	143	51	185	233	82	361	55	135	61	110	195	110	23
YER105C	1151	736	154	1188	642	295	109	140	719	281	223	1835	129	1351	1224	1037	727	1039	1019	289	110	1148	233	218	2025	396	1335	2126	609	1958	809	1497	556	1883	2506	1666	1655	706	2014	2816	915	3689	675	1031	1693	1681	2345	1512	548
YER106W	0	0	0	4	2	3	0	0	0	0	0	7	0	0	0	3	0	2	0	2	0	2	0	0	3	0	0	5	5	3	0	0	0	2	13	1	0	0	0	2	0	62	0	0	0	5	1	1	0
YER107C	1457	867	130	1579	866	325	79	160	848	281	341	2886	80	1480	712	822	1150	962	807	276	80	1247	525	192	2582	528	1418	3461	542	2920	1173	1525	545	4446	3443	1914	1415	490	1305	4317	647	3713	657	1359	1619	2820	4358	1707	960
YER107W-A	0	0	1	0	0	0	0	0	0	0	0	2	0	0	0	0	0	0	0	0	0	0	0	0	0	0	0	0	0	0	0	0	0	0	5	0	0	0	0	0	0	0	0	0	0	0	11	0	0
YER109C	193	141	24	418	197	98	43	100	291	149	89	795	18	291	190	172	184	166	224	38	17	264	99	48	468	77	248	1104	273	526	241	413	163	949	1002	608	241	72	134	620	180	748	71	64	175	439	525	396	126
YER110C	5529	8278	923	2695	2493	1021	126	115	1000	94	98	1327	996	15018	6963	4142	5327	4963	9354	1527	1035	5929	1413	596	13328	4264	9236	6894	2042	5042	463	1349	309	829	1502	889	10614	4570	11407	13222	3579	13305	4171	6618	10165	6761	8891	5395	7810
YER111C	159	35	13	227	65	34	13	30	106	107	51	282	13	121	80	147	65	92	88	8	9	89	15	25	245	44	54	259	105	260	139	61	74	224	281	529	157	84	203	189	139	540	64	95	52	119	256	261	63
YER112W	153	68	23	396	166	117	22	45	87	99	74	303	32	194	249	346	121	233	166	38	19	204	152	71	249	51	106	279	157	199	82	171	69	164	120	168	222	87	221	371	170	415	113	49	184	209	208	252	69
YER113C	224	174	31	582	308	151	44	55	318	102	142	1165	31	268	215	247	279	212	242	56	31	345	119	35	822	119	358	1364	315	910	359	433	176	1259	1305	747	525	181	635	1056	236	1204	147	173	339	710	869	434	243
YER114C	511	313	67	526	275	134	91	68	370	103	137	726	81	744	435	453	374	370	580	91	57	477	257	74	1173	275	493	1248	313	803	277	389	211	968	1275	889	753	383	906	1273	441	2826	289	601	726	726	850	753	397
YER115C	125	49	16	350	238	117	38	31	147	141	70	572	17	315	249	435	254	284	171	78	21	508	253	87	443	60	81	1064	200	853	150	263	85	636	685	291	236	68	326	1402	224	1352	115	103	191	710	933	489	117
YER116C	79	34	10	324	224	102	24	23	121	114	94	639	4	116	63	156	138	115	99	18	8	249	127	34	192	22	62	715	132	351	84	106	58	488	434	399	116	18	79	435	108	515	27	41	127	143	268	221	44
YER117W	9728	4427	1470	20344	10267	4471	342	293	1772	998	722	4755	959	10694	6399	17389	16209	16472	7245	1751	1300	17580	4423	2305	15493	3949	8142	12595	5305	11517	1021	2110	1073	2377	2775	2464	8995	4092	7578	30267	8429	29497	4169	6192	8861	8218	14681	10151	7077
YER118C	126	101	27	417	190	109	17	25	43	27	31	196	11	123	134	157	186	240	91	43	14	310	215	40	379	54	93	331	126	181	51	49	48	137	82	131	171	80	136	499	76	287	89	53	173	349	348	259	94
YER119C	1813	847	326	4716	1445	646	713	449	3043	1573	1987	8625	112	1232	804	2142	1728	2207	1099	216	214	3007	872	327	2958	539	684	4384	1387	2638	2635	3078	1367	14099	7730	7013	825	551	1142	6402	1306	5646	605	791	1587	3024	4092	2767	967
YER119C-A	0	0	2	17	9	5	10	0	31	28	38	203	0	9	0	4	4	6	0	7	0	17	5	1	2	1	0	40	1	6	45	42	20	292	183	101	3	2	0	24	5	0	1	0	0	22	14	23	34
YER120W	2273	1256	700	5368	2376	1175	575	315	1934	1036	1432	7999	440	2766	1297	5025	4735	5472	2139	464	544	6816	2573	689	8195	1651	3081	8558	2237	4845	2257	4099	1194	10178	7306	6295	2011	1778	4057	18856	4057	17405	1303	2572	3890	7030	8081	8046	1982
YER121W	107	12	12	245	54	45	33	44	174	120	89	628	2	66	98	101	59	109	32	10	8	51	12	8	115	8	11	216	21	70	145	204	96	481	319	225	126	20	108	297	77	199	24	10	45	49	95	60	11
YER122C	1090	526	94	1402	555	297	121	78	584	185	210	1025	94	914	803	878	476	720	818	236	94	866	380	170	1541	371	954	1394	515	1018	510	1069	335	974	1132	986	1494	540	1444	2081	799	3498	587	1193	1462	1387	2017	1349	454
YER123W	43	48	15	342	116	65	19	21	126	101	78	422	4	104	89	144	86	156	81	17	15	314	64	43	324	30	104	381	127	397	109	361	66	462	625	527	115	50	136	305	154	939	48	176	117	262	515	304	38
YER124C	1285	596	145	1850	706	420	207	378	1211	521	340	2599	141	1128	1006	1243	563	900	992	238	107	825	162	187	1757	403	1184	2203	698	1970	957	2295	765	1873	2872	1925	2031	719	1842	2001	913	4104	526	1032	1424	1063	1578	1043	538
YER125W	2790	1989	366	2805	1547	685	451	569	3169	919	1027	6919	216	3205	2097	2072	1971	2045	2898	787	287	2649	1196	322	5101	1116	2504	4961	1338	2919	2046	3655	1457	5595	5148	4106	3759	1435	3928	5794	1786	8888	1271	2240	3184	3679	3766	3241	2072
YER126C	333	189	44	287	127	85	3	3	35	5	4	79	56	568	351	301	174	246	412	66	63	332	132	60	569	152	625	327	133	430	13	60	31	31	33	51	821	187	569	593	185	1238	219	356	400	229	547	184	206
YER127W	60	38	14	233	87	43	1	0	10	1	4	32	14	142	102	128	74	94	144	33	21	165	57	27	258	40	143	202	104	229	28	0	0	32	26	33	200	60	260	211	109	595	59	55	95	108	180	127	107
YER128W	36	27	8	151	50	30	13	0	31	21	12	102	12	49	41	76	40	56	34	6	9	76	46	18	23	23	48	90	28	54	31	73	13	88	60	54	46	15	73	91	24	145	23	31	73	69	98	120	44
YER129W	309	123	38	424	189	91	28	63	208	194	128	623	25	247	258	257	117	232	241	30	34	215	118	41	686	127	312	953	398	1026	227	529	189	765	1594	935	396	167	400	581	269	1728	140	309	366	422	646	458	145
YER130C	799	487	107	2162	1145	590	104	200	733	444	384	2969	40	537	302	424	365	442	955	211	78	1458	246	208	2185	444	878	3811	1394	2805	1005	2027	550	2335	2538	1710	752	282	710	1204	477	1938	667	844	1439	2007	2622	1965	361
YER131W	2773	2054	725	8811	6141	3071	178	40	935	265	156	2462	832	8423	4014	6729	5861	5753	6041	1079	749	10009	3758	1046	6162	1742	3870	7272	2449	4692	341	1166	333	637	1099	702	6428	3170	6628	14740	3385	16999	2214	4602	5273	4544	5336	4198	3303
YER132C	257	160	23	444	193	98	37	49	143	95	117	463	26	342	218	227	166	255	209	51	31	309	110	58	577	121	372	1107	338	794	172	264	82	604	610	497	276	149	358	811	309	1050	147	299	401	502	713	623	202
YER133W	1655	846	207	3965	1474	1029	224	516	1389	605	426	3797	119	1269	1550	2311	1482	2498	1294	625	203	3391	2030	654	1949	447	1425	3063	935	3069	891	1784	739	1814	2835	1498	1990	616	1477	4214	1455	6482	1015	1399	2376	3952	6103	3186	711
YER133W-A	0	0	0	0	0	1	0	0	0	0	0	0	0	0	0	0	0	0	0	0	0	0	2	0	0	0	0	0	0	0	0	0	0	0	0	0	0	0	0	0	0	0	0	0	0	0	0	0	0
YER134C	357	129	55	1182	330	148	59	63	323	180	137	1139	31	390	324	690	349	614	353	100	62	837	349	105	610	93	323	771	198	624	347	597	192	725	649	513	536	99	390	1466	302	2217	160	451	368	580	983	529	111
YER135C	0	0	0	5	4	0	0	6	2	8	1	5	0	0	0	1	3	3	0	0	2	0	0	0	0	1	2	4	0	0	11	0	4	15	10	30	1	0	9	10	2	0	3	0	3	2	4	0	0
YER136W	1800	917	212	1887	879	450	254	359	1495	491	371	2649	103	1102	979	1027	745	967	922	266	120	1256	333	203	3100	566	1563	2420	729	1878	1271	3298	909	2477	2726	1887	1426	621	2085	2387	894	3770	634	1307	1507	2160	2568	1985	983
YER137C	11	12	4	42	12	6	1	4	0	2	2	10	5	26	25	19	20	17	18	2	2	37	27	8	10	7	4	60	15	81	8	0	4	18	8	9	36	9	28	50	24	73	17	2	13	55	111	35	8
YER137C-A	0	0	0	0	0	0	0	0	0	0	0	0	0	0	0	0	0	0	0	0	0	0	0	0	0	0	0	0	0	0	0	0	0	0	0	0	0	0	0	0	0	0	0	0	0	0	0	0	0
YER137W-A	0	0	0	0	0	0	0	0	0	0	0	0	0	0	0	1	0	2	0	0	0	0	0	0	0	0	0	3	0	0	0	0	0	0	0	0	0	0	0	0	0	0	0	0	0	1	0	0	0
YER138C	0	0	0	0	0	0	0	0	0	0	0	0	0	0	0	0	0	0	0	0	0	0	0	0	0	0	0	0	0	0	0	0	0	0	0	0	0	0	0	0	0	0	0	0	0	0	0	0	0
YER138W-A	0	0	0	0	0	0	0	0	0	0	0	0	0	0	0	0	0	0	0	0	0	0	0	0	0	0	0	0	0	0	0	0	0	0	0	0	0	0	0	0	0	0	0	0	0	0	0	0	0
YER139C	100	18	10	124	48	40	19	27	86	50	23	150	7	56	74	62	34	48	75	21	14	82	23	27	67	9	33	112	29	64	70	158	65	111	189	111	79	8	95	64	31	229	34	46	111	73	75	99	13
YER140W	176	82	16	214	132	55	22	45	139	77	60	477	15	146	108	137	105	104	122	41	13	145	41	21	151	63	169	402	109	335	144	359	77	404	529	287	255	44	220	335	104	468	59	44	150	189	366	216	84
YER141W	1830	1140	291	2585	951	498	430	436	2410	685	722	5622	195	1685	1052	1968	1705	2077	2257	603	383	4084	1224	482	3128	738	1566	3652	838	3149	2715	3499	1569	8450	6769	4319	2032	1026	2338	6977	1595	8244	1800	2129	3959	5766	5946	4464	1278
YER142C	96	25	17	256	102	44	16	40	92	52	27	270	8	41	49	164	70	151	46	17	8	137	21	23	237	18	84	265	49	285	59	200	64	209	417	240	81	21	178	229	86	646	57	103	91	133	265	230	40
YER143W	787	524	115	854	304	192	240	159	1217	239	238	2349	109	1357	597	563	477	506	927	178	95	724	293	83	1474	270	503	1224	153	759	1147	1094	594	2134	1624	918	799	461	776	1623	337	2280	539	937	1154	861	1201	706	537
YER144C	203	150	35	1269	420	218	69	79	321	196	235	1300	32	354	180	503	435	562	170	51	26	515	151	71	740	81	272	1579	454	890	263	486	132	1341	1001	920	270	107	323	1220	322	1859	79	143	198	605	562	555	146
YER145C	9975	2150	767	19278	3218	2232	438	680	1620	1186	1590	5013	441	4538	2758	7321	7234	7830	2878	767	624	9408	3200	1193	18948	4835	7947	21920	10892	17175	4084	2887	1716	18875	10994	8312	5589	4108	7141	24961	7367	26227	2650	3174	5602	16685	20927	16718	4529
YER145C-A	0	0	0	44	7	3	0	0	1	0	7	2	3	9	7	6	14	7	2	0	0	15	2	2	0	0	0	27	11	8	0	0	3	12	14	10	0	2	7	15	11	12	0	0	0	8	17	10	0
YER146W	654	206	116	3564	1213	547	66	43	289	254	392	1066	54	811	488	1455	894	1267	578	107	108	2250	592	217	1313	130	322	2260	606	1910	276	282	183	958	1427	841	534	217	504	2479	353	3749	178	548	502	997	1579	1123	371
YER147C	430	198	30	683	243	113	49	116	357	156	225	976	33	489	173	415	320	362	419	104	31	628	355	71	683	163	312	1057	279	831	434	393	183	1565	1302	928	403	162	258	1395	263	1439	123	218	439	747	936	599	321
YER147C-A	0	0	0	1	0	0	1	0	1	1	0	1	0	0	0	0	0	1	0	0	0	4	0	0	0	0	0	0	0	0	0	0	0	1	26	0	0	0	0	3	0	0	0	0	0	2	0	0	0
YER148W	354	240	47	598	439	200	37	34	206	101	67	656	24	499	235	478	322	383	427	145	39	838	198	145	636	145	536	952	297	987	159	440	159	455	655	364	549	164	488	973	344	1663	222	553	610	836	1238	798	126
YER148W-A	11	0	0	1	1	0	1	0	1	0	1	1	0	0	3	1	0	1	0	0	0	0	0	0	11	0	0	2	0	1	4	0	0	1	0	0	2	0	0	58	0	0	2	1	1	8	6	0	0
YER149C	215	151	46	426	145	79	45	41	254	69	54	322	33	365	198	357	215	277	243	71	25	406	122	103	367	68	256	418	114	443	164	359	125	317	467	318	391	123	452	690	165	1276	121	174	181	329	847	653	106
YER150W	4672	1958	1039	15556	3898	2364	1190	557	4167	2012	2280	13741	680	7890	3558	4157	3167	4914	4531	1010	712	7460	3333	1058	9532	2502	2745	10602	2774	6135	3221	5247	2287	10706	7068	6368	2658	1861	3439	10129	2373	12200	1755	3206	3973	3849	5867	5761	3062
YER151C	407	251	47	714	279	136	44	44	340	146	112	654	60	560	533	635	329	473	519	79	60	608	213	90	1107	248	430	1280	468	953	247	417	143	706	973	791	604	346	771	1378	738	3636	294	444	807	791	1090	1115	219
YER152C	1211	626	139	4415	1736	713	164	227	1133	795	1106	4051	115	1626	871	2099	1944	2168	874	346	176	3530	1471	433	4216	580	1297	7923	2670	5862	1022	1530	542	7657	6620	4090	993	549	1208	6634	1433	7425	549	780	1197	3964	5446	3558	783
YER152W-A	0	2	0	9	3	4	6	0	4	5	4	22	0	4	0	6	8	9	1	1	0	5	2	0	10	0	0	15	0	14	0	0	1	50	19	26	0	1	0	13	1	0	1	0	0	1	0	4	0
YER153C	141	47	7	437	194	51	25	21	133	97	152	394	13	154	74	220	179	266	148	61	24	634	388	81	393	54	79	1009	310	793	156	101	68	1487	758	829	112	40	93	859	150	725	91	93	157	724	1002	563	74
YER154W	533	381	155	2158	1300	619	202	105	683	412	526	2656	126	961	527	1905	1833	1378	816	171	184	2442	783	243	2575	490	582	5143	1178	1977	611	806	357	4410	2812	2656	514	388	849	5236	1176	5818	415	531	1062	2516	2138	2520	755
YER155C	1017	599	136	1961	780	446	126	242	799	485	415	1914	138	1807	1245	1440	923	1391	1080	220	120	1302	473	195	2085	474	819	3329	1260	2407	726	1171	567	2276	3675	2925	1516	705	1972	3061	1530	6945	617	992	1757	1903	3140	2417	396
YER156C	1620	1677	220	1523	1135	474	75	105	696	123	145	1510	206	3135	1583	1586	2831	1930	1883	559	284	2741	918	289	4265	1252	2314	2264	927	2204	620	760	470	1442	1295	1049	2366	1500	2373	6765	1464	4958	998	1281	2412	2589	3164	1960	1430
YER157W	276	119	37	489	227	127	43	58	318	134	118	840	17	353	265	351	221	279	363	125	31	438	189	86	512	88	278	716	197	605	353	1123	239	739	1089	715	451	162	484	741	266	861	167	366	489	556	851	398	115
YER158C	260	93	47	439	249	130	67	70	329	118	140	1105	48	327	195	456	408	477	297	88	65	667	238	86	754	122	247	1689	221	508	350	388	150	1212	564	728	284	146	387	1474	411	1278	191	379	508	1056	1248	1086	160
YER158W-A	3	3	0	21	5	9	0	0	0	1	2	9	0	0	0	4	14	10	1	0	0	0	0	0	1	0	3	39	15	6	3	129	5	11	26	13	5	0	14	39	10	173	0	0	0	11	30	36	0
YER159C	123	45	33	322	122	86	20	19	125	102	106	497	21	125	85	270	149	264	93	22	19	249	188	64	362	60	227	706	278	819	179	467	91	614	1136	434	137	83	369	488	250	1919	70	164	167	474	963	520	64
YER159C-A	0	0	0	0	0	0	0	0	0	0	0	0	0	0	0	0	0	0	0	0	0	0	0	0	0	0	0	0	0	0	0	0	0	0	0	0	0	0	0	0	0	0	0	0	0	0	0	0	0
YER160C	0	0	0	0	0	0	0	0	0	0	0	0	0	0	0	0	0	0	0	0	0	0	0	0	0	0	0	0	0	0	0	0	0	0	0	0	0	0	0	0	0	0	0	0	0	0	0	0	0
YER161C	134	70	27	160	64	36	39	27	139	70	36	237	12	157	130	214	72	132	131	26	29	165	74	36	257	37	261	224	85	301	153	206	97	281	531	246	206	67	251	337	172	1426	75	285	219	211	358	204	27
YER162C	105	38	13	285	86	51	36	53	144	104	68	459	4	116	81	178	115	178	86	26	12	177	77	28	186	25	97	274	119	370	224	404	114	552	910	664	149	76	115	306	194	982	69	66	150	214	445	284	21
YER163C	849	394	114	2702	1306	653	142	214	1271	445	594	4156	61	985	482	807	1029	1052	701	175	93	2109	701	215	2210	315	1038	3553	716	2795	1385	1806	485	4001	2785	1768	917	439	1140	3287	601	2365	380	1161	1093	2388	3290	1813	826
YER164W	697	341	55	629	263	132	46	88	329	158	146	631	49	811	440	431	261	435	656	131	53	571	182	86	983	266	545	1192	443	1160	324	590	256	852	1350	947	683	268	926	1095	396	2236	273	680	725	748	1311	835	626
YER165C-A	0	0	0	0	0	0	0	0	0	0	0	0	0	0	0	0	0	0	0	0	0	0	0	0	0	0	0	0	0	0	0	0	0	1	0	1	0	0	0	0	0	0	0	0	1	0	0	0	0
YER165W	6075	5949	1347	5333	3472	1652	476	275	2578	592	570	5579	1135	9958	5409	7088	6335	7380	6824	1305	1151	9415	2818	1206	19890	4690	11626	15883	3090	10952	2531	4550	1576	5881	9456	5127	9604	5107	14410	22557	6580	31180	4315	8221	10070	15774	30891	17308	6132
YER166W	1534	982	193	1407	529	320	167	215	921	305	295	1623	230	2361	1422	877	654	898	1503	370	183	979	410	160	2791	661	1334	2398	807	1910	926	1666	650	2131	2607	1892	2011	976	2228	2611	931	4247	751	1365	2094	1722	2350	1739	965
YER167W	339	166	21	544	196	99	44	64	279	130	118	569	35	275	241	201	113	188	155	39	20	181	112	51	458	111	210	746	255	490	174	200	122	449	414	440	291	121	186	382	186	960	60	183	243	211	381	283	83
YER168C	712	374	64	656	341	147	72	57	464	102	101	966	55	694	431	545	385	488	552	96	68	670	218	102	1195	301	440	901	204	708	529	713	309	963	948	575	821	425	881	1462	380	1384	326	610	762	1045	1178	811	485
YER169W	342	159	36	746	321	174	57	83	340	194	170	1055	25	287	217	255	210	235	269	81	55	375	276	74	654	108	271	1149	285	810	254	298	200	852	859	659	294	137	354	842	251	1152	142	180	364	534	809	591	171
YER170W	127	70	16	579	179	93	55	66	298	87	139	773	14	342	236	331	211	300	282	96	25	408	250	71	479	64	117	429	117	315	243	286	152	624	458	410	324	117	139	727	146	939	105	167	282	307	400	270	219
YER171W	416	152	29	329	220	93	37	42	173	72	49	620	25	304	204	215	136	198	196	79	35	253	105	38	349	94	332	627	217	555	228	931	175	427	784	317	430	153	404	474	240	1109	156	287	349	401	570	338	203
YER172C	573	363	51	608	301	168	34	72	320	112	114	727	68	841	528	457	350	464	627	196	49	503	155	82	917	212	735	1290	439	1392	309	491	200	682	1413	731	843	274	816	1144	461	2228	346	455	756	733	1135	705	219
YER172C-A	2	0	0	0	0	0	0	0	0	1	0	0	0	0	0	0	0	0	0	0	0	0	0	0	0	0	0	0	0	0	0	0	4	1	0	0	3	0	0	0	0	0	0	0	0	1	0	0	0
YER173W	55	60	18	313	81	62	42	41	197	90	76	353	10	163	52	113	50	105	89	15	12	151	77	33	218	32	114	396	86	302	207	221	103	496	557	337	148	61	155	334	93	385	60	83	172	203	347	259	88
YER174C	269	111	34	539	286	175	22	53	177	52	75	500	11	207	152	253	245	234	99	55	19	354	99	42	378	64	140	543	167	491	148	228	99	515	469	323	217	85	139	768	129	656	79	108	219	376	337	380	190
YER175C	365	139	32	534	198	123	311	489	2145	560	591	6524	16	230	200	221	186	297	733	308	75	1139	452	165	764	119	369	847	155	691	3734	6124	1889	8269	7124	3849	439	193	445	998	251	1219	378	686	614	970	1267	684	151
YER175W-A	1	3	0	0	6	2	1	17	18	19	10	87	0	0	0	11	6	5	27	2	1	15	0	4	6	1	3	23	2	6	23	203	19	97	306	56	20	3	18	15	8	52	6	18	23	16	86	30	4
YER176W	444	218	51	948	362	192	42	70	297	250	220	851	51	673	472	635	452	547	455	125	50	606	243	143	714	176	410	1641	506	1308	392	333	315	1639	2769	2006	547	297	646	1741	472	3725	299	428	595	1201	1604	1012	325
YER177W	19185	11430	2739	24418	10854	4968	2645	2009	13703	4660	4851	35259	1758	21963	11215	20578	19965	21493	15313	3806	2502	26421	6850	3002	35786	7839	12426	30419	7702	19504	13223	15010	6879	40424	25637	22485	13825	10119	15654	68178	15776	69433	10772	13152	27181	28794	34073	26922	14918
YER178W	9850	8615	2875	13230	7976	3402	2410	1492	10863	2713	3488	25511	1762	14269	6007	16192	22057	18825	11867	2331	2488	23518	10248	2265	41828	9617	20628	31841	8072	18962	15475	14863	5534	46937	34064	22301	14484	10678	21843	82002	12921	62549	9861	17141	20642	34438	52033	26108	10305
YER179W	40	16	9	90	38	25	7	13	57	37	34	200	4	47	34	51	51	46	19	9	1	83	18	5	63	12	39	74	33	39	99	68	31	161	147	61	47	26	28	82	37	52	21	26	41	111	176	45	10
YER180C	87	23	3	144	34	18	10	10	62	43	19	143	7	71	24	30	19	29	33	0	15	42	27	13	131	17	34	148	37	283	62	55	75	156	196	166	106	30	73	98	20	120	19	58	38	56	54	140	46
YER180C-A	5	14	13	177	54	32	4	21	35	26	16	91	1	59	8	63	58	99	24	7	3	119	2	8	81	11	4	104	58	84	34	39	14	87	85	48	64	12	18	232	43	152	23	36	38	114	218	102	10
YER181C	0	3	0	4	3	0	1	0	3	0	0	4	0	0	0	5	1	3	1	0	0	0	0	1	3	0	0	6	0	13	2	0	2	10	0	3	4	3	0	18	0	0	0	0	0	2	2	11	3
YER182W	212	130	24	593	275	134	45	60	319	114	131	1513	15	324	224	374	290	389	221	46	30	499	83	57	612	73	185	662	179	596	282	554	180	854	837	516	373	128	300	1023	263	1356	110	209	154	556	730	326	79
YER183C	527	153	47	990	372	200	54	54	282	130	161	822	76	420	343	439	415	472	404	123	46	740	235	103	796	117	572	800	162	986	402	537	217	725	648	328	496	94	505	1195	191	1080	185	359	558	625	890	495	235
YER184C	110	53	21	252	153	69	29	42	201	142	117	907	6	147	129	189	141	185	201	52	20	426	129	71	268	27	111	534	96	457	238	364	133	869	1222	663	204	35	120	363	104	558	100	201	174	445	742	471	57
YER185W	19	5	4	63	40	15	5	19	31	21	10	169	1	29	10	31	35	51	47	6	16	136	36	19	105	4	29	147	19	208	47	41	25	243	250	136	38	12	79	133	30	104	45	34	134	213	283	141	12
YER186C	400	217	26	856	523	246	51	75	371	201	145	2124	24	653	395	427	401	598	395	121	20	782	317	94	787	89	555	2408	370	3182	530	1506	279	2298	3596	1090	582	149	597	2115	287	1801	171	422	537	1586	2432	1105	213
YER187W	47	12	2	55	12	8	5	2	23	9	13	77	3	46	26	18	23	21	19	10	2	44	24	5	62	16	7	43	22	146	36	0	11	78	87	14	34	12	55	82	17	19	7	53	29	33	62	34	7
YER188C-A	0	1	0	2	0	0	0	0	0	0	0	7	0	0	0	0	0	0	0	0	0	0	0	0	0	0	0	0	0	0	0	0	0	1	2	3	0	0	0	0	1	0	0	0	3	0	0	0	0
YER188W	86	35	3	157	62	24	10	18	49	9	11	135	4	53	22	31	31	38	70	4	4	71	31	13	89	15	32	91	71	123	29	38	21	115	116	53	35	11	27	75	28	20	10	39	24	66	149	39	152
YER189W	0	0	0	0	0	0	0	0	0	0	0	0	0	0	0	0	0	0	0	0	0	0	0	0	0	0	0	0	0	0	0	0	0	0	0	0	0	0	0	0	0	0	0	0	0	0	0	0	1
YER190C-A	0	0	0	0	0	0	0	0	0	0	0	0	0	0	0	0	0	0	0	0	0	0	0	0	0	0	0	0	0	0	0	0	0	0	0	0	0	0	0	0	0	0	0	0	0	0	0	0	0
YER190C-B	0	0	0	0	0	0	0	0	0	0	0	0	0	0	0	0	0	0	0	0	0	0	0	0	0	0	0	0	0	0	0	0	0	0	0	0	0	0	0	0	0	0	0	0	0	0	0	0	0
YER190W	0	0	0	6	0	2	0	0	1	4	0	2	0	1	0	2	0	3	1	1	1	1	0	0	0	0	0	3	4	1	0	0	8	11	12	12	0	0	0	4	0	16	0	0	12	7	0	5	0
YFL001W	198	136	30	374	204	99	10	22	72	31	54	217	16	328	220	309	220	222	215	79	27	356	134	61	424	65	263	614	156	478	105	220	32	238	164	149	297	95	346	542	159	1269	102	120	254	371	397	260	174
YFL002C	186	185	44	729	338	189	5	6	65	33	44	236	33	299	247	529	377	570	313	84	51	597	269	92	735	187	668	762	440	889	74	134	43	209	344	247	427	220	468	1071	349	1941	162	287	414	493	967	651	211
YFL002W-A	0	0	0	0	0	0	0	0	0	0	0	0	0	0	0	0	0	0	0	0	0	0	0	0	0	0	0	0	0	0	0	0	0	0	0	0	0	0	0	0	0	0	0	0	0	0	0	0	0
YFL002W-B	0	0	0	0	0	0	0	0	0	0	0	0	0	0	0	0	0	0	0	0	0	0	0	0	0	0	0	0	0	0	0	0	0	0	0	0	0	0	0	0	0	0	0	0	0	0	0	0	0
YFL003C	9	1	1	28	10	0	2	2	10	19	1	28	2	11	55	33	9	15	13	0	2	39	20	7	20	1	11	31	14	21	10	35	2	23	67	28	11	3	19	26	6	14	5	0	15	23	42	29	4
YFL004W	574	409	86	1042	588	278	88	99	489	205	121	1104	84	1059	925	872	528	708	760	182	107	997	241	185	1326	267	910	1407	543	1245	510	1066	395	909	1777	1069	1423	465	1773	1799	662	2657	534	921	1259	1278	2817	1253	346
YFL005W	2333	1167	226	2563	1174	662	272	469	1782	483	502	3764	205	2461	1894	1716	1696	1966	1872	524	206	2422	809	307	2756	591	1749	2624	537	2247	1373	2547	895	2486	2793	1748	2514	861	2401	4880	1007	5455	975	1404	2550	2522	3937	2148	1721
YFL007W	2648	2031	294	2206	1322	649	215	439	1828	632	644	5082	171	2678	2072	1272	1431	1783	1953	533	188	1750	451	232	5029	1058	2551	5449	1464	4519	1638	1987	1091	5100	6180	4015	2370	928	3158	4611	1578	6927	1259	1805	3068	3823	5655	2771	1714
YFL008W	187	129	27	453	118	50	36	44	165	123	81	324	51	284	197	333	132	295	315	39	21	240	103	65	342	87	223	359	221	398	203	585	105	359	755	636	312	151	413	428	228	1712	114	158	435	343	479	420	108
YFL009W	784	545	92	871	551	281	103	117	758	276	253	2359	98	916	613	683	639	654	897	146	99	1305	340	126	1697	288	721	1734	429	1179	676	1151	404	2269	1988	1457	807	415	716	2027	449	2596	491	776	978	1489	1269	1123	532
YFL010C	2452	1196	286	1813	1090	436	337	425	2062	586	598	6716	201	2757	1497	1547	2470	1879	2266	782	285	3328	1387	382	4079	1152	1646	2244	578	1409	1512	2265	1037	5204	2563	2415	1772	1273	1554	5347	1026	5003	1433	1743	3514	3108	3657	2197	1604
YFL010W-A	1	3	1	17	7	1	0	0	2	1	1	4	3	2	21	23	16	43	2	0	0	3	0	0	0	1	0	10	2	34	0	0	0	4	13	4	4	0	38	44	7	144	2	0	0	15	0	9	0
YFL011W	0	1	3	23	13	1	2	0	3	5	1	45	1	8	1	9	9	22	1	0	0	2	17	0	4	1	3	23	8	8	13	2	15	57	39	26	8	0	0	51	8	1	7	0	26	9	4	6	9
YFL012W	1	0	0	5	0	1	0	0	0	0	0	0	0	0	7	1	0	1	2	0	0	1	0	0	0	1	0	0	0	0	1	7	0	2	0	0	1	0	12	3	0	0	1	0	0	0	0	0	0
YFL012W-A	0	0	0	0	0	0	0	0	0	0	0	0	0	0	2	0	1	1	0	0	0	0	0	0	0	0	0	3	0	0	0	0	2	1	0	2	0	0	0	0	0	0	0	12	0	7	0	0	0
YFL013C	146	80	25	222	97	48	27	21	153	96	78	293	16	195	220	233	81	236	142	50	18	183	87	38	323	50	154	299	100	350	136	472	122	284	404	352	234	91	232	449	205	1395	90	146	280	214	337	246	47
YFL013W-A	0	1	0	3	0	0	0	0	2	3	1	15	0	0	0	1	2	1	0	0	0	2	0	0	0	0	0	3	0	0	4	0	0	1	0	7	3	0	0	0	1	0	0	0	0	0	7	2	0
YFL014W	5930	413	612	11341	857	778	1936	2718	11145	5175	6186	30606	129	1743	1323	955	566	1189	1381	305	129	1337	822	210	10715	532	2076	9446	663	2772	19051	19027	5782	29084	19075	10083	4965	1252	3650	6815	815	5483	1557	2693	3061	3208	5104	1704	659
YFL015C	0	0	4	15	2	0	0	0	4	7	6	40	0	0	8	2	0	0	0	0	0	0	0	0	0	0	0	7	0	0	2	0	0	40	47	42	0	0	0	0	0	0	3	0	0	5	0	7	0
YFL015W-A	0	0	0	0	0	0	0	0	0	0	1	8	0	0	0	0	1	0	1	0	0	0	0	0	0	0	0	3	0	3	3	0	0	17	28	0	0	0	0	2	0	0	0	0	0	0	0	0	0
YFL016C	1787	852	198	6373	1542	663	203	226	1064	468	884	2466	190	3252	1887	3867	2876	4970	2279	749	252	4710	3782	817	3712	626	837	5775	2014	2980	949	1698	422	3030	2302	1780	2085	903	1666	10099	1843	10315	1111	1952	2277	5093	6292	4841	1320
YFL017C	194	138	43	1134	545	218	32	19	280	118	186	1133	28	539	181	360	375	344	383	82	58	798	175	89	649	43	311	949	144	998	297	550	132	845	1078	486	346	98	447	1325	113	1782	147	301	401	584	922	533	112
YFL017W-A	109	77	24	1096	478	189	57	47	260	180	328	1163	24	255	126	408	417	472	218	34	40	806	157	88	419	68	165	462	226	611	218	308	110	755	649	408	141	83	199	730	186	706	85	141	240	241	586	413	124
YFL018C	4457	3210	690	3750	1482	777	773	600	4511	732	1005	6316	364	5629	2751	3218	3263	2806	4366	757	656	3646	1158	343	8685	1723	3153	4105	854	2325	3914	3832	1806	6660	5414	3473	4663	1909	4710	10366	1765	11204	2313	3088	5039	3723	3814	2636	3572
YFL019C	0	0	0	1	0	0	0	0	8	1	0	2	0	4	0	0	1	4	5	0	0	1	0	0	0	0	0	2	3	4	0	0	0	11	0	3	0	2	0	0	0	3	0	0	0	0	0	0	0
YFL020C	0	0	0	5	2	4	3	4	12	1	4	45	0	16	0	3	3	7	1	0	2	10	4	0	0	2	0	14	0	1	16	37	8	56	38	19	2	1	0	9	2	4	0	4	0	4	41	2	8
YFL021C-A	3	0	9	57	11	13	3	3	9	21	15	81	4	14	1	15	12	25	12	6	1	23	8	7	0	2	0	78	12	66	13	13	2	120	104	48	4	0	11	31	14	35	1	14	11	24	71	38	30
YFL021W	130	104	38	509	268	132	586	385	2250	893	1459	7969	10	73	97	171	237	228	163	29	19	273	203	45	873	110	131	1165	229	328	2434	3277	1170	10092	5581	5363	148	91	145	746	197	1238	158	190	202	531	383	589	107
YFL022C	1482	1497	385	1855	1341	586	244	154	1184	348	433	4596	361	2392	1275	2880	4959	3334	1815	356	368	3996	1170	301	6004	1842	2725	5272	1169	2658	1400	2529	588	5439	4866	3279	2014	1823	4071	12788	3449	12340	1360	2536	3353	5723	8686	6187	1601
YFL023W	82	41	8	169	75	46	1	3	10	5	2	42	19	122	56	101	60	87	104	19	15	125	30	22	224	41	142	227	138	310	18	2	8	33	35	51	135	48	129	181	117	643	36	62	132	128	258	154	31
YFL024C	182	56	11	340	106	67	16	37	104	94	52	426	4	154	101	171	108	184	125	23	15	214	36	65	345	41	106	605	210	657	76	192	81	300	622	400	176	65	204	344	167	952	55	137	217	324	528	441	118
YFL025C	373	158	32	532	221	139	48	72	312	156	133	754	23	384	244	257	244	242	278	91	46	379	190	69	762	123	411	920	210	675	284	487	198	908	1079	727	371	180	506	766	177	1125	193	220	370	556	711	551	240
YFL026W	5343	4386	860	9017	6174	3129	974	926	6182	1993	2489	26786	472	5518	3192	5046	6748	4309	3917	680	435	6015	1795	589	9932	1891	3534	12221	2462	6715	5117	5673	2419	17847	11794	8453	4304	2617	5205	14992	4016	14732	2089	2837	4451	7397	7865	5293	3364
YFL027C	138	52	17	319	151	74	29	74	265	151	126	624	16	196	209	202	130	171	133	58	16	226	80	52	277	26	83	415	140	368	173	408	155	457	713	434	253	98	280	333	165	669	73	38	241	284	396	209	69
YFL028C	865	391	81	801	274	186	128	244	787	382	316	2632	42	620	334	623	601	670	457	159	78	962	324	127	768	207	701	1088	136	987	1265	1495	521	3568	3397	1841	786	319	828	2125	541	2837	356	496	804	1259	1800	841	332
YFL029C	220	128	21	442	175	97	37	137	366	128	93	1165	18	202	303	214	214	255	271	123	23	521	192	87	503	77	305	694	149	734	310	588	191	867	1174	552	412	135	466	879	212	1013	201	387	435	684	1082	344	200
YFL030W	321	163	48	1607	580	275	158	168	888	659	591	3635	26	231	116	396	379	519	1332	347	168	3525	1413	504	829	105	225	2249	475	1497	909	717	463	5552	3149	2677	226	127	190	1804	389	1328	754	893	1397	4348	5936	2776	289
YFL031C-A	0	0	0	0	0	0	0	0	0	0	0	0	0	0	0	0	0	0	0	0	0	1	0	0	0	0	0	0	0	0	0	0	0	0	0	0	0	0	0	0	0	0	0	0	0	0	0	0	0
YFL031W	34888	14340	3131	53358	19360	8567	5186	7134	25233	14565	14238	45949	2416	39405	26463	39161	30215	46644	24700	10090	4373	34215	21731	5680	60247	13362	25694	77954	32820	97225	33302	52246	18435	131982	105788	71358	24554	14558	38121	115891	21596	104063	16021	28817	40180	58793	119713	55440	23211
YFL032W	68	34	19	176	93	55	34	12	113	80	43	229	27	170	109	320	126	321	56	63	19	154	60	20	153	64	83	303	97	217	106	167	53	363	145	184	141	113	104	597	401	1046	94	135	89	226	153	335	106
YFL033C	482	342	77	1218	471	197	142	106	727	405	554	2365	52	668	393	522	524	667	738	188	106	1178	608	126	1316	215	475	2142	670	1484	727	990	417	2720	2830	2360	530	343	815	1681	644	2967	399	531	991	1885	2996	1851	281
YFL034C-A	622	229	98	1303	557	317	15	22	78	57	50	248	56	622	356	637	735	650	399	106	53	849	139	88	662	173	372	1590	316	731	170	126	83	384	149	167	471	259	490	1617	305	1251	253	281	473	602	900	474	232
YFL034C-B	107	52	27	146	91	43	27	28	125	37	39	262	18	204	99	118	101	174	206	23	25	148	83	22	359	66	116	202	51	157	161	389	46	275	228	121	175	84	289	363	64	358	93	159	63	150	237	204	94
YFL034W	372	144	53	568	253	138	43	63	320	122	134	845	31	400	300	424	302	532	261	76	38	494	161	59	683	130	480	877	270	681	295	589	221	955	1156	812	483	187	585	1171	313	2012	151	417	374	671	1066	633	149
YFL036W	1302	923	158	1083	530	304	160	216	948	356	346	2404	125	1419	1035	673	656	690	906	280	115	648	326	120	2563	489	1361	2619	593	1806	999	1392	606	3016	3692	2282	1510	690	1666	2493	778	2927	722	1047	1583	1622	2271	1271	788
YFL037W	6983	7202	1087	11365	4510	2263	708	803	5890	1382	1831	11655	804	11290	5559	9918	10516	13579	8454	1892	1120	14062	8439	1840	13039	3352	11487	13158	4199	12717	4644	6781	2166	13700	15486	8535	10258	3639	11944	34415	7409	36959	5447	9523	12385	20922	42969	15652	6152
[truncated: 4,671 more rows]
[truncated: 23 more columns]
