# Supplementary material for: Dynamic changes in eIF4F-mRNA interactions revealed by global analyses of environmental stress responses
Source: Genome Biol. 2017 Oct 27;18:201. doi: 10.1186/s13059-017-1338-4 (PMC5660459; doi:10.1186/s13059-017-1338-4)
Supplement: Supplementary file 3 — Supplementary Source Data 2. ∆T edgeR files for changes in transcript levels with stress. Each TAP-tagged strain ± each stress is shown in a different tab. edgeR outputs shown for Total stress/Total control (∆T). (XLSX 4301 kb) [file 13059_2017_1338_MOESM3_ESM.xlsx]

## Sheet: Header
Dynamic changes in eIF4F–mRNA interactions revealed by global analyses of environmental stress responses
Joseph L. Costello, Christopher J. Kershaw, Lydia M. Castelli, David Talavera, William Rowe, Paul F. G. Sims, Mark P. Ashe, Christopher M. Gran, Simon J. Hubbard, and Graham D. Pavitt
Additional File 3: Supplementary Source Data 2.
∆T edgeR files for changes in transcript levels with stress.
Each TAP-tagged strain ± each stress is shown in a different tab. edgeR outputs shown for Total (ribosome depleted RNA-Seq) stress/ Total control (∆T).

## Sheet: 4E -aa
	logFC	logCPM	LR	PValue	FDR
YBR294W	8.43396	7.82311	391.588	3.73402e-87	2.1086e-83
YGL184C	8.16578	9.29933	387.711	2.60709e-86	7.3611e-83
YKR069W	7.50342	8.65058	378.569	2.54936e-84	4.79875e-81
YPR167C	5.77718	7.65278	363.74	4.31841e-81	6.09651e-78
YNL142W	5.53547	9.22052	349.944	4.35943e-78	4.92353e-75
YNL277W	7.57193	8.62086	341.177	3.53641e-76	3.32835e-73
YLR092W	7.23942	9.40123	324.447	1.55683e-72	1.25592e-69
YHL036W	5.48082	9.17383	301.371	1.65629e-67	1.16914e-64
YAL067C	7.46133	5.70765	293.046	1.07883e-65	6.76906e-63
YJR010W	6.43671	9.73557	274.422	1.23368e-61	6.96661e-59
YOL164W	4.32515	7.42871	267.641	3.70814e-60	1.90362e-57
YFR030W	5.09005	9.88469	261.378	8.59352e-59	4.04397e-56
YIR017C	6.36759	6.93608	259.924	1.78305e-58	7.74529e-56
YKL001C	5.75091	7.87053	254.382	2.87815e-57	1.16092e-54
YBR213W	5.85362	7.29821	225.718	5.11966e-51	1.60615e-48
YLL055W	4.08956	7.20738	200.03	2.05676e-45	5.80727e-43
YJR137C	5.14598	9.98888	195.533	1.97054e-44	5.29886e-42
YIL164C	3.68983	6.06166	192.746	7.99792e-44	1.96366e-41
YFL055W	4.94416	7.00578	191.265	1.68337e-43	3.65616e-41
YLL061W	5.19925	9.05435	181.558	2.21407e-41	4.31133e-39
YEL072W	5.73447	4.06457	170.03	7.28798e-39	1.1123e-36
YIL099W	3.44435	5.32204	166.61	4.06923e-38	5.74473e-36
YHR176W	3.69228	6.1421	166.267	4.83661e-38	6.50294e-36
YIL165C	3.62573	5.64311	153.75	2.62626e-35	3.02663e-33
YOL163W	5.54846	5.03233	149.933	1.7935e-34	1.96476e-32
YER081W	3.38947	8.82855	145.93	1.34498e-33	1.33248e-31
YGR055W	4.28733	10.0512	144.999	2.14894e-33	2.02251e-31
YNL191W	4.26889	5.47401	139.742	3.03112e-32	2.67449e-30
YJL060W	3.24045	8.31154	139.094	4.20075e-32	3.64948e-30
YKL068W-A	3.88988	5.94536	137.471	9.51387e-32	7.67497e-30
YIL074C	3.6804	8.97356	126.613	2.25755e-29	1.55468e-27
YPL054W	6.91993	4.36062	126.314	2.62447e-29	1.78559e-27
YLL062C	5.85169	6.88894	124.751	5.7688e-29	3.83252e-27
YIL046W	3.24949	8.25323	124.414	6.83671e-29	4.48917e-27
YKL201C	3.14894	5.8523	123.219	1.24845e-28	7.83333e-27
YFL021W	3.74471	6.28263	122.27	2.01461e-28	1.22392e-26
YER042W	3.73632	6.69803	119.442	8.38215e-28	4.93062e-26
YDL059C	4.76386	5.22197	118.743	1.19204e-27	6.79945e-26
YGR121C	2.85479	6.7744	115.429	6.33836e-27	3.57927e-25
YER092W	2.69291	6.32634	115.066	7.61404e-27	4.21534e-25
YPL274W	3.85752	9.68896	113.27	1.88325e-26	9.93897e-25
YIR018W	3.33673	5.37086	112.05	3.48403e-26	1.78858e-24
YHR096C	3.61727	4.46076	111.783	3.98718e-26	2.01032e-24
YPL250C	3.9651	7.28058	109.886	1.03791e-25	5.00946e-24
YIR032C	4.77342	5.21097	107.962	2.73953e-25	1.25773e-23
YGR154C	3.9791	4.61989	107.67	3.1743e-25	1.43402e-23
YHR112C	2.35192	7.36168	107.325	3.77778e-25	1.67977e-23
YOL162W	5.77135	4.36233	102.361	4.62672e-24	1.83994e-22
YDL170W	2.83664	5.32403	99.8658	1.63084e-23	6.22252e-22
YJL212C	3.49766	8.63814	98.194	3.79346e-23	1.41865e-21
YDR253C	6.01729	3.78797	97.0789	6.66196e-23	2.45883e-21
YER024W	2.62018	5.15048	95.9675	1.16784e-22	4.25469e-21
YMR009W	2.36776	6.09375	95.3464	1.59825e-22	5.64082e-21
YGR065C	2.8266	7.74184	91.195	1.30191e-21	4.22522e-20
YIL047C	2.44976	9.33365	90.7836	1.60277e-21	5.14253e-20
YER175C	2.88552	6.53266	86.5232	1.38111e-20	4.12652e-19
YPL188W	2.90683	6.67835	82.6721	9.68577e-20	2.66807e-18
YKR039W	3.33664	9.67539	81.0524	2.19808e-19	5.85497e-18
YBR281C	1.94372	6.3729	81.0274	2.22607e-19	5.90171e-18
YBR117C	3.53729	5.0318	79.2166	5.56612e-19	1.43525e-17
YDR089W	1.88594	5.76516	76.7284	1.96161e-18	4.85842e-17
YDL204W	2.85497	7.46437	76.1459	2.63462e-18	6.46856e-17
YBR298C	2.50416	4.89295	74.3666	6.48767e-18	1.55897e-16
YNL036W	2.93581	8.31698	73.9747	7.91257e-18	1.88533e-16
YLR152C	2.01844	6.45243	73.4885	1.01222e-17	2.39085e-16
YOR130C	2.11261	6.38128	73.4194	1.04831e-17	2.45635e-16
YBR147W	3.81619	5.58318	73.3551	1.083e-17	2.51923e-16
YER039C	2.73329	4.70857	72.6841	1.52152e-17	3.46452e-16
YOL064C	2.68976	8.111	71.7604	2.42986e-17	5.445e-16
YGR088W	2.44968	9.38046	70.8138	3.92582e-17	8.64695e-16
YAL061W	2.6006	8.51602	70.2608	5.19598e-17	1.13288e-15
YHL016C	2.57635	5.08325	68.4504	1.30106e-16	2.73127e-15
YGL059W	2.65783	4.66841	68.4415	1.30699e-16	2.73354e-15
YOL119C	1.74747	7.35061	66.6926	3.17319e-16	6.44568e-15
YLR164W	2.68222	4.89478	65.2567	6.57487e-16	1.29819e-14
YJL101C	2.09863	8.005	65.0413	7.33451e-16	1.44314e-14
YPL264C	2.52106	5.41035	64.9918	7.52091e-16	1.47467e-14
YML054C	2.22242	5.02697	64.7163	8.64955e-16	1.68428e-14
YER073W	1.86796	7.96517	64.6376	9.00223e-16	1.74693e-14
YER069W	2.34567	8.84566	64.0661	1.20311e-15	2.32671e-14
YLR364W	3.85457	4.96121	63.7531	1.41035e-15	2.71816e-14
YGR161C	2.30103	6.22852	62.7782	2.31348e-15	4.38397e-14
YCL025C	2.74498	9.83506	61.6908	4.01859e-15	7.39185e-14
YGL117W	3.568	4.40414	59.7905	1.05511e-14	1.89149e-13
YJL163C	1.91587	6.3885	59.3058	1.34981e-14	2.39698e-13
YIR031C	2.49323	5.00366	59.2158	1.41296e-14	2.49343e-13
YHL021C	2.01043	9.16664	59.0309	1.55213e-14	2.72201e-13
YJL213W	2.86903	5.86474	59.006	1.57193e-14	2.74821e-13
YGR289C	2.19719	4.74336	55.9769	7.33283e-14	1.20373e-12
YPL177C	2.29594	6.54717	54.7577	1.36343e-13	2.1998e-12
YLR149C	2.24869	6.395	53.8394	2.17567e-13	3.46085e-12
YKL217W	3.25428	4.03692	52.905	3.50074e-13	5.44591e-12
YIR029W	2.43585	4.08287	52.505	4.29163e-13	6.62154e-12
YPR184W	1.90615	8.14538	51.6677	6.57368e-13	9.89908e-12
YDR003W	1.67355	6.37208	51.6026	6.79501e-13	1.01781e-11
YLL056C	2.29036	5.17377	51.1948	8.36395e-13	1.23966e-11
YOR100C	2.96486	3.64887	51.1377	8.61105e-13	1.27295e-11
YIR039C	1.87685	5.07792	49.1116	2.41803e-12	3.43944e-11
YML018C	2.38947	5.65549	49.0805	2.45675e-12	3.47702e-11
YGL104C	1.4831	5.76276	48.8623	2.74579e-12	3.84751e-11
YDL130W-A	1.81296	5.25276	48.7535	2.90247e-12	4.05699e-11
YPR194C	2.85643	3.62066	47.8333	4.64032e-12	6.43829e-11
YDL222C	2.61538	7.82575	47.3003	6.09034e-12	8.30729e-11
YDL180W	1.97456	6.33111	46.4565	9.36771e-12	1.24763e-10
YEL063C	2.1474	8.26452	46.2577	1.03678e-11	1.37113e-10
YFL030W	1.47243	6.19154	46.044	1.15625e-11	1.51492e-10
YNL014W	2.57895	3.99832	45.394	1.61129e-11	2.08692e-10
YJL100W	1.83181	5.8999	45.0138	1.95655e-11	2.51106e-10
YDR453C	1.85532	7.78489	44.7629	2.22393e-11	2.84774e-10
YER052C	1.92304	8.5088	44.7374	2.25311e-11	2.87858e-10
YDL025C	1.457	6.85645	44.2785	2.84828e-11	3.58224e-10
YIL072W	2.8783	2.83111	43.7871	3.66109e-11	4.54377e-10
YOR226C	1.66801	8.28509	42.5974	6.72478e-11	8.11428e-10
YKL218C	1.80801	6.5868	42.5205	6.99438e-11	8.42159e-10
YOR173W	2.00076	7.8155	42.2046	8.22078e-11	9.79383e-10
YPL230W	2.29037	5.2095	42.1888	8.28722e-11	9.8522e-10
YFL054C	1.60659	6.5485	42.0139	9.06259e-11	1.07064e-09
YDR502C	1.77179	9.64962	41.8637	9.78635e-11	1.15189e-09
YFL052W	2.75247	3.42215	41.8461	9.87456e-11	1.15929e-09
YKL120W	2.10266	7.52224	41.7314	1.04713e-10	1.22679e-09
YLR327C	2.2484	7.67622	41.6926	1.06812e-10	1.24879e-09
YJR130C	1.67982	5.05934	41.3622	1.2648e-10	1.47264e-09
YMR084W	2.32887	4.94392	41.2617	1.33153e-10	1.54715e-09
YFL056C	2.56792	4.61138	41.026	1.50218e-10	1.73783e-09
YLR177W	1.69304	8.27161	40.9369	1.57226e-10	1.81195e-09
YOR028C	1.91343	6.17929	40.8914	1.60924e-10	1.85079e-09
YMR262W	1.68574	6.8039	40.586	1.88151e-10	2.15515e-09
YDR119W-A	4.09136	3.25111	40.261	2.22201e-10	2.51456e-09
YAL062W	2.01857	5.00585	40.1608	2.33896e-10	2.63635e-09
YDR358W	1.6074	5.2794	40.1205	2.38776e-10	2.68599e-09
YLR178C	1.9767	8.90269	40.073	2.44643e-10	2.74651e-09
YBR208C	1.78758	7.18995	40.0255	2.50665e-10	2.80854e-09
YFR034C	1.77549	5.2788	39.9138	2.65422e-10	2.96213e-09
YOL084W	2.4328	7.6134	39.4115	3.43267e-10	3.80084e-09
YJL141C	1.44209	7.223	39.2484	3.73165e-10	4.11575e-09
YOR120W	1.71124	6.8795	39.1443	3.93612e-10	4.32437e-09
YDR242W	2.36851	4.40921	39.0964	4.03387e-10	4.40604e-09
YJR036C	2.86127	3.66605	38.5027	5.46775e-10	5.8478e-09
YMR210W	1.4899	5.99402	38.0233	6.9904e-10	7.43405e-09
YGL180W	2.20592	4.78316	37.6353	8.52874e-10	9.0022e-09
YGR161W-C	1.68363	5.50971	37.3163	1.00444e-09	1.04844e-08
YOR303W	1.57039	8.55407	36.8298	1.28904e-09	1.32832e-08
YGL096W	2.23406	4.78573	36.3968	1.60968e-09	1.64374e-08
YGR066C	3.41938	3.18768	36.3034	1.68873e-09	1.71207e-08
YGL125W	1.71028	8.33283	36.2512	1.73452e-09	1.75535e-08
YNR058W	2.52049	3.57451	36.1942	1.78602e-09	1.80423e-08
YDL218W	1.9582	4.5412	36.1395	1.83683e-09	1.85225e-08
YGR194C	1.40798	6.61432	36.0888	1.88529e-09	1.89773e-08
YNL194C	2.39013	6.46246	35.922	2.05372e-09	2.05263e-08
YLR251W	1.84747	6.2538	35.8077	2.17785e-09	2.16901e-08
YNL221C	1.80266	5.97004	35.7958	2.19123e-09	2.1785e-08
YJR008W	1.4134	6.31398	35.5288	2.51308e-09	2.47236e-08
YBR145W	1.50909	6.67476	35.167	3.02604e-09	2.95641e-08
YOR348C	2.58943	4.64625	35.0285	3.24908e-09	3.16883e-08
YHR018C	1.70549	9.80396	34.9823	3.32715e-09	3.23938e-08
YEL011W	1.46599	8.21451	34.9197	3.43594e-09	3.33955e-08
YMR181C	2.37973	4.17773	34.7336	3.78052e-09	3.64933e-08
YDL138W	1.30516	6.09751	34.4041	4.47774e-09	4.28573e-08
YER067W	1.79617	7.32159	34.3051	4.71141e-09	4.49415e-08
YDR530C	1.64695	5.67055	33.9591	5.62841e-09	5.29727e-08
YJL088W	1.87975	4.31102	33.6911	6.45966e-09	6.03936e-08
YNL241C	1.41043	9.29086	33.6629	6.55388e-09	6.11731e-08
YOR292C	1.75036	4.95503	33.6218	6.69375e-09	6.21704e-08
YDL085W	2.16415	3.9344	33.3458	7.71434e-09	7.12977e-08
YJR039W	1.58115	5.00265	33.2206	8.22754e-09	7.56693e-08
YMR135C	1.53163	6.53859	32.3607	1.28049e-08	1.16253e-07
YEL020C	1.33914	6.02429	32.3468	1.28967e-08	1.16898e-07
YFR015C	1.70097	8.55722	32.2328	1.36764e-08	1.23767e-07
YMR053C	1.96851	4.53047	32.1794	1.40572e-08	1.26604e-07
YDR202C	1.69364	4.77487	32.088	1.47343e-08	1.32281e-07
YGR202C	1.32774	6.02585	31.773	1.73281e-08	1.54466e-07
YHR199C-A	1.95542	3.61077	31.7605	1.74402e-08	1.55094e-07
YDR247W	1.26327	5.9216	31.4482	2.04834e-08	1.81301e-07
YDR040C	2.05738	4.18528	31.4431	2.05374e-08	1.81494e-07
YMR090W	1.64177	6.62524	31.1657	2.36913e-08	2.07097e-07
YKL043W	1.55419	4.99721	31.152	2.38589e-08	2.0824e-07
YIL136W	1.63937	6.57122	31.0768	2.4802e-08	2.14482e-07
YOR228C	1.24182	6.2011	31.053	2.51074e-08	2.16791e-07
YDR459C	1.61579	5.01751	30.9186	2.69084e-08	2.31281e-07
YGR256W	1.8823	4.33243	30.8343	2.81025e-08	2.40446e-07
YPR106W	1.55051	5.88118	30.7976	2.86393e-08	2.44669e-07
YLR252W	2.33516	4.94068	30.5493	3.25493e-08	2.75571e-07
YPL247C	1.38045	8.10237	30.4887	3.3582e-08	2.83464e-07
YER096W	2.34387	3.18681	30.3938	3.52654e-08	2.96786e-07
YIL017C	1.32246	5.22608	30.3348	3.63537e-08	3.0549e-07
YKR058W	2.07329	4.72354	30.2563	3.78561e-08	3.17171e-07
YGL127C	1.79512	4.61256	30.2235	3.85008e-08	3.22095e-07
YBL086C	1.86205	4.7356	30.155	3.9886e-08	3.32207e-07
YAL012W	2.37345	10.693	29.9667	4.39528e-08	3.63932e-07
YPL135W	1.27188	8.2302	29.6049	5.29719e-08	4.37328e-07
YOR302W	1.91162	5.4604	29.4211	5.82387e-08	4.79408e-07
YIR042C	3.05015	2.85719	29.3562	6.02234e-08	4.93587e-07
YKL103C	1.29786	8.64714	29.1428	6.72362e-08	5.47094e-07
YPL003W	1.21108	6.2643	29.1112	6.834e-08	5.55275e-07
YPL123C	1.34506	5.13413	28.9505	7.42522e-08	5.9986e-07
YER040W	1.81957	4.16482	28.8568	7.79299e-08	6.25989e-07
YOL048C	1.44639	6.09939	28.6264	8.77791e-08	7.00125e-07
YHR161C	1.15518	7.31354	28.5469	9.14553e-08	7.27392e-07
YJL072C	1.40751	5.2473	28.3297	1.02316e-07	8.08081e-07
YER061C	1.22563	6.12089	28.3203	1.02814e-07	8.10881e-07
YGL222C	1.71487	4.87454	28.1127	1.14453e-07	9.00162e-07
YJL160C	2.80227	2.75794	28.0849	1.16106e-07	9.11892e-07
YPL017C	1.56213	5.23031	27.9615	1.23756e-07	9.67933e-07
YDL087C	1.41938	4.42195	27.8911	1.28338e-07	1.00238e-06
YLL060C	1.56229	6.25403	27.8817	1.28966e-07	1.0059e-06
YDL238C	1.45251	5.6141	27.8048	1.34196e-07	1.04524e-06
YIL113W	2.02897	5.81143	27.7875	1.35399e-07	1.05317e-06
YGL009C	1.43336	10.3519	27.7752	1.36262e-07	1.05842e-06
YGL035C	1.12493	6.25854	27.7401	1.38759e-07	1.07634e-06
YDR191W	1.45682	4.53726	27.6239	1.47348e-07	1.13983e-06
YDL149W	1.38886	4.85771	27.4784	1.58858e-07	1.22384e-06
YNL092W	1.75796	4.54684	27.4468	1.61473e-07	1.24229e-06
YMR139W	1.12926	5.85267	27.4193	1.63788e-07	1.25839e-06
YHR199C	1.13334	7.46155	27.3778	1.67338e-07	1.28391e-06
YOL110W	1.30967	5.96642	27.3558	1.69253e-07	1.29508e-06
YJR111C	1.69265	5.06113	27.1695	1.86376e-07	1.42413e-06
YDR479C	1.22637	6.2692	27.1669	1.86622e-07	1.42413e-06
YCR091W	1.87519	4.46645	27.1115	1.92049e-07	1.46159e-06
YIL121W	1.34553	8.53146	27.022	2.01157e-07	1.5227e-06
YFR017C	1.78042	4.93866	26.969	2.0674e-07	1.55869e-06
YMR265C	1.56141	6.8236	26.1106	3.22417e-07	2.40196e-06
YOL052C-A	2.6749	6.13134	26.0218	3.37587e-07	2.51166e-06
YJR155W	2.82039	3.26769	25.9581	3.48916e-07	2.59254e-06
YIR034C	1.32167	6.09009	25.8729	3.64645e-07	2.7023e-06
YNR047W	1.32137	6.57013	25.8116	3.76416e-07	2.77859e-06
YPL222W	1.28355	6.98663	25.7471	3.89218e-07	2.8656e-06
YBL078C	1.81199	4.50577	25.554	4.30164e-07	3.14841e-06
YPL236C	1.30344	5.24974	25.3996	4.6602e-07	3.38689e-06
YCR010C	4.27494	1.48041	25.1358	5.34316e-07	3.86336e-06
YGR087C	3.49701	2.30942	25.0767	5.5094e-07	3.97846e-06
YJR096W	1.26522	7.72271	24.931	5.94177e-07	4.25262e-06
YMR196W	1.30553	8.62555	24.8628	6.15575e-07	4.4002e-06
YGL250W	1.65589	4.92953	24.8321	6.25467e-07	4.45961e-06
YIL059C	2.16359	4.68162	24.827	6.27116e-07	4.46573e-06
YJR086W	2.07206	4.49006	24.7942	6.37882e-07	4.52992e-06
YMR155W	1.2127	5.43582	24.7118	6.6574e-07	4.71107e-06
YIL050W	1.56696	4.95633	24.6886	6.73824e-07	4.76231e-06
YER091C	1.525	11.9372	24.5949	7.074e-07	4.98091e-06
YPL055C	1.41543	4.39018	24.5498	7.2413e-07	5.07971e-06
YPR168W	2.45532	2.80844	24.5038	7.41652e-07	5.18404e-06
YPL119C	1.39985	4.92795	24.4737	7.53317e-07	5.25832e-06
YML118W	1.60428	4.18179	24.204	8.66541e-07	6.0263e-06
YNL125C	1.26605	6.43171	24.1307	9.0013e-07	6.25219e-06
YOR316C	1.12005	7.23771	24.1062	9.11641e-07	6.32111e-06
YMR169C	1.9212	7.01945	24.1049	9.12291e-07	6.32111e-06
YBR285W	3.75261	2.70252	24.0647	9.31504e-07	6.43844e-06
YHL032C	1.03824	7.1491	24.0493	9.39022e-07	6.48246e-06
YIL146C	1.91104	3.82697	24.0391	9.43972e-07	6.50868e-06
YMR041C	1.23254	5.17425	24.0184	9.54196e-07	6.56315e-06
YJR152W	3.78481	2.29463	24.0108	9.57988e-07	6.57484e-06
YHR097C	1.69229	6.40449	24.0103	9.58225e-07	6.57484e-06
YMR107W	3.56443	2.78359	23.9271	1.00053e-06	6.8568e-06
YBR203W	1.37176	5.17209	23.9241	1.00209e-06	6.85913e-06
YNL159C	1.24811	4.99674	23.8876	1.02129e-06	6.9737e-06
YDR329C	1.39954	5.28701	23.8141	1.06104e-06	7.2189e-06
YBR077C	1.21199	5.68292	23.7817	1.07905e-06	7.31503e-06
YMR104C	1.06145	6.55676	23.6741	1.14105e-06	7.7168e-06
YPR066W	1.31198	4.96624	23.6039	1.18344e-06	7.98436e-06
YOL085C	4.05946	1.44822	23.6015	1.18497e-06	7.98509e-06
YHR071W	1.2563	6.89471	23.5535	1.21487e-06	8.16709e-06
YNR034W-A	2.29282	6.02055	23.5435	1.22123e-06	8.20011e-06
YBL101C	0.998093	6.19008	23.4895	1.25596e-06	8.41329e-06
YPL167C	1.53739	3.93055	23.4562	1.27792e-06	8.54014e-06
YFL042C	1.09643	5.31796	23.3572	1.34539e-06	8.96977e-06
YCR068W	1.16156	6.19535	23.2652	1.41129e-06	9.37592e-06
YLR258W	1.36701	9.60218	23.2052	1.45603e-06	9.66181e-06
YNL200C	0.978828	7.06639	23.1843	1.47193e-06	9.74443e-06
YMR180C	1.40614	4.75532	23.1444	1.50281e-06	9.92557e-06
YDR259C	3.03024	2.18982	23.1239	1.51891e-06	1.00085e-05
YPR061C	1.73566	3.99776	23.1059	1.53319e-06	1.00673e-05
YDR435C	1.16484	5.46685	23.0339	1.59166e-06	1.04392e-05
YCL026C-B	1.58477	6.91361	23.027	1.59744e-06	1.04649e-05
YHR087W	1.41151	8.35445	22.9735	1.6425e-06	1.07476e-05
YOR328W	1.20779	6.00095	22.9392	1.67203e-06	1.09155e-05
YPL203W	1.30797	7.09414	22.8291	1.77065e-06	1.15327e-05
YML128C	1.64999	9.35657	22.7958	1.8016e-06	1.17208e-05
YHR106W	1.12165	5.45654	22.7725	1.82354e-06	1.18363e-05
YNL103W	1.258	4.64218	22.7178	1.87622e-06	1.21642e-05
YOL065C	1.16064	5.20385	22.6077	1.98682e-06	1.28224e-05
YNR002C	2.44083	4.08317	22.5686	2.02772e-06	1.30714e-05
YMR062C	1.08516	8.29911	22.3358	2.28901e-06	1.46887e-05
YKL093W	2.24725	3.35051	22.3287	2.29747e-06	1.47262e-05
YMR136W	1.41287	5.68872	22.2461	2.39846e-06	1.53561e-05
YLR245C	1.53011	4.51347	22.2065	2.44837e-06	1.56402e-05
YDL231C	1.26875	5.84041	22.1252	2.5543e-06	1.62985e-05
YIL160C	2.9237	2.44956	22.1228	2.55757e-06	1.63009e-05
YBR280C	1.15546	6.31245	22.1085	2.57669e-06	1.63858e-05
YOR018W	1.15018	5.77939	22.0654	2.63512e-06	1.66795e-05
YBR083W	1.15902	5.8561	21.9003	2.87189e-06	1.80999e-05
YGL156W	1.17873	5.72547	21.7122	3.1677e-06	1.98755e-05
YMR056C	1.28792	5.05539	21.619	3.32543e-06	2.08421e-05
YBR204C	1.06369	5.12815	21.5621	3.42552e-06	2.14456e-05
YAL013W	0.998782	5.8391	21.3577	3.81089e-06	2.37267e-05
YBL029C-A	1.51323	4.66587	21.2991	3.92917e-06	2.44361e-05
YKR091W	1.30292	4.97705	21.2693	3.99074e-06	2.47787e-05
YDL197C	1.6777	3.85361	21.2682	3.99303e-06	2.47787e-05
YMR085W	1.97568	4.39167	21.2419	4.04821e-06	2.5066e-05
YMR306W	2.00591	3.1721	21.1724	4.19756e-06	2.59056e-05
YDL199C	1.17651	5.43621	21.1474	4.25274e-06	2.62175e-05
YPR005C	2.52442	2.95206	21.1013	4.35643e-06	2.67982e-05
YBR293W	1.56398	5.30007	21.0582	4.45548e-06	2.73777e-05
YMR105C	1.26826	9.19877	21.0172	4.55176e-06	2.79085e-05
YNL025C	1.79364	3.35374	20.9691	4.66759e-06	2.85568e-05
YDR231C	1.15287	5.73825	20.93	4.76374e-06	2.9082e-05
YAL028W	2.24748	4.26216	20.8329	5.01147e-06	3.05283e-05
YAL031C	1.36448	5.64542	20.7835	5.14228e-06	3.11906e-05
YBR008C	1.28437	7.04841	20.7709	5.17635e-06	3.13636e-05
YOR114W	2.62836	2.46099	20.701	5.36893e-06	3.24607e-05
YKR049C	1.22329	5.33907	20.695	5.38563e-06	3.25269e-05
YPR030W	1.52942	4.22725	20.6418	5.53737e-06	3.336e-05
YOL073C	1.1043	6.49463	20.6405	5.54129e-06	3.336e-05
YPR026W	1.47646	5.74273	20.6128	5.62194e-06	3.38095e-05
YJL083W	1.10542	5.33411	20.5425	5.83205e-06	3.49243e-05
YDL142C	1.2304	6.0737	20.5021	5.95668e-06	3.55199e-05
YJL071W	1.13981	5.38227	20.4473	6.12966e-06	3.65129e-05
YDL243C	2.04092	5.14446	20.4211	6.21402e-06	3.69763e-05
YJL155C	1.29109	5.25061	20.2681	6.73124e-06	3.98442e-05
YPR036W-A	2.4802	7.39395	20.1303	7.23432e-06	4.26432e-05
YDL198C	1.47199	8.10203	20.0342	7.60695e-06	4.47463e-05
YPR160W	1.21721	9.46501	19.9402	7.99025e-06	4.67575e-05
YDR516C	1.09975	9.53685	19.9158	8.09305e-06	4.731e-05
YHR004C	1.08682	5.46182	19.74	8.87254e-06	5.16528e-05
YGR248W	1.73679	7.23451	19.7179	8.97553e-06	5.21449e-05
YJL161W	1.67228	4.89231	19.6616	9.24383e-06	5.35934e-05
YGR288W	1.7007	5.27798	19.6584	9.25945e-06	5.36288e-05
YDR256C	1.47854	5.10922	19.5709	9.69339e-06	5.59748e-05
YDL024C	2.63695	2.66775	19.5113	1.00007e-05	5.76264e-05
YOR003W	1.40167	4.14796	19.4352	1.04068e-05	5.97838e-05
YGR077C	1.08754	5.70436	19.415	1.05177e-05	6.03594e-05
YDR034C	1.18071	5.13002	19.3618	1.08148e-05	6.18128e-05
YNR034W	0.950823	6.04857	19.2908	1.12247e-05	6.40264e-05
YDR306C	1.22196	4.82054	19.2687	1.13553e-05	6.46404e-05
YLR142W	1.37832	4.04193	19.2068	1.17297e-05	6.66376e-05
YMR114C	1.42248	4.08195	19.197	1.17901e-05	6.68463e-05
YJR154W	2.27802	3.27836	19.1597	1.20223e-05	6.80626e-05
YGR155W	1.20738	10.1277	19.1042	1.23775e-05	6.9896e-05
YIL166C	1.9515	2.98682	19.0217	1.29241e-05	7.29095e-05
YGL237C	1.2615	4.72258	18.9881	1.31533e-05	7.39807e-05
YKL187C	2.1479	3.49415	18.9657	1.3309e-05	7.47818e-05
YER170W	1.33684	4.72088	18.8809	1.39137e-05	7.7947e-05
YDL174C	0.992251	8.29228	18.8646	1.4033e-05	7.85374e-05
YDL206W	1.4194	4.2517	18.8204	1.43625e-05	8.03018e-05
YIL105C	1.07834	5.44954	18.6618	1.56081e-05	8.6922e-05
YFR029W	1.21777	4.62682	18.6557	1.56579e-05	8.71135e-05
YAR027W	0.947207	6.88675	18.6002	1.61207e-05	8.96002e-05
YIR007W	1.02842	5.32094	18.592	1.61898e-05	8.98955e-05
YMR197C	1.4565	5.07016	18.5539	1.65165e-05	9.15295e-05
YCL010C	1.26464	5.1957	18.5368	1.66658e-05	9.2176e-05
YDL223C	1.31945	5.3062	18.4462	1.74766e-05	9.63776e-05
YIL077C	0.980955	6.12146	18.3553	1.83307e-05	0.000100746
YPR083W	1.69851	3.35624	18.3543	1.83402e-05	0.000100746
YGL193C	2.15483	2.71855	18.2268	1.96097e-05	0.00010751
YHR194W	0.884274	6.29458	18.0875	2.10982e-05	0.000115336
YJL048C	0.98579	6.39519	18.0472	2.15495e-05	0.000117575
YHR006W	1.00181	5.99095	18.031	2.17335e-05	0.000118465
YBR256C	1.29593	7.64673	18.0131	2.19395e-05	0.000119472
YIL042C	0.995787	6.50475	17.9914	2.21909e-05	0.000120724
YDL230W	0.956297	5.89556	17.9057	2.32128e-05	0.000126041
YMR068W	1.16498	4.64293	17.8432	2.39877e-05	0.000129999
YER054C	1.82338	3.47326	17.8359	2.408e-05	0.000130374
YLR381W	1.30482	4.0896	17.7904	2.46618e-05	0.000133396
YJL070C	1.11198	5.14009	17.7861	2.47187e-05	0.000133576
YPL096C-A	1.42136	3.81239	17.7725	2.48961e-05	0.000134406
YDR254W	2.01169	3.60924	17.7601	2.50582e-05	0.000135152
YGR110W	1.91931	3.56777	17.7281	2.54836e-05	0.000137315
YMR096W	1.33701	4.70253	17.7137	2.56765e-05	0.000138222
YOL009C	1.50529	3.40449	17.7107	2.5717e-05	0.000138309
YHR189W	1.70547	4.42772	17.6879	2.60274e-05	0.000139845
YPL116W	1.00126	5.03415	17.6718	2.62488e-05	0.0001409
YGL053W	1.66858	4.85787	17.5229	2.83868e-05	0.000152087
YNL042W	1.51076	3.93923	17.491	2.88663e-05	0.000154218
YGL025C	1.06244	5.06528	17.4113	3.01033e-05	0.000160371
YKL162C	1.52859	3.65278	17.3925	3.04021e-05	0.00016181
YHR105W	1.60091	3.44434	17.3896	3.0448e-05	0.000161882
YGL219C	0.966356	5.39228	17.3881	3.04728e-05	0.000161882
YHR210C	2.47726	3.23282	17.3816	3.05779e-05	0.000162135
YDL109C	1.17018	4.609	17.373	3.07165e-05	0.000162717
YOR155C	0.822156	7.00486	17.3024	3.18784e-05	0.000168241
YPL272C	3.83765	0.990264	17.2817	3.22282e-05	0.000169769
YDR436W	1.10634	6.17767	17.2748	3.2344e-05	0.00017022
YJR115W	1.89138	3.75029	17.2359	3.30131e-05	0.000173388
YJL057C	1.36949	5.42772	17.2145	3.33885e-05	0.000174902
YML002W	1.93522	2.96244	17.1566	3.44214e-05	0.000179979
YKR046C	0.942269	6.90257	17.1416	3.46936e-05	0.000181235
YIL155C	0.97839	8.03828	17.0825	3.57912e-05	0.000186796
YKL188C	1.84578	3.1715	17.0595	3.62268e-05	0.000188894
YPL057C	1.45004	5.99917	17.0173	3.70406e-05	0.000192604
YNL011C	1.54552	4.76289	17.0037	3.7308e-05	0.000193638
YKR034W	3.81306	1.24495	16.9543	3.82897e-05	0.000198551
YBR139W	0.849997	7.85059	16.9462	3.84535e-05	0.000199217
YOR347C	0.980096	8.2016	16.85	4.04532e-05	0.000209385
YOR220W	1.02052	7.1837	16.8379	4.0713e-05	0.000210537
YCL035C	1.17343	6.68313	16.8341	4.07929e-05	0.000210757
YGL162W	2.57127	2.69681	16.8042	4.14421e-05	0.000213916
YGL036W	1.14198	4.79814	16.7974	4.15905e-05	0.000214485
YER065C	1.23299	4.58389	16.7405	4.28571e-05	0.000220816
YGR287C	1.39522	4.25212	16.7257	4.31923e-05	0.00022234
YOR375C	1.09371	10.5685	16.7003	4.37751e-05	0.00022493
YIL152W	1.64033	4.31543	16.6285	4.54615e-05	0.000232959
YMR251W	2.31518	2.76525	16.6017	4.61087e-05	0.000236062
YNR057C	1.25988	4.12408	16.5619	4.70865e-05	0.000240849
YDR111C	1.19747	6.40993	16.5573	4.72016e-05	0.000241219
YDR019C	0.966598	7.65822	16.5102	4.83889e-05	0.000247063
YBR214W	1.21911	7.3433	16.4647	4.95632e-05	0.000252602
YLR446W	1.65074	3.49592	16.4059	5.11251e-05	0.000260328
YKR102W	2.65683	2.16592	16.3507	5.26369e-05	0.000267303
YNL009W	1.60515	3.50954	16.3272	5.32941e-05	0.000269912
YAL034C	1.83275	5.15807	16.2524	5.54402e-05	0.000280278
YIL056W	1.13681	5.49612	16.2484	5.55573e-05	0.000280619
YHR198C	0.891919	5.88159	16.21	5.66941e-05	0.00028585
YHR195W	0.904413	5.77507	16.1636	5.80991e-05	0.000292412
YPR115W	0.901157	6.77326	16.1442	5.8697e-05	0.000295158
YLR284C	1.51817	3.8272	16.1376	5.8903e-05	0.00029593
YMR195W	1.629	5.16386	16.0631	6.12659e-05	0.000307255
YGR223C	1.1247	4.87556	15.8915	6.70803e-05	0.000334631
YKR009C	1.23007	4.4253	15.8338	6.91562e-05	0.00034347
YDR204W	0.879049	7.1232	15.7869	7.08906e-05	0.000351466
YNL294C	1.09044	5.10936	15.656	7.59719e-05	0.000374357
YOL025W	1.17896	4.60219	15.5917	7.85981e-05	0.000385951
YGL003C	0.913361	5.15348	15.5248	8.14287e-05	0.000399156
YNL101W	0.850432	6.35459	15.5184	8.17045e-05	0.000399814
YDL079C	1.84216	3.00772	15.485	8.31647e-05	0.000405904
YEL071W	0.991588	10.111	15.4274	8.5736e-05	0.000416653
YBR297W	1.57422	3.46368	15.3768	8.80648e-05	0.000427173
YEL073C	1.44106	3.77071	15.3754	8.81276e-05	0.000427173
YOR380W	0.993502	5.08107	15.3369	8.99428e-05	0.000434852
YCL034W	0.861607	7.87345	15.335	9.00314e-05	0.000434908
YLL041C	1.03124	6.61627	15.3127	9.10997e-05	0.000439317
YKR052C	0.913411	7.5989	15.2903	9.21884e-05	0.000444187
YER095W	0.888547	7.96205	15.2459	9.43798e-05	0.000453972
YOL082W	1.07909	5.77757	15.1849	9.74778e-05	0.000468076
YPR121W	1.27616	3.91265	15.1426	9.96885e-05	0.000477068
YCL048W-A	5.20489	0.467628	15.1126	0.000101283	0.000484287
YBL043W	1.51647	3.85074	15.1025	0.000101829	0.000486074
YOL063C	0.99129	5.69386	15.0819	0.000102945	0.000490988
YJR019C	0.880411	6.46809	15.0273	0.000105967	0.000504123
YOR223W	0.891387	5.76288	15.0028	0.000107349	0.000509412
YOR162C	1.06988	4.71613	14.9203	0.000112148	0.0005304
YDR034W-B	1.4214	3.70909	14.9038	0.000113135	0.00053462
YKL038W	0.778875	5.9836	14.8888	0.000114038	0.000538436
YCL052C	1.06207	6.35117	14.7916	0.000120071	0.000565506
YCR005C	1.22701	9.41178	14.774	0.000121197	0.000570334
YOR070C	1.14935	5.61882	14.7395	0.000123433	0.000580371
YNL195C	1.66384	5.52521	14.7284	0.000124161	0.000583308
YIL028W	2.31155	2.84678	14.6325	0.000130644	0.00061021
YPL148C	1.64452	2.98976	14.621	0.000131444	0.00061344
YDR490C	0.791142	6.22973	14.6038	0.000132644	0.000618531
YKL162C-A	4.47501	0.693445	14.5344	0.00013762	0.000639679
YEL060C	0.994856	10.2308	14.4886	0.000141009	0.000653757
YLL058W	1.04805	6.5822	14.4694	0.000142456	0.000659385
YIL029C	1.89935	3.65034	14.4619	0.000143026	0.000661481
YBR085C-A	1.03784	7.53068	14.4515	0.000143818	0.000664599
YPL186C	1.72196	3.50072	14.4267	0.000145719	0.000672831
YMR087W	1.01586	4.17449	14.4218	0.000146099	0.000674036
YDR387C	0.849555	6.25693	14.344	0.000152268	0.000701352
YLL019C	0.92632	6.68699	14.3113	0.000154933	0.000713047
YML042W	1.52983	4.17722	14.3093	0.0001551	0.000713232
YGR243W	1.13303	6.07978	14.2993	0.000155925	0.000715143
YGR070W	1.13256	5.18879	14.2984	0.000155995	0.000715143
YGL224C	1.12175	4.46957	14.2981	0.000156022	0.000715143
YHR091C	0.900797	4.92078	14.2738	0.000158048	0.00072267
YHR171W	1.14891	4.61347	14.2627	0.000158981	0.000726345
YOL116W	1.28652	4.7296	14.2454	0.000160457	0.000731906
YOR054C	0.891514	5.54289	14.2196	0.000162664	0.000741374
YPL060W	1.24584	3.6167	14.0749	0.000175669	0.000798603
YAL017W	0.857607	7.42937	14.0635	0.000176741	0.000802295
YOL159C	1.14789	3.92898	14.0483	0.000178174	0.000807504
YEL052W	0.755482	7.17153	14.0463	0.000178368	0.000807732
YNR059W	1.16256	4.25914	14.0214	0.000180746	0.000817849
YPR105C	1.09409	5.42313	14.0172	0.000181149	0.000819012
YNR069C	1.97853	4.17132	14.0019	0.000182624	0.000825022
YNR070W	2.38496	2.10631	13.9874	0.000184043	0.000830768
YIL101C	1.31737	4.39874	13.982	0.000184572	0.000832489
YGR019W	0.878907	8.04423	13.9164	0.000191126	0.000859307
YNL183C	0.995203	5.56466	13.864	0.000196522	0.000881462
YBL064C	0.97079	7.38881	13.8372	0.000199354	0.000893456
YER066W	2.08617	2.47435	13.7635	0.000207326	0.000924781
YOR180C	2.02927	2.15326	13.751	0.000208707	0.000929472
YNL311C	1.31883	3.82789	13.7476	0.000209087	0.000930428
YCR066W	1.84059	3.02534	13.7406	0.000209868	0.000933169
YLR128W	1.27936	3.56023	13.7349	0.00021051	0.000935288
YOR245C	0.864219	4.79375	13.7042	0.000213976	0.000949193
YEL005C	1.56733	3.19969	13.6832	0.000216382	0.000958361
YPL155C	0.961837	5.30994	13.6438	0.000220975	0.000976403
YOL053W	1.21812	4.64787	13.625	0.000223197	0.000985454
YNL158W	0.955066	4.89166	13.6015	0.000226	0.000995491
YDL169C	2.27464	3.47311	13.5673	0.000230166	0.00101305
YOR030W	1.14244	4.41546	13.5609	0.000230944	0.0010149
YFL014W	1.69081	8.92573	13.4478	0.000245289	0.00107542
YHR080C	0.874733	5.27057	13.3791	0.000254446	0.00111298
YJR021C	1.15086	4.22868	13.3657	0.000256269	0.00111922
YOR377W	1.06095	4.99564	13.3386	0.000259993	0.00113373
YGL154C	1.56431	4.27595	13.3033	0.000264937	0.00115262
YKR097W	1.32929	3.22871	13.2952	0.000266081	0.0011567
YJL110C	1.20369	4.60933	13.2364	0.000274566	0.00119084
YHR002W	1.2462	4.38169	13.1813	0.000282758	0.00122543
YOR035C	0.86441	5.66741	13.167	0.000284921	0.00123386
YDR142C	1.07348	5.20301	13.1594	0.000286074	0.0012379
YMR201C	1.61364	3.25827	13.1573	0.0002864	0.00123836
YNL274C	0.860379	7.33605	13.1517	0.000287261	0.00124113
YOL158C	0.796899	8.10734	13.1456	0.000288196	0.00124422
YML100W	1.0273	9.66665	13.134	0.000289985	0.00125099
YGR125W	0.83741	6.6081	13.1256	0.000291282	0.00125467
YGR015C	1.20152	4.30429	13.0911	0.000296704	0.00127705
YGL124C	1.56717	3.64882	13.0838	0.000297858	0.00128104
YDL234C	0.938766	5.94952	13.0749	0.000299286	0.0012862
YGR062C	0.802661	5.66291	13.0568	0.00030219	0.00129671
YLR176C	2.08703	2.51782	13.0432	0.000304381	0.00130413
YDR513W	0.959888	8.26044	12.9816	0.000314559	0.00134467
YHR017W	0.924743	5.62919	12.9733	0.000315959	0.00134964
YHL027W	0.809727	7.52036	12.9356	0.000322385	0.00137605
YML091C	1.09161	5.17826	12.9211	0.000324897	0.00138572
YMR110C	0.864863	7.46587	12.8625	0.000335225	0.00142506
YLR317W	1.74077	3.08391	12.8617	0.000335382	0.00142506
YER020W	0.835235	7.13898	12.8555	0.000336486	0.00142867
YKR093W	1.10799	7.36104	12.8505	0.000337392	0.00143144
YAR003W	1.06222	5.20162	12.8469	0.000338045	0.00143245
YJL133C-A	1.95773	6.39998	12.8464	0.000338136	0.00143245
YCR023C	0.959	5.38261	12.792	0.000348112	0.0014725
YDR016C	0.977117	4.88296	12.7905	0.000348385	0.00147255
YML041C	1.0829	4.18144	12.7544	0.000355176	0.00150013
YMR194C-B	1.8	3.27818	12.731	0.000359642	0.00151673
YJL093C	0.798347	6.62223	12.6927	0.000367078	0.00154693
YMR140W	0.818582	5.87087	12.6726	0.000371047	0.00156249
YOR107W	1.17505	5.08963	12.6178	0.000382082	0.00160417
YGR237C	0.970265	5.46123	12.566	0.000392827	0.0016444
YDR133C	1.35399	4.8643	12.5242	0.00040172	0.00167914
YJL016W	0.753025	6.05305	12.5097	0.000404843	0.00168844
YOL001W	1.0014	3.90226	12.4526	0.000417415	0.00173702
YPL223C	3.9026	1.37565	12.4205	0.00042464	0.00176319
YCR100C	1.89036	2.30634	12.3771	0.000434623	0.00180067
YFR042W	0.816368	5.57635	12.3521	0.000440497	0.00181934
YOR208W	1.15699	4.24884	12.351	0.00044074	0.00181934
YKR051W	1.0254	4.996	12.2836	0.000456966	0.00188082
YGR010W	1.19098	4.60877	12.2597	0.000462858	0.00190081
YIL066C	1.4785	3.68684	12.2569	0.000463536	0.00190093
YNL015W	0.858839	5.88986	12.2135	0.000474448	0.00194146
YPR111W	1.47984	3.31332	12.173	0.000484871	0.0019798
YIL087C	1.25857	5.94058	12.1561	0.00048928	0.00199348
YKR050W	0.817864	6.23174	12.1448	0.000492262	0.00200274
YGL047W	0.7383	5.75344	12.1387	0.000493853	0.00200777
YDL110C	1.31167	5.08214	12.0946	0.000505673	0.00205434
YKL171W	1.0657	4.68191	12.0304	0.000523407	0.00212181
YOR376W-A	1.9857	3.09046	12.0116	0.000528707	0.00214176
YGL010W	0.996476	4.34788	11.9656	0.000541908	0.00218739
YPL164C	1.17195	3.86182	11.8995	0.000561497	0.00226161
YKL086W	1.7237	5.42732	11.8086	0.00058959	0.00236969
YCR007C	1.60092	2.84129	11.8028	0.000591428	0.00237539
YPR046W	1.73914	3.75896	11.7868	0.000596534	0.00239419
YKL091C	1.44298	3.72869	11.72	0.00061831	0.00247631
YCR045W-A	1.31191	4.17239	11.6605	0.000638423	0.00255324
YAL002W	0.872541	5.45789	11.6371	0.000646502	0.00258372
YOR227W	0.897245	6.00612	11.6279	0.000649701	0.00259467
YDR073W	1.19234	3.80975	11.6234	0.000651288	0.00259917
YGL075C	1.97974	2.65451	11.6143	0.000654463	0.00260466
YGR122W	0.990033	4.51322	11.6104	0.000655841	0.00260812
YBR107C	1.18229	3.76906	11.5731	0.000669125	0.00265835
YOR152C	1.6744	3.60059	11.5459	0.000678974	0.00269442
YNL157W	0.754848	6.31419	11.5393	0.000681405	0.00270217
YDR405W	1.01623	4.89107	11.5309	0.000684501	0.0027111
YNL046W	0.948821	6.24168	11.5306	0.000684616	0.0027111
YGR127W	0.869013	4.8437	11.5272	0.000685863	0.00271413
YKL062W	0.759424	5.99383	11.5156	0.00069014	0.00272724
YBL033C	0.799536	7.54289	11.5036	0.0006946	0.00274102
YLR412W	1.16867	4.27391	11.4879	0.000700504	0.00276239
YEL064C	1.03038	4.06767	11.448	0.000715698	0.00281868
YLR290C	1.05171	4.65634	11.444	0.000717239	0.00282247
YNL115C	0.667024	6.29414	11.4235	0.000725195	0.00285104
YHR016C	0.802456	7.49854	11.4227	0.000725507	0.00285104
YMR206W	4.74283	0.384284	11.408	0.000731272	0.00287169
YOR062C	1.01307	5.41511	11.4063	0.000731956	0.00287238
YNL223W	0.933144	4.40835	11.3816	0.000741763	0.00290885
YHL037C	6.76325	0.350185	11.3776	0.000743349	0.00291304
YOR052C	0.960992	7.56064	11.3364	0.000760035	0.0029743
YNL237W	1.00066	4.93729	11.32	0.000766774	0.00299652
YLR425W	1.25692	4.04086	11.3092	0.000771244	0.0030119
YDR265W	1.5143	5.43334	11.286	0.000780928	0.00304551
YPL214C	0.841826	5.68292	11.2798	0.000783566	0.00305369
YLR246W	0.92579	4.6741	11.265	0.000789835	0.00307388
YJR062C	0.940859	5.44419	11.2336	0.000803304	0.003122
YOR381W	0.934836	4.47218	11.2277	0.000805872	0.00312982
YCR098C	1.97086	1.96771	11.2257	0.000806744	0.00313105
YMR280C	1.21177	3.66358	11.1692	0.000831685	0.00322121
YOR185C	0.776842	6.54436	11.16	0.000835782	0.00323486
YDR018C	2.12846	2.44194	11.1261	0.00085123	0.00328564
YBR216C	0.966113	4.8285	11.1196	0.000854184	0.00329479
YGL163C	0.907229	4.80599	11.0983	0.000864048	0.00332603
YEL006W	0.987834	5.53376	11.0841	0.00087069	0.00334931
YPR001W	1.85329	3.25642	11.0449	0.00088933	0.00341237
YLR345W	1.05811	5.56055	11.0396	0.000891854	0.00341908
YEL062W	1.09587	4.66878	11.0125	0.000904981	0.0034647
YJR149W	1.15783	3.93153	10.9948	0.000913684	0.00349328
YGL258W-A	4.98876	0.363871	10.9774	0.000922292	0.0035238
YOR383C	1.38165	3.3508	10.9032	0.000959982	0.00366285
YBR183W	0.820864	7.42584	10.8885	0.000967615	0.00368451
YIL045W	1.58188	3.75994	10.8666	0.000979135	0.00372586
YLR270W	0.747028	6.85206	10.8563	0.000984624	0.0037417
YDL027C	0.975096	4.47544	10.8023	0.00101375	0.00384822
YLR228C	0.864045	5.49221	10.7822	0.00102479	0.00388648
YBR128C	1.90657	2.68603	10.7593	0.00103757	0.00392967
YFL017W-A	1.02043	4.45898	10.7519	0.0010417	0.00394266
YJL036W	1.04082	4.55322	10.7351	0.00105121	0.00397601
YPR006C	1.04325	4.81933	10.7152	0.00106261	0.00401646
YOR386W	1.03169	5.08112	10.6999	0.00107141	0.00404701
YDR498C	0.810651	5.60538	10.6983	0.00107232	0.00404774
YOR329W-A	6.05779	-0.469445	10.6848	0.00108018	0.00407195
YGR113W	0.877231	4.43691	10.6784	0.00108396	0.00407803
YDR131C	1.38127	2.89491	10.6141	0.00112226	0.00421932
YMR278W	0.776016	6.1167	10.6005	0.00113058	0.00424494
YCR075C	0.807813	5.89473	10.5768	0.00114518	0.00429691
YOR031W	1.81195	4.20011	10.567	0.00115124	0.00431675
YLR079W	0.804902	6.30859	10.5521	0.00116055	0.0043459
YOR161C	0.92675	9.70489	10.5405	0.00116788	0.00437045
YMR165C	0.871909	5.0695	10.5002	0.00119359	0.00445781
YMR034C	1.24693	4.24727	10.4877	0.00120174	0.00448528
YNR068C	2.63907	2.02262	10.4448	0.00122993	0.00458444
YLL063C	1.12862	4.0076	10.4321	0.00123844	0.00461006
YHL044W	1.15549	4.07275	10.3921	0.00126554	0.00469546
YPR025C	1.25448	4.11272	10.3872	0.00126894	0.00470499
YNL146C-A	4.68161	0.292148	10.384	0.00127112	0.00470997
YGR163W	0.903681	4.70488	10.3564	0.00129028	0.00477159
YGR241C	0.890669	6.22183	10.3495	0.00129507	0.00478579
YKL178C	3.1303	0.675925	10.3485	0.00129582	0.00478579
YKL163W	1.32355	3.66586	10.3334	0.00130643	0.00482184
YOL117W	1.13995	3.51285	10.3293	0.00130936	0.00482715
YNL094W	0.708937	5.57682	10.3257	0.00131187	0.00483245
YJL199C	1.68965	2.81217	10.3099	0.00132322	0.00486472
YDR003W-A	1.09466	4.16113	10.2998	0.00133041	0.00488799
YFL027C	1.1817	4.33764	10.2969	0.00133254	0.00489261
YBR161W	0.906557	4.66228	10.2754	0.00134814	0.00494668
YLR438W	1.21773	6.67334	10.2724	0.00135037	0.00495164
YBR050C	4.31296	0.329782	10.2679	0.00135367	0.00496052
YBR223C	1.00002	4.61795	10.2588	0.00136036	0.0049818
YDR263C	2.77527	1.22145	10.2323	0.00138001	0.00504724
YJL185C	1.20906	4.19539	10.1626	0.00143319	0.00522818
YGL196W	0.743833	6.46796	10.1537	0.00144015	0.0052468
YLR080W	1.26588	3.11657	10.1282	0.00146021	0.0053096
YDL210W	1.59089	2.96987	10.1106	0.00147418	0.00535351
YPR064W	2.4886	1.70096	10.0986	0.00148382	0.00538295
YLL057C	1.83116	2.20222	10.0981	0.0014842	0.00538295
YOR306C	1.00339	3.71903	10.093	0.00148833	0.00539449
YER162C	1.16702	3.65897	10.0789	0.00149978	0.00542899
YPL018W	1.62999	2.88417	10.054	0.00152021	0.00549242
YPL229W	1.97407	1.67579	10.0452	0.00152743	0.00551494
YFL020C	6.1588	-0.00301673	9.90921	0.00164454	0.00590294
YHR180W	1.53305	2.48677	9.90831	0.00164534	0.00590294
YPR093C	0.815831	5.69768	9.86946	0.00168044	0.00601857
YBL049W	2.46749	2.51283	9.86795	0.00168183	0.00601857
YER076C	0.966946	4.26053	9.85492	0.00169378	0.00605365
YIR016W	0.839691	6.31795	9.84254	0.00170521	0.00609067
YLR312C	1.58253	2.91942	9.82947	0.00171738	0.00613024
YKL020C	0.694754	6.16615	9.78156	0.00176271	0.00628015
YLR315W	1.34306	3.2183	9.77158	0.0017723	0.00631032
YEL025C	0.924364	5.51765	9.76199	0.00178157	0.00633934
YDL057W	1.24121	3.79151	9.7597	0.00178379	0.00634325
YPR008W	0.680689	5.65875	9.72392	0.00181885	0.00646386
YER173W	1.21666	3.71154	9.71075	0.00183194	0.00650625
YBR019C	3.26154	0.863436	9.68719	0.00185557	0.00658605
YBR225W	0.714592	5.15622	9.67547	0.00186744	0.00661631
YDR090C	0.822011	5.05801	9.67531	0.00186761	0.00661631
YDL214C	2.1708	1.62248	9.66845	0.0018746	0.00663689
YLR093C	0.704948	6.49681	9.6648	0.00187832	0.00664592
YHR168W	0.801012	4.42012	9.64223	0.00190154	0.0067171
YGR225W	4.68927	0.310581	9.64178	0.00190201	0.0067171
YPL162C	0.929777	4.37347	9.61845	0.00192633	0.00679863
YPR101W	1.34763	2.7759	9.61732	0.0019275	0.00679863
YGL181W	0.821951	6.0717	9.60767	0.00193766	0.00682593
YHR078W	0.934634	5.8349	9.55698	0.00199191	0.0069951
YOL111C	1.19868	6.23667	9.55587	0.00199311	0.0069951
YPL113C	1.22332	3.0636	9.54791	0.00200177	0.00701676
YDL239C	1.63216	2.8683	9.5339	0.00201711	0.00705913
YNL305C	0.81878	7.60878	9.49694	0.00205815	0.00719205
YKL124W	0.951453	3.77404	9.49258	0.00206304	0.00720469
YPL026C	0.930242	5.1571	9.47796	0.00207955	0.00725338
YGR205W	0.883429	5.94906	9.47422	0.0020838	0.0072637
YPR149W	0.707267	9.45525	9.47115	0.00208729	0.00727139
YIL023C	0.659942	7.37293	9.46943	0.00208924	0.00727369
YOL008W	0.703849	4.9963	9.46551	0.00209371	0.0072803
YPL270W	0.613296	7.26002	9.43697	0.00212655	0.00738083
YGL183C	6.63263	-0.217923	9.43338	0.00213071	0.00738701
YIL058W	4.14359	0.211777	9.42207	0.00214389	0.00742278
YDL054C	0.815136	6.8663	9.40334	0.00216591	0.00748524
YLR132C	0.92097	4.53237	9.39361	0.00217743	0.00752046
YCL051W	1.0914	4.81436	9.39222	0.00217908	0.00752155
YLR267W	1.56535	2.57141	9.39039	0.00218125	0.00752446
YHL042W	1.56939	2.28248	9.32291	0.00226306	0.00777743
YPR095C	0.687871	5.18983	9.31229	0.00227622	0.00781386
YPL147W	1.27439	3.38025	9.2789	0.00231808	0.00793826
YIL119C	1.04811	3.87315	9.2466	0.00235933	0.00805508
YBR241C	0.966862	7.54397	9.23781	0.00237068	0.00807921
YDL091C	1.01516	4.56279	9.23643	0.00237247	0.00808043
YNL277W-A	5.7057	-0.429722	9.22518	0.00238709	0.00812532
YML003W	1.49965	3.08546	9.2169	0.00239791	0.00815723
YPL047W	1.17737	4.24248	9.17647	0.00245146	0.00831935
YLL029W	0.664074	7.72428	9.17328	0.00245574	0.00832888
YKR021W	0.847074	4.38109	9.17034	0.00245969	0.00833726
YDR317W	3.55441	0.706066	9.16003	0.00247358	0.00837931
YGR268C	1.07455	5.31409	9.10569	0.00254815	0.00861125
YNL314W	1.16646	4.54001	9.08933	0.00257105	0.00868346
YDR004W	1.31764	4.51047	9.04334	0.00263654	0.00889399
YKL071W	1.83323	4.92708	9.03554	0.00264781	0.00892668
YOR193W	1.47693	3.35707	9.01818	0.00267308	0.00900648
YLL007C	1.27095	3.65776	9.01594	0.00267635	0.00901214
YDR008C	3.36375	0.870449	8.99069	0.00271359	0.00912665
YPL031C	0.65333	6.26689	8.9685	0.00274675	0.00923266
YMR317W	5.50617	-0.0207896	8.93398	0.00279914	0.009392
YGL212W	1.07007	3.56863	8.927	0.00280986	0.00942237
YPL152W	0.749063	4.96711	8.88192	0.00288008	0.00964068
YDR100W	0.817875	6.24107	8.87346	0.00289346	0.00967973
YGL146C	1.52931	3.26859	8.86167	0.00291221	0.00973339
YIL097W	1.76204	3.91763	8.86121	0.00291295	0.00973339
YGR213C	1.65421	2.66303	8.85	0.00293089	0.00978754
YDR287W	0.733951	4.88045	8.84132	0.00294485	0.00982836
YKR019C	0.857442	4.49512	8.8213	0.00297735	0.00993095
YAR019C	0.73454	5.49432	8.73221	0.00312637	0.0104034
YDR085C	1.08502	4.76944	8.71549	0.00315518	0.0104808
YDR043C	1.43408	4.88297	8.7051	0.00317322	0.0105345
YGR236C	3.1325	1.42428	8.70169	0.00317916	0.010548
YDR001C	0.713829	7.93774	8.67838	0.00322008	0.0106775
YKR017C	1.00005	4.78252	8.67569	0.00322482	0.010687
YJR044C	0.864966	5.96698	8.67327	0.00322911	0.0106949
YIL117C	0.809342	6.45964	8.66742	0.0032395	0.010723
YOL087C	0.712167	6.25015	8.66411	0.00324539	0.0107362
YER014W	0.751044	5.09207	8.61079	0.00334178	0.0110383
YBR033W	1.83834	2.03561	8.61036	0.00334257	0.0110383
YNR032W	0.785571	6.84169	8.56334	0.00343	0.0113138
YGL229C	0.868495	4.2431	8.55616	0.00344355	0.0113519
YNR045W	0.878771	4.78206	8.55068	0.00345393	0.0113728
YJR058C	0.745035	5.66505	8.53864	0.00347685	0.0114416
YNR006W	0.845778	5.72744	8.53003	0.00349334	0.0114825
YLL027W	0.64925	6.60014	8.52234	0.00350813	0.0115144
YOR044W	1.30126	3.45562	8.48989	0.00357126	0.0117113
YDR541C	0.976304	4.01113	8.48535	0.00358018	0.0117338
YBR255W	1.31282	3.59825	8.46776	0.00361497	0.0118406
YFL041W-A	1.34033	2.67652	8.46675	0.00361697	0.0118406
YER175W-A	3.7255	0.674838	8.4597	0.00363102	0.0118797
YIL088C	0.717011	7.36719	8.4526	0.00364522	0.0119193
YBR013C	1.35077	3.14994	8.45147	0.00364748	0.0119197
YOL043C	1.31516	2.74565	8.44552	0.00365945	0.0119519
YGR149W	0.702051	5.77747	8.43751	0.00367558	0.0119838
YOR128C	0.7295	8.39225	8.42772	0.00369543	0.0120416
YOR097C	1.20006	3.31634	8.39352	0.00376562	0.0122491
YBR018C	1.83491	2.05156	8.39036	0.00377217	0.0122634
YMR301C	0.748811	6.29488	8.3823	0.00378892	0.0123107
YJL103C	1.80094	3.14925	8.3641	0.00382705	0.0124203
YDL099W	1.01481	3.73335	8.35427	0.00384782	0.0124735
YMR035W	0.824158	4.90791	8.35426	0.00384785	0.0124735
YGL215W	0.799368	5.87096	8.33851	0.00388134	0.0125676
YOR363C	0.90994	4.13514	8.32193	0.00391692	0.0126683
YLL053C	2.05991	2.36934	8.3017	0.00396081	0.0127883
YML117W	0.642918	6.53678	8.29385	0.00397795	0.012829
YIL055C	1.27418	3.39534	8.27778	0.00401331	0.0129356
YOR037W	0.97413	4.37237	8.26362	0.00404475	0.0130221
YJL045W	1.6803	2.59518	8.25415	0.00406588	0.0130752
YBR230W-A	1.16373	3.39378	8.23796	0.00410233	0.0131849
YMR019W	0.920693	4.46857	8.23097	0.00411815	0.0132092
YBR287W	0.689572	8.37393	8.21719	0.00414955	0.0132913
YDR196C	0.842118	4.72514	8.20964	0.00416683	0.0133378
YLR414C	0.721975	8.0163	8.20878	0.00416881	0.0133378
YLR205C	1.09588	3.9739	8.2036	0.00418073	0.0133684
YLR461W	5.06489	0.0797455	8.19693	0.00419612	0.01341
YOR026W	0.91213	3.9834	8.19327	0.00420462	0.0134289
YMR313C	0.637852	6.41217	8.19232	0.0042068	0.0134289
YCR101C	1.35174	2.82029	8.18271	0.00422915	0.0134927
YIL036W	0.714037	5.77185	8.17508	0.00424697	0.0135342
YOR132W	0.748638	4.89858	8.17246	0.00425312	0.0135462
YLR030W	2.6888	1.56799	8.14648	0.00431449	0.0137205
YPL204W	0.757508	6.43482	8.12888	0.00435656	0.0138366
YPL159C	1.02576	4.0449	8.09761	0.00443235	0.0140615
YEL059C-A	1.12443	3.32451	8.07996	0.00447574	0.0141673
YBR168W	1.10306	3.29521	8.03014	0.00460052	0.0145216
YKL037W	2.5888	1.01584	8.01246	0.00464567	0.0146477
YBR047W	1.62445	2.7434	8.00839	0.00465612	0.0146725
YDL002C	0.913464	3.67878	7.99734	0.0046846	0.014754
YFR008W	1.75666	2.37387	7.99054	0.00470224	0.0148013
YNL202W	0.871573	4.07754	7.98631	0.00471325	0.0148277
YKL094W	0.633665	7.46594	7.98008	0.00472947	0.0148705
YER104W	1.39119	3.53516	7.95774	0.00478822	0.0150384
YML013W	0.673931	6.41463	7.95628	0.00479209	0.0150422
YJL132W	1.02554	5.14185	7.94653	0.00481797	0.0151066
YMR258C	1.00853	5.90473	7.94276	0.00482802	0.0151214
YLR288C	0.986412	4.01105	7.9121	0.00491052	0.0153457
YJR078W	1.20521	2.77383	7.88482	0.00498514	0.0155703
YBR116C	4.36216	0.100007	7.87778	0.00500459	0.0156224
YNL097C	0.738032	5.16508	7.86743	0.0050333	0.0156937
YDR379C-A	1.30571	3.94048	7.86655	0.00503577	0.0156937
YDR070C	1.90629	3.50153	7.86333	0.00504474	0.0157069
YGL037C	0.743646	10.4104	7.86303	0.00504557	0.0157069
YJR059W	0.740671	7.61856	7.84034	0.00510929	0.0158965
YDR481C	0.615269	7.83843	7.83699	0.00511877	0.0159172
YOR221C	1.25403	4.77211	7.82278	0.00515917	0.016034
YOL096C	0.749228	4.77245	7.82174	0.00516215	0.0160345
YPR201W	1.69395	2.6864	7.7917	0.00524867	0.0162853
YLL006W	0.845479	5.46791	7.7829	0.00527432	0.0163448
YHL012W	3.33697	0.915436	7.78214	0.00527652	0.0163448
YMR063W	1.44303	3.26559	7.77404	0.00530024	0.0164003
YDL215C	0.780023	5.7141	7.76136	0.00533757	0.0164977
YEL059W	3.59906	0.0484148	7.74248	0.00539368	0.0166157
YNR007C	0.941615	4.56467	7.74214	0.00539469	0.0166157
YDL187C	2.74805	1.06321	7.73401	0.00541902	0.0166675
YNR066C	1.06136	3.83478	7.7111	0.00548822	0.016871
YNL063W	0.761293	4.97086	7.70766	0.00549869	0.0168813
YGR043C	1.12251	6.43259	7.70708	0.00550046	0.0168813
YKR100C	0.806241	4.48567	7.6961	0.00553403	0.0169587
YPL277C	2.38952	1.70147	7.69586	0.00553477	0.0169587
YBR253W	0.898466	4.88802	7.68898	0.0055559	0.0170075
YMR081C	1.19963	3.38894	7.68824	0.00555818	0.0170075
YGL085W	1.01395	4.48954	7.68086	0.00558097	0.0170632
YOL086W-A	0.891638	5.68693	7.66836	0.00561974	0.0171632
YOL113W	1.20961	3.23758	7.66501	0.00563021	0.0171856
YPL066W	0.911455	4.73201	7.66406	0.00563317	0.0171856
YJL206C	1.05383	3.48766	7.64298	0.00569938	0.0173594
YHR208W	0.939877	9.72951	7.64048	0.00570727	0.0173741
YOR358W	0.861054	4.56356	7.63166	0.00573526	0.0174405
YDR406W	0.541754	6.64687	7.62039	0.00577119	0.0175403
YPL011C	0.962724	4.1491	7.59501	0.00585302	0.0177699
YIL106W	0.687004	6.53413	7.59054	0.00586753	0.0178044
YAL015C	0.701082	5.40053	7.57431	0.0059206	0.0179557
YMR173W	0.86596	5.9142	7.56672	0.00594559	0.0180219
YBL103C	1.08146	3.51907	7.53837	0.00603987	0.0182978
YHR159W	0.866883	4.52123	7.51679	0.00611266	0.0184886
YGR080W	0.701163	6.03459	7.5081	0.00614222	0.018568
YJR091C	0.569757	6.55441	7.50083	0.00616704	0.0186244
YMR126C	0.958144	3.88333	7.49558	0.00618506	0.0186676
YBR066C	0.807001	4.59054	7.48584	0.00621859	0.0187387
YMR315W-A	3.91179	0.399274	7.48472	0.00622248	0.0187405
YMR064W	0.849246	4.35235	7.48336	0.00622717	0.0187425
YJR106W	0.663984	5.28229	7.47992	0.0062391	0.0187605
YOR113W	0.854111	4.4983	7.44503	0.0063612	0.0190971
YDR319C	0.770631	5.11103	7.44066	0.00637665	0.0191333
YBR093C	0.769981	4.67722	7.43395	0.00640048	0.0191946
YDR186C	0.659306	5.75409	7.4211	0.00644634	0.0193219
YLR089C	0.735098	7.42168	7.40012	0.00652197	0.0195175
YGL004C	0.72944	5.01935	7.39455	0.00654217	0.0195676
YLR416C	6.20714	-0.19521	7.39082	0.00655575	0.0195978
YGR201C	0.933007	4.49596	7.37089	0.00662882	0.0198058
YPR192W	1.20003	2.80769	7.36652	0.00664493	0.0198434
YFR021W	0.691314	6.10386	7.36089	0.00666578	0.0198846
YGL045W	0.66995	5.46239	7.35527	0.00668664	0.0199364
YGR028W	0.78666	5.3251	7.34136	0.00673859	0.0200806
YPR169W	0.864301	5.23199	7.33579	0.00675949	0.0201126
YOR034C-A	1.95027	1.69017	7.33566	0.00675999	0.0201126
YGR046W	0.925155	4.09871	7.3173	0.00682938	0.0203083
YIL034C	0.599547	6.60376	7.31218	0.00684886	0.0203448
YER079W	0.808465	5.09397	7.28258	0.00696266	0.0206611
YOR192C	1.5781	2.86472	7.26106	0.00704657	0.0208772
YJL142C	1.77462	1.88035	7.22053	0.00720745	0.021298
YJR110W	0.830161	4.75116	7.21488	0.00723015	0.0213539
YOL060C	0.637292	7.13695	7.20556	0.0072678	0.0214539
YJR093C	0.948279	4.59427	7.19845	0.00729664	0.0215278
YAL056W	0.641331	6.19293	7.19291	0.0073192	0.0215718
YPL174C	1.24207	2.51704	7.18149	0.00736596	0.0216983
YNL172W	0.743645	5.17954	7.17711	0.00738396	0.0217399
YJL106W	1.62658	3.48229	7.17309	0.00740051	0.0217773
YER039C-A	1.1692	3.1402	7.17127	0.00740803	0.0217823
YER119C	0.729721	7.59055	7.17082	0.00740991	0.0217823
YBL010C	1.18029	2.96385	7.15873	0.00746001	0.0219073
YDL069C	1.68394	2.85795	7.15596	0.00747153	0.0219246
YKL219W	0.654467	5.27493	7.14309	0.00752533	0.0220527
YKL097C	3.74155	0.0525017	7.14042	0.00753655	0.0220741
YBL013W	0.759067	4.26663	7.12808	0.00758859	0.022215
YJR138W	0.823579	4.99266	7.11628	0.0076387	0.022327
YGR255C	0.62708	7.10395	7.11152	0.00765902	0.0223748
YJL127C-B	1.71827	5.05856	7.09674	0.00772242	0.0225367
YMR004W	0.798511	4.49767	7.09388	0.00773474	0.0225606
YHL019C	0.726661	4.906	7.09299	0.0077386	0.0225606
YLR417W	0.8199	4.34334	7.08113	0.00779	0.0226987
YOR202W	0.584202	7.52624	7.08012	0.00779438	0.0226998
YNL214W	1.08796	3.90756	7.07054	0.00783617	0.0228097
YKL121W	0.785938	4.79255	7.063	0.00786923	0.0228941
YBL075C	0.869119	4.18789	7.06073	0.0078792	0.0229114
YBR165W	0.825731	4.28265	7.05698	0.0078957	0.0229475
YLR437C	1.44047	4.19373	7.04828	0.00793412	0.0230236
YOR258W	1.16383	2.77183	7.04584	0.00794496	0.0230432
YER121W	1.44223	3.3729	7.04333	0.00795609	0.0230637
YCL039W	0.912914	5.37931	7.02252	0.00804907	0.0233212
YER047C	0.901784	4.1822	7.01438	0.00808575	0.0234155
YIL135C	0.864962	5.57209	7.0122	0.0080956	0.023432
YOR059C	0.764243	4.45515	7.00632	0.00812224	0.023473
YMR020W	0.843046	5.26104	6.99423	0.00817728	0.0236079
YGR067C	1.55642	2.55459	6.98667	0.00821191	0.0236958
YLR240W	0.675875	5.51623	6.98535	0.00821794	0.0237011
YKL050C	1.47942	2.93211	6.98382	0.00822499	0.0237093
YMR171C	0.609804	6.23106	6.96976	0.00828988	0.023872
YLR394W	1.24052	2.8524	6.96183	0.00832666	0.0239657
YDL045C	0.599742	5.00389	6.94502	0.00840531	0.0241797
YGR131W	1.13788	2.92802	6.92471	0.0085013	0.024431
YLR036C	1.39444	3.13157	6.92168	0.00851571	0.0244395
YMR279C	3.42085	-0.0306216	6.92136	0.00851724	0.0244395
YIR038C	0.673969	5.83697	6.9179	0.00853372	0.0244743
YDR354W	0.564395	7.1325	6.8788	0.00872239	0.02499
YBL039W-B	1.84729	2.40766	6.86748	0.00877785	0.0251362
YDR318W	1.34689	3.31882	6.85137	0.00885735	0.0253381
YOR367W	0.684542	4.59663	6.85018	0.00886323	0.0253421
YLR170C	0.895347	4.08478	6.84321	0.00889789	0.0254207
YLL002W	0.926014	4.62921	6.84284	0.00889971	0.0254207
YAL054C	0.956225	5.31533	6.83033	0.00896228	0.0255573
YER051W	0.899451	4.13506	6.82966	0.00896563	0.0255573
YMR040W	1.29393	3.02628	6.82493	0.00898942	0.0256121
YAL048C	0.709281	5.33264	6.81629	0.00903298	0.0257233
YKL168C	0.687756	5.4225	6.80535	0.00908852	0.0258423
YOR201C	0.586144	6.53241	6.80362	0.0090973	0.025845
YHR022C	2.06585	2.10519	6.79991	0.00911624	0.0258821
YDR499W	1.335	3.07629	6.78957	0.00916918	0.0260193
YNL317W	0.68836	5.50546	6.78835	0.00917548	0.0260241
YGL208W	0.55308	6.15292	6.77737	0.00923208	0.0261715
YLR241W	0.592138	7.72623	6.72984	0.00948134	0.0268242
YIL009C-A	0.804773	4.52044	6.72752	0.00949367	0.0268456
YDR538W	0.856999	4.68315	6.71017	0.00958646	0.0270538
YOR019W	1.0302	3.63605	6.69909	0.00964619	0.0272047
YHR134W	0.855266	4.12925	6.69847	0.00964957	0.0272047
YDR425W	0.947336	4.07093	6.68092	0.00974502	0.0274601
YPL015C	0.566958	7.33266	6.66992	0.00980536	0.0276026
YOL068C	0.642448	5.96293	6.62989	0.0100281	0.0281736
YGR204W	0.768196	11.4779	6.62623	0.0100488	0.0282175
YMR250W	0.875097	9.10744	6.62243	0.0100702	0.0282497
YBL029W	2.25435	2.73205	6.58536	0.0102821	0.0287583
YBR046C	0.616793	5.82753	6.58173	0.0103031	0.0288028
YMR066W	1.20026	3.37554	6.56755	0.0103855	0.0289757
YNL003C	0.644983	6.3287	6.56372	0.0104079	0.0290238
YLR053C	2.82445	0.577507	6.51398	0.010703	0.0297733
YLR254C	1.31027	3.27766	6.50403	0.0107631	0.0299109
YER059W	0.798328	4.16414	6.48459	0.0108814	0.0302248
YOR379C	3.09995	0.701854	6.48133	0.0109014	0.0302655
YKL146W	0.657061	7.90214	6.47579	0.0109354	0.030345
YML127W	0.54649	7.75056	6.47245	0.010956	0.0303713
YCR024C	0.794151	4.21119	6.47163	0.010961	0.0303713
YKL159C	1.43821	2.24966	6.43863	0.0111665	0.0308952
YGL131C	0.76659	4.68538	6.43435	0.0111934	0.0309393
YEL018W	1.29477	2.90263	6.42676	0.0112413	0.0310566
YGL041W-A	1.27267	2.88357	6.42178	0.0112729	0.0311287
YPR045C	0.611217	5.30298	6.42002	0.0112841	0.0311443
YEL039C	1.93755	3.30742	6.39672	0.0114332	0.0315322
YOR075W	0.988668	3.23685	6.39631	0.0114358	0.0315322
YBR105C	0.72019	6.43477	6.39245	0.0114606	0.0315699
YIL111W	0.705824	6.56171	6.38301	0.0115218	0.0317074
YNL027W	0.701054	4.51063	6.37988	0.0115421	0.0317479
YKL193C	0.632966	5.77922	6.37129	0.0115981	0.0318708
YMR095C	2.30993	1.31461	6.36892	0.0116136	0.031898
YML107C	0.813497	4.15273	6.31778	0.0119533	0.0327831
YDR169C	0.719931	4.60846	6.28897	0.0121492	0.0332396
YNR010W	1.31207	2.80516	6.28624	0.0121679	0.0332746
YLR266C	0.860801	4.87031	6.27167	0.0122683	0.0335168
YBR137W	0.635313	6.35972	6.25943	0.0123534	0.0337328
YDR511W	0.756214	4.49737	6.24091	0.0124833	0.0340546
YMR077C	1.38236	2.09339	6.2386	0.0124995	0.0340825
YPL096W	0.76409	4.0011	6.23649	0.0125144	0.0340902
YKR053C	1.11993	2.9546	6.2327	0.0125412	0.0341467
YHL038C	0.853385	3.97463	6.23165	0.0125487	0.0341506
YDL224C	0.721173	5.53856	6.22892	0.0125681	0.0341868
YHR086W	0.637965	6.44619	6.21448	0.0126709	0.0344334
YDR438W	0.67505	4.72188	6.21094	0.0126963	0.0344858
YOR131C	0.76432	6.17077	6.18819	0.0128606	0.0348985
YIL154C	0.557983	7.19869	6.17852	0.012931	0.0350727
YGR107W	3.57442	0.0935162	6.17042	0.0129904	0.0351999
YGR104C	0.761474	4.16021	6.16862	0.0130036	0.0352189
YNL097C-B	3.61711	0.538919	6.15454	0.0131075	0.0354323
YDR423C	0.734587	5.27414	6.15083	0.013135	0.0354897
YLR097C	1.08918	3.90556	6.14245	0.0131974	0.0356413
YKL108W	1.22526	3.08683	6.13575	0.0132476	0.0357315
YOL159C-A	1.44633	2.87914	6.1357	0.0132479	0.0357315
YGL087C	0.705873	4.94593	6.13545	0.0132498	0.0357315
YPR171W	0.696877	4.62066	6.12684	0.0133145	0.0358886
YNL118C	0.659705	5.57991	6.08225	0.0136547	0.0367532
YOR064C	0.84131	3.53439	6.07539	0.0137078	0.0368786
YLR376C	2.58755	1.47138	6.07268	0.0137288	0.0369175
YDR501W	1.55198	2.92861	6.06804	0.013765	0.0369805
YPL006W	0.536954	6.82546	6.06741	0.0137699	0.0369805
YGL082W	0.570067	6.07547	6.06715	0.0137719	0.0369805
YER088C	0.819496	6.41236	6.06215	0.0138109	0.0370676
YAL045C	5.24171	-0.133427	6.05609	0.0138584	0.0371774
YGL259W	3.38359	0.389681	6.04449	0.0139498	0.037387
YER098W	0.977865	3.92776	6.02627	0.0140945	0.0377033
YNL316C	0.750328	4.41615	6.00163	0.0142926	0.0381971
YER144C	0.616113	4.84348	5.99151	0.0143749	0.0383806
YOR249C	1.11778	3.42355	5.98977	0.014389	0.0383895
YKL151C	0.800964	7.9149	5.98943	0.0143918	0.0383895
YGR239C	0.838272	4.37728	5.97965	0.0144719	0.0385535
YLR091W	0.72917	4.90403	5.9569	0.0146598	0.0390305
YPR071W	1.03938	3.21772	5.9438	0.0147691	0.039268
YPR067W	0.753087	5.02275	5.94011	0.0148001	0.0393299
YLR144C	0.564239	5.9356	5.9217	0.0149555	0.0397056
YDL124W	0.66162	9.55235	5.91325	0.0150274	0.0398777
YKL035W	0.617274	10.5503	5.90167	0.0151266	0.0400843
YDR041W	0.513134	5.97933	5.89915	0.0151482	0.0401229
YDL115C	0.926631	3.92103	5.89131	0.0152158	0.0402641
YDR080W	1.21405	3.96517	5.88912	0.0152347	0.0402929
YJR122W	0.73308	5.05366	5.8884	0.0152409	0.0402929
YDR536W	3.62991	-0.0723288	5.88512	0.0152693	0.0403491
YPR054W	3.24659	0.644871	5.87977	0.0153158	0.0404529
YOR219C	0.639221	5.46216	5.87872	0.015325	0.0404582
YDR288W	0.994663	3.27273	5.86404	0.0154533	0.0407397
YLR006C	0.521463	6.38118	5.85024	0.015575	0.0410032
YPL185W	1.8917	1.76945	5.84868	0.0155888	0.0410204
YNR014W	1.25402	3.99365	5.8459	0.0156134	0.0410661
YDR108W	0.801132	4.3477	5.84044	0.0156619	0.0411744
YDR369C	1.04275	2.9119	5.82148	0.0158316	0.041497
YOR066W	0.671555	5.15813	5.82107	0.0158353	0.041497
YHR113W	0.527813	7.77234	5.81959	0.0158486	0.041497
YAR031W	1.02466	2.85195	5.81952	0.0158493	0.041497
YGL081W	1.96129	1.10676	5.81936	0.0158507	0.041497
YOR076C	0.922724	3.75113	5.80189	0.016009	0.0418338
YML064C	0.735015	4.6236	5.79965	0.0160293	0.0418675
YMR037C	0.619964	5.03067	5.79264	0.0160934	0.041996
YBR126C	0.667216	9.71266	5.79181	0.016101	0.0419965
YOR351C	6.23433	-0.278119	5.78141	0.0161965	0.0421871
YIL013C	1.16911	3.88537	5.76837	0.0163172	0.0424774
YBR043C	0.637367	5.67279	5.76774	0.016323	0.0424774
YFL029C	1.04824	5.0006	5.766	0.0163392	0.0425001
YIL062C	0.593033	7.60892	5.75967	0.0163982	0.042617
YOR083W	0.681	5.58675	5.75214	0.0164686	0.0427775
YHR115C	0.699777	5.79307	5.73762	0.0166053	0.0430804
YKL208W	0.761031	4.88477	5.73732	0.0166081	0.0430804
YEL030W	0.889248	3.34009	5.73418	0.0166378	0.0431377
YDL104C	0.79932	4.23859	5.72939	0.0166833	0.0432357
YJL065C	0.613256	5.33338	5.72214	0.0167523	0.0433945
YBR090C	1.34408	2.74785	5.71295	0.0168402	0.0435823
YLR238W	0.840583	3.4875	5.70856	0.0168824	0.0436501
YBL019W	1.05122	3.14712	5.70702	0.0168972	0.0436501
YCL040W	0.676799	11.2197	5.68396	0.0171207	0.0441866
YML131W	0.697436	7.71624	5.68256	0.0171343	0.0442017
YIL071C	1.32921	2.88907	5.67775	0.0171814	0.0442626
YGR182C	0.85882	4.24548	5.66707	0.0172864	0.0445126
YJL005W	0.576546	7.43705	5.66582	0.0172986	0.0445238
YER184C	0.7704	4.07776	5.64501	0.0175051	0.0450143
YOL069W	0.777626	3.58838	5.63971	0.0175582	0.0451301
YJL146W	0.792494	4.48122	5.63728	0.0175825	0.045172
YDL154W	1.37116	2.47256	5.62444	0.0177117	0.0454834
YNL204C	2.51683	0.875279	5.62269	0.0177294	0.0455082
YJR127C	0.628194	6.70651	5.62169	0.0177395	0.0455134
YGR238C	0.78683	3.94127	5.61896	0.0177672	0.0455637
YCR079W	0.555915	6.46228	5.61313	0.0178264	0.0456947
YFR020W	0.669958	4.73738	5.60437	0.0179157	0.0458614
YBR132C	0.69619	7.10027	5.59203	0.0180424	0.0461437
YDR330W	0.759241	6.10308	5.58557	0.0181091	0.0462933
YDR463W	0.567272	5.02623	5.58373	0.0181281	0.0463
YIL047C-A	3.85879	0.0424251	5.56711	0.0183009	0.0466992
YMR154C	0.820004	3.72193	5.56316	0.0183423	0.0467837
YDR046C	0.600134	8.86239	5.55919	0.0183839	0.0468687
YMR170C	0.733014	4.6499	5.55655	0.0184116	0.046898
YBR273C	0.60634	6.16841	5.55651	0.018412	0.046898
YBR270C	1.11571	3.16691	5.55542	0.0184236	0.0469062
YIL089W	1.77483	1.34828	5.5457	0.0185261	0.047146
YMR156C	0.915646	3.23582	5.54202	0.0185651	0.0472106
YER015W	0.692744	4.62431	5.53964	0.0185904	0.0472456
YOL062C	0.599118	7.25135	5.52946	0.0186989	0.0475
YOR172W	0.694546	4.761	5.51984	0.0188019	0.0477189
YKL065C	0.543087	7.08994	5.50742	0.018936	0.0480375
YCL008C	0.720828	4.92081	5.48888	0.0191378	0.0485278
YMR175W	1.99724	1.13522	5.48522	0.0191779	0.0486074
YAL014C	0.516768	6.47544	5.47621	0.019277	0.0488149
YCR045C	3.14173	0.649392	5.46033	0.019453	0.0492384
YHR138C	0.732364	5.1137	5.44937	0.0195754	0.0495261
YHL010C	0.925209	3.49586	5.42481	0.0198526	0.0502048
YGL194C	0.654386	5.03125	5.42376	0.0198645	0.0502125
YDL076C	0.579092	4.95879	5.41237	0.0199945	0.0504509
YDR391C	0.745349	5.84431	5.4085	0.020039	0.0505179
YBR153W	0.965564	4.07078	5.38988	0.0202538	0.051014
YKR066C	0.562708	9.70816	5.36829	0.0205061	0.0515672
YNL117W	1.34867	1.98267	5.36796	0.02051	0.0515672
YHL035C	0.668474	5.12339	5.36496	0.0205452	0.0516099
YLL059C	1.90048	1.98655	5.36285	0.0205701	0.0516264
YGR222W	0.696849	4.33694	5.35326	0.0206836	0.0518651
YBR150C	0.726812	4.16228	5.34585	0.0207716	0.0520627
YDR475C	0.555995	6.83117	5.34359	0.0207986	0.0521073
YLR299W	0.563397	7.52332	5.3312	0.0209469	0.0524323
YLR174W	1.27595	3.75674	5.32263	0.0210502	0.0526676
YDR407C	0.538987	5.77603	5.31753	0.0211119	0.0527985
YDR059C	0.657104	5.03356	5.31519	0.0211402	0.0528459
YOL133W	0.73354	6.04531	5.31285	0.0211687	0.0528936
YDL119C	0.707079	4.38115	5.30408	0.0212755	0.0531371
YDR054C	0.663682	5.15895	5.29771	0.0213535	0.0533043
YLR047C	0.654491	5.17751	5.29707	0.0213614	0.0533043
YDR010C	3.68468	-0.101828	5.27336	0.0216541	0.0539634
YNL160W	0.987243	9.56182	5.26282	0.0217857	0.0542193
YOR081C	0.761288	5.44096	5.25285	0.0219109	0.0544829
YER109C	0.714912	4.67969	5.24674	0.0219879	0.0546024
YKL075C	0.977132	3.62892	5.21051	0.0224508	0.0556539
YMR198W	0.909442	2.97195	5.20337	0.0225432	0.055855
YDR342C	0.662933	7.17275	5.19946	0.0225939	0.055935
YOR137C	0.718758	3.94154	5.18271	0.0228128	0.0564274
YBR272C	0.811072	4.15249	5.17655	0.0228938	0.0565782
YIR028W	1.81378	1.7468	5.17295	0.0229413	0.0566707
YCR038C	1.16345	2.99457	5.16492	0.0230475	0.0569083
YDL194W	0.649318	4.82457	5.1633	0.023069	0.0569364
YOR025W	0.661394	5.25646	5.15476	0.0231827	0.0571921
YNL104C	0.692465	10.3128	5.14768	0.0232774	0.0573757
YPL103C	0.636429	4.85131	5.12091	0.0236393	0.0581407
YEL056W	0.56679	5.83198	5.11792	0.0236799	0.05819
YDR035W	0.533545	8.78631	5.11675	0.0236959	0.0582017
YDR078C	1.1793	3.36094	5.11159	0.0237665	0.0583265
YGR179C	1.05115	3.23394	5.11047	0.0237819	0.0583389
YGL098W	0.861307	3.65645	5.09905	0.0239389	0.0586986
YDR005C	0.839719	4.58168	5.09378	0.0240118	0.0588519
YLR098C	0.660913	4.04172	5.0772	0.0242425	0.0593399
YPR145W	0.543271	10.2711	5.0632	0.0244391	0.0597953
YLR457C	1.75178	1.61283	5.05801	0.0245124	0.0599228
YMR148W	0.981028	4.43726	5.04587	0.0246847	0.0602917
YLR356W	1.40284	5.30217	5.03405	0.0248538	0.0606522
YML116W	0.566568	5.6684	5.02417	0.0249959	0.0609465
YOL058W	0.589239	10.2445	5.00454	0.0252809	0.0614976
YFR022W	0.583371	6.26527	5.0041	0.0252873	0.0614976
YOR384W	3.1493	0.137976	5.00118	0.0253301	0.0615752
YDL175C	0.65003	4.78317	4.98557	0.0255596	0.0620797
YER053C	0.617345	7.2223	4.98035	0.0256368	0.0622404
YCR073W-A	0.519903	7.42572	4.97751	0.0256789	0.0623156
YLR019W	0.600711	5.12636	4.95902	0.0259549	0.0628774
YKR076W	0.584048	5.63626	4.94543	0.0261597	0.0632922
YER116C	0.802469	3.29246	4.93405	0.0263326	0.0636559
YIR027C	1.75821	1.36552	4.93161	0.0263698	0.0637185
YPR134W	0.877296	3.70326	4.90772	0.0267369	0.0645228
YJL077W-B	1.1751	2.05401	4.89842	0.0268812	0.0648272
YDR295C	1.15055	3.06433	4.89774	0.0268919	0.0648272
YKL034W	0.577178	6.28181	4.89599	0.0269191	0.0648516
YBR108W	0.58475	4.89079	4.88586	0.0270775	0.0652055
YBR053C	0.671397	7.41581	4.88374	0.0271108	0.0652576
YBR217W	1.06629	2.80115	4.8742	0.027261	0.0655914
YLR201C	0.66208	5.3789	4.86673	0.0273794	0.0658396
YGL114W	0.45921	7.61306	4.8604	0.02748	0.0660058
YDR401W	3.25096	0.00923362	4.85039	0.0276399	0.0663334
YDL021W	0.952992	4.25465	4.8489	0.0276638	0.0663625
YLR242C	0.758387	3.5581	4.84658	0.027701	0.0664236
YDR350C	0.863397	4.56339	4.8424	0.0277683	0.0665288
YPR079W	0.477142	5.61431	4.8391	0.0278213	0.0666215
YPR122W	0.557189	5.34005	4.83554	0.0278789	0.0667085
YEL067C	2.30437	1.55711	4.82144	0.0281078	0.0672277
YBL113C	1.92088	0.602414	4.81678	0.0281839	0.0673528
YEL012W	0.710917	4.132	4.80914	0.0283092	0.0676196
YPL004C	0.513362	9.2701	4.80851	0.0283195	0.0676196
YPR013C	0.841442	3.85858	4.80443	0.0283867	0.0676942
YLR035C	0.792752	3.491	4.79923	0.0284724	0.0678412
YER041W	0.787096	3.69305	4.78149	0.0287672	0.0684251
YJL099W	0.67224	4.96385	4.78082	0.0287783	0.0684251
YLR193C	0.822275	3.74988	4.78012	0.0287901	0.0684251
YCR061W	0.914967	8.22651	4.77683	0.0288452	0.0684641
YGR044C	0.557203	7.12187	4.77645	0.0288515	0.0684641
YDL176W	0.769013	3.36383	4.77624	0.0288551	0.0684641
YIL102C-A	1.42441	2.1539	4.77426	0.0288882	0.0685139
YGL153W	0.720346	4.37964	4.76653	0.0290182	0.0687645
YMR030W	0.96947	3.62931	4.75647	0.0291884	0.0690807
YLR239C	0.777057	4.50904	4.74903	0.0293149	0.0693221
YLR377C	2.89834	0.662009	4.73505	0.029554	0.0698583
YOR040W	0.739535	5.00862	4.73304	0.0295886	0.0699108
YNL156C	0.489909	6.27317	4.72307	0.0297606	0.0702585
YJL137C	0.671349	4.60418	4.71964	0.0298199	0.0703691
YGL186C	0.612693	7.87826	4.7126	0.0299423	0.0706283
YOR060C	1.00427	3.05172	4.70417	0.0300896	0.0709165
YPL196W	0.643313	5.79443	4.70168	0.0301331	0.0709895
YNL083W	0.756385	4.36014	4.69335	0.0302796	0.0712924
YKL141W	0.650226	7.272	4.69293	0.030287	0.0712924
YLR090W	0.562201	6.43268	4.692	0.0303034	0.0713013
YPR176C	0.457975	6.59348	4.67776	0.0305556	0.0718349
YLR283W	0.671877	4.03134	4.66435	0.030795	0.0723074
YNR065C	0.848781	3.69128	4.66353	0.0308099	0.0723123
YBR020W	1.01597	2.71029	4.66101	0.0308549	0.072388
YLR374C	3.15411	-0.177348	4.6564	0.0309379	0.0725525
YGL128C	1.37298	2.54237	4.65488	0.0309654	0.0725867
YBR295W	0.540002	5.67449	4.64937	0.0310649	0.0727898
YCR106W	0.710163	3.91968	4.63293	0.031364	0.0734154
YDL113C	0.986501	4.16187	4.63255	0.0313709	0.0734154
YDR277C	0.596966	5.50407	4.62688	0.0314747	0.0735546
YKL107W	2.16153	0.863939	4.62646	0.0314825	0.0735546
YLR227C	1.35178	2.20653	4.62531	0.0315036	0.0735736
YER034W	0.821776	4.00328	4.61022	0.0317819	0.0741621
YBR184W	1.99845	0.881207	4.60282	0.0319195	0.0744216
YIR014W	0.815513	3.51081	4.59678	0.032032	0.0745916
YFR049W	0.484358	5.75095	4.5853	0.0322472	0.0750001
YNL074C	0.714913	6.64735	4.57058	0.0325256	0.0755542
YOR014W	0.474801	6.15346	4.55918	0.0327427	0.0760271
YFL053W	0.789633	4.39816	4.5521	0.0328784	0.0763108
YOR043W	0.515139	6.7683	4.53818	0.0331468	0.0768075
YKL211C	0.542924	8.63667	4.52195	0.0334626	0.077444
YOL135C	1.06565	4.30829	4.51785	0.0335429	0.077598
YPL257W	1.26339	2.55617	4.51465	0.0336057	0.0777114
YLR117C	0.910611	3.91754	4.5122	0.0336539	0.077791
YMR316C-B	1.63569	1.59467	4.5003	0.033889	0.0783024
YER033C	0.746397	4.2785	4.4922	0.0340499	0.0786136
YJL089W	1.8779	1.04057	4.49212	0.0340515	0.0786136
YHL048W	0.582064	5.06663	4.48708	0.034152	0.0787811
YPL139C	0.57189	5.01909	4.46977	0.0344997	0.079492
YFL050C	1.06922	3.37959	4.46963	0.0345024	0.079492
YBR163W	0.895424	3.92327	4.46311	0.0346343	0.079731
YLR165C	0.731422	3.55864	4.46068	0.0346837	0.0797958
YLR011W	1.08049	3.07411	4.45815	0.0347351	0.0798568
YOR178C	0.95174	3.65429	4.45764	0.0347455	0.0798568
YLR135W	1.28493	2.14109	4.45577	0.0347835	0.0799115
YLR001C	0.609627	5.1372	4.45162	0.0348681	0.0800733
YOR090C	0.461185	6.48874	4.44414	0.0350212	0.0803921
YIL086C	2.08316	0.79027	4.42158	0.0354871	0.0813534
YOR184W	0.563117	9.29717	4.42108	0.0354976	0.0813534
YDR223W	1.28622	2.13092	4.42019	0.035516	0.0813626
YMR150C	0.693256	4.98102	4.41727	0.0355769	0.0814398
YMR161W	0.638931	5.11247	4.41719	0.0355785	0.0814398
YJR156C	4.0962	-0.449172	4.41498	0.0356248	0.0814796
YOL105C	0.7077	3.85045	4.41408	0.0356436	0.0814895
YGR011W	2.57139	0.286456	4.41264	0.0356736	0.0815251
YPL023C	0.421993	7.21032	4.40775	0.0357759	0.081726
YJL149W	0.711994	3.91075	4.40471	0.0358399	0.0818389
YMR022W	0.468632	6.35211	4.40099	0.0359181	0.0819844
YPL100W	0.668292	4.14125	4.39237	0.0361001	0.0823395
YJL090C	0.925621	3.41469	4.39224	0.0361028	0.0823395
YML112W	0.768195	3.38425	4.38917	0.0361679	0.0824546
YHR140W	1.13487	2.8439	4.37681	0.0364311	0.0829877
YJR100C	0.71979	4.27663	4.37222	0.0365294	0.0831445
YHR151C	0.643997	6.02389	4.37021	0.0365725	0.0832091
YKR067W	0.552299	6.44441	4.35425	0.0369167	0.0839245
YGL093W	0.634583	4.78556	4.34638	0.0370877	0.0842434
YDR219C	0.810467	4.34847	4.34509	0.0371158	0.0842434
YDL133W	0.541486	4.51343	4.31438	0.0377916	0.0857065
YOR058C	0.670637	4.02586	4.31315	0.0378189	0.085734
YKR101W	1.18267	3.12282	4.30771	0.0379399	0.0859738
YDR461C-A	0.66051	5.77158	4.30668	0.037963	0.0859917
YPL156C	1.30608	1.992	4.29789	0.0381597	0.0863334
YOR330C	0.521631	6.33938	4.2892	0.0383553	0.086741
YPR151C	1.68673	1.23421	4.28012	0.0385606	0.0871355
YNL331C	0.898238	3.15314	4.27763	0.0386171	0.0872283
YIR005W	0.984304	3.16834	4.26839	0.0388276	0.08758
YDL211C	1.16493	2.28487	4.26221	0.0389691	0.0878477
YPL084W	0.517373	5.53778	4.25205	0.039203	0.0883397
YKL002W	0.568061	5.05796	4.25088	0.0392301	0.0883655
YIL065C	0.620683	5.7808	4.22141	0.039917	0.0896981
YDR067C	0.727677	4.25155	4.21457	0.0400782	0.0899575
YMR097C	0.887088	3.38661	4.19993	0.0404256	0.0906965
YDR197W	0.547024	4.4335	4.1982	0.0404669	0.0907532
YOR324C	0.497294	5.3507	4.17826	0.0409458	0.0916816
YNL152W	0.637924	4.90859	4.16669	0.0412263	0.0922364
YDL035C	0.570434	5.28521	4.14566	0.0417413	0.0933147
YGR023W	0.804756	3.74702	4.14072	0.0418634	0.0935507
YPR109W	0.491662	5.28555	4.13787	0.0419339	0.0936711
YJR061W	0.883441	3.49311	4.13705	0.0419542	0.0936795
YDR374W-A	0.851719	4.6309	4.13424	0.0420239	0.093798
YDL013W	0.597947	4.42876	4.13248	0.0420678	0.0938588
YFR014C	0.670061	5.25996	4.12075	0.0423604	0.0944371
YER005W	0.420692	6.15933	4.11839	0.0424194	0.0945313
YGL017W	0.414699	6.26017	4.10731	0.0426983	0.0950778
YCL004W	0.810686	3.0122	4.08596	0.043241	0.0962103
YLR082C	0.89158	3.37342	4.08017	0.0433894	0.0965025
YBR123C	0.750145	3.81237	4.07746	0.0434588	0.0966189
YER185W	1.52104	1.91214	4.07077	0.0436313	0.0968118
YCL048W	2.62859	0.552114	4.06802	0.0437025	0.0969316
YLL010C	0.758892	4.86918	4.06691	0.0437311	0.096957
YGL080W	0.618031	5.0213	4.06206	0.0438569	0.0971728
YDR066C	0.900871	3.14705	4.06183	0.0438628	0.0971728
YDL159W	0.591141	4.73669	4.05205	0.0441178	0.097661
YMR036C	0.756079	3.6387	4.04281	0.0443599	0.0981585
YOR010C	1.43543	1.93379	4.03733	0.0445041	0.0984005
YER101C	0.806725	4.32756	4.02203	0.0449097	0.0991806
YPL248C	1.51273	3.04464	4.01948	0.0449776	0.0992918
YDR379W	0.666694	4.22649	4.01572	0.045078	0.099469
YJL166W	1.07973	7.00588	4.01473	0.0451044	0.099469
YJL003W	0.988692	2.81056	4.0145	0.0451107	0.099469
YOR036W	0.850151	3.42537	4.00869	0.0452664	0.0997734
YBR003W	0.424745	6.28442	3.99498	0.045636	0.100549
YHR136C	1.53812	1.39479	3.98146	0.0460037	0.101319
YDR251W	0.517621	5.73353	3.97547	0.0461675	0.101641
YDR031W	0.677991	5.11222	3.96461	0.0464662	0.102218
YMR284W	0.732059	4.11418	3.96079	0.0465719	0.102371
YBR009C	0.524389	7.2784	3.94568	0.0469917	0.103174
YER018C	0.661246	5.44291	3.94435	0.0470291	0.103216
YNL122C	0.62733	3.95688	3.93188	0.047379	0.103822
YFR048W	0.603371	4.49221	3.88923	0.0485967	0.106408
YDR244W	0.500178	5.35104	3.87275	0.0490762	0.107291
YHR150W	0.707769	4.13283	3.87207	0.049096	0.107293
YKL098W	0.493215	5.57281	3.86997	0.0491575	0.107386
YGL121C	0.859904	3.78886	3.86799	0.0492154	0.107471
YLR136C	0.631229	4.49195	3.86074	0.0494286	0.107895
YML038C	0.410509	5.8049	3.8497	0.0497549	0.108518
YDR336W	1.04217	2.95085	3.84148	0.0499995	0.108871
YAL027W	0.879734	3.91363	3.84109	0.0500109	0.108871
YLR025W	0.856151	4.19988	3.82802	0.0504024	0.109639
YKL025C	0.496634	5.17294	3.82667	0.050443	0.109685
YFR045W	0.70406	4.53836	3.81793	0.0507068	0.110089
YDR063W	0.777982	3.25164	3.81364	0.050837	0.110287
YDL216C	1.02027	2.88586	3.81039	0.0509355	0.110458
YML076C	0.866689	3.96844	3.79044	0.0515461	0.111525
YJR108W	1.08125	2.75188	3.78649	0.051668	0.111746
YDR335W	0.438707	6.81934	3.78329	0.0517668	0.111917
YJL128C	0.407503	6.48593	3.77851	0.0519149	0.112181
YHR177W	1.67147	1.19038	3.77767	0.051941	0.112181
YPR178W	0.574858	4.42792	3.77743	0.0519485	0.112181
YJL164C	0.919937	5.50476	3.76624	0.0522971	0.112847
YJL172W	0.457256	8.68105	3.76508	0.0523332	0.112882
YOR322C	0.385225	6.31576	3.76338	0.0523867	0.112954
YHR069C-A	2.01949	0.56055	3.7608	0.0524674	0.113042
YGR168C	0.80089	3.30491	3.7552	0.0526436	0.113378
YMR271C	0.77687	4.40266	3.75236	0.0527332	0.113485
YKL198C	0.684777	4.1667	3.74895	0.0528408	0.113673
YPL161C	0.871888	3.28492	3.74251	0.0530447	0.114068
YER035W	0.442665	6.81716	3.72788	0.0535113	0.114897
YDR178W	0.520983	6.81056	3.71886	0.0538011	0.115319
YBL046W	0.872123	3.67667	3.71172	0.0540316	0.115608
YDR130C	0.722987	3.83981	3.70986	0.054092	0.11566
YIL007C	1.11566	2.81013	3.70141	0.0543664	0.116159
YKL185W	0.536649	5.27363	3.69934	0.054434	0.116259
YJL044C	0.57089	5.51862	3.68977	0.0547472	0.116884
YIR003W	0.44107	5.69106	3.68654	0.0548532	0.117066
YML004C	0.756259	9.16174	3.68447	0.0549214	0.117167
YHR038W	1.18825	2.46127	3.67983	0.0550744	0.117369
YBR141W-A	2.11292	1.09766	3.67938	0.0550893	0.117369
YGL141W	0.5285	5.59874	3.67905	0.0551003	0.117369
YMR043W	0.502132	4.85086	3.67603	0.0552	0.117472
YBR138C	0.916858	2.81479	3.67573	0.0552099	0.117472
YPL154C	0.48247	10.2083	3.67433	0.0552565	0.117527
YJL023C	1.0447	2.62378	3.66054	0.0557157	0.11831
YPL109C	0.567469	4.58088	3.65234	0.0559904	0.118754
YLR118C	0.572484	5.82643	3.64682	0.0561763	0.119035
YLR180W	0.525201	11.2046	3.64095	0.0563746	0.119365
YCR006C	1.19002	3.14481	3.61858	0.0571375	0.120845
YOR275C	0.60334	5.02273	3.61765	0.0571696	0.120867
YGR031W	0.506268	6.42326	3.59726	0.057875	0.122176
YPL087W	0.407828	7.57608	3.59331	0.0580127	0.122378
YEL041W	0.973979	3.66107	3.57524	0.0586471	0.123575
YIL116W	0.481816	7.80234	3.57294	0.0587282	0.123681
YPR053C	1.05425	3.05305	3.57257	0.0587415	0.123681
YJL108C	0.673359	3.89018	3.57082	0.0588032	0.123726
YBR024W	0.689308	3.69492	3.56588	0.0589785	0.123995
YDR088C	1.18374	1.82481	3.56513	0.0590051	0.124005
YGR099W	0.742695	4.69527	3.56224	0.059108	0.124175
YJR084W	0.486941	4.70803	3.55762	0.0592727	0.124345
YLL038C	0.629391	5.48858	3.55612	0.0593264	0.124345
YER163C	0.425213	6.4318	3.55566	0.0593429	0.124345
YGL023C	0.480081	5.95999	3.55076	0.0595181	0.124666
YBR001C	0.477715	6.11636	3.54981	0.0595524	0.124691
YDR403W	1.61545	2.02806	3.5432	0.0597899	0.125096
YDL106C	0.598594	3.99768	3.53983	0.0599115	0.125211
YDR421W	0.598147	4.61635	3.53436	0.0601094	0.125532
YPL171C	0.683576	6.72175	3.53209	0.060192	0.125658
YGR224W	2.12853	1.20224	3.52375	0.0604953	0.126198
YBR230C	0.63469	6.47359	3.50683	0.0611161	0.12731
YPR195C	1.9597	0.33393	3.50676	0.0611188	0.12731
YDR173C	0.668043	3.70605	3.50446	0.0612039	0.127403
YLR189C	0.560093	5.46985	3.50399	0.0612212	0.127403
YDR525W-A	0.597371	5.39682	3.50372	0.0612312	0.127403
YLR233C	1.01412	2.60724	3.50236	0.0612816	0.127461
YPL166W	1.13756	2.91532	3.5002	0.0613613	0.12758
YGR134W	0.526854	5.39688	3.4958	0.0615245	0.127872
YIL002C	0.529033	4.22847	3.48427	0.0619547	0.128641
YGR174C	0.467733	5.10966	3.47764	0.0622032	0.129045
YAL037W	1.16691	2.02572	3.47026	0.0624814	0.129575
YPR057W	0.781146	3.64586	3.46043	0.0628539	0.130203
YGR183C	0.646132	4.91829	3.45984	0.0628765	0.130203
YJR060W	0.548674	5.46048	3.45696	0.0629858	0.130382
YOR329C	0.463387	5.5275	3.45308	0.063134	0.13064
YPL046C	1.00911	2.64184	3.45139	0.0631988	0.130727
YER182W	0.489974	4.69452	3.44952	0.06327	0.130826
YBR056W	0.48564	7.26621	3.44675	0.0633764	0.130998
YJL084C	0.446287	5.1972	3.44299	0.0635208	0.131248
YFR007W	0.492185	4.42477	3.42833	0.0640869	0.132321
YLR081W	1.89173	0.613315	3.41863	0.0644645	0.132955
YOR273C	0.432558	9.01634	3.41044	0.0647852	0.133568
YOL148C	0.519663	4.87791	3.4069	0.0649243	0.133757
YDR014W-A	2.88812	-0.128882	3.4063	0.0649478	0.133757
YBL102W	0.466368	6.5535	3.40329	0.0650663	0.133952
YPL224C	0.502206	6.27683	3.40114	0.0651514	0.134078
YBR035C	0.400663	7.12076	3.39582	0.0653617	0.134413
YGR053C	1.1413	2.22014	3.39378	0.0654427	0.13453
YER071C	0.792033	3.70722	3.39168	0.065526	0.134653
YLR360W	0.597469	4.30054	3.38921	0.0656243	0.13479
YDR074W	0.438221	9.14921	3.38822	0.0656639	0.13479
YMR163C	0.632605	3.87173	3.38753	0.0656911	0.13479
YJL201W	0.580652	4.19275	3.38556	0.0657699	0.134859
YNL080C	0.467139	5.81917	3.3818	0.0659202	0.135118
YLR371W	0.494433	5.55838	3.38046	0.0659735	0.135179
YHR101C	0.576498	3.77807	3.37901	0.0660316	0.135224
YIL031W	0.517514	4.26232	3.37709	0.0661086	0.135261
YDR069C	0.531166	4.8375	3.37706	0.0661097	0.135261
YCL047C	0.65786	4.67186	3.36618	0.066548	0.13601
YBR299W	3.00633	-0.420566	3.3631	0.0666726	0.136166
YNL242W	0.442739	5.67475	3.35828	0.0668677	0.13649
YLR206W	0.537752	6.15676	3.358	0.0668794	0.13649
YML029W	0.489655	6.57328	3.34545	0.0673912	0.137421
YMR232W	1.27454	1.74487	3.33048	0.0680069	0.138541
YLR453C	1.50822	1.29477	3.32118	0.0683929	0.139126
YKL095W	0.967036	2.92196	3.31611	0.0686041	0.139506
YLL039C	0.87227	3.28288	3.31481	0.0686583	0.139566
YNL286W	0.869734	3.79429	3.30769	0.0689563	0.14002
YPR138C	0.468759	7.55452	3.30212	0.0691903	0.140394
R0020C	3.99466	0.694976	3.29634	0.0694343	0.140738
YML020W	0.558665	3.93198	3.29571	0.069461	0.140741
YER115C	0.637814	4.34982	3.29221	0.0696092	0.140991
YDR534C	2.4445	0.112528	3.29003	0.0697016	0.141128
YHR102W	0.447279	5.62027	3.28853	0.0697654	0.141206
YDR126W	0.616926	3.46908	3.28568	0.0698868	0.141351
YKL026C	0.845034	4.20361	3.28267	0.070015	0.141508
YDR228C	0.742134	3.65171	3.27243	0.0704532	0.142236
YBL091C-A	0.66318	4.19511	3.27132	0.0705009	0.142236
YJR012C	1.06997	2.745	3.26193	0.0709057	0.142849
YDL073W	0.746451	3.79136	3.25871	0.0710451	0.143027
YJR006W	0.485274	4.87667	3.25692	0.0711227	0.143133
YCR027C	0.542608	4.30782	3.25399	0.0712498	0.143279
YKL015W	0.570613	5.07092	3.25313	0.0712873	0.143279
YOL091W	2.45344	0.399344	3.25111	0.0713749	0.143385
YHR110W	0.553287	6.18476	3.2366	0.0720098	0.144506
YEL007W	0.544482	5.38597	3.23595	0.0720386	0.144512
YNL045W	0.477821	7.7705	3.22993	0.0723037	0.144941
YHL022C	2.463	0.533771	3.2212	0.0726903	0.145613
YML032C	0.454268	5.903	3.21561	0.072939	0.146007
YBR201C-A	1.08631	2.18249	3.21247	0.073079	0.146236
YLL001W	0.38345	7.02898	3.2095	0.0732119	0.14645
YBR212W	0.520122	5.47315	3.20397	0.0734599	0.146738
YNL020C	0.40732	5.01401	3.19741	0.073755	0.147223
YHR119W	0.665423	4.75312	3.19309	0.0739501	0.147456
YOL019W	0.427128	5.77934	3.18544	0.074297	0.148044
YKL090W	0.854621	3.38441	3.18315	0.0744014	0.148194
YKL148C	0.477218	7.87394	3.17605	0.0747252	0.148739
YGR111W	0.547557	5.23562	3.175	0.0747733	0.148782
YLR054C	1.14499	2.27066	3.16847	0.0750728	0.149273
YLR257W	0.483064	7.72262	3.16461	0.0752503	0.149573
YLR268W	0.495681	5.79624	3.16297	0.075326	0.149671
YPL219W	0.548449	4.45705	3.1506	0.075899	0.150704
YOL042W	0.660176	4.17524	3.13771	0.0765012	0.151739
YPR157W	0.428073	7.23101	3.13399	0.0766759	0.151951
YIL122W	0.749872	3.5815	3.13372	0.0766885	0.151951
YHR029C	0.362877	6.18228	3.12727	0.0769927	0.152393
YKL105C	0.636385	3.86184	3.12526	0.0770877	0.152512
YGR058W	1.00374	3.46316	3.12486	0.0771067	0.152512
YNL293W	0.567672	5.06821	3.12256	0.0772156	0.152674
YIL107C	0.562314	4.8931	3.11788	0.0774373	0.153059
YOR009W	2.07807	1.23188	3.117	0.0774793	0.153088
YLR332W	0.515257	5.34179	3.10742	0.0779362	0.153805
YMR124W	0.459325	4.53657	3.10712	0.0779509	0.153805
YLR173W	0.61525	5.74784	3.10105	0.078242	0.154271
YDL233W	0.535218	4.46952	3.0978	0.078398	0.154525
YDL005C	0.531995	4.35189	3.09642	0.0784648	0.154603
YKR007W	0.643756	4.84692	3.0913	0.0787121	0.155036
YCL042W	1.23635	1.84986	3.08779	0.0788817	0.155316
YHR175W	0.559276	6.44369	3.08467	0.0790334	0.155455
YAR023C	0.854107	3.96858	3.08372	0.0790795	0.155488
YIL061C	0.61511	3.64286	3.06995	0.079752	0.156667
YJL152W	2.16854	-0.120282	3.06974	0.0797621	0.156667
YDR163W	0.927487	2.34217	3.06786	0.0798547	0.156794
YBR028C	0.569792	4.68702	3.04511	0.0809805	0.158839
YOR289W	0.721767	6.14796	3.04088	0.0811917	0.159198
YPR196W	0.724177	3.39276	3.0378	0.0813459	0.159427
YKL044W	2.31621	0.724532	3.03742	0.081365	0.159427
YOR350C	0.61669	4.27725	3.03314	0.0815802	0.159738
YGL190C	0.546401	4.84308	3.03	0.081738	0.159991
YNL321W	0.603219	7.16389	3.02497	0.0819918	0.160417
YAR033W	0.756558	3.01407	3.02427	0.0820273	0.160417
YPR085C	0.924323	3.18643	3.024	0.0820407	0.160417
YJL210W	0.445688	6.86713	3.01954	0.0822669	0.160748
YER046W	0.862238	2.75637	3.00965	0.08277	0.161451
YPR155C	0.604557	5.09306	3.00861	0.0828232	0.1615
YIL120W	0.49613	4.60093	3.00701	0.0829049	0.161603
YPL119C-A	1.29902	1.3963	3.00228	0.0831475	0.161964
YLR211C	1.2003	1.62689	3.00129	0.083198	0.162007
YHR202W	0.4922	4.57211	2.9958	0.0834805	0.162501
YOR008C	0.391822	6.47902	2.98682	0.0839446	0.163133
YDR096W	0.413033	5.31148	2.98673	0.0839495	0.163133
YLL018C-A	0.770337	4.78742	2.98478	0.0840505	0.163273
YDL105W	0.975013	3.01111	2.98325	0.0841303	0.163371
YPR185W	0.664893	4.46324	2.98223	0.0841833	0.163418
YHR139C	1.7303	1.39367	2.97831	0.0843874	0.163758
YDL090C	0.619489	5.56095	2.96995	0.0848244	0.164493
YML057W	0.429904	6.37268	2.94334	0.086232	0.166764
YLR016C	0.499519	5.39504	2.94108	0.0863532	0.166942
YMR055C	0.694132	3.57439	2.94023	0.0863986	0.166972
YNL270C	0.968822	2.86825	2.92802	0.0870543	0.168067
YBR072W	0.606361	8.1627	2.92058	0.0874564	0.168728
YDR458C	0.694419	3.63866	2.9193	0.0875259	0.168804
YLR070C	0.693832	3.75818	2.9136	0.0878357	0.169286
YOR149C	0.789606	4.28054	2.90754	0.0881662	0.169681
YMR291W	0.430318	7.30278	2.90166	0.0884882	0.170137
YHL008C	0.409546	5.87581	2.89853	0.0886606	0.170386
YDR125C	0.749729	3.2484	2.88575	0.0893663	0.171379
YHR193C-A	1.42859	0.781843	2.88446	0.0894378	0.171379
YGR045C	0.73401	2.95974	2.88214	0.0895669	0.171569
YGL198W	0.495905	7.99085	2.8802	0.0896747	0.171717
YNL328C	0.856692	2.67	2.87659	0.0898762	0.172044
YMR117C	1.38977	0.883072	2.87542	0.0899415	0.172101
YPL049C	0.44539	7.02076	2.87373	0.090036	0.17215
YKL222C	0.783509	3.15974	2.86564	0.0904897	0.172809
YGR112W	0.455328	5.31942	2.86201	0.0906939	0.173082
YOL015W	1.55165	0.493972	2.85652	0.0910044	0.173615
YOL100W	0.698176	3.74905	2.85499	0.0910908	0.173663
YDR466W	0.472607	4.56336	2.85499	0.0910909	0.173663
YJR102C	0.513483	4.02313	2.85333	0.0911851	0.173784
YGR049W	0.859075	3.75841	2.85081	0.0913279	0.173997
YPR107C	0.405506	4.9865	2.85026	0.091359	0.173998
YNL154C	0.354581	6.6103	2.84852	0.0914582	0.174128
YJL194W	0.580037	4.01742	2.84589	0.0916079	0.174354
YGR174W-A	1.92746	0.353783	2.84361	0.091738	0.174484
YLL003W	0.685997	3.35538	2.84151	0.0918579	0.174654
YJL209W	0.51536	4.08427	2.83526	0.0922161	0.175217
YER143W	0.40978	6.64327	2.83223	0.0923898	0.175488
YDL072C	0.424449	8.14489	2.83084	0.0924698	0.175532
YNL203C	2.20053	0.561077	2.83075	0.092475	0.175532
YNR004W	1.18641	2.20047	2.82116	0.0930292	0.176346
YHL047C	0.455354	5.69572	2.82032	0.093078	0.176349
YPL265W	0.461026	7.82231	2.82006	0.0930932	0.176349
YPR040W	0.67495	3.59842	2.81671	0.0932876	0.176658
YLR219W	0.344278	6.11727	2.81109	0.0936145	0.177099
YPL034W	0.964827	2.02902	2.80906	0.0937334	0.177212
YKR012C	1.11551	1.47167	2.809	0.093737	0.177212
YNL165W	0.481522	4.48416	2.80734	0.0938341	0.177336
YEL028W	1.43769	1.87937	2.79803	0.0943801	0.178249
YAL040C	0.650347	4.41689	2.79085	0.0948038	0.17893
YGL113W	0.652539	3.00599	2.78263	0.0952917	0.17961
YPL194W	0.756615	2.89308	2.77703	0.0956255	0.180071
YLR023C	0.349859	5.93735	2.77586	0.0956953	0.18013
YGR130C	0.348137	6.62467	2.77342	0.0958412	0.180285
YDR383C	0.815739	2.87429	2.77342	0.0958413	0.180285
YOR134W	0.629466	4.28239	2.75122	0.0971803	0.182561
YPR024W	0.356217	8.16182	2.74882	0.097326	0.182773
YGL248W	0.476885	5.70955	2.74426	0.0976045	0.183175
YGL235W	3.04655	0.0836843	2.74063	0.0978265	0.18353
YNR071C	1.7946	1.11441	2.73838	0.0979643	0.183728
YDL067C	0.427623	6.35883	2.73425	0.0982177	0.184142
YOR334W	0.68715	3.42376	2.731	0.0984175	0.184389
YBR129C	0.587432	4.65339	2.727	0.0986645	0.184734
YLR271W	0.926336	2.67587	2.72375	0.0988657	0.185018
YNL261W	0.582944	4.08878	2.72349	0.0988814	0.185018
YER158C	0.509764	5.10546	2.71297	0.0995358	0.185996
YDR082W	0.73941	2.45838	2.70947	0.099754	0.186342
YIR001C	0.750084	3.06764	2.70587	0.0999797	0.18664
YLR220W	0.334656	6.99937	2.70372	0.100115	0.18683
YLR275W	0.786031	3.35455	2.7023	0.100203	0.186934
YNL167C	0.529181	4.60599	2.69591	0.100606	0.187623
YLR226W	0.751342	3.03877	2.68573	0.101251	0.188701
YKL061W	1.4304	1.52144	2.68247	0.101459	0.188989
YLR363C	0.675637	3.10395	2.68225	0.101472	0.188989
YCR033W	0.361393	5.65471	2.67955	0.101644	0.189246
YIL006W	0.541435	4.8446	2.67402	0.101998	0.189775
YOL083W	0.74848	4.3224	2.67354	0.102029	0.189775
YGL256W	0.41871	5.616	2.67036	0.102233	0.190091
YLR361C	0.450512	5.31632	2.66315	0.102697	0.190727
YDR105C	0.346378	7.27635	2.66296	0.10271	0.190727
YDR485C	0.667903	3.30008	2.65268	0.103376	0.191775
YPR003C	0.414971	5.00216	2.64422	0.103927	0.192608
YLR437C-A	2.72976	-0.0533581	2.64155	0.104102	0.192869
YGL194C-A	0.704513	2.66215	2.63803	0.104333	0.193169
YIR030C	2.09034	0.8689	2.63696	0.104403	0.193237
YML120C	0.366763	6.90712	2.63615	0.104456	0.193272
YOR022C	0.551152	4.00256	2.63543	0.104504	0.193296
YIL108W	0.368697	7.73646	2.63182	0.104742	0.193574
YMR111C	0.841784	3.02806	2.62947	0.104897	0.193769
YOL129W	0.341895	7.28911	2.62732	0.105039	0.193968
YPL134C	0.401577	5.95785	2.62676	0.105076	0.193974
YMR137C	1.00151	1.97907	2.61899	0.105592	0.194862
YLR085C	0.453607	5.40805	2.61504	0.105855	0.19522
YDL127W	0.512383	4.36454	2.61108	0.106119	0.195579
YNL051W	0.54393	3.57426	2.60867	0.106281	0.195749
YMR311C	0.533185	5.38857	2.60384	0.106605	0.196218
YLL023C	0.610017	6.61532	2.59842	0.10697	0.196827
YDR009W	0.785749	2.98191	2.5972	0.107053	0.196914
YML114C	0.52685	5.43011	2.59518	0.107189	0.196921
YPL215W	0.450695	5.11526	2.59212	0.107396	0.197225
YCL032W	0.465967	4.5608	2.59093	0.107477	0.19731
YPL259C	0.372263	5.40142	2.57975	0.108239	0.198577
YMR184W	0.42156	6.21305	2.57773	0.108377	0.198703
YNL336W	1.0043	2.42687	2.57626	0.108477	0.198823
YLR368W	0.621383	4.16293	2.57318	0.108689	0.199145
YOR211C	0.448244	5.11651	2.56866	0.109	0.19965
YKL133C	0.745994	3.16642	2.56629	0.109164	0.199886
YDR386W	0.806255	2.76118	2.56272	0.10941	0.20023
YLL025W	1.94283	0.750818	2.56208	0.109455	0.20023
YCL002C	0.376932	5.28826	2.55718	0.109794	0.200715
YGR032W	0.397634	7.08997	2.5554	0.109918	0.200876
YDR524C	0.604395	4.01435	2.55307	0.11008	0.201107
YPR007C	2.55109	0.0563778	2.55033	0.110272	0.201392
YDR183W	1.02009	2.53462	2.54487	0.110653	0.202023
YJL215C	1.7903	0.539778	2.54277	0.1108	0.202226
YMR297W	0.415497	10.253	2.53844	0.111104	0.202716
YOR042W	0.311925	6.74453	2.52724	0.111896	0.204028
YGR008C	0.494349	6.99732	2.51902	0.112481	0.20483
YFR027W	0.949418	2.06518	2.51472	0.112788	0.205324
YDR118W	0.630767	3.07121	2.51216	0.112971	0.20559
YKR003W	0.416731	5.9308	2.51075	0.113072	0.205708
YNL093W	1.07197	2.15504	2.50925	0.11318	0.205838
YNL309W	0.70045	4.16152	2.50398	0.113559	0.206428
YLR119W	0.739189	2.82151	2.50179	0.113717	0.206615
YDR540C	1.61144	1.45504	2.49989	0.113854	0.206798
YHL029C	0.408704	5.32725	2.49023	0.114555	0.20787
YER008C	0.437739	5.4521	2.48722	0.114774	0.208201
YML079W	0.426536	6.97775	2.48621	0.114848	0.208268
YBR233W-A	0.883346	2.43261	2.48197	0.115158	0.208763
YOR005C	0.534262	4.07498	2.4766	0.115552	0.20941
YDR332W	0.626714	3.76191	2.47547	0.115635	0.209426
YJL024C	0.489507	4.41656	2.46645	0.1163	0.210496
YOR372C	0.534688	4.37923	2.46563	0.116361	0.210539
YNL176C	0.459739	5.39899	2.46171	0.116652	0.210997
YLR005W	0.4555	5.16407	2.45707	0.116996	0.211553
YDR419W	0.492097	4.0497	2.45572	0.117097	0.211668
YNL024C-A	0.388347	5.6992	2.45415	0.117215	0.211812
YJL043W	1.4566	0.970033	2.45159	0.117406	0.212021
YDL146W	0.480371	4.37595	2.45096	0.117453	0.212039
YHL025W	0.381708	6.81365	2.44994	0.117529	0.212109
YDL161W	0.467983	4.20137	2.44633	0.1178	0.212461
YLR324W	0.400491	5.81944	2.44405	0.117972	0.212703
YOL154W	0.808986	2.74518	2.44302	0.118049	0.212774
YBR026C	0.311563	6.79289	2.43223	0.118864	0.214106
YDR109C	0.38409	4.6129	2.4279	0.119192	0.214561
YDR338C	0.415541	5.09009	2.42466	0.119439	0.214937
YDR246W	0.501089	5.35236	2.42272	0.119587	0.215134
YDR506C	0.574962	4.03954	2.41582	0.120115	0.215939
YMR231W	0.55637	4.73272	2.41563	0.120129	0.215939
YJL170C	0.572737	4.14919	2.41538	0.120149	0.215939
YLR225C	0.512364	5.30939	2.41321	0.120316	0.21617
YOL071W	0.467117	4.77136	2.41153	0.120445	0.216333
YGL252C	0.334756	6.0492	2.40974	0.120583	0.216512
YJL019W	0.564659	3.5128	2.40902	0.120638	0.216543
YDR175C	0.421009	4.68972	2.40679	0.12081	0.216782
YLR102C	0.662124	3.77461	2.39896	0.121416	0.217662
YFL033C	0.336473	6.07715	2.39788	0.121499	0.217708
YER123W	0.646079	3.31216	2.39743	0.121535	0.217708
YGL066W	0.593122	3.47615	2.39714	0.121557	0.217708
YNL304W	0.484943	4.00379	2.39494	0.121728	0.217946
YDR363W	0.761104	2.74542	2.39375	0.121821	0.218042
YNL012W	0.950691	2.49819	2.39037	0.122085	0.218306
YLR350W	0.365697	6.36589	2.38949	0.122153	0.21836
YEL070W	1.74099	0.524008	2.38846	0.122234	0.218367
YHR075C	0.538538	3.80428	2.38636	0.122398	0.21859
YDR489W	0.601936	3.4328	2.38063	0.122848	0.219255
YAL055W	0.695405	3.40875	2.37785	0.123067	0.219506
YBR240C	0.67895	3.27979	2.37694	0.123139	0.219566
YJL015C	2.13164	0.259972	2.37611	0.123204	0.219612
YFR046C	0.99793	2.33036	2.36651	0.123964	0.220825
YGR170W	0.466106	4.57826	2.36368	0.124189	0.22109
YMR032W	0.443728	4.58195	2.36194	0.124328	0.221267
YNL043C	1.80009	0.758273	2.35767	0.124668	0.221802
YOR250C	0.454278	5.69592	2.35545	0.124846	0.222048
YDR370C	0.689564	2.83046	2.35475	0.124902	0.222078
YGR002C	0.498786	3.80009	2.35219	0.125107	0.222304
YHR071C-A	2.24111	0.220731	2.34733	0.125497	0.222927
YNL180C	0.515185	4.59467	2.34591	0.125612	0.222996
YLR415C	1.54795	1.24779	2.33741	0.126299	0.224046
YGR092W	0.314709	6.27036	2.33708	0.126326	0.224046
YBR114W	0.497619	5.2226	2.33228	0.126716	0.224563
YLR456W	0.883418	2.3097	2.33215	0.126727	0.224563
YGR258C	0.44328	4.8457	2.33203	0.126737	0.224563
YDL200C	0.622432	3.62034	2.32082	0.127653	0.226045
YOR147W	0.509445	4.63807	2.31805	0.127881	0.226306
YGL005C	0.681414	3.92295	2.31425	0.128193	0.226575
YKL206C	0.431071	5.94027	2.31211	0.128369	0.226815
YBR068C	0.357804	9.40486	2.3104	0.128511	0.226994
YJR050W	0.650965	3.47549	2.30909	0.128619	0.227115
YDR282C	0.729659	3.17253	2.3065	0.128834	0.227422
YPR193C	1.65795	0.942148	2.30445	0.129004	0.227651
YPL255W	1.01209	2.1647	2.2982	0.129524	0.228427
YFL049W	0.463916	4.24008	2.29114	0.130115	0.229254
YGR153W	1.00576	2.18469	2.28417	0.1307	0.230141
YCR105W	1.49817	1.11059	2.28294	0.130803	0.230252
YPL191C	0.874277	2.97697	2.2802	0.131035	0.230587
YNR023W	0.390348	4.479	2.27838	0.131189	0.230786
YOL044W	0.440729	4.62324	2.27415	0.131547	0.231344
YDL181W	0.471695	4.51771	2.26844	0.132033	0.232054
YKR089C	0.365026	6.5077	2.26764	0.132101	0.232101
YOR104W	0.715205	2.95067	2.26609	0.132233	0.232212
YJL131C	0.792266	3.07379	2.26594	0.132246	0.232212
YER074W-A	0.462625	4.9727	2.26343	0.13246	0.232516
YAL032C	0.445616	5.23703	2.26249	0.132541	0.232585
YLR182W	0.410597	4.59594	2.25208	0.133435	0.234054
YNL143C	1.53866	0.613413	2.25172	0.133466	0.234054
YOL072W	0.387876	4.72131	2.2513	0.133502	0.234054
YNL224C	0.462606	4.10016	2.2502	0.133597	0.234074
YKL023W	0.985882	2.32756	2.24722	0.133855	0.234453
YBR151W	0.319955	6.80439	2.24584	0.133974	0.234585
YGL073W	0.493853	4.88896	2.24539	0.134013	0.234585
YFR003C	0.438203	4.63554	2.24396	0.134137	0.23473
YJL049W	0.931823	2.55187	2.24163	0.134339	0.234938
YOR186W	1.76544	0.104982	2.23368	0.135031	0.236002
YMR287C	0.589939	4.34841	2.21839	0.136375	0.238168
YFL057C	1.08468	2.14993	2.2181	0.136401	0.238168
YBR257W	0.644456	2.63538	2.21797	0.136413	0.238168
YLR037C	1.4558	1.15548	2.21106	0.137024	0.239115
YBL048W	1.74477	0.957796	2.20993	0.137125	0.239142
YGL136C	0.609693	3.96453	2.19053	0.138861	0.241649
YAL043C	0.457329	6.93692	2.18984	0.138924	0.24166
YLR151C	0.857448	2.76264	2.18951	0.138953	0.24166
YKR035W-A	0.5492	3.86921	2.18841	0.139052	0.241758
YBR097W	0.454657	5.02677	2.1869	0.13919	0.241842
YIL044C	0.422905	5.27628	2.18657	0.139219	0.241842
YEL016C	0.525921	4.16505	2.17813	0.139985	0.243005
YMR293C	0.378875	4.72152	2.1648	0.141203	0.244668
YOR264W	0.410062	5.27788	2.16111	0.141543	0.245106
YNL004W	0.391188	5.54796	2.14492	0.143043	0.247325
YJL119C	1.86803	0.405737	2.14389	0.143138	0.247361
YOR267C	0.441585	6.17801	2.13756	0.143731	0.248134
YML095C	0.783285	3.16593	2.13492	0.143978	0.248485
YFR047C	0.309273	7.65626	2.13247	0.144208	0.248774
YDR323C	0.735915	2.92959	2.12814	0.144616	0.249358
YJR017C	0.33663	6.5721	2.12463	0.144948	0.249854
YEL044W	0.503671	6.11974	2.11727	0.145646	0.250827
YKR002W	0.341618	5.22401	2.10911	0.146424	0.252014
YIL095W	0.396052	4.68407	2.10505	0.146813	0.252606
YNL264C	0.334784	6.27384	2.1025	0.147058	0.252951
YMR160W	0.452982	4.19194	2.0985	0.147444	0.253537
YBR152W	1.71662	0.994442	2.09801	0.147491	0.253541
YPL150W	0.418678	4.44473	2.09321	0.147955	0.254172
YKL088W	0.542888	3.87532	2.09318	0.147958	0.254172
YCL056C	0.875759	2.21898	2.09268	0.148006	0.254172
YHR061C	0.911747	2.81964	2.09166	0.148105	0.254209
YDR527W	0.712303	3.54641	2.08859	0.148403	0.254489
YGR141W	0.328658	6.51087	2.08806	0.148454	0.254499
YHR021W-A	1.88366	-0.100756	2.08602	0.148653	0.254715
YDL080C	0.323406	5.8569	2.08541	0.148712	0.254715
YOR033C	0.48472	4.23843	2.08538	0.148715	0.254715
YER028C	0.653881	3.17938	2.08306	0.148941	0.254989
YGL002W	0.43101	5.06678	2.0807	0.149172	0.255187
YBR111C	0.352792	7.43102	2.07723	0.149512	0.255614
YMR023C	0.693531	3.43074	2.07538	0.149693	0.255846
YBR102C	0.407351	4.20538	2.07388	0.14984	0.255944
YNL199C	0.587852	4.15617	2.07387	0.149841	0.255944
YJL058C	0.682255	2.78414	2.07226	0.149999	0.25608
YCR097W	0.473445	4.78906	2.06855	0.150364	0.256605
YHR044C	0.918731	2.20277	2.05942	0.151267	0.257913
YHR043C	0.358128	5.01271	2.04527	0.15268	0.260098
YMR200W	0.289711	7.12233	2.0452	0.152687	0.260098
YIL132C	0.944222	2.38904	2.04428	0.152779	0.260176
YBR057C	0.754567	3.30084	2.03854	0.153356	0.261076
YCL030C	0.440766	10.9897	2.0236	0.154872	0.263263
YIR011C	0.330518	5.94663	2.01699	0.155547	0.264331
YCR032W	0.587488	4.61574	2.01267	0.15599	0.264925
YGR221C	0.757016	2.24888	2.00442	0.156841	0.26621
YDR169C-A	1.94194	-0.165468	2.00275	0.157014	0.266372
YNL295W	0.529381	4.72497	2.00237	0.157053	0.266372
YNL283C	0.386944	7.08091	2.00214	0.157078	0.266372
YDL094C	2.73237	-0.0862669	1.99138	0.158196	0.267963
YEL038W	0.306314	6.93311	1.98092	0.159293	0.269724
YER119C-A	3.00266	0.473976	1.97502	0.159916	0.270616
YIL144W	0.595243	2.98018	1.96922	0.160531	0.271413
YER048W-A	0.349738	4.61987	1.96544	0.160932	0.271773
YKR096W	0.517944	4.62458	1.9654	0.160937	0.271773
YNL116W	0.458355	4.73328	1.95753	0.161778	0.272948
YDR058C	0.652623	4.06376	1.95481	0.162069	0.273277
YNL187W	0.383475	4.48023	1.95319	0.162243	0.273489
YHL002W	0.33731	6.02295	1.95239	0.162329	0.273552
YCR081W	0.444675	4.04972	1.94885	0.16271	0.273868
YER139C	0.646842	3.17524	1.9458	0.16304	0.274259
YLR396C	0.404099	4.01997	1.94401	0.163234	0.274486
YJR112W-A	0.554043	4.38437	1.94233	0.163415	0.274645
YMR106C	0.473901	3.46875	1.93784	0.163903	0.275383
YOR071C	0.411126	5.2459	1.9364	0.16406	0.275483
YCL026C-A	1.24915	3.20517	1.9345	0.164267	0.275748
YMR061W	0.429719	5.22217	1.92903	0.164865	0.27655
YBR286W	0.349503	11.3823	1.92878	0.164892	0.27655
YPL041C	0.587698	3.34285	1.91936	0.165928	0.278122
YIR010W	0.515128	3.17406	1.91743	0.16614	0.278396
YJL214W	1.20145	0.789178	1.9127	0.166664	0.279107
YIL092W	0.643002	2.42007	1.91147	0.1668	0.279253
YOR181W	0.412452	4.40794	1.90536	0.167479	0.280141
YMR174C	1.13002	1.56772	1.90323	0.167717	0.280372
YJR025C	0.407272	5.67702	1.89818	0.168282	0.281233
YLR309C	0.466955	4.56768	1.89373	0.168782	0.281903
YJL053W	0.365182	4.82796	1.89229	0.168944	0.282007
YMR267W	0.452168	5.32244	1.88661	0.169585	0.282909
YGL197W	0.348454	6.05584	1.88514	0.169751	0.283018
YJL126W	0.408529	5.01853	1.88189	0.170119	0.283548
YPR023C	0.352061	6.93015	1.87782	0.170583	0.28407
YNL106C	0.432413	5.01027	1.87593	0.170797	0.284259
YMR191W	0.294251	6.42425	1.87455	0.170955	0.284439
YKL045W	0.462883	4.25882	1.87069	0.171396	0.285005
YMR017W	1.84676	0.310482	1.86617	0.171914	0.285757
YGR267C	0.399845	6.6544	1.86553	0.171988	0.285757
YML051W	0.319673	6.5125	1.86459	0.172096	0.285757
YBR260C	0.38802	5.37201	1.86214	0.172378	0.286024
YNL076W	0.414246	4.14468	1.86182	0.172415	0.286024
YML119W	0.417851	4.35617	1.85932	0.172703	0.286385
YER013W	0.433347	4.65917	1.85906	0.172734	0.286385
YOL126C	0.423129	8.91759	1.85535	0.173163	0.286928
YGL071W	0.547923	3.55505	1.84557	0.174299	0.288641
YGL151W	0.349739	4.98203	1.84492	0.174376	0.288684
YJL056C	0.601957	3.46565	1.84326	0.17457	0.28892
YHR132W-A	0.337476	5.27289	1.84164	0.174759	0.289149
YKL092C	0.487889	4.63143	1.83544	0.175486	0.290096
YBR112C	0.311888	5.55009	1.83416	0.175637	0.290261
YGR157W	0.33459	8.85195	1.83149	0.175951	0.290555
YPL269W	0.743307	2.47036	1.83134	0.175969	0.290555
YOR189W	0.360931	4.26377	1.82752	0.176421	0.291215
YPL258C	0.540742	3.4871	1.8268	0.176506	0.291271
YPL181W	0.424193	4.28767	1.82459	0.176768	0.291619
YOR368W	0.610685	2.63074	1.81805	0.177545	0.292644
YGL161C	0.275496	7.52686	1.8141	0.178017	0.29325
YJR107W	0.696682	3.03863	1.81098	0.178391	0.293781
YOR305W	0.643511	2.90795	1.81039	0.178461	0.29381
YBR278W	0.596149	3.78285	1.80937	0.178584	0.293927
YBR269C	0.617797	5.96952	1.80847	0.178692	0.294016
YKL019W	0.36307	7.44032	1.80765	0.178791	0.294016
YGR206W	0.558694	4.03012	1.80455	0.179163	0.294326
YMR302C	0.297458	6.76468	1.80432	0.179191	0.294326
YER124C	0.32619	6.95994	1.7989	0.179845	0.295143
YDR409W	0.463438	4.21673	1.7864	0.181365	0.297119
YNL100W	0.410433	5.79211	1.78397	0.181662	0.297433
YER087W	0.413096	4.30509	1.77621	0.182615	0.298495
YCR099C	1.17005	1.32521	1.77611	0.182627	0.298495
YBR095C	0.437448	3.82054	1.77514	0.182748	0.298604
YGR064W	1.58879	0.476594	1.76988	0.183397	0.299366
YJL052W	0.324041	10.6507	1.76957	0.183436	0.299366
YJL077W-A	1.0082	2.75292	1.76922	0.183479	0.299366
YBL006W-A	1.49526	0.315639	1.7655	0.183939	0.299604
YJL147C	0.491587	3.60968	1.76086	0.184518	0.300193
YOL013C	0.303891	4.97529	1.75984	0.184645	0.300314
YNL298W	0.350365	5.13615	1.757	0.184999	0.300803
YLR426W	0.49345	5.22672	1.7542	0.18535	0.301287
YKL100C	0.44104	7.46354	1.75016	0.185856	0.302023
YOR013W	1.03357	1.52984	1.7427	0.186797	0.30329
YNL040W	0.321909	5.50396	1.74221	0.186859	0.303303
YML097C	0.501358	3.73075	1.74057	0.187066	0.303355
YPR070W	0.652681	4.77311	1.74026	0.187106	0.303355
YCR036W	0.388563	6.83028	1.7396	0.187189	0.303403
YPL020C	0.541348	3.70001	1.73668	0.18756	0.30383
YLR041W	1.43791	0.234494	1.73599	0.187647	0.303884
YJL077C	1.04503	1.2758	1.72945	0.188482	0.30506
YBR037C	0.431557	5.00098	1.72353	0.189239	0.306111
YHR012W	0.379733	5.53429	1.7204	0.189642	0.306586
YBR264C	0.428627	4.47477	1.71941	0.189768	0.306704
YFL028C	0.32851	6.14444	1.71714	0.190062	0.30676
YOR301W	0.395504	6.02613	1.71697	0.190083	0.30676
YNL249C	0.538509	3.68665	1.71033	0.190942	0.307808
YDR055W	0.34347	8.47903	1.70476	0.191666	0.30871
YNL173C	0.355245	6.23424	1.6997	0.192327	0.30955
YJL133W	0.409465	5.21084	1.69966	0.192333	0.30955
YGR016W	0.874945	2.10204	1.69951	0.192352	0.30955
YJR018W	1.3776	0.52426	1.69566	0.192856	0.310185
YOR244W	0.56217	3.39708	1.69404	0.193069	0.310352
YJL094C	0.306928	6.17575	1.69403	0.19307	0.310352
YER068W	0.454887	5.94713	1.68792	0.193876	0.311469
YOR304C-A	0.842204	2.05401	1.68179	0.194686	0.312505
YGR247W	0.328539	6.00927	1.67756	0.19525	0.31332
YBL015W	0.347452	7.523	1.67204	0.195986	0.314323
YGL091C	0.262981	6.46919	1.67117	0.196102	0.314421
YCR020C	0.724832	2.50477	1.66918	0.196369	0.314759
YBR071W	0.454695	5.50779	1.66338	0.197148	0.315739
YDL018C	0.493256	4.5289	1.66147	0.197404	0.31588
YBL095W	0.436899	5.3168	1.65869	0.19778	0.316392
YOL089C	0.343953	4.62553	1.65799	0.197875	0.316454
YDR252W	0.582039	2.94013	1.65529	0.198241	0.316949
YMR144W	0.764402	2.45929	1.64966	0.199005	0.317826
YMR047C	0.329951	8.00883	1.64959	0.199014	0.317826
YBR059C	0.269717	6.68273	1.64413	0.19976	0.318837
YKL189W	0.393276	4.28649	1.64293	0.199924	0.319009
YPL213W	0.464976	3.54943	1.64117	0.200166	0.319304
YPR146C	0.496425	3.41846	1.63846	0.200537	0.319805
YGR042W	0.661695	2.44094	1.63765	0.200648	0.319893
YDR215C	1.90551	0.367617	1.63659	0.200794	0.320035
YDR512C	0.412859	4.38404	1.63557	0.200934	0.32013
YGL090W	1.00576	1.52266	1.63514	0.200994	0.32013
YBR160W	0.310426	6.22848	1.63329	0.201248	0.320264
YDL123W	0.915409	3.14969	1.63308	0.201278	0.320264
YFR043C	0.537933	3.24236	1.63004	0.201697	0.32084
YDL088C	0.330755	5.1543	1.62839	0.201926	0.321059
YDR437W	0.563025	3.30635	1.62675	0.202153	0.321113
YPL005W	0.401733	4.57318	1.62515	0.202375	0.321375
YIR008C	0.318508	5.10199	1.62166	0.20286	0.322056
YMR021C	0.404326	5.38603	1.61954	0.203156	0.322254
YJR035W	0.639564	3.13486	1.61896	0.203237	0.322292
YDL101C	0.455271	3.75538	1.61821	0.203341	0.322348
YPL045W	0.455076	4.30513	1.61696	0.203516	0.322462
YKL149C	0.487906	3.5359	1.61291	0.204083	0.32327
YMR167W	0.462788	4.11116	1.60838	0.20472	0.323989
YDR315C	0.638038	2.39405	1.60832	0.204728	0.323989
YBL085W	0.374942	4.66845	1.60805	0.204767	0.323989
YOL017W	0.628499	2.40928	1.60728	0.204875	0.324069
YGL175C	0.653498	2.07922	1.6053	0.205154	0.324271
YPL104W	0.428034	4.64239	1.60526	0.20516	0.324271
YMR172W	0.388813	4.14534	1.6001	0.205889	0.325219
YJR125C	0.259627	6.88047	1.59694	0.206337	0.325835
YKL132C	0.482623	4.39175	1.59323	0.206866	0.326305
YLR224W	0.330639	5.5039	1.58916	0.207446	0.327042
YOR020W-A	0.436714	5.0686	1.58914	0.207449	0.327042
YLL051C	0.354731	6.35109	1.58226	0.208435	0.328414
YDR013W	0.526248	3.1307	1.58137	0.208563	0.328431
YMR304W	0.315986	6.49425	1.57906	0.208896	0.328865
YGR126W	0.637031	2.98683	1.57819	0.209022	0.328927
YDR529C	0.334075	7.12771	1.5757	0.209381	0.329238
YDR273W	1.2616	0.887937	1.57303	0.209767	0.329592
YJR151C	0.749089	2.20339	1.57118	0.210035	0.329922
YHR048W	0.412836	8.15702	1.56605	0.210781	0.330818
YDR503C	0.324969	5.12868	1.56554	0.210856	0.330843
YDL044C	0.609746	2.5802	1.56455	0.211001	0.330978
YLL032C	0.551439	3.97561	1.5641	0.211066	0.330988
YNR063W	0.909488	1.91099	1.56222	0.211341	0.331236
YGR036C	0.406898	4.41298	1.56032	0.211619	0.331504
YKR011C	0.395524	5.28805	1.56024	0.211629	0.331504
YKL048C	0.604744	3.1546	1.55801	0.211957	0.33191
YNL084C	0.339301	4.80952	1.55712	0.212087	0.331944
YBR006W	0.368316	7.16139	1.55482	0.212425	0.332381
YJR098C	0.498156	3.17787	1.55384	0.212569	0.332515
YGR197C	0.307715	7.18173	1.54939	0.213226	0.333449
YKL013C	0.261122	6.49427	1.54615	0.213704	0.333873
YFR026C	0.946402	1.81859	1.54603	0.213722	0.333873
YML011C	0.442583	3.5881	1.54596	0.213733	0.333873
YMR204C	0.746375	1.9947	1.54221	0.214289	0.334648
YOL140W	0.363923	6.61746	1.5391	0.214751	0.335278
YDR262W	0.282742	5.92749	1.53717	0.21504	0.335636
YJL042W	0.294951	7.69906	1.53562	0.21527	0.335902
YIL073C	0.662471	2.54562	1.53502	0.21536	0.33595
YMR065W	0.821073	2.16003	1.53407	0.215503	0.33608
YBR236C	0.336092	5.35615	1.5311	0.215947	0.336679
YDR480W	0.429552	3.38908	1.52735	0.21651	0.337464
YDR352W	0.298914	5.6057	1.52072	0.217511	0.33865
YIL003W	0.313239	5.6175	1.51822	0.217889	0.339146
YLR112W	0.586958	3.41689	1.51699	0.218076	0.339342
YNL086W	0.573623	3.09458	1.51622	0.218192	0.33943
YLR422W	0.321287	6.1823	1.50735	0.219544	0.341157
YLR382C	0.324036	5.23507	1.50505	0.219896	0.34161
YLR072W	0.27233	5.92223	1.50374	0.220096	0.341827
YCR102C	0.431098	6.26702	1.50312	0.220192	0.341882
YKR016W	0.37568	4.72608	1.49928	0.220782	0.342509
YER093C-A	0.544964	3.86149	1.4984	0.220918	0.342509
YLR312W-A	0.358142	4.87271	1.49813	0.22096	0.342509
YGL160W	0.344488	4.84156	1.49624	0.221251	0.342773
YKL167C	0.436536	4.19878	1.49482	0.221469	0.343016
YPL114W	0.506095	3.10159	1.4934	0.22169	0.343154
YEL068C	0.384459	4.19056	1.49307	0.221741	0.343154
YHR178W	0.358861	4.66477	1.4897	0.222262	0.343867
YLR431C	1.14439	1.07828	1.48899	0.222373	0.343942
YPL271W	0.315728	5.5419	1.48802	0.222524	0.343942
YKR040C	1.78499	0.147233	1.48688	0.222701	0.34398
YOR138C	0.280143	6.38858	1.48591	0.222851	0.344119
YCL016C	0.400548	5.20202	1.48203	0.223457	0.344583
YKL041W	0.69435	2.39635	1.47896	0.223937	0.345229
YIL100W	0.800872	1.67816	1.47458	0.224624	0.346005
YBR228W	0.588426	2.33363	1.46718	0.225791	0.347567
YDL071C	1.77933	-0.00234114	1.46659	0.225885	0.347567
YMR285C	0.326549	4.98724	1.46599	0.225979	0.347618
YER142C	0.575414	3.10339	1.46344	0.226384	0.348145
YDR404C	0.277444	6.23301	1.46217	0.226586	0.348361
YDR151C	0.320112	6.05248	1.45962	0.226991	0.348794
YJL203W	0.649617	2.68936	1.45849	0.227171	0.34888
YKR098C	0.666745	3.33593	1.45714	0.227386	0.349116
YNL260C	0.410078	4.3838	1.45508	0.227715	0.349526
YDR171W	0.335591	9.44621	1.452	0.228208	0.350188
YEL043W	0.341511	5.1252	1.44982	0.228557	0.350628
YOR032C	0.939937	1.69104	1.4451	0.229316	0.351633
YBR065C	0.479221	4.09231	1.44404	0.229487	0.351633
YBL005W	0.443523	3.6769	1.44343	0.229586	0.351633
YOR215C	0.394824	4.0131	1.44245	0.229743	0.351683
YDL056W	0.40308	4.16696	1.44071	0.230025	0.352019
YGL018C	0.642213	2.7958	1.43787	0.230484	0.35253
YDR439W	0.536981	2.68026	1.43675	0.230667	0.352643
YKL042W	0.538611	3.76165	1.43663	0.230685	0.352643
YMR086W	0.282173	5.97231	1.43626	0.230745	0.352643
YGL223C	0.446329	4.89931	1.43336	0.231217	0.352983
YGL247W	0.71801	2.73133	1.43127	0.231558	0.353407
YOR231W	0.34781	4.83982	1.42401	0.232745	0.354644
YOR191W	0.471411	4.79039	1.41805	0.233724	0.355848
YOL112W	0.365389	4.32771	1.4163	0.234014	0.356001
YPR120C	0.568519	2.74512	1.41575	0.234104	0.356043
YGR230W	0.787997	2.58464	1.41294	0.234569	0.356627
YHR160C	1.93302	0.183945	1.41266	0.234615	0.356627
YPL232W	0.252568	6.22823	1.40662	0.235618	0.357959
YPL138C	0.393766	3.8973	1.40567	0.235776	0.358103
YGL108C	0.614828	2.7209	1.40427	0.23601	0.358244
YIR009W	0.573991	2.92539	1.404	0.236054	0.358244
YPR022C	0.305541	4.99468	1.40398	0.236059	0.358244
YKL214C	0.303261	4.485	1.40249	0.236307	0.358524
YBR193C	0.333287	4.46919	1.38602	0.239078	0.361748
YCR011C	0.275194	7.57826	1.38567	0.239137	0.361748
YKL059C	0.386209	4.52639	1.3843	0.239371	0.362005
YDR314C	0.656412	3.04179	1.37563	0.240847	0.364078
YKL063C	0.792536	2.65805	1.37549	0.24087	0.364078
YBR063C	0.766472	2.41283	1.37043	0.241738	0.365039
YKL053W	1.21693	0.694536	1.37027	0.241765	0.365039
YOR163W	0.270047	5.5286	1.35884	0.243739	0.367823
YPR065W	0.476223	5.48755	1.35362	0.244646	0.368896
YBL084C	0.310637	4.61345	1.35194	0.244939	0.369139
YAL063C	0.80031	1.44578	1.35152	0.245012	0.369139
YKR103W	0.678486	1.92483	1.35148	0.24502	0.369139
YGL205W	0.699466	2.12516	1.3512	0.245068	0.369139
YLR454W	0.341458	6.3943	1.34951	0.245364	0.369485
YNR056C	1.05658	0.868745	1.3425	0.246594	0.371139
YOL155C	0.522143	5.95269	1.34109	0.246842	0.371413
YHR215W	1.00682	1.59715	1.34	0.247034	0.371604
YMR270C	0.600585	3.61463	1.33659	0.247636	0.372323
YGL233W	0.29812	5.51574	1.33655	0.247644	0.372323
YLR021W	0.424464	3.87795	1.33376	0.248138	0.372867
YDR022C	0.458493	3.38229	1.33157	0.248526	0.373251
YNL138W-A	0.515669	3.6366	1.32714	0.249315	0.374139
YOR257W	0.833208	2.51371	1.32582	0.249551	0.374392
YLL054C	0.54505	3.31988	1.3221	0.250215	0.37529
YLR162W-A	1.12798	1.1462	1.30968	0.252453	0.378344
YJL107C	0.502614	3.90228	1.30584	0.253149	0.379235
YPL058C	0.277726	7.02351	1.30291	0.253683	0.379688
YKL161C	0.598935	3.40654	1.3026	0.253739	0.379688
YCR086W	0.626926	2.7405	1.30257	0.253744	0.379688
YOL107W	0.438609	4.35694	1.30035	0.254149	0.379878
YKR071C	0.278511	6.30137	1.29495	0.255138	0.380883
YLR395C	0.403905	5.1186	1.29484	0.255159	0.380883
YBL038W	0.271907	5.1664	1.28971	0.256101	0.381987
YBR197C	0.277528	5.34098	1.28896	0.25624	0.382093
YLR125W	1.21011	1.3303	1.28459	0.257048	0.383025
YOL108C	0.553517	2.80264	1.2842	0.25712	0.383025
YLR352W	0.332819	4.73031	1.28387	0.257181	0.383025
YMR102C	0.281023	5.3187	1.28374	0.257204	0.383025
YJR083C	0.739896	2.08138	1.28217	0.257495	0.383358
YML023C	0.458495	4.31289	1.27145	0.259494	0.386029
YHR028C	0.327476	7.40336	1.26913	0.259931	0.386576
YOR065W	0.294753	6.51255	1.26747	0.260243	0.386938
YPR199C	0.431483	4.61766	1.26693	0.260343	0.386973
YDL108W	0.328127	5.07979	1.26661	0.260403	0.386973
YLR207W	0.26422	6.5373	1.26373	0.260947	0.387587
YPL233W	0.572669	2.55199	1.26099	0.261465	0.388141
YGL079W	0.480637	3.7138	1.25778	0.262072	0.388839
YMR157C	0.284629	5.07079	1.25388	0.262812	0.389834
YCR083W	0.359396	4.81143	1.25159	0.263248	0.390379
YDR462W	0.37851	4.99542	1.23518	0.266403	0.394539
YAL060W	0.263882	8.92785	1.23171	0.267074	0.395429
YBL031W	0.526864	2.53165	1.23001	0.267405	0.395707
[truncated: 3,648 more rows]

## Sheet: 4E -glu
	logFC	logCPM	LR	PValue	FDR
YLR214W	2.87925	7.82777	114.495	1.01515e-26	5.73257e-23
YKR075C	2.89318	5.63432	83.5043	6.3577e-20	1.19673e-16
YMR084W	3.01554	4.94392	72.3184	1.83128e-17	2.58531e-14
YKL217W	3.7028	4.03692	68.5968	1.20803e-16	1.13696e-13
YLR327C	2.83481	7.67622	63.7316	1.42581e-15	1.00644e-12
YDR277C	2.16108	5.50407	61.8502	3.70603e-15	2.32533e-12
YDR343C	4.28101	3.45947	57.0945	4.1537e-14	2.3456e-11
YKL109W	2.09988	5.40079	56.8756	4.64262e-14	2.38335e-11
YER067W	2.25225	7.32159	52.7907	3.71057e-13	1.49669e-10
YMR107W	4.92618	2.78359	47.1835	6.46439e-12	2.43363e-09
YGL255W	2.92569	8.78808	45.0668	1.90429e-11	6.72095e-09
YNL144C	1.79144	5.16256	44.6062	2.40926e-11	8.00299e-09
YMR104C	1.43786	6.55676	43.5904	4.04827e-11	1.20319e-08
YOL109W	1.90444	9.08809	42.5289	6.96467e-11	1.87283e-08
YPL250C	2.2705	7.28058	40.0088	2.52822e-10	5.94868e-08
YOR028C	1.79389	6.17929	36.3892	1.61596e-09	3.04177e-07
YMR280C	2.09919	3.66358	35.0035	3.29108e-09	5.99508e-07
YBR072W	2.12823	8.1627	33.8937	5.82063e-09	9.96034e-07
YEL011W	1.41874	8.21451	32.8105	1.01594e-08	1.68735e-06
YPR030W	1.89921	4.22725	32.4806	1.20389e-08	1.94239e-06
YNR034W-A	2.72156	6.02055	32.3825	1.26621e-08	1.98619e-06
YCR021C	2.16727	10.8551	32.1554	1.42323e-08	2.17216e-06
YNL077W	1.50762	7.06934	30.8282	2.81908e-08	4.08189e-06
YBR066C	1.55815	4.59054	29.8686	4.6234e-08	6.36789e-06
YML118W	1.72619	4.18179	28.9625	7.37938e-08	9.69102e-06
YOR385W	1.86212	5.7664	28.7453	8.25482e-08	1.05943e-05
YMR081C	2.25036	3.38894	28.1413	1.12771e-07	1.41515e-05
YDL234C	1.3693	5.94952	27.9804	1.22551e-07	1.50444e-05
YPL149W	1.44993	5.88368	27.6092	1.48468e-07	1.78383e-05
YLR108C	1.22682	7.01091	27.54	1.53883e-07	1.81036e-05
YDR258C	1.46566	8.42773	27.4948	1.5752e-07	1.81534e-05
YGR243W	1.49433	6.07978	24.8808	6.09883e-07	6.49813e-05
YOR315W	2.08976	3.96822	24.7366	6.57246e-07	6.87309e-05
YGR211W	1.27682	9.06313	24.6688	6.80787e-07	6.98982e-05
YOL152W	2.85638	3.48684	23.8361	1.04895e-06	0.000100397
YBR150C	1.47256	4.16228	23.6719	1.14239e-06	0.000107517
YGL035C	1.02592	6.25854	23.3476	1.35211e-06	0.000123151
YBL086C	1.61204	4.7356	22.9361	1.67474e-06	0.000150115
YBR005W	1.19327	6.8382	22.6696	1.92386e-06	0.00016641
YJL213W	1.69274	5.86474	21.6778	3.22496e-06	0.000260162
YGL045W	1.11368	5.46239	21.1449	4.25843e-06	0.000320631
YOR091W	1.01975	5.49642	20.9506	4.71284e-06	0.000346021
YGR161W-C	1.25483	5.50971	20.9044	4.8278e-06	0.000346021
YDR224C	1.24376	7.76525	20.5413	5.83581e-06	0.00039232
YBR244W	1.08059	7.03978	20.4444	6.13885e-06	0.000407836
YIL162W	1.14217	7.19963	20.1735	7.07252e-06	0.000457873
YCR102C	1.40813	6.26702	19.9926	7.77417e-06	0.000482426
YBR101C	1.19204	8.02905	19.814	8.53546e-06	0.00052391
YGR023W	1.68205	3.74702	19.4478	1.03389e-05	0.000614563
YGR236C	4.58847	1.42428	19.417	1.05066e-05	0.000618029
YKR013W	0.918007	6.42527	19.1004	1.2402e-05	0.000721999
YDL194W	1.20727	4.82457	18.4514	1.74288e-05	0.00100429
YLL053C	2.96148	2.36934	17.9504	2.26739e-05	0.00125529
YMR161W	1.25953	5.11247	17.8053	2.44696e-05	0.0013401
YPL058C	1.01446	7.02351	17.399	3.02989e-05	0.00159905
YDL129W	1.69754	3.80696	17.3809	3.05891e-05	0.00159942
YML054C	1.14649	5.02697	17.3592	3.09396e-05	0.0016029
YPR124W	2.29967	5.02301	17.3174	3.16282e-05	0.00162368
YOL016C	1.12279	7.84378	16.999	3.73995e-05	0.00190266
YDR123C	1.18775	4.51623	16.9498	3.83815e-05	0.00193518
YMR136W	1.23666	5.68872	16.923	3.89271e-05	0.00194532
YJL165C	1.08374	6.45463	16.7693	4.22113e-05	0.00206786
YBL078C	1.46277	4.50577	16.5789	4.66673e-05	0.0022524
YMR319C	1.22985	6.80009	16.4856	4.90205e-05	0.00234592
YKR009C	1.2303	4.4253	16.3025	5.39933e-05	0.00251984
YPL026C	1.20883	5.1571	16.2107	5.66734e-05	0.00260191
YJR086W	1.66434	4.49006	16.1416	5.87799e-05	0.00267685
YLR414C	1.0127	8.0163	16.0599	6.13691e-05	0.00277241
YPL057C	1.40533	5.99917	16.0298	6.2354e-05	0.00279455
YGR202C	0.926336	6.02585	15.5549	8.01439e-05	0.0034028
YGR145W	1.28085	3.83446	15.4501	8.47104e-05	0.00353264
YDR202C	1.16803	4.77487	15.4419	8.50787e-05	0.00353264
YKL005C	3.18853	5.33678	15.3925	8.7332e-05	0.00359973
YNL194C	1.5251	6.46246	15.2782	9.27796e-05	0.00379657
YHR092C	1.2916	7.75315	15.2554	9.39094e-05	0.00381515
YPL147W	1.61485	3.38025	15.1157	0.000101118	0.00402124
YNL102W	0.977435	5.5324	15.0053	0.000107209	0.00420424
YJL144W	1.06723	6.56605	14.7984	0.000119634	0.00459573
YGR142W	1.99311	8.29441	14.2222	0.000162446	0.00591829
YNL175C	1.0546	5.6067	13.9922	0.000183572	0.00660274
YJL100W	1.02045	5.8999	13.9701	0.000185744	0.00663859
YHR097C	1.27697	6.40449	13.8577	0.000197188	0.00700327
YPL054W	2.36506	4.36062	13.5607	0.000230966	0.00794675
YPL267W	2.60437	1.58384	13.5508	0.000232197	0.00794675
YCR010C	3.1867	1.48041	13.5315	0.000234594	0.00798045
YNL217W	0.938721	5.38143	13.4783	0.000241335	0.0081606
YGL096W	1.35547	4.78573	13.4597	0.000243749	0.00819316
YFR015C	1.08181	8.55722	13.4251	0.000248282	0.00824734
YER020W	0.845082	7.13898	13.2217	0.000276729	0.00903287
YMR011W	1.30998	9.00007	13.1865	0.00028198	0.00908035
YCR091W	1.31133	4.46645	13.1585	0.000286212	0.00913131
YDR171W	1.00036	9.44621	12.723	0.000361191	0.0112688
YKL171W	1.0855	4.68191	12.6778	0.000370014	0.0113558
YDR151C	0.930045	6.05248	12.6078	0.000384138	0.0117011
YPL263C	0.920446	4.98256	12.5951	0.000386761	0.0117011
YDR083W	1.26919	3.97118	12.5634	0.000393384	0.0117537
YMR114C	1.14616	4.08195	12.5076	0.000405299	0.0119829
YER115C	1.2066	4.34982	12.496	0.000407831	0.0119949
YPL274W	1.15307	9.68896	12.2466	0.000466105	0.0133904
YDR097C	0.83988	5.40488	12.2464	0.000466164	0.0133904
YOR019W	1.36864	3.63605	12.2051	0.000476586	0.0135923
YMR201C	1.51664	3.25827	12.156	0.000489314	0.0138852
YJR036C	1.58777	3.66605	12.0444	0.000519475	0.0146674
YPL239W	1.05402	4.60665	11.8399	0.000579756	0.0158926
YHR182W	1.41123	2.7778	11.6861	0.000629673	0.0170132
YNR010W	1.77099	2.80516	11.6222	0.000651683	0.0175241
YDR119W-A	2.13878	3.25111	11.4378	0.000719662	0.0190795
YAR031W	1.3766	2.85195	11.2815	0.00078282	0.0206569
YBR112C	0.756327	5.55009	11.2627	0.000790788	0.020674
YDR252W	1.42576	2.94013	11.0217	0.000900508	0.0229068
YER170W	1.00936	4.72088	11.0217	0.000900531	0.0229068
YOL077C	0.757723	5.78602	11.0072	0.000907575	0.0229824
YLR130C	0.829438	7.06845	10.8481	0.000988998	0.0246029
YLR121C	0.854093	6.49437	10.7958	0.00101732	0.0250866
YBL029C-A	1.06959	4.66587	10.7072	0.00106722	0.0259767
YLR176C	1.88093	2.51782	10.6612	0.00109409	0.0262907
YDL079C	1.52089	3.00772	10.6348	0.00110978	0.0264426
YPL095C	0.947983	5.80949	10.5149	0.00118414	0.0275178
YOL014W	1.15432	5.48371	10.4807	0.00120628	0.0279175
YML041C	0.964747	4.18144	10.3069	0.00132535	0.0300573
YDL197C	1.16166	3.85361	10.2871	0.0013396	0.0302589
YLR350W	0.756195	6.36589	10.2562	0.00136228	0.0304478
YPR174C	0.977831	4.33151	10.2537	0.00136414	0.0304478
YER079W	0.947417	5.09397	10.0542	0.00152002	0.0333991
YNL141W	1.15083	6.30108	10.0451	0.00152754	0.0334341
YNL248C	0.735964	5.95341	10.0293	0.00154066	0.0335911
YNL014W	1.20858	3.99832	9.96464	0.00159575	0.0343939
YGR055W	0.996233	10.0512	9.90682	0.00164667	0.0350897
YMR053C	1.09136	4.53047	9.86666	0.00168301	0.0355953
YHL021C	0.795486	9.16664	9.76956	0.00177425	0.0371082
YDR317W	3.56193	0.706066	9.73402	0.00180889	0.0375544
YBR071W	1.09583	5.50779	9.71124	0.00183144	0.0375995
YBL009W	1.03321	4.08216	9.70328	0.0018394	0.0375995
YLR103C	1.44648	2.86755	9.69833	0.00184435	0.0375995
YHR096C	1.09266	4.46076	9.68905	0.00185369	0.037654
YGR017W	1.15738	5.2105	9.60291	0.00194269	0.0390405
YEL073C	1.14155	3.77071	9.58344	0.00196341	0.039239
YEL048C	1.7332	2.02989	9.54518	0.00200475	0.0397233
YOR309C	1.8861	2.22199	9.54513	0.00200481	0.0397233
YJL103C	1.95272	3.14925	9.53057	0.00202078	0.0398998
YOL053W	1.01197	4.64787	9.47994	0.0020773	0.040873
YIR018W	0.956974	5.37086	9.46332	0.00209621	0.0410234
YLR054C	1.91979	2.27066	9.45696	0.00210349	0.0410234
YGL041W-A	1.51205	2.88357	9.45056	0.00211084	0.0410234
YBR056W-A	0.952322	4.6034	9.41445	0.00215282	0.0416177
YKL043W	0.857907	4.99721	9.40888	0.00215937	0.0416177
YJL033W	1.09536	4.68802	9.37693	0.00219733	0.0422051
YBR010W	0.757067	9.4275	9.36984	0.00220585	0.0422253
YCR033W	0.666431	5.65471	9.34508	0.00223585	0.0426549
YDR279W	1.21216	3.33108	9.33401	0.00224939	0.0427688
YBR088C	1.07971	5.93464	9.28718	0.00230763	0.043514
YBR247C	0.875133	4.49055	9.27695	0.00232056	0.043514
YPL167C	0.967657	3.93055	9.26572	0.00233482	0.043514
YBR203W	0.850661	5.17209	9.23655	0.00237232	0.0438454
YPR036W-A	1.63755	7.39395	9.21846	0.00239587	0.0439598
YMR138W	1.25794	3.29873	9.11315	0.00253779	0.0461186
YDR133C	1.15242	4.8643	9.10574	0.00254808	0.0461186
YMR210W	0.724865	5.99402	9.02823	0.00265842	0.0477291
YBR050C	4.03088	0.329782	9.02548	0.00266242	0.0477291
YML093W	0.90523	4.57157	9.01636	0.00267573	0.0478161
YLR094C	0.942179	5.47147	8.98452	0.00272277	0.0483506
YDL233W	0.899435	4.46952	8.96109	0.0027579	0.0488208
YIL072W	1.33821	2.83111	8.9541	0.00276848	0.048855
YCR073C	1.11112	3.48328	8.90705	0.00284071	0.0498184
YLR233C	1.54521	2.60724	8.86719	0.00290341	0.0504215
YLR183C	0.927203	3.9189	8.81351	0.00299009	0.0514787
YMR040W	1.43128	3.02628	8.7428	0.00310826	0.0528685
YGL124C	1.26337	3.64882	8.70704	0.00316984	0.0534642
YNL301C	0.731319	7.21786	8.64711	0.0032758	0.0546897
YLL018C-A	1.30661	4.78742	8.64304	0.00328313	0.0546897
YPR175W	1.11185	5.14892	8.61119	0.00334104	0.0549652
YCR005C	0.92818	9.41178	8.5542	0.00344726	0.0562621
YNL277W	1.02488	8.62086	8.54564	0.00346351	0.0563644
YHR137W	0.952131	5.40484	8.51289	0.0035264	0.057223
YER008C	0.79677	5.4521	8.4497	0.00365103	0.0589068
YLR056W	0.745305	7.57551	8.38792	0.00377722	0.0605965
YPL163C	0.950822	5.25951	8.34784	0.00386146	0.061598
YJR048W	1.0277	6.37456	8.33598	0.00388676	0.0618269
YIL166C	1.2817	2.98682	8.28837	0.00398997	0.0632904
YER028C	1.26259	3.17938	8.26503	0.0040416	0.0635528
YNR054C	0.938015	3.66237	8.26203	0.00404829	0.0635528
YBL004W	0.670294	6.87289	8.25554	0.00406279	0.0635528
YKR069W	0.954219	8.65058	8.17516	0.00424679	0.0662476
YHR148W	0.936631	3.95568	8.09044	0.00444994	0.0680355
YNL097C-B	4.20861	0.538919	8.08732	0.0044576	0.0680355
YLR276C	0.862561	4.41919	8.08235	0.00446984	0.0680355
YPL011C	0.984131	4.1491	8.04153	0.0045717	0.0692128
YDR329C	0.810154	5.28701	7.97308	0.00474781	0.0716869
YAL054C	1.03834	5.31533	7.93888	0.00483837	0.0723513
YNL075W	0.755122	4.53938	7.93069	0.00486032	0.0723513
YDR073W	0.975127	3.80975	7.92605	0.0048728	0.0723513
YGL004C	0.745807	5.01935	7.92282	0.0048815	0.0723513
YNR002C	1.44463	4.08317	7.91308	0.00490786	0.0725515
YPR085C	1.49868	3.18643	7.90172	0.00493879	0.0728181
YLR073C	0.71562	4.72827	7.86161	0.00504955	0.0742573
YHR179W	0.758354	10.1193	7.85209	0.00507619	0.0744228
YHR088W	1.13966	2.87501	7.84548	0.00509479	0.0744228
YKL110C	0.824212	4.87553	7.84351	0.00510034	0.0744228
YDR003W	0.649234	6.37208	7.79484	0.00523957	0.0762573
YAR019C	0.691917	5.49432	7.76916	0.00531457	0.0767554
YKL143W	1.45677	3.78689	7.75376	0.00536008	0.0770188
YOR179C	1.12776	3.37826	7.72989	0.0054314	0.0776484
YNL317W	0.727233	5.50546	7.64519	0.00569239	0.0809285
YOR026W	0.873351	3.9834	7.63122	0.00573665	0.0809871
YJR061W	1.16916	3.49311	7.61472	0.00578937	0.0815276
YLR328W	0.558731	6.57775	7.60713	0.00581379	0.0816678
YLR182W	0.742195	4.59594	7.58788	0.0058762	0.0822506
YJL090C	1.2004	3.41469	7.47599	0.00625273	0.0855217
YIL076W	0.74605	6.76418	7.44168	0.00637303	0.0867193
YPR143W	1.66655	2.51275	7.32251	0.00680962	0.091995
YHR099W	0.698197	7.41991	7.30009	0.00689513	0.0927073
YLR221C	1.37152	2.61955	7.29797	0.00690324	0.0927073
YHR146W	0.704315	6.68075	7.25627	0.00706538	0.0943347
YGR250C	0.864544	7.45006	7.25603	0.00706633	0.0943347
YIL105C	0.673973	5.44954	7.24818	0.0070973	0.0945247
YDL035C	0.749228	5.28521	7.22877	0.00717444	0.0951034
YDL005C	0.794135	4.35189	7.2104	0.00724825	0.0956144
YMR128W	0.696752	5.66621	7.21001	0.00724981	0.0956144
YOR305W	1.21887	2.90795	7.20655	0.00726378	0.0956144
YDR089W	0.582088	5.76516	7.16905	0.00741722	0.0970938
YGR289C	0.782525	4.74336	7.10648	0.0076806	0.0994778
YHR207C	0.807639	4.13081	7.08974	0.00775265	0.0999886
YDR498C	0.656735	5.60538	7.08909	0.00775545	0.0999886
YLR332W	0.778628	5.34179	7.08109	0.00779015	0.100086
YOR274W	0.91058	3.75681	7.07853	0.00780131	0.100086
YPL277C	2.30154	1.70147	7.03609	0.00798835	0.1016
YFL004W	0.564505	6.25903	7.00932	0.00810863	0.102797
YKL149C	0.98746	3.5359	6.98219	0.00823249	0.103628
YGR161C	0.759833	6.22852	6.98132	0.00823649	0.103628
YJR070C	0.844427	7.43427	6.96981	0.00828964	0.104026
YJL042W	0.628721	7.69906	6.96564	0.00830898	0.104037
YBL085W	0.764485	4.66845	6.93231	0.00846523	0.105221
YOL022C	0.64495	6.07545	6.92567	0.0084967	0.105221
YBL028C	1.16626	3.14282	6.90652	0.00858818	0.106121
YDL099W	0.9051	3.73335	6.84683	0.00887988	0.109066
YMR317W	4.79695	-0.0207896	6.84591	0.00888446	0.109066
YPL016W	0.779004	4.37328	6.8171	0.00902892	0.110392
YOR252W	1.33508	2.89244	6.81297	0.00904981	0.110392
YDR017C	0.772952	4.94163	6.78945	0.0091698	0.11094
YDL036C	0.982179	3.42971	6.78471	0.00919421	0.11094
YOR145C	0.786289	5.70718	6.78073	0.00921473	0.11095
YPL164C	0.875573	3.86182	6.71331	0.00956957	0.114007
YPL126W	0.629801	6.03183	6.6544	0.00989112	0.116771
YPL096C-A	0.867995	3.81239	6.64414	0.00994826	0.117037
YDR215C	3.7334	0.367617	6.62653	0.0100471	0.117074
YBL019W	1.11247	3.14712	6.62404	0.0100611	0.117074
YOR306C	0.79638	3.71903	6.62002	0.0100839	0.117074
YOL115W	0.665863	5.18988	6.6138	0.0101192	0.117096
YPL259C	0.588379	5.40142	6.60765	0.0101542	0.117261
YLR117C	1.08277	3.91754	6.54762	0.0105025	0.120055
YCR066W	1.27744	3.02534	6.50698	0.0107452	0.120907
YMR315W-A	3.54821	0.399274	6.50647	0.0107482	0.120907
YAL045C	5.32072	-0.133427	6.47391	0.0109469	0.121745
YLR032W	0.658557	4.77709	6.46213	0.0110198	0.121979
YDR225W	0.663078	9.17905	6.45891	0.0110397	0.121979
YNL009W	1.00903	3.50954	6.45108	0.0110885	0.121979
YDR295C	1.32017	3.06433	6.4488	0.0111027	0.121979
YBR275C	0.879475	4.46209	6.38373	0.0115171	0.126068
YLR142W	0.79087	4.04193	6.37355	0.0115833	0.126304
YLR126C	0.925069	3.40297	6.36713	0.0116254	0.126304
YOR308C	1.56948	2.12706	6.35051	0.0117347	0.12719
YJL003W	1.21614	2.81056	6.34302	0.0117844	0.12724
YBR073W	0.676186	5.51587	6.32919	0.0118766	0.127263
YGL222C	0.817541	4.87454	6.31668	0.0119607	0.127921
YPL119C	0.707772	4.92795	6.27436	0.0122497	0.130044
YKR092C	0.707832	5.78947	6.26763	0.0122964	0.130044
YLR194C	0.79403	7.18701	6.26748	0.0122974	0.130044
YHL036W	0.686646	9.17383	6.2468	0.0124418	0.13108
YIL127C	1.45796	2.5065	6.21178	0.0126903	0.132463
YNL300W	1.27393	4.38336	6.16539	0.0130274	0.134983
YLL054C	1.11575	3.31988	6.14403	0.0131857	0.135297
YGR249W	0.649559	4.55194	6.14308	0.0131928	0.135297
YNR015W	0.665268	5.525	6.14191	0.0132015	0.135297
YBR009C	0.651554	7.2784	6.09765	0.0135362	0.137976
YMR035W	0.701466	4.90791	6.09119	0.0135857	0.138108
YKL029C	0.854365	8.582	6.08882	0.013604	0.138108
YDR183W	1.53551	2.53462	6.08642	0.0136224	0.138108
YLR449W	0.825327	5.24445	6.03488	0.0140259	0.141184
YJL200C	0.886104	7.5987	6.02957	0.0140682	0.141358
YOL158C	0.53854	8.10734	6.0249	0.0141055	0.141445
YDR196C	0.714588	4.72514	6.00917	0.0142317	0.142241
YMR206W	3.50298	0.384284	5.98025	0.014467	0.143018
YKL159C	1.35721	2.24966	5.97941	0.0144738	0.143018
YER006W	0.946415	6.96794	5.97784	0.0144867	0.143018
YFL020C	4.61208	-0.00301673	5.96972	0.0145536	0.143428
YPL248C	1.8421	3.04464	5.94662	0.0147456	0.144686
YGR072W	1.30509	2.85606	5.94209	0.0147835	0.144686
YBL029W	2.15414	2.73205	5.93804	0.0148175	0.144686
YEL044W	0.838112	6.11974	5.93754	0.0148217	0.144686
YDL012C	0.890681	4.48742	5.93596	0.014835	0.144686
YLR437C	1.32594	4.19373	5.91571	0.0150064	0.146106
YLL062C	1.10952	6.88894	5.89698	0.0151668	0.14716
YDR361C	0.670485	5.4064	5.87005	0.0154006	0.148408
YPL256C	0.691612	4.91085	5.85408	0.015541	0.149252
YGR153W	1.55403	2.18469	5.84146	0.0156528	0.15007
YDR065W	1.5421	2.17377	5.82654	0.0157861	0.150836
YOR208W	0.789845	4.24884	5.81089	0.0159272	0.151814
YKR052C	0.561394	7.5989	5.80407	0.0159891	0.151814
YDR299W	0.8201	3.9226	5.80332	0.0159959	0.151814
YJR146W	2.63497	0.681579	5.79944	0.0160313	0.151894
YER073W	0.548545	7.96517	5.7828	0.0161837	0.152791
YHL037C	4.62722	0.350185	5.76117	0.0163842	0.153861
YPR065W	0.981434	5.48755	5.75922	0.0164024	0.153861
YJR156C	4.82087	-0.449172	5.71244	0.0168451	0.15749
YBL003C	0.558106	8.66124	5.70493	0.0169173	0.157904
YNL157W	0.531368	6.31419	5.69865	0.016978	0.157948
YKR054C	0.583521	6.01417	5.6927	0.0170356	0.157983
YCR097W	0.776784	4.78906	5.67284	0.0172295	0.1595
YIL161W	1.35482	2.4013	5.65873	0.0173687	0.160263
YMR251W	1.34768	2.76525	5.64796	0.0174757	0.160464
YDR021W	1.27452	2.33198	5.63369	0.0176185	0.161429
YBR128C	1.35411	2.68603	5.6235	0.0177212	0.161928
YLR136C	0.743536	4.49195	5.60154	0.0179447	0.162804
YNL036W	0.760661	8.31698	5.6008	0.0179523	0.162804
YNR059W	0.733389	4.25914	5.59993	0.0179612	0.162804
YHR199C-A	0.830943	3.61077	5.58328	0.0181328	0.163543
YFL003C	2.4447	1.08225	5.58236	0.0181422	0.163543
YHR052W	0.71176	4.80198	5.58146	0.0181516	0.163543
YDL160C-A	0.960459	3.44686	5.55747	0.018402	0.165208
YLR310C	0.531855	6.00388	5.54869	0.0184945	0.165775
YLR074C	0.706916	5.25307	5.52891	0.0187047	0.167394
YML117W	0.524064	6.53678	5.51168	0.0188899	0.168251
YEL018W	1.18116	2.90263	5.50357	0.0189777	0.168767
YDR153C	0.568253	5.69749	5.49401	0.0190818	0.169426
YLR420W	0.581719	8.16304	5.48664	0.0191624	0.169608
YDR096W	0.555987	5.31148	5.47757	0.019262	0.170223
YOR037W	0.784005	4.37237	5.4575	0.0194845	0.17192
YKL093W	1.10261	3.35051	5.4336	0.019753	0.173476
YJL036W	0.739821	4.55322	5.42766	0.0198202	0.173796
YDL106C	0.726543	3.99768	5.42205	0.019884	0.173816
YDR399W	0.50126	6.30815	5.40166	0.0201177	0.175045
YPR006C	0.74311	4.81933	5.39461	0.0201991	0.175229
YOR060C	1.0526	3.05172	5.38077	0.0203599	0.176338
YOL130W	0.618245	5.63976	5.36599	0.0205331	0.177068
YJR152W	1.77236	2.29463	5.36555	0.0205383	0.177068
YGR234W	0.84559	7.21284	5.36167	0.020584	0.177192
YDR441C	1.00901	4.01709	5.34625	0.0207669	0.178217
YJL050W	0.590243	6.46347	5.3387	0.020857	0.178217
YPL055C	0.666413	4.39018	5.33538	0.0208967	0.178217
YIL112W	0.675106	4.64764	5.33466	0.0209055	0.178217
YHR132W-A	0.564183	5.27289	5.32912	0.020972	0.178357
YGR238C	0.748088	3.94127	5.3053	0.0212607	0.180269
YLR262C	1.23777	3.09211	5.29632	0.0213705	0.180658
YLR260W	0.668238	4.66882	5.28804	0.0214724	0.18075
YNR070W	1.45275	2.10631	5.27053	0.0216894	0.18184
R0020C	5.19074	0.694976	5.25455	0.0218895	0.182952
YNL046W	0.638511	6.24168	5.24788	0.0219736	0.18328
YAR042W	0.466217	6.06095	5.24536	0.0220053	0.18328
YNR011C	0.65945	4.01192	5.24241	0.0220427	0.183322
YDL127W	0.707678	4.36454	5.22998	0.0222008	0.183985
YJL074C	0.92488	3.76676	5.2128	0.0224211	0.184835
YDR365C	0.805569	4.61374	5.17643	0.0228953	0.186936
YNL027W	0.623085	4.51063	5.1531	0.0232048	0.188815
YLR081W	2.28539	0.613315	5.13765	0.0234123	0.190097
YER127W	0.795855	3.27179	5.13636	0.0234297	0.190097
YIL026C	0.737163	4.60067	5.12697	0.0235569	0.190581
YGR002C	0.718903	3.80009	5.1227	0.0236149	0.190777
YLR309C	0.755635	4.56768	5.11643	0.0237003	0.190963
YOR114W	1.33826	2.46099	5.1045	0.0238639	0.191965
YER155C	0.503706	6.86298	5.0904	0.0240587	0.192848
YKL009W	0.535801	5.79104	5.08419	0.024145	0.192931
YJR094C	2.10378	1.08159	5.07644	0.0242531	0.193443
YDL002C	0.719696	3.67878	5.0672	0.0243827	0.193928
YDR080W	1.11819	3.96517	5.05715	0.0245245	0.194374
YFR017C	0.76934	4.93866	5.05591	0.024542	0.194374
YFL016C	0.52561	7.62987	4.96873	0.0258096	0.202426
YDL218W	0.750204	4.5412	4.96332	0.0258905	0.202779
YJR112W	0.882225	3.52085	4.95814	0.0259681	0.202824
YAL055W	1.00014	3.40875	4.9531	0.0260439	0.202896
YJL056C	0.961435	3.46565	4.92112	0.0265303	0.204547
YDR216W	0.542921	6.39944	4.92078	0.0265355	0.204547
YLR177W	0.575977	8.27161	4.91828	0.026574	0.204547
YDR429C	0.527933	6.89712	4.85854	0.0275096	0.210497
YNR063W	1.57077	1.91099	4.82524	0.0280459	0.213156
YER082C	0.575685	4.95707	4.8171	0.0281787	0.213573
YGR187C	0.981597	3.90268	4.81109	0.0282772	0.213573
YGR042W	1.08408	2.44094	4.81068	0.0282838	0.213573
YGR057C	1.55473	2.73818	4.8034	0.0284036	0.21361
YDR242W	0.825603	4.40921	4.80115	0.0284407	0.21361
YDR163W	1.13495	2.34217	4.78187	0.0287609	0.214832
YPL199C	0.716376	5.09728	4.77428	0.0288879	0.214844
YJL092W	0.594211	4.4767	4.774	0.0288926	0.214844
YLR321C	0.683618	4.77205	4.77268	0.0289148	0.214844
YIR005W	1.05242	3.16834	4.75954	0.0291364	0.216038
YDR247W	0.494162	5.9216	4.7474	0.0293426	0.216859
YIL031W	0.599785	4.26232	4.69746	0.0302071	0.221151
YJL209W	0.647053	4.08427	4.69707	0.0302142	0.221151
YER112W	0.801725	4.23557	4.68863	0.0303629	0.221238
YJR108W	1.20161	2.75188	4.66733	0.0307416	0.223134
YNL294C	0.59241	5.10936	4.64611	0.0311241	0.225042
YOR249C	0.979756	3.42355	4.64281	0.0311839	0.225059
YOL066C	0.582947	5.01792	4.64158	0.0312062	0.225059
YGR049W	1.09761	3.75841	4.63134	0.031393	0.22583
YOR370C	0.422412	6.99974	4.62161	0.0315716	0.226826
YDR358W	0.550427	5.2794	4.61939	0.0316125	0.226831
YJR112W-A	0.841392	4.38437	4.60697	0.0318423	0.228146
YER098W	0.844979	3.92776	4.60512	0.0318767	0.228146
YLR149C	0.637977	6.395	4.56956	0.0325449	0.230726
YHR038W	1.31389	2.46127	4.56492	0.0326333	0.230726
YLR002C	0.664655	4.81286	4.55522	0.0328186	0.23108
YLR209C	0.447061	6.52333	4.55013	0.0329162	0.231362
YGL150C	0.520106	6.19391	4.54887	0.0329406	0.231362
YIR028W	1.70587	1.7468	4.52462	0.0334106	0.233903
YDR344C	1.60342	1.58185	4.5121	0.033656	0.234035
YOR206W	0.703951	5.07816	4.51191	0.0336597	0.234035
YGL108C	1.06682	2.7209	4.51184	0.0336611	0.234035
YBR147W	0.890646	5.58318	4.51016	0.0336941	0.234035
YMR304C-A	0.998259	4.43411	4.48347	0.0342242	0.236553
YDR263C	1.80687	1.22145	4.47772	0.0343395	0.236694
YGL053W	0.837362	4.85787	4.47619	0.0343703	0.236694
YOR056C	0.605783	4.91053	4.4663	0.0345699	0.237201
YIL122W	0.875526	3.5815	4.45022	0.0348968	0.237855
YMR283C	0.786234	3.73017	4.44924	0.0349168	0.237855
YNL061W	0.655095	5.44226	4.4458	0.0349872	0.237855
YDR363W	1.01886	2.74542	4.44507	0.0350022	0.237855
YMR021C	0.664973	5.38603	4.44122	0.0350812	0.238105
YFL052W	0.903885	3.42215	4.40355	0.0358641	0.242828
YDR469W	0.998086	2.4891	4.40156	0.035906	0.242828
YPL135W	0.485505	8.2302	4.38682	0.0362178	0.244644
YMR049C	0.604085	7.10781	4.38095	0.0363428	0.244992
YGL131C	0.62707	4.68538	4.37807	0.0364042	0.245023
YDL213C	1.18603	2.18305	4.37477	0.0364747	0.245102
YCR007C	0.973853	2.84129	4.37346	0.0365027	0.245102
YLR017W	0.475722	7.38024	4.33865	0.0372565	0.248391
YKR099W	0.782515	4.07181	4.29854	0.038145	0.25312
YKL186C	0.602622	6.51715	4.29366	0.0382548	0.253444
YLR222C	0.669611	5.53236	4.29039	0.0383285	0.253444
YAL059W	0.771858	4.19061	4.27626	0.0386484	0.254432
YER088C	0.690284	6.41236	4.27585	0.0386576	0.254432
YGL065C	0.635985	5.25114	4.27583	0.0386581	0.254432
YJL015C	2.75779	0.259972	4.27173	0.0387514	0.254749
YKR008W	0.556743	4.40167	4.25587	0.039115	0.25684
YPL046C	1.10356	2.64184	4.2521	0.0392018	0.257111
YMR259C	0.602567	4.80525	4.24596	0.0393437	0.257444
YAL035W	0.506505	8.08618	4.23624	0.0395697	0.258623
YNL286W	0.978138	3.79429	4.22831	0.0397551	0.259235
YDR536W	3.01182	-0.0723288	4.21376	0.0400973	0.260864
YDL148C	0.762992	3.84708	4.19839	0.0404625	0.262634
YDR369C	0.86263	2.9119	4.18953	0.0406745	0.262835
YOR264W	0.571124	5.27788	4.18931	0.0406796	0.262835
YOR207C	0.457209	6.26535	4.17868	0.0409355	0.263655
YMR209C	0.469359	5.06705	4.17523	0.041019	0.263655
YKL105C	0.733311	3.86184	4.16853	0.0411815	0.263655
YER034W	0.771545	4.00328	4.15226	0.0415789	0.264766
YPL266W	0.527258	5.81574	4.14953	0.0416462	0.264838
YDR246W	0.655263	5.35236	4.14664	0.0417173	0.264992
YKL188C	0.908871	3.1715	4.14064	0.0418653	0.265633
YMR179W	0.805785	3.02177	4.13802	0.0419301	0.265745
YGL183C	4.3526	-0.217923	4.13516	0.0420011	0.265897
YKR060W	0.955804	2.78059	4.12148	0.0423421	0.267038
YOL097C	0.459514	7.90829	4.12035	0.0423704	0.267038
YEL061C	0.71988	3.64841	4.10319	0.0428023	0.26901
YDL173W	0.442635	5.83558	4.09399	0.0430359	0.269427
YGL212W	0.717524	3.56863	4.09134	0.0431036	0.269552
YAR027W	0.442112	6.88675	4.07658	0.0434815	0.270123
YIL097W	1.18607	3.91763	4.07657	0.043482	0.270123
YMR213W	0.689987	3.75321	4.07644	0.0434851	0.270123
YHR177W	1.68218	1.19038	4.07269	0.0435818	0.27015
YDR150W	0.425543	6.21759	4.06272	0.0438398	0.271137
YHL013C	0.950004	2.88709	4.05812	0.0439595	0.2713
YBR184W	1.87561	0.881207	4.04523	0.0442964	0.271323
YGR093W	0.754334	3.6104	4.0408	0.0444127	0.271323
YHR089C	0.501642	6.64152	4.0395	0.044447	0.271323
YNL277W-A	3.61781	-0.429722	4.03852	0.0444727	0.271323
YBR093C	0.56339	4.67722	4.02558	0.0448152	0.272706
YKL044W	2.57465	0.724532	4.0143	0.0451159	0.273789
YPR029C	0.475035	5.39392	4.01082	0.0452092	0.273789
YOR033C	0.660014	4.23843	3.99536	0.0456256	0.275384
YDR318W	1.01765	3.31882	3.98581	0.0458849	0.276239
YLR135W	1.19998	2.14109	3.98213	0.0459853	0.276254
YOR280C	0.519324	4.9442	3.97396	0.046209	0.277161
YML104C	0.633573	3.74139	3.97275	0.0462421	0.277161
YHR062C	0.656449	5.20955	3.96999	0.0463181	0.277161
YDR485C	0.811387	3.30008	3.96681	0.0464056	0.277304
YLR412W	0.691747	4.27391	3.96168	0.0465471	0.277856
YGR098C	0.4705	4.81338	3.94518	0.0470059	0.27907
YFL027C	0.727009	4.33764	3.91843	0.0477594	0.280858
YGL209W	0.793335	5.07289	3.91818	0.0477665	0.280858
YGR062C	0.440431	5.66291	3.91714	0.0477961	0.280858
YDR435C	0.480933	5.46685	3.9122	0.0479367	0.281391
YJL212C	0.643382	8.63814	3.90589	0.0481172	0.281573
YBR255W	0.893243	3.59825	3.89815	0.0483393	0.28258
YNL224C	0.594184	4.10016	3.87834	0.0489128	0.284753
YMR233W	0.90461	2.44616	3.87276	0.0490759	0.285246
YNR034W	0.425277	6.04857	3.86492	0.0493055	0.285246
YLL004W	0.793139	3.46166	3.86096	0.049422	0.285246
YLR272C	0.864205	4.57732	3.85927	0.0494718	0.285246
YLL051C	0.553075	6.35109	3.8573	0.0495299	0.285246
YGL235W	3.70829	0.0836843	3.85595	0.0495698	0.285246
YER103W	0.818969	8.70281	3.85226	0.0496791	0.285246
YPR135W	0.554764	4.79432	3.84322	0.0499475	0.285355
YLR068W	2.05004	0.393641	3.84242	0.0499714	0.285355
YNL255C	0.477563	7.62945	3.84225	0.0499763	0.285355
YER126C	0.512185	5.03406	3.83514	0.0501888	0.286279
YOR272W	0.513243	6.03599	3.82599	0.0504636	0.287266
YGL253W	0.606626	10.982	3.81597	0.0507662	0.287828
YBR142W	0.58986	4.14272	3.81294	0.0508581	0.28806
YDR060W	0.58536	5.77497	3.80633	0.0510593	0.28862
YML097C	0.730282	3.73075	3.8026	0.051173	0.288974
YOL085C	1.67122	1.44822	3.79751	0.0513288	0.289169
YOL093W	0.865643	3.47485	3.78642	0.0516701	0.290041
YKL088W	0.721795	3.87532	3.76684	0.0522782	0.293163
YHR197W	0.529568	4.85836	3.76413	0.0523631	0.293325
YLR271W	1.07523	2.67587	3.76095	0.0524629	0.293325
YOR073W	1.41368	3.0816	3.75577	0.0526255	0.29369
YFL032W	1.02956	3.77925	3.75556	0.0526323	0.29369
YBR217W	0.92011	2.80115	3.752	0.0527445	0.294026
YDR423C	0.575343	5.27414	3.74793	0.052873	0.294451
YOL116W	0.661833	4.7296	3.7374	0.0532073	0.295501
YBR007C	0.707985	3.14926	3.73013	0.0534393	0.295855
YPR154W	0.964135	5.07079	3.71779	0.0538357	0.296218
YER176W	0.432709	5.51419	3.70736	0.054173	0.296644
YDL025C	0.421276	6.85645	3.70111	0.0543762	0.297253
YDR524C-B	0.782817	10.2265	3.6788	0.0551084	0.299516
YJR046W	0.481577	7.08467	3.67073	0.0553758	0.300391
YBR285W	1.448	2.70252	3.6666	0.0555133	0.30056
YDR339C	0.552198	4.85322	3.66227	0.0556579	0.300766
YER131W	0.767718	8.78899	3.65426	0.0559259	0.301888
YGL005C	0.84526	3.92295	3.6419	0.0563425	0.302704
YJL217W	0.505004	7.29667	3.64045	0.0563918	0.302704
YIL063C	0.562249	4.5305	3.63594	0.0565447	0.303153
YKL144C	0.579525	4.55139	3.63207	0.0566763	0.303366
YLR119W	0.864234	2.82151	3.62626	0.0568744	0.304138
YBR095C	0.610088	3.82054	3.61972	0.0570983	0.304758
YDR198C	0.703741	3.24271	3.59643	0.0579038	0.307456
YJL044C	0.559207	5.51862	3.59469	0.0579645	0.307456
YBR294W	0.783221	7.82311	3.59437	0.0579754	0.307456
YDR161W	0.56074	5.10408	3.59411	0.0579848	0.307456
YDL008W	0.691552	4.5611	3.5852	0.0582964	0.308562
YNR057C	0.589026	4.12408	3.58384	0.058344	0.308562
YLR315W	0.799905	3.2183	3.57822	0.0585417	0.308669
YLR417W	0.577669	4.34334	3.572	0.0587614	0.308962
YGR110W	0.854126	3.56777	3.56187	0.0591212	0.309841
YLR409C	0.510212	6.53908	3.56112	0.0591479	0.309841
YPL161C	0.847522	3.28492	3.55579	0.0593382	0.310262
YPR054W	2.5729	0.644871	3.55153	0.0594905	0.310515
YKL020C	0.420817	6.16615	3.54983	0.0595516	0.310515
YKL122C	0.664585	3.95852	3.5404	0.0598912	0.311998
YGL258W-A	2.92988	0.363871	3.53671	0.0600245	0.312404
YAL027W	0.839078	3.91363	3.53451	0.0601042	0.312433
YOL065C	0.459764	5.20385	3.5213	0.0605849	0.31329
YGR152C	0.756206	3.19538	3.51426	0.0608429	0.313823
YOL108C	0.898645	2.80264	3.50517	0.0611774	0.314635
YBR239C	1.39922	3.50933	3.48899	0.0617781	0.316387
YNL292W	0.509966	4.26413	3.4867	0.0618639	0.316387
YGL050W	0.558263	3.92231	3.48568	0.0619019	0.316387
YJL065C	0.478622	5.33338	3.48396	0.0619664	0.316387
YPR022C	0.471688	4.99468	3.4704	0.0624762	0.318079
YGL036W	0.520072	4.79814	3.4638	0.0627261	0.318079
YML003W	0.90747	3.08546	3.43275	0.0639157	0.322837
YLL008W	0.471501	5.40206	3.4303	0.0640106	0.323028
YKR040C	2.63047	0.147233	3.41357	0.0646625	0.324773
YBL051C	0.46451	5.81682	3.41257	0.0647015	0.324773
YDR016C	0.506073	4.88296	3.40766	0.0648944	0.325316
YDL057W	0.731451	3.79151	3.39248	0.0654942	0.326894
YJR094W-A	0.453675	9.00313	3.39238	0.0654983	0.326894
YMR229C	0.574201	7.66095	3.38598	0.0657529	0.327431
YKL045W	0.612696	4.25882	3.38432	0.0658192	0.327472
YOR351C	4.29479	-0.278119	3.37819	0.0660647	0.328316
YJL109C	0.489544	7.23924	3.37026	0.0663834	0.328543
YER013W	0.57357	4.65917	3.35825	0.0668691	0.330083
YKL132C	0.698602	4.39175	3.35823	0.0668699	0.330083
YOR036W	0.76883	3.42537	3.35119	0.0671563	0.330918
YIL064W	0.534307	4.98429	3.32418	0.0682681	0.334644
YML081W	0.418369	5.55641	3.32042	0.0684242	0.335118
YER151C	0.483437	5.49652	3.3036	0.0691284	0.337689
YKL014C	0.473132	5.86903	3.29929	0.0693096	0.338281
YOR182C	0.672731	9.8058	3.28427	0.0699467	0.339338
YOR004W	0.546063	4.40042	3.28225	0.070033	0.339465
YMR043W	0.466302	4.85086	3.27261	0.0704453	0.340361
YOR341W	0.559442	8.57675	3.26447	0.070796	0.340361
YGR137W	0.59387	3.96971	3.26342	0.0708411	0.340361
YCL002C	0.419384	5.28826	3.25939	0.0710155	0.340361
YDR024W	1.57804	1.29279	3.25776	0.0710863	0.340361
YOR178C	0.80909	3.65429	3.24372	0.0716976	0.342825
YNL042W	0.651356	3.93923	3.24185	0.0717797	0.342927
YOR379C	2.17281	0.701854	3.22782	0.072397	0.344831
YGR111W	0.555579	5.23562	3.22657	0.0724523	0.344831
YML103C	0.361622	6.39926	3.22449	0.0725445	0.344831
YCR016W	0.962378	2.12429	3.21919	0.0727794	0.345347
YGR099W	0.700521	4.69527	3.21792	0.0728362	0.345347
YOR193W	0.876531	3.35707	3.21791	0.0728365	0.345347
YDL227C	0.44417	6.14611	3.21343	0.0730364	0.345714
YIL071C	0.993083	2.88907	3.20255	0.0735234	0.346567
YOR384W	2.43234	0.137976	3.18435	0.0743466	0.348169
YJL083W	0.437119	5.33411	3.18112	0.0744938	0.348169
YGL256W	0.45414	5.616	3.17847	0.0746148	0.348169
YDL063C	0.588453	4.12411	3.17265	0.0748811	0.348169
YKL002W	0.48491	5.05796	3.17121	0.0749468	0.348169
YOR011W	0.404891	5.17195	3.16795	0.0750964	0.348169
YDR251W	0.462924	5.73353	3.16588	0.0751917	0.348325
YMR194C-B	0.909231	3.27818	3.16095	0.0754194	0.349093
YNL146C-A	2.70607	0.292148	3.14046	0.0763722	0.352349
YDR398W	0.49884	6.18596	3.13982	0.0764024	0.352349
YBL046W	0.793175	3.67667	3.13408	0.0766718	0.353153
YOR095C	0.566163	5.72543	3.12653	0.0770277	0.353926
YDL231C	0.476124	5.84041	3.12245	0.0772204	0.354523
YGR221C	0.923273	2.24888	3.1176	0.0774506	0.355003
YDL139C	1.0924	2.10676	3.10985	0.0778199	0.355683
YKL198C	0.628041	4.1667	3.10301	0.0781477	0.356462
YNL072W	0.627769	4.48466	3.09483	0.0785413	0.357547
YKL042W	0.782406	3.76165	3.09412	0.0785755	0.357547
YKL049C	0.762331	3.1069	3.08973	0.0787878	0.358224
YLR343W	1.19099	1.75906	3.08405	0.0790635	0.3589
YLR106C	0.555319	8.09377	3.06819	0.0798381	0.362125
YGR162W	0.394039	7.62189	3.06002	0.0802407	0.363368
YIL045W	0.823475	3.75994	3.04298	0.0810872	0.366613
YNL262W	0.39664	5.41694	3.0317	0.0816523	0.368578
YCL014W	0.480966	5.20116	3.02572	0.0819538	0.369384
YNR029C	0.488927	4.34395	3.02098	0.082194	0.369953
YIR042C	0.991013	2.85719	3.01935	0.0822767	0.369953
YKL164C	0.565862	9.04416	3.0191	0.0822893	0.369953
YNL002C	0.551659	4.77735	3.01784	0.0823533	0.369953
YKL125W	0.560395	4.30688	3.01661	0.0824156	0.369953
YOR162C	0.479802	4.71613	3.00327	0.0830966	0.371828
YDR111C	0.505546	6.40993	2.9924	0.083656	0.373451
YKL101W	0.470203	4.87579	2.99237	0.0836577	0.373451
YLR228C	0.457017	5.49221	2.98009	0.0842945	0.375107
YHR134W	0.561534	4.12925	2.9707	0.0847851	0.376697
YOR078W	0.87242	3.26748	2.95866	0.0854186	0.379213
YOR386W	0.54292	5.08112	2.9495	0.085904	0.379874
YCR081W	0.536464	4.04972	2.94595	0.0860929	0.380115
YDR169C	0.491849	4.60846	2.94351	0.0862232	0.380393
YOR238W	0.850815	3.06174	2.9397	0.0864269	0.380993
YKR102W	1.13553	2.16592	2.92146	0.087409	0.383955
YJL184W	0.496963	4.86202	2.92091	0.0874387	0.383955
YDR018C	1.09343	2.44194	2.91151	0.0879498	0.385899
YMR157C	0.426786	5.07079	2.91003	0.0880302	0.385922
YDR093W	0.38572	7.34227	2.90546	0.0882801	0.386381
YPR013C	0.649012	3.85858	2.90098	0.0885255	0.386822
YGR225W	2.80935	0.310581	2.89803	0.0886881	0.387034
YIL098C	0.621455	3.56215	2.89664	0.0887642	0.387067
YNL227C	1.31379	2.06649	2.89305	0.0889626	0.387632
YJL098W	0.522125	4.25534	2.88588	0.0893592	0.388616
YGR003W	0.500875	4.30988	2.88495	0.0894107	0.388616
YBR084W	0.474478	8.41193	2.88262	0.0895403	0.388616
YGR136W	0.406355	6.31356	2.88152	0.0896012	0.388616
YOR373W	0.403487	4.99599	2.86848	0.0903301	0.390577
YOR329W-A	2.96278	-0.469445	2.86116	0.090742	0.392058
YLR395C	0.599649	5.1186	2.85794	0.0909241	0.392382
YGR067C	0.984306	2.55459	2.85695	0.0909799	0.392382
YLL014W	0.443382	6.28556	2.85204	0.0912582	0.392382
YLR287C-A	0.50565	9.33079	2.85175	0.0912748	0.392382
YOR234C	0.357383	7.6858	2.85124	0.0913034	0.392382
YER047C	0.57014	4.1822	2.84689	0.0915507	0.392847
YBR019C	1.78197	0.863436	2.84391	0.0917207	0.392979
YDL159W	0.494466	4.73669	2.84045	0.0919184	0.393287
YJR135C	0.898664	2.84732	2.83678	0.0921289	0.393832
YFR055W	0.52237	6.25132	2.83054	0.0924872	0.395014
YLR244C	0.435884	7.89028	2.82953	0.0925454	0.395014
YGL054C	0.380017	6.09953	2.82791	0.0926391	0.395116
YML129C	0.471783	5.50462	2.82407	0.0928607	0.395762
YLR285C-A	0.925876	5.10356	2.82107	0.0930346	0.396204
YFL008W	0.57422	4.63682	2.81617	0.0933189	0.396816
YAL025C	0.764339	3.37194	2.81095	0.0936231	0.397307
YCR100C	0.90894	2.30634	2.81056	0.0936454	0.397307
YLR388W	0.462313	7.33484	2.78625	0.0950764	0.400968
YML056C	0.492036	8.92481	2.78089	0.095395	0.401712
YFL017W-A	0.521033	4.45898	2.7773	0.0956092	0.402213
YDR440W	0.698591	3.19496	2.77256	0.0958924	0.402606
YNL221C	0.494785	5.97004	2.76491	0.0963524	0.403636
YIL007C	0.951279	2.81013	2.76331	0.0964487	0.40374
YIL094C	0.358629	7.777	2.76147	0.0965593	0.403904
YBR033W	1.0586	2.03561	2.75684	0.0968392	0.404775
YPR145C-A	1.69203	1.89625	2.75282	0.0970829	0.405494
YKL072W	1.06679	3.06282	2.74774	0.0973923	0.406485
YPR112C	0.530594	4.47126	2.74146	0.0977755	0.407182
YKL113C	0.431436	4.88096	2.72143	0.099009	0.411711
YLR419W	0.416362	4.76564	2.70564	0.0999939	0.413538
YJR008W	0.388215	6.31398	2.7044	0.100072	0.413538
YGL111W	0.474383	4.81256	2.70147	0.100256	0.413538
YDL055C	0.429086	11.0319	2.70139	0.100261	0.413538
YHR073W	0.360451	6.36211	2.70108	0.10028	0.413538
YJR082C	0.711383	3.26015	2.69677	0.100552	0.413552
YMR147W	0.604999	3.34698	2.6961	0.100594	0.413552
YLR222C-A	2.03169	0.269454	2.69563	0.100623	0.413552
YDR175C	0.438713	4.68972	2.68355	0.10139	0.414792
YER071C	0.697241	3.70722	2.68277	0.101439	0.414792
YLR460C	0.543646	6.09646	2.67692	0.101813	0.415716
YDL109C	0.460984	4.609	2.67527	0.101918	0.415846
YHR136C	1.2336	1.39479	2.66038	0.102876	0.419029
YLR278C	0.492129	5.03341	2.65969	0.102921	0.419029
YBL002W	0.551395	8.3642	2.65598	0.103161	0.419595
YLR079W	0.404974	6.30859	2.65379	0.103304	0.419595
YGL191W	0.392093	6.58668	2.63958	0.104231	0.420122
YBL106C	0.481182	4.77836	2.63553	0.104498	0.420897
YLR374C	2.54787	-0.177348	2.6273	0.10504	0.422651
YPL014W	0.585056	5.74794	2.62666	0.105083	0.422651
YDR401W	2.44894	0.00923362	2.61977	0.10554	0.424187
YLR098C	0.471759	4.04172	2.61606	0.105787	0.424754
YJR042W	0.431984	5.18056	2.61332	0.10597	0.424754
YHR154W	0.653988	3.81665	2.61157	0.106087	0.424754
YLR195C	0.43291	5.91974	2.61111	0.106117	0.424754
YNL132W	0.47771	6.63039	2.6101	0.106185	0.424754
YMR181C	0.664914	4.17773	2.60833	0.106303	0.424754
YPL155C	0.419382	5.30994	2.60752	0.106358	0.424754
YLR003C	0.730041	3.13899	2.60356	0.106624	0.425216
YOL135C	0.810678	4.30829	2.59267	0.107359	0.426795
YIL056W	0.457219	5.49612	2.59267	0.107359	0.426795
YBR136W	0.423219	5.24666	2.58595	0.107816	0.427443
YML096W	0.564463	3.3837	2.58525	0.107864	0.427443
YJL049W	0.98213	2.55187	2.57386	0.108642	0.429925
YKR044W	0.452379	4.69303	2.56079	0.109544	0.432281
YPR115W	0.358796	6.77326	2.55944	0.109637	0.432348
YCR020W-B	1.50038	0.903921	2.55723	0.109791	0.432478
YOL032W	0.508895	6.22183	2.55647	0.109844	0.432478
YIL156W	0.455519	5.0898	2.55456	0.109977	0.432478
YPL067C	0.451806	5.00161	2.53813	0.111126	0.436088
YLR097C	0.699018	3.90556	2.52904	0.111768	0.437649
YMR312W	0.873453	4.33854	2.52759	0.111871	0.437649
YNL188W	0.889476	1.85131	2.52755	0.111873	0.437649
YGL248W	0.456215	5.70955	2.52275	0.112215	0.437649
YMR056C	0.439146	5.05539	2.52156	0.112299	0.437649
YGL184C	0.554113	9.29933	2.5181	0.112546	0.438008
YDL154W	0.907014	2.47256	2.51391	0.112845	0.43847
YKL172W	0.565079	3.85994	2.51352	0.112874	0.43847
YKR020W	0.760829	3.37361	2.50783	0.113282	0.439054
YLR243W	0.487347	4.46395	2.5003	0.113824	0.440552
YIL085C	0.405183	5.66685	2.49499	0.114209	0.441239
YMR306W	0.699822	3.1721	2.49268	0.114377	0.441239
YDL108W	0.456619	5.07979	2.49139	0.11447	0.441239
YLR386W	0.360102	5.39028	2.49025	0.114553	0.441257
YKL162C-A	1.89516	0.693445	2.47346	0.115783	0.445448
YJL119C	2.03377	0.405737	2.47217	0.115878	0.445448
YBL039C	0.568682	8.47902	2.46849	0.11615	0.446189
YPL177C	0.478707	6.54717	2.46089	0.116713	0.447742
YNR024W	1.04693	1.68975	2.45684	0.117014	0.44836
YGL113W	0.607211	3.00599	2.45615	0.117065	0.44836
YPR106W	0.436341	5.88118	2.44403	0.117973	0.450697
YOL017W	0.754995	2.40928	2.44311	0.118042	0.450697
YHL008C	0.373838	5.87581	2.44204	0.118123	0.450702
YJL176C	0.416623	4.57403	2.43711	0.118495	0.451816
YKL064W	0.362891	6.42411	2.42929	0.119086	0.453155
YPL257W	0.9322	2.55617	2.42237	0.119614	0.454167
YPL181W	0.480375	4.28767	2.42158	0.119674	0.454167
YJR060W	0.459972	5.46048	2.41934	0.119845	0.454504
YPR122W	0.392595	5.34005	2.41804	0.119945	0.454504
YHR035W	0.812604	2.14366	2.41646	0.120066	0.454504
YOR168W	0.356221	8.49241	2.41611	0.120093	0.454504
YIL050W	0.497419	4.95633	2.41307	0.120327	0.454504
YPL212C	0.434497	5.92187	2.40363	0.121054	0.456948
YLR021W	0.557374	3.87795	2.39889	0.121421	0.457518
YOL044W	0.445652	4.62324	2.39854	0.121448	0.457518
YJR141W	0.827077	2.87208	2.39337	0.121851	0.457602
YER166W	0.318607	7.3193	2.39233	0.121931	0.457602
YLR301W	0.343069	7.66314	2.389	0.122192	0.457787
YDR170C	0.36608	7.54399	2.38723	0.12233	0.457787
YLR129W	0.381117	5.52871	2.38229	0.122718	0.458436
YLR181C	0.538209	3.90377	2.37972	0.122919	0.458504
YBR070C	0.440568	4.90633	2.37605	0.123208	0.458504
YBR008C	0.438197	7.04841	2.37446	0.123334	0.458504
YLR438C-A	0.497041	4.21005	2.37192	0.123535	0.458949
YNL154C	0.323057	6.6103	2.364	0.124163	0.460677
YKR058W	0.574819	4.72354	2.36043	0.124448	0.460768
YPR152C	0.566068	4.21926	2.34698	0.125526	0.462571
YOL043C	0.693865	2.74565	2.34574	0.125626	0.462571
YER104W	0.757356	3.53516	2.34432	0.125741	0.462571
YDL064W	0.357882	5.71201	2.34333	0.125821	0.462571
YEL070W	1.68964	0.524008	2.34205	0.125924	0.46265
YOR020C	0.397274	7.88003	2.33944	0.126135	0.462949
YGR122W	0.440678	4.51322	2.338	0.126251	0.462949
YPL158C	0.513164	4.57136	2.31689	0.127976	0.466799
YKR056W	0.415655	5.59592	2.31514	0.12812	0.466799
YNL232W	0.45619	5.50923	2.31424	0.128194	0.466799
YNL039W	0.597355	3.60985	2.31021	0.128527	0.46706
YLR227C	0.942644	2.20653	2.3049	0.128967	0.468043
YGR128C	0.421307	4.31945	2.29989	0.129383	0.468625
YBR267W	0.543375	4.57476	2.29928	0.129434	0.468625
YNR045W	0.454197	4.78206	2.29836	0.12951	0.468625
YCL056C	0.888437	2.21898	2.29605	0.129703	0.468625
YER002W	0.808039	2.59699	2.293	0.129958	0.468629
YNR066C	0.572412	3.83478	2.28376	0.130734	0.469928
YDR309C	0.480134	5.68731	2.27804	0.131218	0.470595
YOR035C	0.361707	5.66741	2.27762	0.131253	0.470595
YBR152W	1.76358	0.994442	2.27155	0.131768	0.47102
YAR002W	0.32746	5.35391	2.26763	0.132101	0.471388
YKL119C	0.531134	4.05616	2.26339	0.132464	0.471939
YGR280C	0.740169	2.39999	2.25557	0.133134	0.472402
YMR086W	0.353395	5.97231	2.24826	0.133765	0.473587
YOR046C	0.308346	6.23836	2.24546	0.134007	0.474147
YOR051C	0.356761	5.81088	2.24444	0.134095	0.474162
YDL208W	0.470707	6.41142	2.23827	0.134632	0.475761
YGR008C	0.464894	6.99732	2.23561	0.134864	0.476282
YPR144C	0.550876	5.58513	2.22996	0.135358	0.47743
YLR234W	0.436258	3.91454	2.22771	0.135555	0.477827
YPR104C	0.496289	4.04272	2.22121	0.136126	0.479429
YML023C	0.596312	4.31289	2.21379	0.136782	0.48008
YHR149C	0.476561	4.37319	2.20717	0.13737	0.481071
YBR065C	0.589266	4.09231	2.20592	0.137482	0.481071
YKL086W	0.758918	5.42732	2.19946	0.138059	0.48154
YMR061W	0.454634	5.22217	2.1984	0.138154	0.48154
YIL147C	0.385287	5.44408	2.19619	0.138352	0.48154
YLR077W	0.45339	5.31212	2.19469	0.138487	0.48154
YHR102W	0.365986	5.62027	2.19386	0.138562	0.48154
YCL026C-B	0.489248	6.91361	2.1884	0.139054	0.48154
YLR325C	0.383916	8.83495	2.18612	0.13926	0.48154
YER070W	0.467337	8.8207	2.18611	0.13926	0.48154
YER030W	1.09741	2.18776	2.18547	0.139319	0.48154
YIL047C	0.36312	9.33365	2.18432	0.139422	0.48154
YLR316C	0.672219	3.52723	2.17764	0.140029	0.482454
YLL002W	0.521313	4.62921	2.17156	0.140583	0.483481
YMR036C	0.549816	3.6387	2.16934	0.140787	0.483885
YLR383W	0.600395	3.53459	2.15727	0.141897	0.48684
YPL093W	0.362365	7.14105	2.15441	0.142161	0.48684
YPL066W	0.485271	4.73201	2.15215	0.14237	0.48684
YBR289W	0.491104	4.95057	2.14491	0.143043	0.487805
YLR082C	0.645569	3.37342	2.14426	0.143104	0.487805
YDR405W	0.435549	4.89107	2.14391	0.143137	0.487805
YGR081C	0.605442	3.09451	2.13791	0.143698	0.488832
YOR247W	1.16844	4.57263	2.13458	0.144009	0.489597
YCR006C	0.898257	3.14481	2.13211	0.144242	0.489832
YBR162W-A	0.376996	5.2027	2.11478	0.145883	0.493419
YER056C-A	0.353908	8.22107	2.11285	0.146067	0.493419
YNL166C	0.437512	4.62735	2.11229	0.14612	0.493419
YIL029C	0.728846	3.65034	2.11078	0.146264	0.493419
YER096W	0.631137	3.18681	2.11073	0.146269	0.493419
YOR290C	0.299881	6.24051	2.10931	0.146405	0.493509
YKL115C	2.06147	0.187489	2.10685	0.146641	0.493509
YKL071W	0.917234	4.92708	2.10128	0.147176	0.494879
YGR116W	0.354991	6.85677	2.10074	0.147228	0.494879
YKL061W	1.25695	1.52144	2.09858	0.147436	0.495284
YPR008W	0.316802	5.65875	2.09409	0.14787	0.496446
YHR071C-A	2.07841	0.220731	2.08739	0.148519	0.49833
YOR164C	0.421934	6.12444	2.08541	0.148713	0.498462
YGL072C	0.706755	2.94441	2.08517	0.148735	0.498462
YDR121W	0.418003	4.76217	2.0751	0.14972	0.500763
YKL092C	0.513779	4.63143	2.07457	0.149772	0.500763
YDR345C	0.500684	10.3308	2.06886	0.150334	0.501439
YAL013W	0.311707	5.8391	2.06382	0.150832	0.502164
YGL078C	0.402523	5.28716	2.06364	0.15085	0.502164
YDR381C-A	0.724771	3.27357	2.06306	0.150907	0.502164
YLR014C	0.604288	3.3781	2.0596	0.15125	0.503009
YOR270C	0.339315	9.07811	2.05653	0.151555	0.503608
YNR003C	0.40133	4.47302	2.05294	0.151913	0.504229
YIL044C	0.407624	5.27628	2.041	0.153109	0.505273
YHR161C	0.308022	7.31354	2.04047	0.153163	0.505273
YPL049C	0.375783	7.02076	2.04004	0.153205	0.505273
YNL110C	0.515994	3.54313	2.03504	0.15371	0.506418
YNR067C	0.344797	8.17419	2.03247	0.15397	0.506718
YGR172C	0.364511	6.33985	2.03148	0.15407	0.506718
YGR016W	0.979656	2.10204	2.02787	0.154437	0.507565
YKL078W	0.591052	4.2281	2.02718	0.154507	0.507565
YGL155W	0.417403	5.30387	2.01926	0.155315	0.50992
YIL009C-A	0.439246	4.52044	2.01519	0.155731	0.510694
YDR207C	0.432607	4.31951	2.00417	0.156867	0.512285
YDL136W	0.574081	5.61846	2.00344	0.156942	0.512285
YLR439W	0.541403	4.36814	1.99633	0.15768	0.512915
YDR191W	0.401191	4.53726	1.99384	0.15794	0.513463
YGL180W	0.507661	4.78316	1.98734	0.15862	0.514457
YLR437C-A	2.27726	-0.0533581	1.98691	0.158664	0.514457
YML105C	0.335925	5.56697	1.98667	0.15869	0.514457
YGL056C	0.45447	5.84623	1.98656	0.158701	0.514457
YGR177C	0.478194	4.91212	1.98172	0.159209	0.515565
YDR425W	0.517413	4.07093	1.9807	0.159317	0.515565
YHR159W	0.444439	4.52123	1.96764	0.160699	0.51846
YOR194C	0.550606	3.6152	1.96729	0.160736	0.51846
YER093C	0.436658	4.29156	1.96491	0.160989	0.51846
YNR071C	1.53308	1.11441	1.96446	0.161037	0.51846
YBR060C	0.343469	4.95955	1.95935	0.161583	0.519919
YLR284C	0.529012	3.8272	1.9511	0.162468	0.521757
YMR063W	0.740354	3.26559	1.95059	0.162524	0.521757
YIL126W	0.326226	6.41535	1.94658	0.162956	0.522248
YBR167C	0.719372	2.97625	1.94595	0.163024	0.522248
YLR423C	0.946587	1.99447	1.94574	0.163047	0.522248
YER087C-B	0.633873	4.86945	1.9425	0.163397	0.522483
YGL136C	0.570827	3.96453	1.93781	0.163907	0.523345
YGL079W	0.584945	3.7138	1.93699	0.163996	0.523345
YKR053C	0.619578	2.9546	1.93661	0.164038	0.523345
YOR376W-A	0.790798	3.09046	1.93472	0.164243	0.523405
YOR330C	0.349179	6.33938	1.93451	0.164265	0.523405
YNR007C	0.473448	4.56467	1.93075	0.164677	0.523955
YIL165C	0.412015	5.64311	1.92846	0.164927	0.524089
YGL063W	0.389785	5.12741	1.92357	0.165463	0.524496
YJR115W	0.632034	3.75029	1.92345	0.165477	0.524496
YDR131C	0.593305	2.89491	1.92315	0.165509	0.524496
YIL091C	0.664865	3.63945	1.92221	0.165613	0.52452
YGL032C	0.446583	6.35805	1.91955	0.165906	0.525151
YER059W	0.439436	4.16414	1.91832	0.166042	0.525259
YPR060C	0.358821	4.7447	1.91756	0.166126	0.525259
YEL055C	0.331033	5.64182	1.91553	0.16635	0.525675
YPL162C	0.413549	4.37347	1.90943	0.167027	0.526281
YAR008W	0.626979	2.93082	1.90927	0.167044	0.526281
YCR035C	0.489364	4.01574	1.90923	0.167049	0.526281
YOR169C	1.7054	0.273104	1.90779	0.167209	0.526281
YPL060W	0.463519	3.6167	1.90755	0.167235	0.526281
YPL012W	0.401674	5.78285	1.90321	0.16772	0.527346
YDR444W	0.397237	4.64789	1.90029	0.168046	0.527631
YJL208C	0.382749	4.6053	1.89992	0.168087	0.527631
YGR251W	1.04479	1.65202	1.89854	0.168241	0.52781
YNL134C	0.361489	9.36277	1.89234	0.168938	0.527988
YGL092W	0.290209	7.25915	1.88528	0.169736	0.529849
YMR083W	0.337848	9.49743	1.88382	0.1699	0.530071
YCR028C-A	0.458885	6.47177	1.87316	0.171113	0.532972
YMR310C	0.747702	4.17903	1.86963	0.171517	0.533347
YDL170W	0.391568	5.32403	1.86537	0.172006	0.534572
YMR042W	0.341513	4.88252	1.85704	0.172966	0.536601
YIL086C	1.34991	0.79027	1.85587	0.173103	0.536601
YLL034C	0.385458	4.87512	1.85419	0.173297	0.536601
YKL201C	0.383992	5.8523	1.85396	0.173324	0.536601
YIL149C	0.487938	4.52135	1.85001	0.173782	0.537724
YOR337W	0.32815	5.29835	1.84167	0.174756	0.539102
YPR101W	0.590367	2.7759	1.84054	0.174887	0.539102
YBL033C	0.319124	7.54289	1.83341	0.175726	0.539515
YHR085W	0.622448	3.73242	1.83215	0.175874	0.539515
YER101C	0.541466	4.32756	1.83202	0.175889	0.539515
YLR030W	1.25165	1.56799	1.82723	0.176455	0.540663
YKR007W	0.492204	4.84692	1.82627	0.176569	0.540719
YMR311C	0.44581	5.38857	1.82401	0.176837	0.541245
YOL150C	1.83304	0.482316	1.82211	0.177063	0.541405
YNL138W-A	0.590855	3.6366	1.82115	0.177177	0.541405
YNR006W	0.391591	5.72744	1.81965	0.177356	0.541484
YNL007C	0.346268	8.81369	1.81906	0.177425	0.541484
YKR063C	0.617945	3.12397	1.81663	0.177714	0.541875
YOR027W	0.295034	8.79984	1.81497	0.177913	0.54219
YBR123C	0.500602	3.81237	1.80931	0.178591	0.543083
YDR403W	1.13586	2.02806	1.8075	0.178808	0.543305
YJR056C	0.603873	3.75214	1.80233	0.179431	0.544171
YBR004C	0.359049	4.5858	1.79982	0.179735	0.544799
YKR035W-A	0.502955	3.86921	1.79539	0.180271	0.546071
YLR266C	0.460302	4.87031	1.79417	0.180418	0.546071
YJL218W	0.641352	2.52979	1.79396	0.180444	0.546071
YGL237C	0.389414	4.72258	1.79167	0.180723	0.546617
YLL033W	0.956208	1.65033	1.79009	0.180915	0.546617
YKL040C	0.321964	5.69799	1.78762	0.181216	0.547234
YBL031W	0.620486	2.53165	1.78492	0.181547	0.547741
YHL025W	0.32527	6.81365	1.78466	0.181578	0.547741
YIL140W	0.421932	5.89592	1.78363	0.181705	0.547831
YGL223C	0.502543	4.89931	1.77918	0.182251	0.548305
YCR047C	0.338694	5.65605	1.77785	0.182413	0.548387
YJR083C	0.859395	2.08138	1.77737	0.182472	0.548387
YPL202C	0.571609	3.35052	1.76874	0.183538	0.55042
YHR031C	0.414743	4.70913	1.76704	0.183749	0.550609
YLL060C	0.403765	6.25403	1.7653	0.183965	0.550609
YDR471W	0.347495	8.50237	1.76434	0.184084	0.550609
YLR063W	0.727288	2.11743	1.76432	0.184087	0.550609
YDL153C	0.549103	3.35383	1.76428	0.184091	0.550609
YDL184C	0.603979	9.58533	1.76352	0.184186	0.550609
YLR118C	0.39936	5.82643	1.76071	0.184536	0.551088
YNL043C	1.52472	0.758273	1.75988	0.184639	0.551088
YNL308C	0.477537	3.58794	1.74392	0.186643	0.556187
YDR379W	0.435153	4.22649	1.7427	0.186797	0.556352
YKL204W	0.393586	4.31822	1.73636	0.1876	0.558155
YMR305C	0.563382	8.02092	1.7245	0.189115	0.561541
YOR298C-A	0.445005	9.1406	1.72328	0.189271	0.561647
YDR014W-A	2.03826	-0.128882	1.72081	0.189589	0.562153
YKR036C	0.364472	4.55917	1.7197	0.189732	0.562153
YOR188W	0.388985	5.13431	1.71599	0.190211	0.56251
YDR540C	1.31683	1.45504	1.71539	0.190288	0.56251
YCL058W-A	1.18213	1.15927	1.71524	0.190307	0.56251
YLL025W	1.58287	0.750818	1.71484	0.190359	0.56251
YNL004W	0.347699	5.54796	1.7124	0.190675	0.562855
YDR068W	0.648489	2.5277	1.711	0.190856	0.563095
YHR072W-A	0.335848	6.89653	1.70536	0.191589	0.564962
YGL090W	1.02391	1.52266	1.69987	0.192306	0.56617
YNL088W	0.310208	5.53552	1.69813	0.192533	0.566268
YIR030C	1.72534	0.8689	1.6891	0.19372	0.566943
YHL031C	0.3785	5.23618	1.68667	0.194041	0.567158
YOL124C	0.527142	4.22809	1.68374	0.194429	0.567622
YBR090C	0.730193	2.74785	1.68319	0.194501	0.567622
YMR197C	0.441497	5.07016	1.67814	0.195172	0.568991
YMR029C	0.421192	4.92352	1.67561	0.195509	0.56968
YOR113W	0.405043	4.4983	1.67167	0.196035	0.569852
YGR009C	0.332149	5.15082	1.66975	0.196292	0.570197
YHR065C	0.327048	5.61819	1.66684	0.196683	0.570475
YMR215W	0.475693	8.09412	1.66483	0.196953	0.570941
YCL010C	0.379473	5.1957	1.66073	0.197505	0.57207
YER087W	0.394948	4.30509	1.66043	0.197545	0.57207
YJL005W	0.311397	7.43705	1.6565	0.198077	0.572859
YDL031W	0.351814	5.43047	1.65644	0.198085	0.572859
YDR213W	0.406478	4.47689	1.65616	0.198122	0.572859
YJL099W	0.393666	4.96385	1.65526	0.198245	0.572922
YJR089W	0.527076	3.24699	1.65416	0.198394	0.573058
YNR046W	0.578874	5.24094	1.6504	0.198905	0.574242
YOR121C	0.711442	2.60104	1.6489	0.199109	0.574537
YJL010C	0.332851	4.60651	1.64763	0.199281	0.57474
YGR028W	0.371672	5.3251	1.64312	0.199899	0.575787
YDR488C	0.312669	5.18632	1.64274	0.19995	0.575787
YHR169W	0.342318	5.62095	1.64149	0.200121	0.575986
YNL172W	0.357479	5.17954	1.6309	0.201579	0.579082
YDR409W	0.439906	4.21673	1.63019	0.201677	0.579082
YMR292W	0.44066	5.30244	1.63016	0.201681	0.579082
YJL082W	0.273583	6.78933	1.62974	0.201738	0.579082
YDR239C	0.427915	4.10063	1.62642	0.202199	0.579604
YPR010C	0.408097	9.3452	1.62349	0.202606	0.580181
YOR383C	0.538791	3.3508	1.62071	0.202993	0.580993
YMR097C	0.546579	3.38661	1.61653	0.203576	0.582369
YGR233C	0.399683	4.11853	1.61435	0.203882	0.582585
YPR007C	1.97836	0.0563778	1.61428	0.203892	0.582585
YBL068W	0.440217	5.74806	1.61378	0.203962	0.582585
YMR017W	1.67455	0.310482	1.60926	0.204596	0.583761
YGR279C	0.571375	9.19498	1.60864	0.204683	0.583761
YKR037C	0.471453	4.61683	1.60409	0.205324	0.584948
YPR025C	0.495068	4.11272	1.60348	0.20541	0.584948
YIL141W	1.57006	0.186617	1.60162	0.205673	0.585402
YDL047W	0.315158	6.32553	1.59826	0.20615	0.586167
YMR085W	0.537158	4.39167	1.59622	0.20644	0.586632
YBL026W	0.485846	5.09524	1.59565	0.206521	0.586632
YJL152W	1.54332	-0.120282	1.59167	0.207088	0.5877
YBL016W	0.33582	6.02927	1.59155	0.207105	0.5877
YDR524C	0.475169	4.01435	1.5892	0.207441	0.588061
YGR083C	0.486869	5.74368	1.587	0.207755	0.588658
YDL133C-A	0.589606	9.72638	1.58609	0.207886	0.588733
YOR032C	0.948057	1.69104	1.58368	0.208231	0.589414
YNL152W	0.393238	4.90859	1.57976	0.208796	0.590125
YBR082C	0.38658	7.96279	1.57849	0.208979	0.590347
YLR151C	0.717191	2.76264	1.57764	0.209101	0.590361
YFL023W	0.52451	3.00588	1.577	0.209193	0.590361
YJR147W	0.41811	5.22079	1.57545	0.209417	0.590699
YJL166W	0.670885	7.00588	1.57034	0.210158	0.591887
YDR054C	0.35913	5.15895	1.5701	0.210192	0.591887
YLL029W	0.274399	7.72428	1.56938	0.210296	0.591887
YPR082C	0.516747	3.3397	1.56893	0.210363	0.591887
YLR381W	0.396349	4.0896	1.56502	0.210932	0.593193
YHL015W	0.337963	10.0237	1.55903	0.211807	0.594714
YNL038W	0.398389	3.93158	1.55783	0.211983	0.594714
YGR285C	0.402799	9.3366	1.55772	0.211999	0.594714
YNL192W	0.269639	7.17488	1.55545	0.212333	0.595059
YCL051W	0.449548	4.81436	1.55	0.213136	0.595854
YNR049C	0.311097	4.73087	1.54739	0.213521	0.595854
YLR416C	2.75216	-0.19521	1.54735	0.213527	0.595854
YHR039C-A	0.399796	6.19679	1.54638	0.213671	0.595854
YPR179C	0.504466	3.66003	1.53925	0.21473	0.597919
YML094W	0.344706	4.11856	1.53728	0.215023	0.59844
YOR097C	0.512478	3.31634	1.5328	0.215693	0.600008
YDR384C	0.422184	6.58658	1.52813	0.216394	0.601661
YHR048W	0.403331	8.15702	1.52442	0.216951	0.602034
YHR150W	0.439005	4.13283	1.52391	0.217029	0.602034
YGL014W	0.334772	5.56842	1.52374	0.217055	0.602034
YPR105C	0.361341	5.42313	1.52109	0.217454	0.602034
YMR265C	0.373373	6.8236	1.52088	0.217487	0.602034
YMR176W	0.405353	4.49623	1.51836	0.217868	0.602497
YOR365C	1.78803	-0.0244794	1.51715	0.218051	0.602709
YBR206W	0.834522	3.50892	1.51557	0.218291	0.602835
YLR065C	0.306835	4.89268	1.51544	0.21831	0.602835
YKL203C	0.310979	6.39383	1.51322	0.218648	0.603296
YPR187W	0.294501	5.72592	1.51294	0.218691	0.603296
YIL154C	0.275922	7.19869	1.51125	0.218949	0.603301
YIL084C	0.514305	3.33582	1.51039	0.21908	0.603301
YJL203W	0.648042	2.68936	1.50448	0.219983	0.60432
YDR541C	0.417239	4.01113	1.50182	0.220392	0.60474
YNL271C	0.262545	5.97367	1.49213	0.221886	0.606615
YBR264C	0.397226	4.47477	1.49179	0.221939	0.606615
YHL035C	0.352503	5.12339	1.49033	0.222165	0.606615
YHR189W	0.496111	4.42772	1.48957	0.222283	0.606615
YGR071C	0.461694	3.71018	1.4893	0.222325	0.606615
YDL077C	0.381805	4.25906	1.48766	0.222579	0.606615
YBR257W	0.51675	2.63538	1.48673	0.222724	0.60662
YLR141W	0.418321	4.12491	1.48627	0.222796	0.60662
YOR287C	0.69168	2.03329	1.48108	0.223605	0.60826
YOR030W	0.380693	4.41546	1.48034	0.223721	0.60826
YJR067C	0.524122	2.89658	1.47571	0.224446	0.609428
YFR041C	0.559529	3.44632	1.47507	0.224548	0.609428
YPL039W	0.438563	3.72258	1.47484	0.224583	0.609428
YDR259C	0.813759	2.18982	1.47351	0.224793	0.609705
YFL013C	0.39139	4.16286	1.47115	0.225165	0.610128
YEL069C	1.54102	0.171824	1.47034	0.225291	0.610178
YOR326W	0.318678	6.54129	1.46535	0.22608	0.611206
YNL015W	0.297757	5.88986	1.46507	0.226124	0.611206
YGR015C	0.406446	4.30429	1.46319	0.226423	0.611484
YBR216C	0.350638	4.8285	1.4605	0.22685	0.612109
YNL030W	0.305419	6.82435	1.46014	0.226908	0.612109
YLR145W	0.672784	2.92896	1.45816	0.227223	0.612109
YOR064C	0.406316	3.53439	1.458	0.227249	0.612109
YIR014W	0.461551	3.51081	1.45764	0.227305	0.612109
YMR236W	0.355246	6.50571	1.45253	0.228123	0.613434
YML108W	0.709157	2.82259	1.45133	0.228315	0.613658
YKL156W	0.317242	7.29421	1.44879	0.228722	0.61446
YJL187C	0.423652	4.15289	1.44678	0.229046	0.614518
YIL087C	0.433699	5.94058	1.44636	0.229112	0.614518
YDR253C	0.814049	3.78797	1.44437	0.229434	0.614524
YDR449C	0.58921	3.02693	1.4442	0.22946	0.614524
YOR352W	0.336754	4.24662	1.4421	0.229799	0.614721
YDR256C	0.41109	5.10922	1.4401	0.230123	0.615295
YFR040W	0.308246	5.48018	1.43812	0.230444	0.615578
YKR050W	0.282269	6.23174	1.43442	0.231045	0.616592
YLR377C	1.55204	0.662009	1.43359	0.231179	0.61666
YIR015W	0.416434	3.63278	1.43054	0.231676	0.617402
YLR146C	0.296563	5.17483	1.42825	0.232051	0.618109
YLL032C	0.522804	3.97561	1.42615	0.232394	0.618142
YBR079C	0.322194	7.78615	1.42337	0.23285	0.618142
YJL126W	0.351901	5.01853	1.4224	0.233009	0.618142
YKR071C	0.291101	6.30137	1.42216	0.233049	0.618142
YFR048W	0.364379	4.49221	1.4207	0.233288	0.618486
YDR179C	1.07272	0.804263	1.41644	0.233991	0.619284
YBR031W	0.397209	9.96237	1.41622	0.234027	0.619284
YLR457C	0.927894	1.61283	1.41092	0.234903	0.62073
YBR198C	0.261071	6.146	1.40938	0.235159	0.620824
YOL054W	0.55377	3.15608	1.40833	0.235334	0.620996
YPL037C	0.279355	8.19994	1.40733	0.235499	0.621142
YDR532C	0.832937	2.03415	1.40448	0.235975	0.621849
YKR072C	0.49063	4.98972	1.4044	0.235988	0.621849
YAL051W	0.308278	4.78343	1.40254	0.236299	0.622053
YDR313C	0.457054	4.08349	1.40201	0.236388	0.622053
YDR265W	0.52471	5.43334	1.39423	0.237692	0.623223
YOR369C	0.32488	11.5133	1.39378	0.237767	0.623223
YDR457W	0.30078	8.0278	1.39363	0.237793	0.623223
YIL078W	0.308202	9.76596	1.39339	0.237833	0.623223
YLR128W	0.413368	3.56023	1.39191	0.238082	0.623586
YKR042W	0.577262	9.50077	1.38889	0.238592	0.623723
YFL050C	0.590323	3.37959	1.38813	0.238721	0.623723
YBR092C	0.298582	7.85599	1.38808	0.238729	0.623723
YNL022C	0.396391	5.23979	1.38531	0.239199	0.624194
YDL043C	0.550112	3.1633	1.38456	0.239326	0.624238
YNL118C	0.315491	5.57991	1.38052	0.240012	0.624872
YMR285C	0.311269	4.98724	1.37825	0.2404	0.62505
YOR346W	0.470074	3.51456	1.37817	0.240412	0.62505
YHL022C	1.60018	0.533771	1.3762	0.240749	0.625564
YJL077W-A	0.878659	2.75292	1.37504	0.240947	0.625564
YMR185W	0.467438	3.3717	1.37412	0.241105	0.625564
YDR152W	0.296863	5.02451	1.37064	0.241702	0.626069
YPL151C	0.351513	4.85169	1.3706	0.241708	0.626069
YPR173C	0.366494	5.86145	1.36852	0.242067	0.626468
YCL058C	0.66868	2.65574	1.36692	0.242342	0.626706
YMR227C	0.613417	2.55238	1.36185	0.243216	0.627449
YER019C-A	0.248492	7.9855	1.35771	0.243934	0.62823
YPL255W	0.751124	2.1647	1.3575	0.243972	0.62823
YHR138C	0.363866	5.1137	1.35329	0.244704	0.628935
YIR003W	0.26621	5.69106	1.34815	0.245602	0.630415
YNL199C	0.470423	4.15617	1.34712	0.245781	0.630531
YLR238W	0.405682	3.4875	1.34351	0.246415	0.631641
YPR168W	0.593149	2.80844	1.34221	0.246645	0.631658
YOR100C	0.491716	3.64887	1.33881	0.247245	0.632619
YLL061W	0.385161	9.05435	1.33613	0.247717	0.633153
YIL077C	0.265201	6.12146	1.335	0.247918	0.633153
YAL019W	0.297911	5.53032	1.33386	0.24812	0.633153
YOR153W	0.291985	10.6465	1.33382	0.248126	0.633153
YLR185W	0.412099	9.32799	1.33248	0.248364	0.633474
YNL145W	0.51378	7.32277	1.32913	0.24896	0.633734
YJL158C	0.456023	7.83744	1.32875	0.249027	0.633734
YDR045C	0.581233	3.3522	1.32706	0.24933	0.634004
YLL026W	0.305308	10.5856	1.32627	0.24947	0.634004
YGL049C	0.30778	5.34903	1.32402	0.249872	0.63417
YLR045C	0.277093	5.17422	1.32056	0.250492	0.635173
YGR220C	0.269791	5.32684	1.31597	0.251316	0.636544
YOR083W	0.325509	5.58675	1.31567	0.251371	0.636544
YLR461W	2.08044	0.0797455	1.31492	0.251505	0.636598
YCL004W	0.461334	3.0122	1.31154	0.252117	0.637786
YKL191W	0.317678	7.5347	1.31107	0.252201	0.637786
YJL080C	0.295016	8.60882	1.30984	0.252423	0.638063
YFR029W	0.328582	4.62682	1.30853	0.252661	0.638224
YMR034C	0.43847	4.24727	1.30824	0.252713	0.638224
YHR120W	0.551578	3.025	1.30571	0.253173	0.638408
YOR223W	0.263802	5.76288	1.30348	0.253579	0.638702
YJL207C	0.355132	5.76667	1.30175	0.253894	0.638702
YPL038W	0.494027	3.58582	1.30106	0.254019	0.638702
YNR068C	0.972345	2.02262	1.30066	0.254092	0.638702
YML095C	0.604162	3.16593	1.29996	0.25422	0.638702
YKL168C	0.300807	5.4225	1.29836	0.254513	0.638702
YNL093W	0.761526	2.15504	1.29835	0.254514	0.638702
YKL054C	0.330558	6.56902	1.29657	0.254841	0.639027
YNR047W	0.295866	6.57013	1.29021	0.256009	0.639599
YIL019W	0.740939	2.65279	1.28959	0.256124	0.639599
YKR104W	1.97299	0.292421	1.2891	0.256213	0.639599
YCR024C-A	0.396405	7.89911	1.28893	0.256246	0.639599
YLL055W	0.310234	7.20738	1.28304	0.257334	0.641009
YPR111W	0.493999	3.31332	1.28187	0.257552	0.64126
YDR189W	0.259881	6.43659	1.28127	0.257662	0.64126
YBL052C	0.489218	3.19865	1.27951	0.25799	0.64151
YBR107C	0.391558	3.76906	1.27433	0.258957	0.643279
YOL081W	0.283362	7.51306	1.27386	0.259043	0.643279
YNL322C	0.434241	8.24804	1.2723	0.259335	0.643358
YGR001C	0.310316	5.43589	1.27039	0.259693	0.643358
YJL197W	0.238088	5.7283	1.26766	0.260207	0.643622
YBR040W	0.836566	1.8132	1.26654	0.260418	0.643815
YMR003W	0.556185	2.7532	1.26552	0.260608	0.643815
YGL166W	0.290822	5.781	1.26542	0.260627	0.643815
YNR023W	0.287609	4.479	1.2609	0.26148	0.644887
YPR162C	0.410042	4.12333	1.25853	0.26193	0.645484
YIL159W	0.604499	3.20054	1.25822	0.261989	0.645484
YMR192W	0.40745	3.24172	1.25639	0.262336	0.645824
YMR168C	0.392813	3.74196	1.2505	0.263458	0.647691
YCL047C	0.399203	4.67186	1.24982	0.263587	0.647728
YCL036W	0.298161	5.67865	1.24791	0.263953	0.648344
YLR380W	0.451106	6.68003	1.2462	0.264279	0.648597
YGR224W	1.29147	1.20224	1.24617	0.264286	0.648597
YGR091W	0.496507	3.42653	1.24534	0.264445	0.648705
YML061C	0.3943	3.80626	1.24215	0.265057	0.64936
YKR011C	0.351602	5.28805	1.24056	0.265364	0.64983
YGL075C	0.65087	2.65451	1.23947	0.265572	0.650059
YDL130W	0.268832	8.44242	1.23775	0.265905	0.65031
YDL044C	0.528254	2.5802	1.23214	0.266991	0.651273
YOL038C-A	1.51199	0.225109	1.23135	0.267144	0.651273
YDR501W	0.696141	2.92861	1.23104	0.267206	0.651273
YPR169W	0.353461	5.23199	1.22896	0.267609	0.651874
YHR119W	0.410974	4.75312	1.2285	0.267699	0.651874
YIL066C	0.478226	3.68684	1.22697	0.267996	0.651887
YPR180W	0.310607	4.98734	1.22451	0.268477	0.652106
YPL138C	0.362816	3.8973	1.22307	0.268759	0.652106
YLR016C	0.321182	5.39504	1.22307	0.26876	0.652106
YPR183W	0.473595	7.75189	1.22276	0.26882	0.652106
YDR228C	0.449244	3.65171	1.22085	0.269194	0.652351
YER051W	0.376914	4.13506	1.21923	0.269512	0.652351
YOR257W	0.79998	2.51371	1.2182	0.269713	0.652351
YMR009W	0.267539	6.09375	1.21775	0.269802	0.652351
YOR304W	0.421738	4.6422	1.21735	0.269882	0.652351
YER114C	0.270961	5.7652	1.21648	0.270053	0.652351
YOR143C	0.423471	3.8603	1.2157	0.270205	0.652351
YDL060W	0.381731	5.05948	1.21151	0.271033	0.653951
YPL018W	0.572797	2.88417	1.21114	0.271107	0.653951
YMR047C	0.282627	8.00883	1.21059	0.271215	0.653951
YLR127C	0.48099	3.38415	1.20987	0.271358	0.654015
YJR097W	0.935536	1.17351	1.20787	0.271754	0.654412
YGR045C	0.475788	2.95974	1.20567	0.272192	0.655042
YKR103W	0.624631	1.92483	1.20433	0.272458	0.655042
YDR510W	0.431219	5.66396	1.20422	0.27248	0.655042
YDL187C	1.08201	1.06321	1.2009	0.273142	0.655796
YFR032C-A	0.332548	8.39757	1.19839	0.273643	0.656358
YDL166C	0.343608	4.489	1.19783	0.273757	0.656358
YDL067C	0.28314	6.35883	1.19625	0.274073	0.656358
YNL082W	0.492134	3.36717	1.19518	0.274288	0.656593
YDR254W	0.52165	3.60924	1.19209	0.274909	0.657569
YMR048W	0.311195	4.14547	1.18968	0.275395	0.657924
YOR054C	0.257993	5.54289	1.18767	0.275799	0.657924
YIL047C-A	1.8545	0.0424251	1.18728	0.275879	0.657924
YIL046W	0.296483	8.25323	1.18673	0.275989	0.657924
YNL252C	0.405143	3.88039	1.18596	0.276145	0.657924
YPL223C	1.18665	1.37565	1.18241	0.276866	0.658577
YKR101W	0.616416	3.12282	1.17459	0.27846	0.660976
YLR212C	0.333591	4.72065	1.17217	0.278956	0.661598
YJR132W	0.338896	6.23059	1.17095	0.279207	0.661855
YDL111C	0.265831	5.93612	1.16536	0.280357	0.663528
YNL204C	1.15875	0.875279	1.16424	0.280589	0.663598
YPR116W	0.4566	3.35022	1.16351	0.28074	0.663598
YOR116C	0.272884	7.2428	1.16195	0.281061	0.66408
YKL173W	0.284141	4.80917	1.16137	0.281181	0.664086
YDR382W	0.277323	9.2987	1.15499	0.282508	0.666105
YPL183C	0.370646	5.82703	1.15212	0.283105	0.667235
YKL017C	0.326712	3.87932	1.14987	0.283576	0.668065
YNL006W	0.355097	7.64901	1.1472	0.284136	0.668465
YGL059W	0.352627	4.66841	1.1472	0.284136	0.668465
YER065C	0.326051	4.58389	1.14624	0.284337	0.668465
YNL276C	0.654798	2.26337	1.14429	0.284748	0.669152
YKR055W	0.413727	4.04383	1.13915	0.285832	0.670488
YHR004C	0.262843	5.46182	1.13872	0.285923	0.670488
YBL104C	0.260879	5.19421	1.13706	0.286274	0.670488
YIR011C	0.248095	5.94663	1.13665	0.286362	0.670488
YFR038W	0.324773	4.67544	1.13177	0.287397	0.671245
YGL257C	0.371798	4.81445	1.13097	0.287569	0.671245
YGR025W	0.7541	1.63495	1.13016	0.28774	0.671245
YPL194W	0.473711	2.89308	1.12914	0.287958	0.671245
YDR033W	0.351725	10.8011	1.12902	0.287984	0.671245
YNL297C	0.212973	6.51258	1.12831	0.288135	0.671245
YLR245C	0.344023	4.51347	1.1233	0.28921	0.672365
YDR496C	0.392395	4.31274	1.12329	0.289211	0.672365
YER007C-A	0.255765	5.53394	1.12032	0.289849	0.673205
YER172C	0.30167	5.82423	1.11884	0.290168	0.673299
YJR043C	0.446588	2.85113	1.11697	0.290572	0.673745
YHR010W	0.316969	9.24953	1.11666	0.29064	0.673745
YGR020C	0.310286	7.61446	1.10917	0.292262	0.675788
YMR144W	0.612449	2.45929	1.10828	0.292456	0.675788
YNL182C	0.328724	4.1511	1.10675	0.292789	0.676229
YOL149W	0.338239	4.11965	1.10568	0.293023	0.676492
YGR166W	0.350744	3.87855	1.10278	0.293657	0.677315
YKR081C	0.38685	4.309	1.1019	0.29385	0.677315
YGR011W	1.29729	0.286456	1.09734	0.29485	0.678533
YNL031C	0.292826	9.55527	1.09726	0.294868	0.678533
YDR229W	0.361535	5.01171	1.094	0.295587	0.679356
YGL106W	0.270035	6.6437	1.09106	0.296236	0.680299
YDR484W	0.388707	3.67849	1.09105	0.296238	0.680299
YHR215W	0.896797	1.59715	1.08953	0.296576	0.680798
YJL127C-B	0.659478	5.05856	1.08746	0.297035	0.681298
YDL065C	0.533566	3.03568	1.08279	0.298074	0.682745
YER183C	0.322893	5.40035	1.08157	0.298346	0.682745
YDR002W	0.252685	8.21612	1.08072	0.298536	0.682745
YDR332W	0.410273	3.76191	1.08032	0.298627	0.682745
YMR072W	0.242604	5.71239	1.07995	0.29871	0.682745
YCR086W	0.569193	2.7405	1.07956	0.298796	0.682745
YLR226W	0.470023	3.03877	1.07867	0.298996	0.682745
YFL017C	0.359263	4.93988	1.075	0.29982	0.684074
YKL160W	0.260528	5.42192	1.07257	0.300366	0.684491
YDR038C	0.37745	3.75419	1.06973	0.301007	0.685673
YDL001W	0.426252	3.73847	1.06851	0.301281	0.686018
YBL067C	0.340583	5.13358	1.06582	0.301892	0.686581
YPR005C	0.573954	2.95206	1.06503	0.302071	0.686679
YGL151W	0.263993	4.98203	1.06456	0.302178	0.686679
YBR018C	0.658437	2.05156	1.06071	0.303054	0.688392
YAL010C	0.363555	4.34383	1.05861	0.303532	0.689201
YNR044W	0.428033	5.67307	1.05539	0.304268	0.690318
YKL133C	0.479631	3.16642	1.05331	0.304746	0.691028
YNL091W	0.237873	6.03428	1.04677	0.306253	0.692992
YBR230W-A	0.41714	3.39378	1.04603	0.306424	0.692992
YOR076C	0.389227	3.75113	1.04362	0.306981	0.693308
YFR031C	0.442165	3.65234	1.04275	0.307182	0.693308
YJR014W	0.28492	5.29452	1.042	0.307356	0.693423
YGL174W	0.624684	2.18946	1.0412	0.307543	0.693569
YJR012C	0.599199	2.745	1.03978	0.307872	0.693756
YLR110C	0.538268	11.8828	1.03693	0.308536	0.694523
YDR539W	0.231007	6.37953	1.03471	0.309056	0.694708
YOR089C	0.28106	5.20757	1.03443	0.30912	0.694708
YER001W	0.230317	6.28469	1.03165	0.309773	0.694708
YLR401C	0.239063	5.87521	1.03123	0.309871	0.694708
YCL048W	1.30582	0.552114	1.02937	0.310307	0.694708
YOR204W	0.260297	10.8099	1.02781	0.310674	0.694708
YOL077W-A	0.426171	4.96027	1.02743	0.310762	0.694708
YDR282C	0.484791	3.17253	1.02299	0.311811	0.695402
YLR112W	0.47718	3.41689	1.02291	0.311829	0.695402
YPL103C	0.285145	4.85131	1.02109	0.312261	0.695402
YPL178W	0.440965	4.06102	1.02013	0.312489	0.695402
YJL201W	0.317832	4.19275	1.01877	0.31281	0.695402
YHR128W	0.298413	7.68735	1.01812	0.312965	0.695402
YDR424C	0.334773	4.72276	1.01675	0.313291	0.695402
YJL094C	0.23627	6.17575	1.0158	0.313516	0.695402
YKL048C	0.476614	3.1546	1.01577	0.313524	0.695402
YPL186C	0.456455	3.50072	1.01528	0.31364	0.695402
YMR026C	0.272314	4.6301	1.01513	0.313677	0.695402
YOL148C	0.281599	4.87791	1.01421	0.313897	0.695402
YBL061C	0.280265	4.68987	1.013	0.314185	0.695493
YJL168C	0.374982	4.14765	1.01031	0.314828	0.696098
YML114C	0.328356	5.43011	1.00815	0.315347	0.696242
YKL024C	0.202529	6.5607	1.00792	0.315401	0.696242
YJR021C	0.317764	4.22868	1.00663	0.315711	0.696413
YCR032W	0.413568	4.61574	1.00385	0.31638	0.697344
YDR367W	0.268061	5.63259	1.00222	0.316774	0.697384
YDR124W	0.493088	2.87274	1.00096	0.317079	0.697384
YER074W-A	0.305794	4.9727	1.00094	0.317083	0.697384
YOR098C	0.208317	6.84496	0.999172	0.317511	0.697384
YAL012W	0.413228	10.693	0.998802	0.317601	0.697384
YGL073W	0.332211	4.88896	0.998373	0.317705	0.697384
YGR208W	0.219249	5.84502	0.997825	0.317837	0.697384
YPR080W	0.380856	9.81516	0.997468	0.317924	0.697384
YJL151C	0.318459	8.03578	0.996168	0.318239	0.697384
YIL158W	0.355281	4.4789	0.995862	0.318314	0.697384
YBR193C	0.281015	4.46919	0.995446	0.318415	0.697384
YMR016C	0.32561	4.51991	0.993626	0.318858	0.697632
YAL034W-A	0.647121	1.85098	0.990494	0.319622	0.698227
YIL164C	0.268083	6.06166	0.990484	0.319624	0.698227
YMR299C	0.361541	4.3855	0.989917	0.319763	0.69826
YML038C	0.207892	5.8049	0.988079	0.320212	0.698701
YIL008W	0.520543	3.31233	0.986361	0.320634	0.699306
YDR420W	0.231727	5.01599	0.984769	0.321024	0.699392
YBR164C	0.282781	5.49369	0.984042	0.321203	0.699511
YER158C	0.308686	5.10546	0.980145	0.322163	0.700883
YLR193C	0.371564	3.74988	0.979974	0.322205	0.700883
YER186C	0.362331	5.31834	0.978474	0.322576	0.701419
YHL012W	1.16274	0.915436	0.976798	0.322991	0.701573
YDR336W	0.516312	2.95085	0.976287	0.323117	0.701573
YMR019W	0.318274	4.46857	0.975071	0.323419	0.701573
YBR213W	0.350377	7.29821	0.97465	0.323523	0.701573
YKL022C	0.248728	4.99158	0.974567	0.323544	0.701573
YPR093C	0.25703	5.69768	0.973043	0.323922	0.701573
YGL199C	0.662604	1.88143	0.972733	0.324	0.701573
YPR073C	0.296465	4.68818	0.972678	0.324013	0.701573
YBL018C	0.352806	3.3063	0.972007	0.32418	0.701666
YBR077C	0.248241	5.68292	0.9713	0.324356	0.701778
YNL025C	0.393585	3.35374	0.970413	0.324577	0.701899
YJL095W	0.257119	4.77521	0.968542	0.325044	0.70219
YMR156C	0.38287	3.23582	0.965345	0.325844	0.703648
YPL185W	0.769712	1.76945	0.95993	0.327205	0.705572
YDL161W	0.292865	4.20137	0.956216	0.328142	0.70672
YLR283W	0.302175	4.03134	0.950761	0.329526	0.708911
YJL154C	0.208868	6.3169	0.949871	0.329752	0.708911
YGR163W	0.273953	4.70488	0.94729	0.33041	0.709709
YEL026W	0.422803	5.96545	0.944094	0.331227	0.710384
YKL084W	0.641157	2.8275	0.942959	0.331518	0.710555
YCR072C	0.299928	6.0435	0.940576	0.33213	0.7107
YGR206W	0.40239	4.03012	0.939023	0.332529	0.710994
YMR316C-B	0.740085	1.59467	0.938574	0.332645	0.710994
YJL127C	0.447682	3.75958	0.937002	0.33305	0.711591
YOR034C-A	0.715482	1.69017	0.930862	0.334639	0.713453
YLR363W-A	0.352078	3.29912	0.927594	0.335489	0.713453
YGL189C	0.26604	10.7327	0.927405	0.335538	0.713453
YJR011C	0.383807	3.48939	0.927089	0.335621	0.713453
YBR172C	0.262555	4.83264	0.926046	0.335892	0.713453
YKL097C	1.34692	0.0525017	0.925367	0.33607	0.713453
YDL241W	0.365288	3.00535	0.924227	0.336368	0.713609
YLR451W	0.290922	4.18275	0.924119	0.336396	0.713609
YGR264C	0.241719	7.98251	0.922543	0.336808	0.714024
YOL144W	0.432679	2.61608	0.92103	0.337205	0.714519
YGR186W	0.201322	6.21822	0.920402	0.337369	0.714601
YOR045W	0.277013	5.98338	0.916382	0.338427	0.716031
YAL031C	0.285181	5.64542	0.915921	0.338548	0.716031
YJL125C	0.40026	3.78849	0.915828	0.338573	0.716031
YOR342C	0.306177	3.85391	0.915427	0.338679	0.716031
YNL206C	0.520287	4.10491	0.912964	0.339329	0.717137
YDR511W	0.290796	4.49737	0.912233	0.339523	0.717278
YML101C	0.290996	4.97462	0.910727	0.339922	0.717398
YOR093C	0.274442	4.49508	0.908305	0.340565	0.717398
YER035W	0.218038	6.81716	0.907966	0.340655	0.717398
YDR314C	0.532194	3.04179	0.907947	0.34066	0.717398
YBL095W	0.320911	5.3168	0.906334	0.341089	0.717398
YDL243C	0.430466	5.14446	0.905466	0.34132	0.717398
YOL023W	0.372592	3.20394	0.904361	0.341615	0.717431
YOR318C	0.811486	1.19443	0.90331	0.341896	0.71746
YBR012C	0.880362	0.618468	0.902389	0.342142	0.71771
YNL250W	0.41044	3.66826	0.900763	0.342577	0.718356
YPL042C	0.226274	5.62825	0.897452	0.343466	0.719364
YJR134C	0.365621	3.77191	0.895857	0.343895	0.719783
YBL010C	0.416845	2.96385	0.893332	0.344576	0.719882
YLR265C	0.566385	2.24842	0.892577	0.34478	0.719882
YDL207W	0.287768	3.96793	0.890639	0.345304	0.719882
YLR329W	1.02743	0.348707	0.890141	0.345439	0.719882
YOR328W	0.237556	6.00095	0.888776	0.345809	0.719882
YDR535C	0.969908	0.882527	0.887633	0.346119	0.719882
YGL133W	0.317081	4.33117	0.887201	0.346237	0.719882
YLR015W	0.359234	3.04103	0.886108	0.346534	0.719946
YBR191W	0.319804	9.4254	0.885672	0.346653	0.719946
YKL055C	0.326316	3.83712	0.885115	0.346804	0.719946
YJR155W	0.526725	3.26769	0.88335	0.347286	0.719946
YNL327W	0.385685	8.60454	0.881928	0.347674	0.719946
YLR425W	0.357903	4.04086	0.881626	0.347757	0.719946
YOR191W	0.370855	4.79039	0.880696	0.348011	0.719946
YMR126C	0.328853	3.88333	0.880156	0.348159	0.719946
YDR297W	0.237004	7.40802	0.879613	0.348308	0.719946
YJR006W	0.251928	4.87667	0.878195	0.348696	0.720422
YKR029C	0.346125	3.76897	0.874483	0.349717	0.721311
YMR131C	0.232321	7.65779	0.872632	0.350228	0.721669
YJL129C	0.282971	4.92607	0.87194	0.350419	0.721669
YNL222W	0.333636	3.55602	0.87072	0.350756	0.7221
YLL022C	0.249706	5.53802	0.868568	0.351352	0.722618
YOR350C	0.328843	4.27725	0.867522	0.351642	0.72287
YGL080W	0.286438	5.0213	0.866068	0.352046	0.723437
YPL024W	0.388875	3.99901	0.865304	0.352259	0.723456
YGL043W	0.248557	5.22803	0.865114	0.352312	0.723456
YAL047C	0.488428	2.59351	0.862903	0.352928	0.724194
YJR031C	0.271942	4.92711	0.860753	0.353528	0.725163
YMR055C	0.373044	3.57439	0.85914	0.353979	0.725537
YMR028W	0.38427	3.51463	0.858724	0.354096	0.725537
YER068W	0.324908	5.94713	0.857607	0.354409	0.725584
YGL194C	0.259915	5.03125	0.857268	0.354504	0.725584
YNL098C	0.22865	7.45703	0.855629	0.354965	0.726263
YOR034C	0.223693	5.39497	0.854208	0.355365	0.726818
YNL143C	0.981333	0.613413	0.852048	0.355974	0.727581
YGR058W	0.518558	3.46316	0.848431	0.356997	0.727928
YDR458C	0.372298	3.63866	0.848001	0.357118	0.727928
YKL032C	0.417995	3.91988	0.844902	0.357999	0.727928
YLR357W	0.213665	5.37124	0.844623	0.358078	0.727928
YDR098C	0.291382	6.6454	0.844523	0.358106	0.727928
YLR435W	0.382167	3.42341	0.844522	0.358107	0.727928
YLR010C	0.461744	2.73375	0.844196	0.358199	0.727928
YMR146C	0.233387	7.88704	0.842625	0.358647	0.727928
YBR295W	0.230342	5.67449	0.842065	0.358807	0.727928
YNL012W	0.562273	2.49819	0.840724	0.35919	0.728049
YMR273C	0.332388	4.17652	0.83964	0.3595	0.728416
YLL059C	0.742089	1.98655	0.83893	0.359703	0.728566
YDL042C	0.269049	4.85585	0.837268	0.360179	0.729008
YMR167W	0.32968	4.11116	0.835815	0.360596	0.729329
YKL004W	0.378414	7.41222	0.833142	0.361366	0.730101
YBR182C	0.262008	3.89838	0.832087	0.36167	0.730193
YBL054W	0.370467	3.84789	0.830772	0.362049	0.730698
YDL183C	0.366386	3.42798	0.828899	0.362591	0.731479
YMR279C	1.20391	-0.0306216	0.828538	0.362696	0.731479
YIR026C	0.31905	5.04356	0.824199	0.363955	0.732526
YDR462W	0.308641	4.99542	0.823912	0.364039	0.732526
YOR353C	0.248383	4.41069	0.823397	0.364189	0.732526
YJL131C	0.468526	3.07379	0.819079	0.36545	0.732647
YKL021C	0.232425	4.86139	0.818944	0.365489	0.732647
YCR057C	0.20621	6.43164	0.818757	0.365544	0.732647
YPL047W	0.350686	4.24248	0.818735	0.36555	0.732647
YJR135W-A	0.261158	4.8238	0.818657	0.365573	0.732647
YLR066W	0.294925	5.82656	0.818593	0.365592	0.732647
YLR007W	0.29227	4.31047	0.818531	0.36561	0.732647
YDL071C	1.39251	-0.00234114	0.817616	0.365878	0.732664
YFL056C	0.382613	4.61138	0.816513	0.366202	0.733053
YBR153W	0.373845	4.07078	0.815344	0.366545	0.733177
YHR080C	0.217953	5.27057	0.813614	0.367054	0.733212
YPL191C	0.517263	2.97697	0.811472	0.367686	0.733423
YIL013C	0.442094	3.88537	0.810697	0.367914	0.733618
YBR190W	1.3781	-0.221057	0.807651	0.368816	0.734726
YOR149C	0.412279	4.28054	0.803715	0.369985	0.735153
YEL056W	0.225493	5.83198	0.80323	0.370129	0.735181
YBL071W-A	0.415562	3.081	0.800605	0.370912	0.735975
YOL094C	0.25878	5.15029	0.797616	0.371807	0.737217
YGR195W	0.202553	5.61118	0.794941	0.37261	0.737765
YLR330W	0.262193	6.06181	0.793946	0.372909	0.737765
YBR131W	0.326083	3.65227	0.793652	0.372998	0.737765
YBR171W	0.224262	5.39871	0.791367	0.373687	0.738441
YER040W	0.311611	4.16482	0.791146	0.373754	0.738441
YNL087W	0.207687	6.79042	0.789175	0.37435	0.738628
YJL006C	0.365881	3.28722	0.787981	0.374711	0.738825
YKR064W	0.367762	3.21087	0.781675	0.376629	0.74072
YDR464W	0.241377	4.59335	0.780292	0.377052	0.741098
YMR023C	0.430158	3.43074	0.779515	0.377289	0.741098
YKL038W	0.179225	5.9836	0.778433	0.377621	0.741098
YJR019C	0.201595	6.46809	0.777314	0.377964	0.741098
YNL111C	0.313124	3.77754	0.775856	0.378411	0.741486
YAL026C	0.205646	6.50084	0.775396	0.378553	0.741486
YMR212C	0.262392	5.33224	0.775307	0.37858	0.741486
YDL061C	0.445538	8.04963	0.774272	0.378899	0.741644
YJR054W	0.441238	2.86755	0.77002	0.380211	0.74383
YLR170C	0.303128	4.08478	0.769799	0.380279	0.74383
YPR141C	0.546981	2.64548	0.768165	0.380785	0.744091
YLR313C	0.364143	2.72688	0.766791	0.381212	0.744622
YCL035C	0.248626	6.68313	0.762553	0.382531	0.745651
YGR223C	0.24781	4.87556	0.760261	0.383247	0.746532
YDR538W	0.289411	4.68315	0.759833	0.383381	0.746535
YDL059C	0.372365	5.22197	0.75827	0.38387	0.746716
YAL036C	0.235656	6.47407	0.75618	0.384526	0.747335
YGL120C	0.263395	7.46986	0.755741	0.384665	0.747335
YLL038C	0.288799	5.48858	0.75516	0.384848	0.747335
YJL055W	0.237579	6.23824	0.75472	0.384986	0.747335
YPL156C	0.546879	1.992	0.754259	0.385131	0.747335
YJR003C	0.472086	3.42597	0.75402	0.385207	0.747335
YOL034W	0.312657	3.36856	0.75347	0.38538	0.747335
YGR176W	1.08071	0.434883	0.751684	0.385944	0.747431
YGL006W	0.267103	6.0331	0.750625	0.386278	0.747431
YHL039W	0.222238	5.69572	0.749912	0.386504	0.747431
YMR216C	0.185873	6.46353	0.749781	0.386546	0.747431
YOR389W	0.48655	1.86425	0.749545	0.38662	0.747431
YDL220C	0.221274	4.25698	0.748078	0.387085	0.748074
YNL147W	0.468409	4.45492	0.746488	0.38759	0.748485
YBR297W	0.355607	3.46368	0.746252	0.387666	0.748485
YHL023C	0.29207	4.1542	0.745276	0.387976	0.748485
YOR355W	0.246316	5.6811	0.745066	0.388043	0.748485
YOR281C	0.380757	3.70584	0.744672	0.388168	0.748485
YJL102W	0.232978	4.48973	0.742717	0.388792	0.74932
YHR094C	0.299171	9.40467	0.742054	0.389004	0.749472
YGL087C	0.246964	4.94593	0.740482	0.389507	0.750185
YOR344C	0.240794	5.79	0.738867	0.390024	0.750382
YOR049C	0.632141	2.33002	0.737752	0.390382	0.750382
YHR165C	0.217808	6.85007	0.736641	0.390739	0.750382
YER029C	0.295741	3.5946	0.736448	0.390801	0.750382
YNL076W	0.25858	4.14468	0.735022	0.39126	0.750726
YKL096W-A	0.397602	9.11876	0.734824	0.391324	0.750726
YDL094C	1.59222	-0.0862669	0.731475	0.392406	0.751867
YDR012W	0.345459	8.83486	0.731152	0.39251	0.751867
YDR006C	0.184384	5.92048	0.728919	0.393234	0.752211
YMR170C	0.268013	4.6499	0.72748	0.393701	0.752211
YNL316C	0.2648	4.41615	0.727144	0.39381	0.752211
YOL125W	0.252568	5.50296	0.727008	0.393855	0.752211
YMR281W	0.23524	4.46379	0.726443	0.394039	0.752211
YKL050C	0.474626	2.93211	0.72564	0.3943	0.752211
YPL085W	0.182861	6.67017	0.725545	0.394331	0.752211
YKL187C	0.428929	3.49415	0.725153	0.394459	0.752211
YIL123W	0.294351	8.2192	0.724919	0.394535	0.752211
YGR010W	0.294295	4.60877	0.724444	0.39469	0.752211
YGR103W	0.237911	5.29217	0.724069	0.394812	0.752211
YPR167C	0.242595	7.65278	0.721722	0.39558	0.752987
YDR013W	0.360588	3.1307	0.721015	0.395811	0.752987
YMR256C	0.341358	5.13049	0.720667	0.395925	0.752987
YDR145W	0.241752	4.65848	0.720251	0.396062	0.752987
YBR204C	0.195633	5.12815	0.717537	0.396953	0.752987
YMR127C	0.464407	2.36083	0.717268	0.397042	0.752987
YDR500C	0.28354	8.68978	0.716771	0.397205	0.752987
YLR036C	0.451286	3.13157	0.716225	0.397385	0.752987
YML009W-B	0.8218	1.44106	0.716127	0.397417	0.752987
YDR132C	0.247785	5.51871	0.714663	0.3979	0.753501
YIL009W	0.269961	5.67655	0.713696	0.39822	0.753854
YOR372C	0.289862	4.37923	0.712969	0.39846	0.75391
YBR236C	0.228432	5.35615	0.712798	0.398516	0.75391
YKL179C	0.281423	4.30382	0.710655	0.399226	0.754243
YFR008W	0.543312	2.37387	0.709697	0.399544	0.754591
YOL091W	1.12819	0.399344	0.70844	0.399962	0.755127
YLR345W	0.267037	5.56055	0.705376	0.400983	0.756802
YHR077C	0.33859	4.26753	0.704071	0.401419	0.756894
YML106W	0.19309	7.83166	0.702958	0.401792	0.756894
YMR132C	0.658864	1.11701	0.701046	0.402433	0.757257
YER050C	0.29089	4.40508	0.700775	0.402524	0.757257
YEL006W	0.248672	5.53376	0.699452	0.402968	0.757514
YHR069C	0.205756	5.76418	0.699446	0.40297	0.757514
YCR107W	0.502411	2.34245	0.697061	0.403773	0.758518
YGR095C	0.234085	4.5495	0.696354	0.404012	0.758714
YML014W	0.235309	4.85986	0.695097	0.404436	0.759035
YEL052W	0.168705	7.17153	0.694126	0.404765	0.759119
YDR005C	0.312707	4.58168	0.691883	0.405525	0.759535
YNL050C	0.466313	2.41459	0.690715	0.405921	0.759774
YNL278W	0.246035	4.64504	0.687533	0.407005	0.76044
YPL279C	0.512751	1.60972	0.687427	0.407041	0.76044
YPL241C	0.283618	4.05384	0.685074	0.407845	0.760542
YDR034W-B	0.307618	3.70909	0.68438	0.408083	0.760542
YBR253W	0.267281	4.88802	0.68372	0.408309	0.760542
YPR045C	0.198344	5.30298	0.683372	0.408428	0.760542
YPL174C	0.38395	2.51704	0.682332	0.408785	0.760542
YDR463W	0.197489	5.02623	0.680992	0.409245	0.760542
YER053C-A	0.446443	3.0493	0.680788	0.409315	0.760542
YNL233W	0.261246	4.0299	0.680632	0.409369	0.760542
YJL136C	0.25128	8.13292	0.679727	0.409681	0.760542
YHR007C-A	0.768264	1.60102	0.679632	0.409714	0.760542
YBR135W	0.189087	5.02485	0.679284	0.409833	0.760542
YCL021W-A	0.584499	2.35491	0.676144	0.410918	0.761074
YML107C	0.266746	4.15273	0.673514	0.411829	0.761769
YLR442C	0.278069	3.96781	0.673293	0.411906	0.761769
YMR005W	0.239752	4.61963	0.672633	0.412135	0.761769
YHR156C	0.666034	1.64736	0.671421	0.412556	0.761769
YPL219W	0.254827	4.45705	0.671144	0.412653	0.761769
YAL032C	0.24145	5.23703	0.669574	0.4132	0.762032
YEL072W	0.438582	4.06457	0.666594	0.414241	0.762231
YFL034C-B	0.293798	3.97463	0.665691	0.414558	0.762295
YKL026C	0.379216	4.20361	0.66444	0.414997	0.762854
YDR404C	0.187194	6.23301	0.663136	0.415455	0.762951
YML028W	0.251803	10.7476	0.66089	0.416246	0.763305
YER049W	0.230444	7.26501	0.660557	0.416363	0.763305
YGR181W	0.18574	5.54606	0.660005	0.416558	0.763305
YNL119W	0.299334	3.52139	0.658022	0.417259	0.763749
YER003C	0.223523	8.5763	0.657801	0.417337	0.763749
YDL017W	0.379493	3.64808	0.655908	0.418008	0.764656
YDR362C	0.260649	3.81785	0.652474	0.41923	0.765276
YNL096C	0.214179	7.35809	0.651368	0.419624	0.765276
YLL045C	0.211448	10.0356	0.651263	0.419661	0.765276
YNL254C	0.339948	3.09152	0.651106	0.419718	0.765276
YJL123C	0.185565	5.9997	0.647511	0.421004	0.76535
YGR271C-A	0.412135	2.27965	0.647395	0.421046	0.76535
YOL009C	0.295748	3.40449	0.647117	0.421145	0.76535
YNL032W	0.30091	4.3176	0.646935	0.421211	0.76535
YGR179C	0.38315	3.23394	0.646018	0.42154	0.76535
YJL211C	0.858529	1.02792	0.643845	0.422322	0.766012
YAL005C	0.199545	10.9767	0.642947	0.422646	0.766012
YOR005C	0.270681	4.07498	0.642898	0.422663	0.766012
YBR076C-A	0.358982	3.28901	0.642842	0.422683	0.766012
YHL019C	0.219593	4.906	0.641798	0.423061	0.766204
YBR116C	1.20355	0.100007	0.638104	0.424398	0.767805
YLR026C	0.201493	4.6869	0.636487	0.424986	0.767805
YOL042W	0.296495	4.17524	0.636282	0.42506	0.767805
YJL133W	0.248873	5.21084	0.636059	0.425141	0.767805
YER182W	0.20827	4.69452	0.63532	0.425411	0.767805
YPR057W	0.332416	3.64586	0.635227	0.425444	0.767805
YOL039W	0.262766	10.0862	0.634618	0.425666	0.767805
YER137C	0.712436	1.14613	0.634474	0.425719	0.767805
YDL113C	0.364507	4.16187	0.633829	0.425954	0.767805
YBL081W	0.539389	2.41171	0.631695	0.426734	0.768032
YKR041W	0.409922	2.19698	0.631174	0.426925	0.768032
YOL006C	0.351167	4.21307	0.629776	0.427437	0.768032
YLL009C	0.364893	3.93329	0.629342	0.427597	0.768032
YJL043W	0.736585	0.970033	0.628575	0.427878	0.768032
YAR007C	0.168898	6.33382	0.627526	0.428264	0.76848
YNR037C	0.266168	4.93141	0.622117	0.430262	0.771028
YJR030C	0.375856	3.36252	0.621744	0.4304	0.771028
YJR039W	0.220435	5.00265	0.62152	0.430483	0.771028
YGL085W	0.290465	4.48954	0.621465	0.430503	0.771028
YOR015W	0.59156	2.65038	0.620963	0.43069	0.771118
YBL075C	0.258527	4.18789	0.618539	0.431591	0.771997
YHL042W	0.40919	2.28248	0.617554	0.431958	0.772236
YCR024C-B	0.448511	7.52543	0.616879	0.43221	0.772236
YJL141C	0.1801	7.223	0.616675	0.432286	0.772236
YDL142C	0.212753	6.0737	0.616663	0.43229	0.772236
YNL162W-A	1.01985	-0.0284255	0.615147	0.432856	0.772547
YDL232W	0.271827	4.91366	0.615028	0.432901	0.772547
YDR291W	0.247529	4.84194	0.613263	0.433562	0.77283
YDR374W-A	0.32684	4.6309	0.612283	0.43393	0.773241
YOL117W	0.280503	3.51285	0.610887	0.434454	0.773931
YDR120C	0.209468	6.11769	0.610084	0.434756	0.774225
YOR119C	0.297852	3.90128	0.609258	0.435067	0.774459
YLR096W	0.175976	6.01509	0.609008	0.435162	0.774459
YDL150W	0.203202	4.69473	0.607007	0.435917	0.77507
YKR095W	0.26584	5.41301	0.602826	0.437502	0.777351
YMR260C	0.234725	5.44659	0.602716	0.437544	0.777351
YDR422C	0.207073	5.73605	0.602534	0.437613	0.777351
YLL052C	0.457392	2.91706	0.601629	0.437957	0.777718
YDR280W	0.202123	4.95509	0.600985	0.438203	0.777909
YKR019C	0.225398	4.49512	0.600042	0.438562	0.778068
YBR084C-A	0.178385	9.18758	0.59901	0.438956	0.778223
YDR064W	0.268487	10.3302	0.598716	0.439068	0.778223
YDL081C	0.253186	10.0309	0.596815	0.439796	0.778631
YGR188C	0.391705	2.42463	0.596423	0.439946	0.778631
YJR041C	0.237811	4.67756	0.595688	0.440228	0.778631
YPL068C	0.748737	2.64902	0.595477	0.440309	0.778631
YKL170W	0.245975	5.7028	0.595236	0.440401	0.778631
YLR224W	0.201494	5.5039	0.594701	0.440607	0.778751
YMR239C	0.313331	3.19361	0.594291	0.440764	0.778785
YML098W	0.370417	2.91689	0.591904	0.441684	0.779763
YNL333W	0.730678	1.1791	0.591778	0.441732	0.779763
YMR195W	0.314129	5.16386	0.590026	0.442409	0.78003
YML099C	0.233585	4.25705	0.589551	0.442593	0.78003
YHR042W	0.344592	7.8914	0.589242	0.442712	0.78003
YPL098C	0.172642	5.58067	0.586355	0.443832	0.781028
YNL315C	0.205349	5.55227	0.585433	0.44419	0.781132
YLR211C	0.538231	1.62689	0.584974	0.444369	0.781132
YBR259W	0.286595	3.48698	0.583823	0.444818	0.781132
YNL313C	0.210822	6.04794	0.583506	0.444941	0.781132
YPR083W	0.308793	3.35624	0.583076	0.445109	0.781132
YLR366W	0.740296	0.692443	0.583007	0.445136	0.781132
YGL171W	0.250818	4.06958	0.580867	0.445973	0.781803
YBR269C	0.350212	5.96952	0.580741	0.446022	0.781803
YBR278W	0.332334	3.78285	0.579783	0.446398	0.781938
YNL302C	0.17856	9.34451	0.57971	0.446426	0.781938
YGR014W	0.208798	7.27276	0.577469	0.447306	0.782514
YNR065C	0.296601	3.69128	0.575985	0.44789	0.782662
YDL088C	0.195748	5.1543	0.575972	0.447895	0.782662
YNL066W	0.252497	8.5471	0.575838	0.447948	0.782662
YKR024C	0.208464	4.37162	0.573838	0.448738	0.783799
YKL082C	0.36542	2.90171	0.572191	0.44939	0.784399
YDL101C	0.266468	3.75538	0.571083	0.449829	0.784399
YAL014C	0.166832	6.47544	0.570478	0.450069	0.784399
YML072C	0.172577	8.37321	0.569904	0.450297	0.784399
YMR039C	0.316298	4.04766	0.569727	0.450367	0.784399
YPR001W	0.415408	3.25642	0.569617	0.450411	0.784399
YHR072W	0.165919	7.30219	0.569061	0.450632	0.784399
YJL076W	0.164374	6.73998	0.568295	0.450937	0.784399
YGR245C	0.232085	5.51377	0.566745	0.451555	0.784399
YFR005C	0.221406	5.07537	0.565893	0.451896	0.784462
YPL104W	0.252442	4.64239	0.565203	0.452171	0.784556
YMR190C	0.178251	4.90156	0.563356	0.452911	0.785076
YGL060W	0.255174	4.89354	0.562842	0.453118	0.785135
R0040C	1.5653	1.29721	0.561834	0.453522	0.785595
YCR101C	0.353277	2.82029	0.561144	0.4538	0.785681
YOR295W	0.535118	2.09791	0.560468	0.454072	0.785681
YMR298W	0.264637	6.77088	0.56042	0.454091	0.785681
YGL025C	0.192351	5.06528	0.560079	0.454228	0.785681
YDR283C	0.208265	5.11472	0.559983	0.454267	0.785681
YGR247W	0.188416	6.00927	0.559451	0.454481	0.785772
YOR147W	0.250135	4.63807	0.55879	0.454748	0.785772
YIL089W	0.576017	1.34828	0.558555	0.454843	0.785772
YBR030W	0.260208	4.48152	0.558471	0.454877	0.785772
YDR306C	0.209583	4.82054	0.553811	0.456765	0.787791
YCR003W	0.333263	3.95777	0.553207	0.45701	0.787791
YKL001C	0.239598	7.87053	0.551605	0.457663	0.788173
YGR171C	0.275169	3.94633	0.549552	0.458501	0.788415
YFR001W	0.328412	2.6625	0.547536	0.459326	0.789594
YHR193C	0.183203	9.19249	0.546609	0.459707	0.789767
YDR473C	0.395646	2.2872	0.544477	0.460583	0.789767
YPR171W	0.207427	4.62066	0.544342	0.460639	0.789767
YPR109W	0.177301	5.28555	0.543647	0.460925	0.789767
YLR277C	0.193869	4.58261	0.537735	0.463373	0.792911
YNL023C	0.182811	5.3209	0.535341	0.46437	0.793354
YPR089W	0.158945	5.49845	0.533054	0.465326	0.794345
YDR119W	0.171383	7.49045	0.53236	0.465616	0.794361
YKR083C	0.473926	1.95539	0.530706	0.46631	0.795113
YLR031W	1.04402	0.00840813	0.530638	0.466339	0.795113
YOR066W	0.204579	5.15813	0.529668	0.466746	0.795185
YOR013W	0.581397	1.52984	0.529631	0.466762	0.795185
YDR088C	0.455574	1.82481	0.527902	0.46749	0.79519
YIL132C	0.466336	2.38904	0.527888	0.467496	0.79519
YBR083W	0.18222	5.8561	0.527311	0.46774	0.79519
YGR287C	0.249177	4.25212	0.523018	0.469557	0.796345
YPL008W	0.28441	3.67976	0.522918	0.469599	0.796345
YGL139W	0.163867	5.81258	0.521765	0.47009	0.796593
YDR003W-A	0.248536	4.16113	0.520782	0.470508	0.796593
YOL069W	0.235354	3.58838	0.520668	0.470557	0.796593
YJR066W	0.189438	7.20261	0.520585	0.470592	0.796593
YJR009C	0.233549	11.8557	0.520228	0.470745	0.796612
YGR268C	0.258159	5.31409	0.519481	0.471063	0.796912
YPL243W	0.187691	6.64636	0.518412	0.47152	0.797124
YOR378W	0.390133	2.48685	0.516503	0.472337	0.798111
YCL042W	0.498677	1.84986	0.515474	0.472779	0.798491
YPL064C	0.28924	3.71058	0.513393	0.473674	0.799413
YOL068C	0.178394	5.96293	0.513064	0.473815	0.799413
YDL056W	0.239263	4.16696	0.512723	0.473963	0.799422
YPR048W	0.245685	4.75745	0.511466	0.474505	0.799621
YPR042C	0.16188	6.17072	0.509023	0.475562	0.800085
YLL024C	0.194093	11.8001	0.507435	0.476251	0.800515
YDL121C	0.232791	3.65589	0.506729	0.476558	0.800515
YDR087C	0.321812	4.10989	0.506601	0.476614	0.800515
YOR123C	0.306379	4.17651	0.50652	0.476649	0.800515
YFL059W	0.52243	1.74184	0.506319	0.476737	0.800515
YIL143C	0.169077	6.61209	0.504895	0.477357	0.801124
YER039C	0.232975	4.70857	0.503803	0.477834	0.801305
YJR138W	0.219701	4.99266	0.501943	0.478648	0.802026
YLR293C	0.275357	9.06404	0.5018	0.47871	0.802026
YBR261C	0.153463	5.96761	0.501605	0.478796	0.802026
YGL027C	0.149913	6.38501	0.501334	0.478915	0.802026
YLR196W	0.197586	6.46989	0.500662	0.479209	0.802282
YDR044W	0.156562	6.75827	0.500059	0.479474	0.802334
YMR289W	0.218107	4.29547	0.499944	0.479525	0.802334
YJL159W	0.344	9.81951	0.499099	0.479896	0.802573
YOR266W	0.295386	3.52616	0.498879	0.479993	0.802573
YJL037W	0.763032	0.959315	0.497213	0.480727	0.802573
YDR075W	0.278352	3.25185	0.497129	0.480764	0.802573
YPR117W	0.176912	5.54608	0.496957	0.48084	0.802573
YGR148C	0.16934	8.21524	0.494467	0.481942	0.803329
YDL169C	0.424287	3.47311	0.493829	0.482224	0.803329
YOR180C	0.40026	2.15326	0.493385	0.482421	0.803329
YDR010C	1.07064	-0.101828	0.490616	0.483652	0.804269
YBR201C-A	0.426214	2.18249	0.490071	0.483895	0.804269
YMR038C	0.170356	8.31767	0.490042	0.483909	0.804269
YKL041W	0.399813	2.39635	0.489933	0.483957	0.804269
YDR130C	0.264719	3.83981	0.489417	0.484187	0.804415
YEL043W	0.199224	5.1252	0.488874	0.48443	0.804512
YMR015C	0.196953	6.56783	0.487721	0.484946	0.804964
YLR095C	0.222849	4.53807	0.486319	0.485574	0.805138
YJL115W	0.37849	2.84555	0.485504	0.48594	0.805138
YOR320C	0.23966	5.17783	0.485078	0.486131	0.805138
YDR326C	0.152128	6.0449	0.484607	0.486343	0.805138
YOR284W	0.301274	2.87595	0.484587	0.486352	0.805138
YBR237W	0.299946	3.99257	0.483994	0.486619	0.805138
YIL102C-A	0.459186	2.1539	0.4839	0.486661	0.805138
YDR004W	0.301933	4.51047	0.483678	0.486761	0.805138
YER143W	0.169425	6.64327	0.482068	0.487487	0.805867
YOR061W	0.199349	5.55651	0.481671	0.487666	0.805927
YPR149W	0.158828	9.45525	0.480574	0.488162	0.806345
YOR230W	0.165622	9.92676	0.48048	0.488205	0.806345
YMR153W	0.171844	5.42081	0.48009	0.488382	0.806401
YFR046C	0.456241	2.33036	0.478626	0.489045	0.806794
YKR026C	0.177918	5.7894	0.478408	0.489144	0.806794
YPL096W	0.210457	4.0011	0.477633	0.489496	0.806794
YHR066W	0.233885	4.21774	0.477109	0.489735	0.806794
YNL203C	0.914335	0.561077	0.477099	0.489739	0.806794
YHR210C	0.412697	3.23282	0.475665	0.490392	0.806858
YPL245W	0.188861	5.88438	0.475394	0.490516	0.806858
YOR062C	0.205454	5.41511	0.470537	0.49274	0.809103
YMR284W	0.250739	4.11418	0.468894	0.493496	0.809798
YIL120W	0.194606	4.60093	0.468744	0.493565	0.809798
YDL087C	0.187991	4.42195	0.468683	0.493594	0.809798
YKL003C	0.269609	4.04485	0.46734	0.494214	0.810098
YMR058W	0.201801	8.98674	0.467075	0.494336	0.810098
YGR159C	0.26346	8.11209	0.46599	0.494838	0.810098
YDL165W	0.206645	4.88232	0.465224	0.495192	0.810098
YLR242C	0.235969	3.5581	0.464813	0.495383	0.810098
YEL034C-A	0.590203	0.879136	0.463956	0.495781	0.810098
YLR273C	0.464738	2.63673	0.463493	0.495996	0.810098
YNL064C	0.179545	8.34643	0.460372	0.49745	0.810098
YER009W	0.175676	7.75239	0.460368	0.497452	0.810098
YOL052C	0.18608	6.77948	0.459639	0.497793	0.810098
YGL147C	0.196028	10.0906	0.458405	0.49837	0.810098
YLR288C	0.238063	4.01105	0.458202	0.498466	0.810098
YJL091C	0.147473	6.06603	0.457904	0.498605	0.810098
YJL106W	0.409953	3.48229	0.45723	0.498921	0.810098
YAR035W	0.301696	3.22369	0.456901	0.499076	0.810098
YDR300C	0.211349	5.66683	0.456533	0.499249	0.810098
YDL075W	0.223408	7.86539	0.45594	0.499527	0.810098
YLL003W	0.273404	3.35538	0.455612	0.499682	0.810098
YOR239W	0.150975	6.11407	0.455146	0.499901	0.810098
YDL105W	0.377462	3.01111	0.454577	0.500169	0.810098
YOL141W	0.272871	3.35401	0.454465	0.500222	0.810098
YJR017C	0.156046	6.5721	0.454236	0.50033	0.810098
YCR009C	0.144061	7.00315	0.453911	0.500484	0.810098
YER128W	0.448654	2.30647	0.453308	0.500768	0.810098
YJR129C	0.205982	4.11168	0.452883	0.500969	0.810098
YAL034C	0.305588	5.15807	0.452188	0.501298	0.810098
YNL109W	1.23683	-0.104955	0.451852	0.501457	0.810098
YOL154W	0.345735	2.74518	0.450779	0.501965	0.810098
YGR050C	0.286713	2.79468	0.450378	0.502155	0.810098
YCL050C	0.178723	6.78994	0.448849	0.502882	0.810669
YJL019W	0.241856	3.5128	0.446904	0.503809	0.811475
YDR076W	0.466379	1.97265	0.445146	0.504649	0.81243
YKR088C	0.162932	6.54583	0.444725	0.504851	0.81243
YJL179W	0.266362	3.5453	0.444564	0.504928	0.81243
YLR164W	0.229991	4.89478	0.444452	0.504981	0.81243
YBL020W	0.149849	5.82422	0.442985	0.505685	0.812955
YGL232W	0.240843	3.83693	0.442872	0.505739	0.812955
YLR275W	0.318065	3.35455	0.441443	0.506427	0.813556
YOL142W	0.169182	4.89778	0.440813	0.50673	0.813556
YMR232W	0.464086	1.74487	0.440216	0.507018	0.813556
YNL312W	0.151476	6.51496	0.4398	0.507219	0.813556
YNL257C	0.199019	5.64351	0.439236	0.507492	0.813556
YOR016C	0.147563	5.53509	0.439161	0.507528	0.813556
YNL290W	0.224366	5.91452	0.438564	0.507817	0.813698
YPR190C	0.201713	4.80636	0.437732	0.508219	0.813698
YIL069C	0.204819	5.86866	0.434694	0.509695	0.814792
YOR001W	0.16616	5.36804	0.433192	0.510427	0.814792
YBR085C-A	0.178467	7.53068	0.432374	0.510826	0.814792
YPL233W	0.338535	2.55199	0.431339	0.511332	0.814792
YNL062C	0.187582	5.0828	0.430598	0.511696	0.815105
YMR270C	0.341975	3.61463	0.428309	0.51282	0.815745
YGR168C	0.274011	3.30491	0.427482	0.513227	0.815833
YGR077C	0.16296	5.70436	0.427316	0.513309	0.815833
YIL150C	0.25232	2.76204	0.42386	0.515017	0.818318
YGR203W	0.257658	4.15804	0.422133	0.515875	0.819246
YLR011W	0.332194	3.07411	0.421936	0.515973	0.819246
YJL162C	0.553007	2.08409	0.421035	0.516421	0.819626
YNL018C	0.95606	0.229789	0.418724	0.517574	0.820684
YNL207W	0.160794	5.60887	0.417543	0.518166	0.82101
YDL093W	0.166681	5.65153	0.416482	0.518698	0.821392
YFR019W	0.193736	5.49893	0.414565	0.519661	0.822227
YDR159W	0.247233	4.48135	0.414093	0.519899	0.822258
YPL211W	0.196	5.9509	0.413164	0.520368	0.822654
YKL176C	0.148343	6.58801	0.412247	0.520831	0.822751
YKL181W	0.193527	7.82574	0.412238	0.520836	0.822751
YOL113W	0.278803	3.23758	0.410458	0.521737	0.823435
YHR172W	0.329138	2.80415	0.409181	0.522386	0.823767
YDR162C	0.200615	4.23749	0.407823	0.523076	0.824523
YGR119C	0.176431	6.12518	0.4069	0.523547	0.824908
YBL038W	0.150685	5.1664	0.405358	0.524335	0.825128
YER144C	0.160446	4.84348	0.403979	0.525041	0.825128
YMR194W	0.196476	6.78706	0.403979	0.525041	0.825128
YBR154C	0.167579	5.64359	0.403019	0.525534	0.825128
YMR077C	0.356494	2.09339	0.402918	0.525586	0.825128
YOL086C	0.2131	14.0265	0.402376	0.525865	0.825198
YOR115C	0.186754	5.46601	0.400549	0.526806	0.825931
YCR037C	0.136163	6.3314	0.399938	0.527121	0.825931
YPL169C	0.143209	6.31167	0.397779	0.528239	0.826601
YJL139C	0.214776	4.60268	0.397766	0.528245	0.826601
YPL065W	0.247505	3.14775	0.396626	0.528837	0.826601
YCR075W-A	0.24821	3.87192	0.3964	0.528954	0.826601
YOR327C	0.287987	5.36421	0.394648	0.529866	0.826601
YCL061C	0.213683	3.73182	0.394404	0.529994	0.826601
YFR031C-A	0.170328	10.7625	0.393484	0.530474	0.826601
YJL122W	0.26352	3.30302	0.39342	0.530507	0.826601
YLR268W	0.17501	5.79624	0.393402	0.530517	0.826601
YOR195W	0.286238	3.36252	0.393268	0.530586	0.826601
YNL112W	0.240417	8.78701	0.392047	0.531225	0.826601
YNL176C	0.184883	5.39899	0.390721	0.53192	0.826601
YDR273W	0.618373	0.887937	0.390117	0.532238	0.826601
YDR337W	0.196809	4.71922	0.390116	0.532238	0.826601
YBR240C	0.276042	3.27979	0.389569	0.532526	0.826601
YER074W	0.15913	8.50858	0.388929	0.532863	0.826669
YAL038W	0.229163	14.1427	0.388572	0.533051	0.826734
YPR163C	0.167974	8.19396	0.387411	0.533663	0.827276
YLR342W-A	0.286313	2.73538	0.386277	0.534263	0.827276
YPL210C	0.157635	6.03476	0.386207	0.5343	0.827276
YOR271C	0.157685	7.36437	0.385532	0.534657	0.827276
YPL143W	0.166788	10.1799	0.385444	0.534704	0.827276
YHL011C	0.168907	6.70007	0.383791	0.535581	0.82793
YLR376C	0.654789	1.47138	0.383448	0.535763	0.827985
YPL216W	0.338362	2.67337	0.382353	0.536347	0.828433
YBL007C	0.137723	8.2614	0.381923	0.536576	0.82856
YGR047C	0.225114	4.11035	0.381368	0.536872	0.828791
YDR116C	0.163896	5.09922	0.380643	0.537259	0.828997
YPR068C	0.27747	2.72264	0.380531	0.537319	0.828997
YLR305C	0.138701	6.92657	0.380294	0.537446	0.828997
YGR237C	0.169059	5.46123	0.379131	0.538068	0.82936
YPR103W	0.158283	8.38932	0.378246	0.538543	0.82936
YHR153C	0.467773	1.68195	0.37822	0.538557	0.82936
YIR012W	0.152214	7.47175	0.378211	0.538562	0.82936
YJR005W	0.193987	5.29006	0.377696	0.538839	0.829399
YBR281C	0.134113	6.3729	0.377343	0.539029	0.829399
YEL009C	0.138936	8.7576	0.37659	0.539434	0.829424
YDL024C	0.369219	2.66775	0.374651	0.54048	0.829424
YOR307C	0.169665	5.27821	0.3737	0.540994	0.829936
YPL131W	0.255777	11.7359	0.372829	0.541466	0.830434
YLL043W	0.126127	6.53146	0.37223	0.541791	0.830477
YGR212W	0.411373	2.36577	0.370744	0.542599	0.830477
YJR010C-A	0.251285	4.13933	0.370524	0.542719	0.830477
YPL022W	0.155694	5.67058	0.370237	0.542875	0.830477
YLR025W	0.267224	4.19988	0.370077	0.542962	0.830477
YPL207W	0.154617	5.68646	0.369803	0.543112	0.830477
YOL051W	0.130817	5.73278	0.368579	0.54378	0.831001
YOR210W	0.227198	4.21362	0.36709	0.544595	0.831001
YMR202W	0.142056	8.80929	0.366906	0.544696	0.831001
YBR168W	0.237232	3.29521	0.36626	0.54505	0.831001
YMR307W	0.203274	11.1153	0.365794	0.545306	0.831001
YGR276C	0.191573	4.79483	0.365691	0.545362	0.831001
YDR079C-A	0.314275	3.68368	0.365425	0.545509	0.831001
YDL219W	0.193743	4.23872	0.364275	0.546142	0.831456
YHR040W	0.297848	2.90207	0.363802	0.546402	0.831456
YOL063C	0.154956	5.69386	0.362204	0.547285	0.831792
YPL193W	0.290337	2.93763	0.360647	0.548147	0.832113
YBL035C	0.238437	4.14607	0.360242	0.548372	0.832113
YBR155W	0.241004	3.23783	0.358492	0.549345	0.832113
YGL066W	0.228562	3.47615	0.35848	0.549351	0.832113
YJL004C	0.213288	4.63062	0.358194	0.549511	0.832113
YDR320W-B	0.869318	0.0431955	0.357935	0.549655	0.832113
YGR198W	0.1491	5.4729	0.357395	0.549957	0.832113
YML047C	0.981066	-0.203906	0.357062	0.550142	0.832113
YDR103W	0.151394	5.33159	0.355913	0.550785	0.832113
YOR075W	0.234544	3.23685	0.35499	0.551302	0.832184
YGL185C	0.233339	4.13299	0.35466	0.551487	0.832242
YGR209C	0.146397	10.0741	0.353081	0.552374	0.833079
YDL091C	0.200181	4.56279	0.351421	0.55331	0.833157
YFL029C	0.258031	5.0006	0.351371	0.553338	0.833157
YGR107W	0.91938	0.0935162	0.350962	0.553569	0.833157
YOL100W	0.24729	3.74905	0.3491	0.554623	0.833757
YDR383C	0.284657	2.87429	0.347989	0.555253	0.833757
YIL016W	0.251222	4.28273	0.34766	0.555441	0.833757
YMR103C	0.290382	3.5455	0.347304	0.555643	0.833757
YLR430W	0.153014	6.27609	0.346676	0.556001	0.83389
YDR356W	0.186943	3.62317	0.346271	0.556232	0.83389
YOL041C	0.210447	4.06009	0.346201	0.556271	0.83389
YHR098C	0.134902	7.85241	0.345476	0.556685	0.834289
YHR105W	0.228465	3.44434	0.344725	0.557115	0.834711
YMR066W	0.274598	3.37554	0.344106	0.557469	0.834957
YLR043C	0.150256	8.21463	0.343754	0.55767	0.834957
YLR340W	0.194588	11.9981	0.343582	0.557769	0.834957
YLR287C	0.178065	3.92728	0.341281	0.559091	0.835861
YMR014W	0.352727	1.80253	0.339949	0.559858	0.836243
YLR298C	0.291935	3.29316	0.339047	0.56038	0.836243
YAR033W	0.252473	3.01407	0.338491	0.560701	0.836243
YLR216C	0.167434	8.24763	0.338061	0.560951	0.836243
YOR167C	0.13527	8.5087	0.337708	0.561155	0.836327
YDR475C	0.139192	6.83117	0.335862	0.562228	0.837262
YPR102C	0.166715	8.46676	0.334599	0.562964	0.838138
YBR292C	0.692174	0.216088	0.334204	0.563194	0.838259
YAL039C	0.148479	7.00806	0.333837	0.563409	0.838358
YGR201C	0.199894	4.49596	0.332161	0.564389	0.838667
YDR165W	0.159243	4.80396	0.332089	0.564432	0.838667
YOR359W	0.413514	2.8673	0.332073	0.564441	0.838667
YDR173C	0.205068	3.70605	0.331384	0.564845	0.838667
YOR006C	0.164224	4.23613	0.330602	0.565305	0.838667
YJL057C	0.190327	5.42772	0.330539	0.565342	0.838667
YBR215W	0.206576	3.45957	0.330476	0.565379	0.838667
YDR499W	0.296845	3.07629	0.330041	0.565635	0.838667
YDL201W	0.167418	5.12649	0.329939	0.565695	0.838667
YIL157C	0.123608	5.97632	0.329528	0.565937	0.838805
YMR135C	0.152898	6.53859	0.328232	0.566702	0.839237
YLR422W	0.14961	6.1823	0.327851	0.566927	0.839237
YDR234W	0.149118	7.22256	0.327838	0.566935	0.839237
YPR061C	0.209917	3.99776	0.327595	0.567079	0.839237
YOR236W	0.237971	3.8665	0.327525	0.56712	0.839237
YPL032C	0.161008	6.21752	0.323879	0.569286	0.841053
YEL016C	0.200273	4.16505	0.32371	0.569387	0.841053
YBL084C	0.150395	4.61345	0.323565	0.569473	0.841053
YHR023W	0.159942	5.61068	0.323557	0.569478	0.841053
YHR196W	0.233833	3.95139	0.323099	0.569751	0.841147
YIR001C	0.256317	3.06764	0.322261	0.570252	0.841517
YPR120C	0.272312	2.74512	0.32085	0.571097	0.842033
YOL114C	0.318289	2.66618	0.319404	0.571966	0.842874
YDR418W	0.185251	9.18254	0.317873	0.572889	0.843496
YHR114W	0.157599	4.83991	0.317849	0.572903	0.843496
YJR118C	0.17822	4.54182	0.317113	0.573348	0.843693
YLR150W	0.144363	10.4271	0.316888	0.573484	0.843693
YGR150C	0.332087	3.84186	0.31675	0.573568	0.843693
YNR013C	0.208565	6.75794	0.316264	0.573862	0.84377
YIL152W	0.229836	4.31543	0.31617	0.573919	0.84377
YPL036W	0.181422	4.32363	0.315465	0.574346	0.843958
YCL005W-A	0.19713	6.06768	0.31488	0.574701	0.844261
YLR205C	0.216885	3.9739	0.314614	0.574862	0.844278
YDR465C	0.233017	4.75213	0.313028	0.575828	0.844817
YNL273W	0.163684	4.32492	0.31178	0.57659	0.845068
YDR113C	0.317221	2.64494	0.310114	0.57761	0.846112
YCR092C	0.180857	4.14274	0.309141	0.578208	0.846728
YBR242W	0.173286	4.29276	0.308892	0.578361	0.846728
YOR286W	0.119427	5.8465	0.308511	0.578596	0.846728
YOL157C	0.534111	1.30036	0.30839	0.57867	0.846728
YBL039W-B	0.38922	2.40766	0.307698	0.579096	0.846728
YER057C	0.200866	6.84479	0.307481	0.57923	0.846728
YNL162W	0.173358	7.86165	0.306378	0.579911	0.847
YHR067W	0.169112	3.63075	0.305803	0.580267	0.847
YIL104C	0.220422	2.84569	0.305482	0.580466	0.847
YPL229W	0.367919	1.67579	0.304435	0.581115	0.847162
YGL241W	0.218273	4.19876	0.302106	0.582565	0.847968
YDL158C	0.410706	2.77925	0.300773	0.583398	0.848754
[truncated: 3,648 more rows]

## Sheet: 4E +H2O2
	logFC	logCPM	LR	PValue	FDR
YCR102C	6.09589	6.26702	379.79	1.38224e-84	7.80552e-81
YHR048W	6.53444	8.15702	313.826	3.20475e-70	9.0486e-67
YLL060C	5.01554	6.25403	273.278	2.19003e-61	4.12237e-58
YKL071W	7.63473	4.92708	248.64	5.13923e-56	7.25531e-53
YBR244W	3.81295	7.03978	235.116	4.56777e-53	5.15884e-50
YBR008C	4.53215	7.04841	229.412	8.00897e-52	7.53778e-49
YLR214W	4.25275	7.82777	227.393	2.2079e-51	1.78114e-48
YPL171C	5.70513	6.72175	226.392	3.64845e-51	2.57535e-48
YKL086W	6.97439	5.42732	225.951	4.55477e-51	2.85786e-48
YLR460C	5.02632	6.09646	220.189	8.22371e-50	4.64393e-47
YDR132C	4.19837	5.51871	215.609	8.20842e-49	4.21391e-46
YLR108C	3.47997	7.01091	205.577	1.26727e-46	5.96358e-44
YDL218W	4.28408	4.5412	195.124	2.42072e-44	1.05153e-41
YDR453C	4.12454	7.78489	192.774	7.88733e-44	3.18141e-41
YDR256C	4.22879	5.10922	163.993	1.51833e-37	5.716e-35
YOR226C	3.2633	8.28509	147.403	6.40624e-34	2.261e-31
YOR028C	3.72433	6.17929	146.133	1.21411e-33	4.03297e-31
YMR084W	4.29635	4.94392	145.912	1.35681e-33	4.25661e-31
YLL056C	3.82857	5.17377	139.742	3.03099e-32	9.00842e-30
YCL026C-A	6.98903	3.20517	133.647	6.52767e-31	1.84309e-28
YCL026C-B	3.84437	6.91361	119.852	6.81541e-28	1.8327e-25
YFL056C	4.03936	4.61138	100.111	1.44124e-23	3.69939e-21
YOL151W	2.43813	8.49834	94.9125	1.98991e-22	4.88566e-20
YFL030W	2.11048	6.19154	94.0019	3.15222e-22	7.4169e-20
YIL164C	2.53536	6.06166	93.2324	4.65004e-22	1.05035e-19
YDL243C	4.43079	5.14446	87.9611	6.67532e-21	1.44983e-18
YKR052C	2.21768	7.5989	86.1337	1.68177e-20	3.51738e-18
YGL184C	3.23304	9.29933	85.082	2.86249e-20	5.77304e-18
YKR066C	2.33123	9.70816	84.8101	3.28451e-20	6.39573e-18
YML131W	2.76202	7.71624	80.8344	2.45454e-19	4.62026e-17
YDL025C	1.95296	6.85645	78.563	7.74877e-19	1.41153e-16
YDR003W	2.01034	6.37208	74.0109	7.76854e-18	1.37091e-15
YKL043W	2.36448	4.99721	72.8164	1.42292e-17	2.43492e-15
YJR048W	3.14525	6.37456	71.0119	3.55078e-17	5.89742e-15
YGR197C	2.1065	7.18173	70.0163	5.88155e-17	9.48946e-15
YLR164W	2.74245	4.89478	67.9809	1.65087e-16	2.50419e-14
YFL053W	2.98611	4.39816	67.9404	1.68513e-16	2.50419e-14
YIL165C	2.24009	5.64311	59.9197	9.88052e-15	1.32846e-12
YJL101C	2.00136	8.005	59.4118	1.279e-14	1.67965e-12
YML116W	1.93606	5.6684	59.3635	1.31079e-14	1.68228e-12
YLL055W	2.07845	7.20738	57.731	3.00525e-14	3.77126e-12
YMR090W	2.23362	6.62524	56.1861	6.59276e-14	8.09333e-12
YPL135W	1.74295	8.2302	54.4325	1.60876e-13	1.93291e-11
YDR353W	1.91921	10.3256	53.1765	3.04879e-13	3.58677e-11
YPR127W	1.69145	7.5377	52.6486	3.98893e-13	4.59704e-11
YGL096W	2.67005	4.78573	51.5047	7.1426e-13	8.06685e-11
YML091C	2.12873	5.17826	49.3498	2.14155e-12	2.37125e-10
YPR065W	2.9149	5.48755	49.07	2.46991e-12	2.68223e-10
YGL114W	1.45841	7.61306	48.3103	3.63835e-12	3.80477e-10
YOL119C	1.47169	7.35061	47.6064	5.20987e-12	5.34912e-10
YHR179W	1.9126	10.1193	47.3356	5.98147e-12	6.03167e-10
YNL260C	2.24212	4.3838	45.8958	1.24711e-11	1.22005e-09
YKR071C	1.64966	6.30137	45.8864	1.25311e-11	1.22005e-09
YBL043W	2.59027	3.85074	45.3973	1.60856e-11	1.53959e-09
YGR088W	1.9223	9.38046	45.1845	1.7932e-11	1.6877e-09
YKR069W	2.21978	8.65058	44.4977	2.54657e-11	2.35746e-09
YJL048C	1.52427	6.39519	42.9757	5.54249e-11	4.96801e-09
YPL250C	2.31385	7.28058	41.4517	1.20822e-10	1.06607e-08
YMR085W	2.74119	4.39167	40.4858	1.98046e-10	1.72056e-08
YMR265C	1.95535	6.8236	40.3151	2.16136e-10	1.84927e-08
YDR487C	1.44632	8.63397	40.1038	2.40815e-10	1.98771e-08
YNL134C	1.70211	9.36277	40.0872	2.42876e-10	1.98771e-08
YMR177W	1.89279	4.51922	39.1025	4.02139e-10	3.24411e-08
YHR008C	1.56455	9.13382	38.8524	4.57091e-10	3.63548e-08
YMR038C	1.52675	8.31767	38.1642	6.50339e-10	5.10064e-08
YER053C-A	3.23452	3.0493	37.4811	9.23046e-10	7.04384e-08
YNL277W	2.12914	8.62086	36.9037	1.24112e-09	9.34484e-08
YGR209C	1.52303	10.0741	36.7474	1.34471e-09	9.99154e-08
YDL182W	2.01016	8.26794	36.4857	1.53792e-09	1.11341e-07
YMR319C	1.84034	6.80009	36.0032	1.96992e-09	1.39052e-07
YJL116C	2.52045	3.44005	35.7375	2.25779e-09	1.55485e-07
YPL058C	1.45657	7.02351	35.6238	2.3934e-09	1.62838e-07
YPR093C	1.53865	5.69768	35.1974	2.97928e-09	1.97929e-07
YLR297W	1.98891	5.42423	34.8015	3.65087e-09	2.39727e-07
YLL054C	2.63462	3.31988	34.5417	4.17213e-09	2.67728e-07
YCR021C	2.239	10.8551	34.1399	5.1288e-09	3.25419e-07
YDL180W	1.67849	6.33111	33.7414	6.29471e-09	3.94958e-07
YNR074C	1.4182	5.44104	33.592	6.79712e-09	4.21795e-07
YHR199C	1.24118	7.46155	32.7096	1.07009e-08	6.56823e-07
YDR533C	1.51884	7.22119	32.6776	1.08785e-08	6.60549e-07
YBL033C	1.35157	7.54289	32.4248	1.23895e-08	7.44292e-07
YJL100W	1.53599	5.8999	31.4241	2.0739e-08	1.21993e-06
YMR251W	3.12676	2.76525	30.6606	3.07346e-08	1.771e-06
YBR066C	1.58637	4.59054	30.4181	3.48259e-08	1.98648e-06
YKL040C	1.31883	5.69799	30.2779	3.74365e-08	2.09311e-06
YJR147W	1.83233	5.22079	30.1901	3.91704e-08	2.16858e-06
YHL036W	1.49976	9.17383	29.7383	4.94476e-08	2.71098e-06
YBR072W	1.98239	8.1627	29.6625	5.14203e-08	2.79202e-06
YDR003W-A	1.81379	4.16113	28.7235	8.34857e-08	4.48994e-06
YOL109W	1.54947	9.08809	28.6962	8.46712e-08	4.51074e-06
YDR222W	1.53798	5.49271	28.4505	9.61231e-08	5.07296e-06
YER175C	1.60179	6.53266	28.206	1.09068e-07	5.65051e-06
YKL087C	1.38078	5.9165	27.6345	1.46544e-07	7.38871e-06
YLL053C	3.63664	2.36934	27.4422	1.6186e-07	8.01775e-06
YOL152W	3.04713	3.48684	27.0833	1.9487e-07	9.56896e-06
YDR061W	1.49248	6.37385	26.5607	2.55388e-07	1.23263e-05
YGL255W	2.1357	8.78808	25.4768	4.4773e-07	2.12465e-05
YKR076W	1.30405	5.63626	24.9437	5.90281e-07	2.77776e-05
YNL231C	1.20407	5.74333	24.8054	6.34184e-07	2.9597e-05
YBL064C	1.29511	7.38881	24.3819	7.90061e-07	3.64831e-05
YIL045W	2.3572	3.75994	24.3708	7.94656e-07	3.64831e-05
YBR137W	1.2507	6.35972	24.206	8.6561e-07	3.94202e-05
YNL180C	1.61738	4.59467	23.6986	1.12666e-06	5.08978e-05
YIL056W	1.37171	5.49612	23.5144	1.23981e-06	5.51278e-05
YDR258C	1.34938	8.42773	23.4076	1.31057e-06	5.78186e-05
YGR211W	1.24207	9.06313	23.3626	1.34163e-06	5.87303e-05
YOR043W	1.16396	6.7683	23.1054	1.5336e-06	6.66173e-05
YGR161C	1.38341	6.22852	22.9605	1.65368e-06	7.1285e-05
YOL052C-A	2.49852	6.13134	22.9451	1.66693e-06	7.13118e-05
YDR513W	1.27654	8.26044	22.6972	1.89648e-06	8.05219e-05
YLR092W	1.56277	9.40123	22.3326	2.2928e-06	9.59068e-05
YHL008C	1.12123	5.87581	22.1355	2.54061e-06	0.000105491
YOR018W	1.15311	5.77939	22.1021	2.58529e-06	0.000106563
YPR174C	1.43505	4.33151	21.9947	2.73398e-06	0.000111875
YPR124W	2.59823	5.02301	21.9332	2.82312e-06	0.000114692
YOR274W	1.59569	3.75681	21.9094	2.85833e-06	0.000115293
YOR162C	1.28728	4.71613	21.7925	3.03791e-06	0.000121667
YDL170W	1.33231	5.32403	21.6017	3.3555e-06	0.000133335
YGL038C	0.942455	6.14365	21.168	4.20731e-06	0.000164991
YLR121C	1.1983	6.49437	21.0512	4.47161e-06	0.000174146
YPL202C	1.90992	3.35052	20.8507	4.96508e-06	0.00019204
YNL077W	1.23176	7.06934	20.6772	5.43605e-06	0.000208826
YCR106W	1.46765	3.91968	20.3616	6.41017e-06	0.000241321
YMR306W	1.97442	3.1721	20.3086	6.59035e-06	0.000246462
YLL052C	2.6239	2.91706	19.8688	8.2945e-06	0.000308152
YGR224W	4.96455	1.20224	19.6866	9.12394e-06	0.000336751
YDR069C	1.25948	4.8375	19.5954	9.57011e-06	0.000350925
YPL095C	1.30107	5.80949	19.5706	9.69516e-06	0.000352405
YPL203W	1.21019	7.09414	19.5627	9.73528e-06	0.000352405
YDL129W	1.78523	3.80696	19.5404	9.84957e-06	0.000354271
YBL086C	1.4975	4.7356	19.4713	1.02122e-05	0.000362695
YKL132C	1.66862	4.39175	19.4327	1.04207e-05	0.000367784
YNR034W	0.949381	6.04857	19.14	1.21471e-05	0.000426054
YDL168W	1.06774	7.65937	19.1189	1.22822e-05	0.000428134
YBR071W	1.53873	5.50779	19.0342	1.28395e-05	0.000444814
YDL127W	1.34457	4.36454	18.8404	1.42123e-05	0.00048937
YLR163C	0.981271	6.69755	18.7412	1.49712e-05	0.000510706
YOL028C	1.77189	3.40951	18.6474	1.57259e-05	0.000531762
YNR069C	2.27002	4.17132	18.2085	1.97991e-05	0.000657678
YNL037C	0.941181	8.46624	17.7366	2.53699e-05	0.000832931
YGR055W	1.32658	10.0512	17.3585	3.09512e-05	0.00100449
YGR250C	1.33993	7.45006	17.1492	3.45558e-05	0.00109627
YBR047W	2.36191	2.7434	17.044	3.65244e-05	0.00115225
YNL217W	1.06348	5.38143	17.0178	3.70304e-05	0.00116172
YMR161W	1.24147	5.11247	16.8998	3.94053e-05	0.00121597
YER170W	1.2645	4.72088	16.848	4.04969e-05	0.00123652
YNL176C	1.18271	5.39899	16.6072	4.59756e-05	0.00138098
YPR008W	0.887636	5.65875	16.5264	4.79781e-05	0.0014335
YOR026W	1.28136	3.9834	16.4638	4.95876e-05	0.0014738
YEL044W	1.39654	6.11974	16.1243	5.93176e-05	0.00172663
YDL122W	1.07074	5.35011	15.9609	6.46657e-05	0.00185364
YGL124C	1.72144	3.64882	15.9511	6.50017e-05	0.00185386
YML007W	0.90499	6.42604	15.933	6.56235e-05	0.00186219
YNL087W	0.932571	6.79042	15.9151	6.62488e-05	0.00187053
YOR032C	2.88591	1.69104	15.8624	6.81184e-05	0.00191375
YGR023W	1.54031	3.74702	15.8113	6.9982e-05	0.00195051
YER067W	1.20858	7.32159	15.8077	7.01174e-05	0.00195051
YDL197C	1.43867	3.85361	15.2436	9.44959e-05	0.00256547
YPR167C	1.09816	7.65278	15.2162	9.58787e-05	0.00259056
YMR210W	0.943615	5.99402	15.1111	0.000101368	0.00270011
YPL239W	1.19689	4.60665	14.8533	0.000116205	0.00307749
YPL274W	1.26501	9.68896	14.6769	0.000127597	0.00333585
YLR346C	2.31532	2.22295	14.5403	0.000137194	0.0035376
YJL042W	0.908642	7.69906	14.5047	0.00013981	0.00356997
YCR066W	1.89515	3.02534	14.4975	0.000140346	0.00356997
YJR010W	1.22038	9.73557	14.4467	0.000144184	0.00365116
YBR117C	1.47889	5.0318	14.3284	0.000153533	0.00383629
YDR151C	0.980201	6.05248	13.9404	0.000188697	0.00465315
YJR086W	1.54489	4.49006	13.8363	0.000199447	0.00489686
YGR256W	1.27197	4.33243	13.8253	0.000200614	0.00490419
YJL213W	1.35546	5.86474	13.7511	0.000208698	0.00504571
YEL018W	1.874	2.90263	13.6712	0.000217772	0.00521997
YPR157W	0.895858	7.23101	13.6679	0.000218154	0.00521997
YPL005W	1.13342	4.57318	13.3017	0.000265164	0.0062652
YDR263C	3.09676	1.22145	13.0105	0.000309748	0.00722789
YOL110W	0.906094	5.96642	12.9733	0.000315959	0.00732333
YOR315W	1.51592	3.96822	12.9705	0.000316432	0.00732333
YJR122W	1.08011	5.05366	12.9541	0.00031922	0.0073577
YLR461W	6.22022	0.0797455	12.8649	0.000334799	0.00767941
YLR213C	1.73965	3.30302	12.7896	0.000348552	0.00790471
YLR103C	1.65763	2.86755	12.7411	0.000357702	0.00804757
YMR171C	0.82059	6.23106	12.6119	0.000383292	0.00848805
YBR255W	1.60085	3.59825	12.5736	0.000391244	0.0086303
YEL052W	0.71228	7.17153	12.4318	0.000422088	0.00923848
YEL046C	1.16626	9.41199	12.3944	0.000430622	0.0093889
YMR173W	1.10777	5.9142	12.3836	0.000433112	0.00940244
YDL020C	0.874275	6.38209	12.356	0.000439569	0.00940244
YGL059W	1.12533	4.66841	11.8308	0.000582586	0.0120951
YJL144W	0.955554	6.56605	11.7977	0.000593048	0.0122672
YKL094W	0.771065	7.46594	11.7849	0.000597128	0.0123065
YNR034W-A	1.58859	6.02055	11.722	0.000617663	0.012527
YKR013W	0.71992	6.42527	11.6321	0.000648224	0.0130733
YNL025C	1.35043	3.35374	11.5947	0.000661391	0.0132914
YAL037W	2.1204	2.02572	11.5047	0.000694191	0.0138032
YBR169C	0.805003	8.39933	11.4937	0.000698333	0.0138368
YDR171W	0.946609	9.44621	11.4046	0.000732631	0.0144656
YDR202C	1.02174	4.77487	11.3858	0.000740061	0.0145475
YNL014W	1.32024	3.99832	11.3361	0.000760165	0.0148535
YKR061W	1.5576	3.65445	11.2773	0.000784625	0.0152785
YNR068C	2.73113	2.02262	11.16	0.000835811	0.0161086
YMR201C	1.49127	3.25827	11.1243	0.000852062	0.016366
YBR213W	1.17935	7.29821	11.0479	0.000887876	0.0169386
YBR112C	0.748802	5.55009	10.7644	0.00103472	0.019542
YDR186C	0.793335	5.75409	10.7099	0.00106561	0.0200584
YNL006W	1.09239	7.64901	10.6739	0.0010866	0.0203854
YFR055W	1.01404	6.25132	10.6156	0.00112138	0.0208991
YPR061C	1.18752	3.99776	10.5398	0.00116834	0.0215608
YCR073C	1.23362	3.48328	10.525	0.00117767	0.0216623
YBR101C	0.865137	8.02905	10.5178	0.0011823	0.0216767
YFL057C	2.36009	2.14993	10.5033	0.00119162	0.0217769
YOL116W	1.103	4.7296	10.4235	0.00124424	0.0223765
YPR196W	1.31836	3.39276	10.4101	0.00125328	0.0224676
YMR315W-A	4.59377	0.399274	10.4042	0.00125732	0.0224686
YLR176C	1.86639	2.51782	10.3773	0.00127577	0.0227264
YJL212C	1.05232	8.63814	10.365	0.00128427	0.0228058
YKL044W	4.20355	0.724532	10.2041	0.00140132	0.0243394
YER079W	0.959812	5.09397	10.1991	0.00140511	0.0243394
YML087C	1.70029	3.35535	10.1579	0.00143684	0.024813
YNR065C	1.24748	3.69128	10.1212	0.00146571	0.0251576
YLL033W	2.27582	1.65033	10.0088	0.00155792	0.0266593
YDR011W	0.767612	8.48883	9.95095	0.00160766	0.0274274
YGL091C	0.638591	6.46919	9.91284	0.00164129	0.0279015
YLL027W	0.700394	6.60014	9.88688	0.00166461	0.0281439
YDR317W	3.68239	0.706066	9.77332	0.00177062	0.0297581
YGL222C	1.01877	4.87454	9.76166	0.00178189	0.0298586
YGL248W	0.898788	5.70955	9.70947	0.00183321	0.0303582
YPR036W-A	1.67981	7.39395	9.69263	0.00185009	0.0305481
YML130C	0.749001	7.36058	9.66515	0.00187797	0.0308435
YMR104C	0.680208	6.55676	9.60056	0.00194518	0.0317469
YGR202C	0.734611	6.02585	9.55673	0.00199218	0.0324202
YDR083W	1.10568	3.97118	9.49442	0.00206098	0.0331576
YIR017C	1.14236	6.93608	9.47893	0.00207845	0.0333438
YLL051C	0.865071	6.35109	9.41715	0.00214965	0.0341946
YKR040C	4.34188	0.147233	9.21946	0.00239456	0.0374572
YDR066C	1.32856	3.14705	9.15126	0.00248548	0.038772
YPL177C	0.917531	6.54717	9.06067	0.00261167	0.0406283
YER103W	1.26598	8.70281	9.04641	0.00263211	0.0408339
YGL117W	1.37027	4.40414	8.97797	0.00273254	0.0419312
YMR283C	1.11902	3.73017	8.92406	0.00281439	0.0429028
YJR046W	0.753076	7.08467	8.92129	0.00281866	0.0429028
YPR201W	1.80016	2.6864	8.90869	0.00283817	0.0429683
YIR018W	0.948529	5.37086	8.88626	0.00287324	0.0433829
YHR097C	1.01917	6.40449	8.8472	0.00293539	0.0440855
YER127W	1.05154	3.27179	8.77923	0.0030468	0.045277
YGR040W	0.87138	4.66109	8.73375	0.00312374	0.0461664
YLR136C	0.934028	4.49195	8.68322	0.00321152	0.0469831
YLL018C-A	1.31017	4.78742	8.64215	0.00328473	0.0477615
YBL031W	1.36547	2.53165	8.60406	0.00335415	0.0483186
YMR169C	1.12546	7.01945	8.56301	0.00343062	0.0492944
YLR130C	0.736019	7.06845	8.50078	0.00354994	0.0507507
YBR151W	0.620323	6.80439	8.46367	0.0036231	0.0516658
YER115C	1.01096	4.34982	8.42613	0.00369866	0.0525833
YPR048W	0.994043	4.75745	8.42249	0.00370607	0.0525833
YEL072W	1.47407	4.06457	8.3704	0.00381381	0.0537072
YGR154C	1.14533	4.61989	8.36358	0.00382817	0.0537753
YBR184W	2.70531	0.881207	8.32008	0.00392092	0.0547102
YGR223C	0.818564	4.87556	8.31875	0.00392379	0.0547102
YGR142W	1.49552	8.29441	8.24468	0.00408716	0.056708
YDR054C	0.826223	5.15895	8.17708	0.0042423	0.0584299
YGR050C	1.21766	2.79468	8.16415	0.00427265	0.0587048
YBR070C	0.812469	4.90633	8.04023	0.00457497	0.062403
YBR147W	1.20457	5.58318	8.01298	0.00464433	0.0630445
YOR064C	0.959706	3.53439	7.87343	0.00501664	0.0669716
YIL127C	1.6799	2.5065	7.82981	0.00513915	0.0684452
YLR003C	1.25881	3.13899	7.75655	0.00535182	0.07111
YGL180W	1.00618	4.78316	7.73666	0.00541107	0.0717284
YBR054W	0.641401	8.67586	7.6844	0.00557002	0.0734904
YOR011W	0.636806	5.17195	7.67587	0.0055964	0.0735688
YGR072W	1.49654	2.85606	7.66065	0.0056438	0.0737744
YNL194C	1.06921	6.46246	7.56408	0.0059543	0.0764884
YOL029C	1.16877	2.96997	7.55823	0.00597366	0.0764927
YJL082W	0.589692	6.78933	7.51687	0.00611238	0.0780919
YLR112W	1.29522	3.41689	7.44137	0.00637412	0.0808868
YML097C	1.02995	3.73075	7.42251	0.00644128	0.0815558
YCR005C	0.861434	9.41178	7.3778	0.00660338	0.0828651
YDL057W	1.09744	3.79151	7.35628	0.0066829	0.0834919
YGL045W	0.673756	5.46239	7.34605	0.00672104	0.083783
YHR148W	0.900498	3.95568	7.33753	0.00675297	0.0839744
YDL205C	0.621063	6.10647	7.30419	0.00687941	0.0851931
YPL263C	0.707663	4.98256	7.29571	0.00691193	0.0854084
YFL016C	0.637626	7.62987	7.27396	0.00699612	0.0860721
YBL009W	0.902201	4.08216	7.24407	0.00711355	0.0866803
YCR010C	2.42556	1.48041	7.15128	0.00749103	0.0898512
YLR252W	1.11723	4.94068	7.15058	0.00749399	0.0898512
YFL054C	0.661882	6.5485	7.15052	0.00749423	0.0898512
YPR117W	0.665001	5.54608	7.06028	0.00788115	0.0933541
YPL096C-A	0.910516	3.81239	7.01351	0.0080897	0.094777
YDR179C	2.38851	0.804263	6.97596	0.0082612	0.0961877
YNL146C-A	3.88581	0.292148	6.93901	0.00843355	0.097681
YIL047C-A	4.31883	0.0424251	6.93736	0.00844135	0.097681
YBR119W	0.955696	3.69664	6.9287	0.00848233	0.0979545
YIR042C	1.52657	2.85719	6.90433	0.00859872	0.0985351
YNR066C	1.00747	3.83478	6.90356	0.00860241	0.0985351
YER153C	0.963332	3.84349	6.89847	0.00862696	0.0986163
YKL045W	0.885506	4.25882	6.86974	0.00876675	0.100005
YBR150C	0.820583	4.16228	6.86626	0.00878384	0.100005
YJR146W	2.90618	0.681579	6.85685	0.00883019	0.10033
YCR024C	0.818248	4.21119	6.83496	0.00893907	0.10114
YKL088W	0.9734	3.87532	6.81955	0.00901654	0.10163
YDR338C	0.698928	5.09009	6.81128	0.00905837	0.101634
YJL107C	1.14606	3.90228	6.81044	0.00906264	0.101634
YOL032W	0.83418	6.22183	6.80174	0.00910691	0.101634
YLR457C	2.01841	1.61283	6.78179	0.00920925	0.102371
YML028W	0.810133	10.7476	6.76665	0.00928771	0.102849
YDR152W	0.664649	5.02451	6.76646	0.00928868	0.102849
YJL057C	0.856348	5.42772	6.73535	0.00945206	0.104046
YDL231C	0.70318	5.84041	6.71765	0.00954633	0.104676
YOL158C	0.569347	8.10734	6.70263	0.0096271	0.105357
YLR251W	0.791602	6.2538	6.68998	0.00969563	0.105902
YJL015C	3.49176	0.259972	6.67846	0.00975849	0.106383
YOR252W	1.31881	2.89244	6.64684	0.00993319	0.108078
YKL095W	1.36616	2.92196	6.62017	0.010083	0.109078
YOR091W	0.579211	5.49642	6.56686	0.0103895	0.110358
YKL103C	0.609893	8.64714	6.55204	0.0104764	0.110995
YNL042W	0.934447	3.93923	6.54493	0.0105183	0.111022
YLL062C	1.17518	6.88894	6.48818	0.0108594	0.113984
YHL013C	1.21429	2.88709	6.45459	0.0110666	0.115599
YLR021W	0.927409	3.87795	6.45	0.0110953	0.115599
YMR317W	4.58193	-0.0207896	6.378	0.0115544	0.120039
YJL165C	0.668562	6.45463	6.37654	0.0115639	0.120039
YPR062W	0.763272	4.72871	6.36968	0.0116086	0.120282
YGR015C	0.847469	4.30429	6.36407	0.0116454	0.120443
YER073W	0.575878	7.96517	6.34497	0.0117715	0.121397
YNL172W	0.701205	5.17954	6.27778	0.0122261	0.124848
YGR234W	0.915775	7.21284	6.27033	0.0122776	0.125148
YPR143W	1.55082	2.51275	6.22962	0.0125631	0.127826
YOR227W	0.657819	6.00612	6.21634	0.0126577	0.128557
YBR088C	0.87966	5.93464	6.20573	0.0127337	0.129098
YMR195W	1.00967	5.16386	6.19131	0.0128379	0.129326
YMR315W	0.603321	9.255	6.16881	0.0130022	0.130647
YPL070W	0.958026	3.76106	6.14051	0.0132119	0.131734
YDR215C	3.695	0.367617	6.13497	0.0132534	0.131734
YBR128C	1.46066	2.68603	6.13475	0.0132551	0.131734
YBR280C	0.610268	6.31245	6.13226	0.0132737	0.131734
YLR141W	0.863186	4.12491	6.12152	0.0133546	0.132304
YPL011C	0.870758	4.1491	6.11485	0.0134051	0.132572
YGR198W	0.611282	5.4729	6.03776	0.0140031	0.136952
YDL108W	0.711105	5.07979	6.02203	0.0141284	0.137782
YHR071C-A	3.64964	0.220731	6.01413	0.0141918	0.137782
YOR044W	1.10222	3.45562	6.01307	0.0142003	0.137782
YDR089W	0.542346	5.76516	5.98646	0.0144161	0.139397
YJR154W	1.28677	3.27836	5.97541	0.0145067	0.140033
YNL333W	2.2472	1.1791	5.95374	0.0146861	0.141522
YOL052C	0.668446	6.77948	5.92677	0.0149125	0.14346
YOR060C	1.1438	3.05172	5.91891	0.0149792	0.143857
YOL066C	0.665611	5.01792	5.90783	0.0150737	0.144518
YPR067W	0.753431	5.02275	5.88492	0.015271	0.145915
YDR121W	0.704706	4.76217	5.87359	0.0153697	0.146609
YJR112W-A	0.954158	4.38437	5.86319	0.0154607	0.147157
YBL019W	1.07377	3.14712	5.86109	0.0154792	0.147157
YNL157W	0.538568	6.31419	5.81598	0.0158812	0.150219
YER185W	1.82068	1.91214	5.80001	0.0160261	0.151084
YCR019W	0.889632	3.71041	5.78588	0.0161554	0.152049
YER184C	0.780832	4.07776	5.77774	0.0162304	0.152248
YMR040W	1.17644	3.02628	5.7497	0.0164915	0.153675
YHR088W	1.00181	2.87501	5.74305	0.016554	0.154004
YAL013W	0.523539	5.8391	5.70362	0.0169299	0.156984
YOL148C	0.671855	4.87791	5.67809	0.0171781	0.158612
YJL036W	0.770194	4.55322	5.67758	0.0171831	0.158612
YJR042W	0.638983	5.18056	5.6769	0.0171897	0.158612
YHL037C	4.71003	0.350185	5.63239	0.0176316	0.161895
YFL042C	0.545449	5.31796	5.59877	0.0179731	0.16423
YNL240C	0.573298	6.65907	5.59218	0.0180409	0.164317
YFL033C	0.511845	6.07715	5.5411	0.0185749	0.168236
YNL102W	0.599394	5.5324	5.52285	0.0187697	0.168242
YLR327C	0.793514	7.67622	5.48075	0.019227	0.171795
YGL054C	0.527236	6.09953	5.44615	0.0196115	0.174404
YDL099W	0.820089	3.73335	5.42804	0.0198159	0.175746
YNL241C	0.559041	9.29086	5.42726	0.0198248	0.175746
YIL066C	0.996713	3.68684	5.39415	0.0202043	0.178272
YMR167W	0.841363	4.11116	5.38908	0.0202631	0.178462
YLR326W	1.11962	3.62367	5.3702	0.0204836	0.179893
YKL214C	0.590307	4.485	5.36115	0.0205902	0.180048
YLR221C	1.20174	2.61955	5.36058	0.0205969	0.180048
YDL219W	0.733026	4.23872	5.35177	0.0207013	0.18068
YLR056W	0.593119	7.57551	5.31308	0.0211659	0.183318
YGR225W	3.57466	0.310581	5.30337	0.0212842	0.183631
YJR017C	0.532269	6.5721	5.30253	0.0212944	0.183631
YOR370C	0.452732	6.99974	5.2909	0.0214371	0.184536
YOR058C	0.740877	4.02586	5.25003	0.0219464	0.187775
YBL010C	1.01581	2.96385	5.23866	0.0220903	0.187867
YLR368W	0.87994	4.16293	5.23036	0.0221959	0.188474
YOR114W	1.3667	2.46099	5.21808	0.0223532	0.189248
YDR080W	1.13788	3.96517	5.20453	0.0225281	0.190159
YER007C-A	0.552454	5.53394	5.19054	0.0227102	0.19135
YLR437C	1.23733	4.19373	5.18848	0.022737	0.19135
YHR046C	0.61927	4.9017	5.18003	0.0228479	0.191997
YDL183C	0.909535	3.42798	5.17657	0.0228935	0.192094
YOL159C	0.707976	3.92898	5.1615	0.023093	0.192908
YNL063W	0.627938	4.97086	5.15017	0.0232441	0.193313
YGL256W	0.582298	5.616	5.13933	0.0233897	0.193952
YDR161W	0.672759	5.10408	5.11936	0.0236604	0.1957
YOR306C	0.724369	3.71903	5.0995	0.0239327	0.197009
YGL108C	1.13544	2.7209	5.09631	0.0239768	0.197084
YGR049W	1.13703	3.75841	5.05248	0.0245907	0.200636
YGL090W	1.74307	1.52266	5.0522	0.0245947	0.200636
YOL144W	1.02493	2.61608	5.05027	0.0246221	0.200636
YIR005W	1.07103	3.16834	5.01809	0.0250838	0.203518
YNL252C	0.835186	3.88039	4.99643	0.0253997	0.20549
YDR472W	0.582533	5.2127	4.98945	0.0255023	0.205731
YOR363C	0.713454	4.13514	4.97985	0.0256442	0.206128
YFL017W-A	0.704363	4.45898	4.97872	0.025661	0.206128
YML064C	0.681692	4.6236	4.96193	0.0259113	0.207129
YPL163C	0.732843	5.25951	4.96052	0.0259324	0.207129
YCR016W	1.19615	2.12429	4.94869	0.0261104	0.207962
YOR305W	1.04208	2.90795	4.93366	0.0263384	0.208363
YKR036C	0.621975	4.55917	4.93322	0.0263452	0.208363
YKL113C	0.588031	4.88096	4.91763	0.0265839	0.209372
YKL187C	1.1074	3.49415	4.91052	0.0266936	0.209943
YIL143C	0.527632	6.61209	4.88581	0.0270784	0.212159
YGR017W	0.827433	5.2105	4.88012	0.0271677	0.212254
YOR379C	2.76257	0.701854	4.87963	0.0271754	0.212254
YLR168C	0.652037	4.25031	4.83569	0.0278765	0.217129
YGL163C	0.606437	4.80599	4.81995	0.0281321	0.218399
YIL119C	0.769391	3.87315	4.80477	0.028381	0.219157
YCL051W	0.78425	4.81436	4.79078	0.0286125	0.219679
YCR100C	1.19216	2.30634	4.78594	0.028693	0.219679
YPL167C	0.717158	3.93055	4.78345	0.0287345	0.219679
YNL007C	0.56236	8.81369	4.78203	0.0287583	0.219679
YPL247C	0.540572	8.10237	4.7615	0.0291031	0.221788
YJL170C	0.812131	4.14919	4.75915	0.0291429	0.221792
YLR147C	1.21449	2.21422	4.75008	0.0292969	0.222665
YMR138W	0.914378	3.29873	4.69857	0.0301877	0.227901
YOR377W	0.63496	4.99564	4.67502	0.0306044	0.229285
YPL158C	0.721526	4.57136	4.65893	0.0308925	0.230646
YER020W	0.502274	7.13898	4.63956	0.031243	0.231839
YKL149C	0.819293	3.5359	4.63267	0.0313686	0.232166
YNL301C	0.535559	7.21786	4.63263	0.0313694	0.232166
YDR273W	2.14397	0.887937	4.62578	0.031495	0.232355
YBR294W	0.908829	7.82311	4.62473	0.0315142	0.232355
YOL149W	0.683833	4.11965	4.58597	0.0322348	0.235054
YDR253C	1.42562	3.78797	4.58489	0.0322551	0.235054
YPR054W	2.89547	0.644871	4.57822	0.0323808	0.235356
YNL264C	0.495123	6.27384	4.57806	0.0323838	0.235356
YBR131W	0.786766	3.65227	4.5679	0.0325764	0.236148
YNL175C	0.604054	5.6067	4.56346	0.032661	0.236376
YOR223W	0.498883	5.76288	4.55733	0.0327782	0.236376
YIL096C	1.77202	1.50721	4.54762	0.0329645	0.237134
YOL084W	0.795241	7.6134	4.54343	0.0330453	0.237413
YKL093W	1.03801	3.35051	4.53519	0.0332047	0.238255
YIL063C	0.635922	4.5305	4.53062	0.0332936	0.238287
YGR145W	0.710075	3.83446	4.50325	0.0338305	0.241213
YOR273C	0.497364	9.01634	4.498	0.0339345	0.241645
YLR035C	0.779379	3.491	4.49588	0.0339767	0.241645
YPL164C	0.737891	3.86182	4.49369	0.0340201	0.24165
YML081W	0.488148	5.55641	4.46259	0.0346449	0.245163
YJL128C	0.442798	6.48593	4.44806	0.034941	0.246279
R0020C	4.72426	0.694976	4.44604	0.0349822	0.246279
YJR155W	1.18503	3.26769	4.44437	0.0350165	0.246279
YBR084C-A	0.485922	9.18758	4.43204	0.0352703	0.246805
YOR022C	0.710122	4.00256	4.42202	0.0354779	0.247644
YKL143W	1.10146	3.78689	4.40609	0.0358108	0.248738
YLL059C	1.72928	1.98655	4.38484	0.0362599	0.249707
YKL162C-A	2.54241	0.693445	4.37094	0.0365567	0.251092
YGL043W	0.558294	5.22803	4.35355	0.0369319	0.252182
YBR243C	0.648871	7.00488	4.33656	0.0373023	0.25375
YHR029C	0.42802	6.18228	4.3255	0.0375453	0.254278
YHR132W-A	0.516163	5.27289	4.32511	0.037554	0.254278
YGL259W	2.86075	0.389681	4.31026	0.0378832	0.255893
YOR066W	0.579912	5.15813	4.30252	0.0380559	0.256237
YDR369C	0.900696	2.9119	4.30018	0.0381084	0.256237
YFL020C	4.1558	-0.00301673	4.27972	0.0385697	0.25745
YIL007C	1.19328	2.81013	4.25553	0.0391228	0.259914
YDR021W	1.11746	2.33198	4.24327	0.0394063	0.261182
YAL045C	4.24415	-0.133427	4.22959	0.0397249	0.262986
YGL150C	0.504053	6.19391	4.22021	0.0399452	0.264134
YOR298C-A	0.698232	9.1406	4.21783	0.0400013	0.264196
YDR344C	1.58552	1.58185	4.19926	0.0404417	0.265243
YKR060W	0.97046	2.78059	4.19535	0.0405349	0.26549
YGR239C	0.704123	4.37728	4.18403	0.0408066	0.266091
YER175W-A	2.57876	0.674838	4.17346	0.0410617	0.267138
YGR010W	0.69516	4.60877	4.14391	0.0417846	0.270904
YNL294C	0.568846	5.10936	4.13173	0.0420864	0.271924
YJR156C	4.21767	-0.449172	4.12334	0.0422954	0.272963
YPR111W	0.875232	3.31332	4.10561	0.0427412	0.274584
YNL232W	0.612473	5.50923	4.10144	0.0428466	0.274867
YIL059C	0.871729	4.68162	4.08517	0.0432612	0.276666
YPL241C	0.698244	4.05384	4.08099	0.0433681	0.277036
YFR048W	0.622458	4.49221	4.07704	0.0434697	0.277371
YER157W	0.604112	5.00017	4.07103	0.0436247	0.278046
YPR060C	0.529512	4.7447	4.05049	0.0441585	0.280335
YNL179C	1.4107	2.09212	4.04324	0.0443485	0.280335
YKL108W	1.00088	3.08683	4.03789	0.0444895	0.280335
YPL162C	0.610668	4.37347	4.03468	0.0445742	0.280335
YCR022C	2.5763	0.159877	4.03356	0.0446038	0.280335
YKL107W	2.01016	0.863939	4.0328	0.0446239	0.280335
YPR085C	1.0709	3.18643	4.03054	0.0446837	0.280335
YER158C	0.62393	5.10546	4.02885	0.0447285	0.280335
YOL055C	0.577119	4.62987	4.02302	0.0448833	0.280682
YDR350C	0.786695	4.56339	4.01995	0.0449651	0.280883
YKL110C	0.590139	4.87553	4.01487	0.0451008	0.281419
YLR412W	0.698404	4.27391	4.01167	0.0451863	0.281641
YNR004W	1.41109	2.20047	4.00267	0.0454281	0.282836
YOR378W	1.0961	2.48685	3.98573	0.0458872	0.284552
YBR295W	0.504654	5.67449	3.98463	0.0459172	0.284552
YMR181C	0.818097	4.17773	3.96702	0.0464	0.286675
YPR168W	1.0355	2.80844	3.96458	0.0464671	0.286776
YNL308C	0.724117	3.58794	3.94944	0.0468871	0.288422
YPR175W	0.753788	5.14892	3.93837	0.0471964	0.289437
YOR381W	0.562481	4.47218	3.93803	0.0472059	0.289437
YPR101W	0.88095	2.7759	3.92344	0.0476173	0.291327
YJR096W	0.498115	7.72271	3.91745	0.0477874	0.292052
YPL267W	1.47589	1.58384	3.90958	0.0480116	0.293104
YOL130W	0.531216	5.63976	3.90689	0.0480885	0.293257
YOR351C	4.91253	-0.278119	3.90483	0.0481474	0.293299
YOL017W	0.980162	2.40928	3.90034	0.0482763	0.293767
YOR234C	0.418307	7.6858	3.89496	0.0484313	0.294394
YJL208C	0.55363	4.6053	3.88634	0.0486805	0.295272
YPL199C	0.64813	5.09728	3.87823	0.0489161	0.296065
YJL090C	0.866086	3.41469	3.86952	0.0491706	0.297288
YLR295C	0.468517	5.77953	3.86587	0.0492777	0.297298
YER039C	0.654964	4.70857	3.84809	0.0498027	0.299344
YHL035C	0.565735	5.12339	3.84382	0.0499297	0.299344
YLR045C	0.478563	5.17422	3.84203	0.0499831	0.299344
YOR076C	0.766329	3.75113	3.83958	0.050056	0.299434
YBL095W	0.662552	5.3168	3.82149	0.0505993	0.301726
YLL061W	0.651898	9.05435	3.81578	0.0507721	0.302209
YLR330W	0.578365	6.06181	3.81473	0.0508039	0.302209
YNL061W	0.610499	5.44226	3.81351	0.0508409	0.302209
YAL034C	0.882374	5.15807	3.80355	0.0511441	0.303054
YGR280C	0.974274	2.39999	3.78982	0.0515652	0.304909
YNL103W	0.52612	4.64218	3.77919	0.0518938	0.306531
YFL017C	0.675903	4.93988	3.76358	0.0523803	0.309082
YJR036C	0.913677	3.66605	3.74512	0.0529619	0.311538
YPR104C	0.655566	4.04272	3.73709	0.0532171	0.312713
YDL008W	0.706715	4.5611	3.72788	0.0535112	0.314114
YNR023W	0.498124	4.479	3.69554	0.0545581	0.317618
YGL053W	0.76519	4.85787	3.6836	0.05495	0.318964
YOR027W	0.420884	8.79984	3.68334	0.0549587	0.318964
YDR358W	0.498586	5.2794	3.67812	0.055131	0.319442
YPL266W	0.500195	5.81574	3.66996	0.0554016	0.320218
YOR337W	0.469506	5.29835	3.66404	0.0555985	0.3207
YGL235W	3.62883	0.0836843	3.66078	0.0557077	0.321001
YPR179C	0.777402	3.66003	3.63578	0.0565501	0.324498
YJL184W	0.56319	4.86202	3.63426	0.0566018	0.324498
YDR229W	0.658149	5.01171	3.61511	0.0572571	0.327848
YOR309C	1.17558	2.22199	3.61058	0.0574131	0.327848
YIL027C	0.583335	5.10759	3.61002	0.0574325	0.327848
YIL112W	0.563387	4.64764	3.60919	0.0574611	0.327848
YOL063C	0.488196	5.69386	3.60018	0.0577732	0.328534
YNR015W	0.513122	5.525	3.59253	0.0580397	0.329001
YDR131C	0.831017	2.89491	3.59114	0.0580884	0.329001
YGL075C	1.11817	2.65451	3.58603	0.0582673	0.329001
YBR152W	2.26208	0.994442	3.57873	0.058524	0.32963
YDR295C	0.97945	3.06433	3.57805	0.0585477	0.32963
YML080W	0.674801	4.01737	3.56551	0.0589915	0.331255
YHR176W	0.538378	6.1421	3.56047	0.0591709	0.331815
YIL086C	1.92258	0.79027	3.55495	0.0593682	0.331996
YLR328W	0.385257	6.57775	3.55315	0.0594327	0.331996
YHR146W	0.494146	6.68075	3.55042	0.0595303	0.332181
YIL140W	0.594096	5.89592	3.54429	0.0597507	0.333082
YFR008W	1.18316	2.37387	3.53994	0.0599075	0.333627
YNL072W	0.674505	4.48466	3.52785	0.060346	0.33468
YOR149C	0.86504	4.28054	3.49804	0.0614414	0.338828
YKL002W	0.514544	5.05796	3.48288	0.0620068	0.341279
YLR183C	0.599758	3.9189	3.47668	0.0622396	0.342227
YBR275C	0.656498	4.46209	3.47413	0.0623355	0.342421
YGL079W	0.795696	3.7138	3.468	0.062567	0.342503
YIL072W	0.88981	2.83111	3.46727	0.0625946	0.342503
YIL166C	0.869709	2.98682	3.4657	0.0626538	0.342503
YPL194W	0.844841	2.89308	3.45732	0.0629724	0.34358
YGR042W	0.946258	2.44094	3.44435	0.0634685	0.345286
YHR134W	0.618511	4.12925	3.44097	0.0635984	0.34566
YGR221C	0.983145	2.24888	3.43554	0.0638079	0.346465
YKL161C	0.972699	3.40654	3.42954	0.0640398	0.34739
YJL155C	0.537744	5.25061	3.41203	0.0647229	0.349577
YLR416C	4.13803	-0.19521	3.40904	0.0648403	0.349577
YPR007C	2.9819	0.0563778	3.40816	0.0648748	0.349577
YJR056C	0.839013	3.75214	3.40628	0.0649488	0.349634
YDR281C	1.9671	0.171209	3.3931	0.0654697	0.351433
YNR057C	0.589227	4.12408	3.38743	0.0656951	0.351974
YOL125W	0.546439	5.50296	3.37727	0.0661013	0.353814
YML118W	0.618644	4.18179	3.36196	0.0667186	0.356442
YOR192C	1.09169	2.86472	3.3596	0.0668143	0.356617
YDL002C	0.602077	3.67878	3.35761	0.066895	0.35671
YEL048C	1.08704	2.02989	3.33956	0.0676325	0.359624
YGR002C	0.592341	3.80009	3.32791	0.0681134	0.359809
YIR030C	2.32931	0.8689	3.32398	0.0682762	0.360067
YCR023C	0.491844	5.38261	3.31732	0.0685534	0.360784
YMR183C	0.627684	5.81904	3.31486	0.0686563	0.360989
YKL186C	0.529915	6.51715	3.30718	0.0689776	0.362341
YGL212W	0.664717	3.56863	3.29334	0.0695613	0.36439
YOR097C	0.764203	3.31634	3.28003	0.0701275	0.366676
YMR086W	0.425997	5.97231	3.27588	0.070305	0.367264
YOR357C	0.588725	4.72923	3.26753	0.0706638	0.368329
YBR190W	2.8689	-0.221057	3.2671	0.0706826	0.368329
YGR126W	0.90456	2.98683	3.2662	0.0707214	0.368329
YHL040C	0.460763	6.46618	3.26508	0.0707697	0.368329
YBL078C	0.664492	4.50577	3.25465	0.071221	0.370103
YLR290C	0.569268	4.65634	3.25418	0.0712417	0.370103
YDR403W	1.54043	2.02806	3.23905	0.0719023	0.372165
YLR185W	0.64218	9.32799	3.22152	0.0726759	0.374453
YNL109W	3.55894	-0.104955	3.20408	0.0734549	0.376579
YPL137C	0.420638	7.23038	3.20372	0.0734708	0.376579
YOR287C	1.02821	2.03329	3.19832	0.0737139	0.376969
YDR282C	0.856492	3.17253	3.19684	0.0737807	0.376969
YGR177C	0.611394	4.91212	3.19451	0.073886	0.376969
YKR104W	3.22461	0.292421	3.19233	0.0739846	0.376969
YKL020C	0.400669	6.16615	3.19128	0.074032	0.376969
YGR134W	0.499697	5.39688	3.17258	0.0748841	0.379938
YLR260W	0.523544	4.66882	3.16238	0.0753531	0.381087
YER051W	0.616991	4.13506	3.16156	0.0753911	0.381087
YNL004W	0.476631	5.54796	3.15983	0.0754711	0.381087
YGR104C	0.550388	4.16021	3.1509	0.0758852	0.381474
YGL252C	0.383052	6.0492	3.14993	0.0759301	0.381474
YPL036W	0.567385	4.32363	3.14403	0.0762052	0.382135
YBR210W	0.696529	3.36265	3.14276	0.0762645	0.382135
YHR096C	0.65683	4.46076	3.13797	0.0764889	0.382919
YIR015W	0.62476	3.63278	3.13565	0.0765978	0.383124
YLR388W	0.48948	7.33484	3.1266	0.0770241	0.384661
YKR042W	0.869397	9.50077	3.12624	0.0770412	0.384661
YGR081C	0.741813	3.09451	3.11948	0.0773613	0.38533
YHR007C-A	1.65614	1.60102	3.11792	0.0774356	0.38533
YBL046W	0.803182	3.67667	3.10846	0.0778867	0.38683
YMR136W	0.530536	5.68872	3.10681	0.0779654	0.386881
YKL049C	0.778839	3.1069	3.09248	0.0786547	0.388855
YGL131C	0.536532	4.68538	3.08959	0.0787946	0.388945
YPL042C	0.419651	5.62825	3.07977	0.0792718	0.389587
YOR385W	0.603055	5.7664	3.07015	0.079742	0.390549
YDR191W	0.504837	4.53726	3.06914	0.0797916	0.390549
YGL215W	0.48767	5.87096	3.06874	0.0798112	0.390549
YLR032W	0.462521	4.77709	3.06384	0.0800522	0.391389
YKL204W	0.530791	4.31822	3.0459	0.0809415	0.392809
YIL047C	0.429287	9.33365	3.04555	0.0809585	0.392809
YIR001C	0.794068	3.06764	3.04552	0.0809602	0.392809
YJR130C	0.468277	5.05934	3.02523	0.0819788	0.395962
YDR512C	0.559303	4.38404	3.02265	0.0821093	0.395962
YDR018C	1.15176	2.44194	3.02059	0.0822138	0.396127
YDR329C	0.504504	5.28701	3.01842	0.0823238	0.396319
YLR287C-A	0.519334	9.33079	3.00638	0.0829373	0.396998
YGL183C	3.59078	-0.217923	3.00614	0.0829494	0.396998
YCR033W	0.38373	5.65471	3.006	0.0829569	0.396998
YNL141W	0.627162	6.30108	3.00287	0.0831169	0.397427
YCR101C	0.833437	2.82029	3.00039	0.0832443	0.397699
YOL122C	0.359256	6.62366	2.99577	0.0834823	0.398163
YFR022W	0.451604	6.26527	2.98544	0.0840166	0.399369
YBR010W	0.425655	9.4275	2.97829	0.0843883	0.400118
YDR034C	0.469696	5.13002	2.97473	0.084574	0.400506
YGR058W	0.978034	3.46316	2.96675	0.0849924	0.400506
YBL035C	0.682757	4.14607	2.96634	0.0850141	0.400506
YOR238W	0.867551	3.06174	2.96488	0.0850905	0.400506
YPL156C	1.09056	1.992	2.96359	0.0851586	0.400506
YJL087C	0.612281	3.80245	2.96051	0.0853212	0.400506
YOR280C	0.454206	4.9442	2.94384	0.0862055	0.403316
YOL085C	1.57813	1.44822	2.93963	0.0864307	0.404035
YKL144C	0.523316	4.55139	2.92983	0.0869566	0.405845
YGR237C	0.473143	5.46123	2.92974	0.0869616	0.405845
YOL114C	0.965593	2.66618	2.92742	0.0870867	0.406093
YDR429C	0.409157	6.89712	2.91788	0.0876029	0.40749
YML116W-A	0.983236	2.45792	2.91026	0.0880178	0.40855
YOR071C	0.506156	5.2459	2.90926	0.0880723	0.40855
YNL097C-B	2.56752	0.538919	2.90414	0.0883524	0.409035
YBR257W	0.73027	2.63538	2.90103	0.0885229	0.409367
YER059W	0.540131	4.16414	2.89988	0.0885863	0.409367
YAL035W	0.419114	8.08618	2.89583	0.0888089	0.409725
YPL252C	0.869887	4.32269	2.89156	0.0890447	0.410478
YLL038C	0.568727	5.48858	2.89009	0.0891262	0.410518
YBR272C	0.611006	4.15249	2.87686	0.0898613	0.413087
YOR056C	0.489699	4.91053	2.8761	0.0899033	0.413087
YER141W	0.379159	7.80767	2.8679	0.0903628	0.414696
YIL071C	0.963409	2.88907	2.85936	0.0908439	0.41566
YGR051C	1.77699	0.198551	2.85581	0.0910443	0.41566
YER001W	0.384706	6.28469	2.85515	0.0910819	0.41566
YDR363W	0.826648	2.74542	2.84839	0.0914656	0.416537
YER008C	0.467056	5.4521	2.84465	0.0916787	0.416569
YDR524C-B	0.686229	10.2265	2.83452	0.0922581	0.418618
YKL092C	0.606218	4.63143	2.83391	0.0922931	0.418618
YEL043W	0.477278	5.1252	2.83005	0.0925153	0.41925
YEL017W	0.386406	6.59507	2.82468	0.0928253	0.41925
YLR097C	0.743258	3.90556	2.82405	0.092862	0.41925
YLR233C	0.913948	2.60724	2.81646	0.093302	0.420426
YJR058C	0.431511	5.66505	2.80881	0.0937479	0.421647
YLR245C	0.55493	4.51347	2.80803	0.0937936	0.421647
YLL029W	0.367966	7.72428	2.80688	0.0938607	0.421647
YBR020W	0.803119	2.71029	2.80285	0.0940969	0.422053
YGR016W	1.12994	2.10204	2.80037	0.0942424	0.42237
YMR289W	0.522129	4.29547	2.795	0.094559	0.423185
YLR037C	1.64532	1.15548	2.78824	0.0949583	0.423185
YDL130W	0.403559	8.44242	2.78491	0.095156	0.423185
YBR171W	0.422916	5.39871	2.78471	0.095168	0.423185
YML101C	0.510829	4.97462	2.78462	0.0951735	0.423185
YGR276C	0.52655	4.79483	2.78322	0.0952566	0.423221
YPR200C	1.50999	1.79613	2.77198	0.0959275	0.424396
YDR043C	0.806902	4.88297	2.77124	0.0959719	0.424396
YNL182C	0.52241	4.1511	2.76764	0.0961876	0.425017
YBR299W	2.76956	-0.420566	2.75679	0.0968423	0.427575
YGR163W	0.470216	4.70488	2.74724	0.0974224	0.428652
YOL065C	0.413989	5.20385	2.74255	0.0977085	0.428652
YLR332W	0.487859	5.34179	2.74042	0.0978389	0.428652
YOR037W	0.565822	4.37237	2.72611	0.0987195	0.43098
YBR090C	0.939696	2.74785	2.72548	0.0987583	0.43098
YIL113W	0.626218	5.81143	2.71937	0.0991371	0.431913
YGR035C	1.72925	0.828959	2.7101	0.0997144	0.433033
YDR361C	0.457924	5.4064	2.70384	0.100107	0.433784
YBL048W	1.97005	0.957796	2.69697	0.100539	0.434748
YLR276C	0.507343	4.41919	2.69381	0.100738	0.435249
YNR058W	0.712624	3.57451	2.68623	0.101219	0.436656
YHL047C	0.444924	5.69572	2.67903	0.101678	0.437966
YNL203C	2.16278	0.561077	2.67524	0.10192	0.438205
YLR420W	0.406335	8.16304	2.67452	0.101966	0.438205
YDR088C	1.03906	1.82481	2.66619	0.102501	0.439836
YMR135C	0.438411	6.53859	2.65984	0.102911	0.440918
YDR280W	0.429419	4.95509	2.65613	0.103151	0.441284
YKR092C	0.463262	5.78947	2.65476	0.10324	0.441332
YDL047W	0.407288	6.32553	2.65155	0.103449	0.441887
YOR384W	2.3155	0.137976	2.64858	0.103642	0.442291
YLR117C	0.702951	3.91754	2.6477	0.1037	0.442291
YMR042W	0.414883	4.88252	2.64632	0.10379	0.442342
YLR195C	0.438471	5.91974	2.64213	0.104064	0.443174
YLR257W	0.441277	7.72262	2.63938	0.104244	0.443608
YML041C	0.500009	4.18144	2.62902	0.104927	0.444917
YFR031C	0.709417	3.65234	2.62873	0.104946	0.444917
YPL155C	0.42763	5.30994	2.62059	0.105485	0.446199
YPL148C	0.724449	2.98976	2.61876	0.105607	0.44638
YHR039C-A	0.521521	6.19679	2.61752	0.105689	0.446394
YPL178W	0.703799	4.06102	2.60043	0.106835	0.449214
YNL204C	1.74393	0.875279	2.59257	0.107366	0.44982
YDR119W-A	1.10281	3.25111	2.58972	0.107559	0.44982
YNR029C	0.460208	4.34395	2.58918	0.107596	0.44982
YHR154W	0.659391	3.81665	2.58889	0.107616	0.44982
YOR179C	0.665483	3.37826	2.58371	0.107969	0.450634
YFL032W	0.857936	3.77925	2.58368	0.10797	0.450634
YPR018W	0.941708	2.52476	2.58169	0.108106	0.450869
YMR043W	0.421288	4.85086	2.57916	0.108279	0.451119
YHR136C	1.25218	1.39479	2.57609	0.108489	0.451119
YJL217W	0.425201	7.29667	2.57506	0.10856	0.451119
YNL276C	0.98451	2.26337	2.57119	0.108826	0.451204
YMR233W	0.761343	2.44616	2.56933	0.108954	0.451265
YPL056C	2.69779	0.316424	2.55679	0.109821	0.453334
YNL248C	0.37504	5.95341	2.5512	0.110211	0.45461
YPL188W	0.492042	6.67835	2.54401	0.110713	0.456036
YIL029C	0.805067	3.65034	2.53953	0.111028	0.45659
YNL261W	0.566341	4.08878	2.53838	0.111109	0.45659
YDR318W	0.82728	3.31882	2.53825	0.111118	0.45659
YPR149W	0.364376	9.45525	2.52536	0.112029	0.45876
YCR107W	0.978313	2.34245	2.52343	0.112167	0.458989
YJR111C	0.52226	5.06113	2.52152	0.112302	0.459132
YJL126W	0.474447	5.01853	2.51767	0.112577	0.459132
YOR358W	0.503735	4.56356	2.51467	0.112791	0.459227
YBL028C	0.721812	3.14282	2.50904	0.113195	0.459975
YOR123C	0.689591	4.17651	2.50753	0.113304	0.459975
YDL225W	0.466381	4.66166	2.49846	0.113958	0.461637
YDR511W	0.484239	4.49737	2.4971	0.114056	0.461637
YBL061C	0.447194	4.68987	2.49501	0.114208	0.461637
YIL118W	0.335659	5.78523	2.49252	0.114388	0.461637
YNL144C	0.435284	5.16256	2.49007	0.114567	0.461637
YDR097C	0.384667	5.40488	2.47973	0.115322	0.463834
YIL087C	0.566873	5.94058	2.46899	0.116113	0.465797
YBL068W	0.545422	5.74806	2.46742	0.116228	0.465797
YKL112W	0.356156	5.68599	2.46583	0.116346	0.465797
YOR062C	0.476357	5.41511	2.4657	0.116356	0.465797
YNL027W	0.440963	4.51063	2.46298	0.116558	0.466148
YPL277C	1.35542	1.70147	2.45682	0.117015	0.466991
YDL204W	0.488679	7.46437	2.4549	0.117158	0.466991
YGR001C	0.431318	5.43589	2.45472	0.117172	0.466991
YBR073W	0.424154	5.51587	2.45348	0.117265	0.466991
YIL156W	0.448361	5.0898	2.452	0.117375	0.467102
YKR053C	0.705859	2.9546	2.44904	0.117597	0.467654
YNL191W	0.571698	5.47401	2.44294	0.118055	0.468269
YLR316C	0.717408	3.52723	2.44256	0.118083	0.468269
YGR078C	0.423364	5.62992	2.44117	0.118188	0.468357
YDR300C	0.489075	5.66683	2.42804	0.119182	0.470724
YIL050W	0.501514	4.95633	2.42777	0.119202	0.470724
YGR152C	0.63451	3.19538	2.41975	0.119814	0.472338
YDR297W	0.393917	7.40802	2.41813	0.119938	0.472338
YKR050W	0.368275	6.23174	2.41549	0.12014	0.472445
YGR093W	0.593283	3.6104	2.40976	0.120581	0.473519
YHR149C	0.503798	4.37319	2.40697	0.120796	0.473703
YLR015W	0.590927	3.04103	2.39861	0.121443	0.475583
YCR068W	0.377469	6.19535	2.39682	0.121582	0.475783
YOR182C	0.573801	9.8058	2.39437	0.121773	0.475783
YDR033W	0.512681	10.8011	2.39254	0.121916	0.475783
YDR475C	0.372642	6.83117	2.38775	0.12229	0.475885
YLR266C	0.532542	4.87031	2.38686	0.122359	0.475885
YFL029C	0.673486	5.0006	2.38054	0.122855	0.477141
YCL010C	0.460365	5.1957	2.37836	0.123027	0.477478
YJL173C	0.431863	5.04802	2.37669	0.123158	0.47749
YPL151C	0.468376	4.85169	2.37232	0.123504	0.477612
YDR183W	0.967757	2.53462	2.37022	0.123669	0.477612
YMR188C	0.548827	3.71505	2.36902	0.123765	0.477612
YGR127W	0.40215	4.8437	2.36717	0.123911	0.477612
YMR016C	0.50474	4.51991	2.3633	0.124219	0.477612
YDR309C	0.490129	5.68731	2.36327	0.124221	0.477612
YPR022C	0.395518	4.99468	2.36122	0.124385	0.477612
YPR005C	0.856118	2.95206	2.36088	0.124412	0.477612
YKL115C	2.19622	0.187489	2.36085	0.124414	0.477612
YPR083W	0.626056	3.35624	2.35496	0.124885	0.477711
YGL041W-A	0.770353	2.88357	2.35346	0.125005	0.477711
YNL046W	0.430606	6.24168	2.35312	0.125032	0.477711
YNL255C	0.373474	7.62945	2.34932	0.125338	0.478555
YIL089W	1.17951	1.34828	2.34609	0.125597	0.478899
YHR198C	0.343759	5.88159	2.34394	0.125771	0.479239
YIL099W	0.433695	5.32204	2.34007	0.126084	0.480105
YER007W	0.635996	2.97686	2.3375	0.126292	0.480574
YJL145W	0.447485	4.98673	2.33025	0.126882	0.481658
YPL233W	0.785779	2.55199	2.32181	0.127572	0.483488
YDR339C	0.443184	4.85322	2.32071	0.127662	0.483505
YIL141W	1.83253	0.186617	2.31873	0.127825	0.483797
YNL136W	0.887611	2.08788	2.3107	0.128486	0.485547
YDR163W	0.7983	2.34217	2.3024	0.129174	0.486946
YCR047C	0.388324	5.65605	2.29354	0.129913	0.488429
YGL065C	0.468098	5.25114	2.29224	0.130022	0.488513
YMR311C	0.501256	5.38857	2.2872	0.130445	0.48945
YMR055C	0.615292	3.57439	2.28561	0.130578	0.489542
YGL106W	0.391474	6.6437	2.28152	0.130924	0.489656
YDR110W	0.652527	3.65262	2.27626	0.131368	0.49026
YPL138C	0.505915	3.8973	2.27539	0.131442	0.49026
YOL097C	0.341792	7.90829	2.27335	0.131615	0.490573
YKL101W	0.416276	4.87579	2.27046	0.131861	0.49085
YGR018C	2.02225	0.424496	2.25755	0.132964	0.49434
YKL001C	0.483846	7.87053	2.25649	0.133055	0.49434
YBL029W	1.31777	2.73205	2.25621	0.13308	0.49434
YHR002W	0.522564	4.38169	2.25353	0.13331	0.49434
YOR368W	0.675776	2.63074	2.25349	0.133314	0.49434
YJL131C	0.787836	3.07379	2.24663	0.133906	0.49434
YGL101W	0.490224	5.24447	2.24325	0.134198	0.494983
YKR009C	0.474519	4.4253	2.23575	0.134851	0.496416
YDR441C	0.652374	4.01709	2.2296	0.135389	0.497806
YBL049W	1.16988	2.51283	2.22942	0.135405	0.497806
YJR050W	0.641221	3.47549	2.2235	0.135924	0.499391
YDR469W	0.724358	2.4891	2.2161	0.136578	0.501466
YML003W	0.748465	3.08546	2.21037	0.137086	0.502388
YKL136W	1.7235	0.177108	2.20988	0.13713	0.502388
YAL067C	0.779056	5.70765	2.20547	0.137522	0.50303
YPR045C	0.363086	5.30298	2.20529	0.137538	0.50303
YNR047W	0.388184	6.57013	2.20371	0.137679	0.503219
YBR247C	0.435648	4.49055	2.2016	0.137868	0.503583
YLL022C	0.399809	5.53802	2.19786	0.138203	0.503842
YML114C	0.485441	5.43011	2.18189	0.139643	0.507099
YER082C	0.393295	4.95707	2.17999	0.139815	0.507099
YNL206C	0.803838	4.10491	2.17807	0.13999	0.507162
YDL165W	0.448231	4.88232	2.17184	0.140558	0.508476
YDR265W	0.660275	5.43334	2.17038	0.140691	0.508631
YER006W	0.567708	6.96794	2.16707	0.140995	0.50933
YDL087C	0.411822	4.42195	2.15599	0.142015	0.511453
YJL115W	0.798358	2.84555	2.14939	0.142627	0.512467
YKR067W	0.389265	6.44441	2.14903	0.14266	0.512467
YDL065C	0.757163	3.03568	2.1471	0.142839	0.512786
YDR463W	0.355269	5.02623	2.14234	0.143284	0.513065
YOR330C	0.369789	6.33938	2.1411	0.143399	0.513065
YNL227C	1.15125	2.06649	2.14076	0.143431	0.513065
YEL045C	0.642865	4.89684	2.14043	0.143462	0.513065
YAR008W	0.678195	2.93082	2.13542	0.143931	0.514352
YCR007C	0.696472	2.84129	2.13364	0.144098	0.514352
YIL094C	0.31564	7.777	2.1312	0.144328	0.514352
YDL012C	0.534118	4.48742	2.13113	0.144334	0.514352
YBR195C	0.428961	4.97566	2.12308	0.145094	0.515584
YBR093C	0.4181	4.67722	2.12054	0.145335	0.515845
YGR003W	0.439904	4.30988	2.11941	0.145443	0.515902
YOR008C	0.331707	6.47902	2.11575	0.145791	0.516163
YER060W	0.3757	6.11641	2.11257	0.146094	0.51659
YMR053C	0.521743	4.53047	2.11087	0.146256	0.516839
YDL049C	0.604333	3.7748	2.10432	0.146884	0.518407
YML096W	0.525498	3.3837	2.10049	0.147252	0.519383
YLR181C	0.510477	3.90377	2.09606	0.147679	0.520081
YMR262W	0.381183	6.8039	2.09476	0.147805	0.520081
YOR308C	0.920571	2.12706	2.09469	0.147811	0.520081
YDR289C	0.878179	2.68171	2.09462	0.147818	0.520081
YHR207C	0.450255	4.13081	2.07935	0.149304	0.52232
YAR027W	0.318066	6.88675	2.0779	0.149445	0.52232
YCR038C	0.745136	2.99457	2.07693	0.14954	0.52232
YMR209C	0.337924	5.06705	2.07669	0.149565	0.52232
YKR102W	1.00673	2.16592	2.06977	0.150244	0.523748
YNL221C	0.434119	5.97004	2.0691	0.15031	0.523748
YDR016C	0.402613	4.88296	2.06654	0.150562	0.523748
YPL191C	0.830804	2.97697	2.06631	0.150585	0.523748
YJR032W	0.492803	4.19164	2.065	0.150715	0.523748
YGR011W	1.76904	0.286456	2.05978	0.151232	0.524125
YNL199C	0.585509	4.15617	2.0563	0.151577	0.524484
YPL181W	0.450851	4.28767	2.05212	0.151994	0.525604
YOR364W	2.0695	0.243107	2.04926	0.152281	0.52595
YDR383C	0.707464	2.87429	2.04677	0.152529	0.526487
YDL121C	0.472882	3.65589	2.03872	0.153338	0.527378
YKL109W	0.401151	5.40079	2.0385	0.153361	0.527378
YFR034C	0.40743	5.2788	2.03543	0.153671	0.527378
YJR070C	0.455053	7.43427	2.03542	0.153671	0.527378
YBR060C	0.355241	4.95955	2.02942	0.15428	0.528651
YBR116C	2.25776	0.100007	2.02507	0.154722	0.529369
YNL317W	0.380944	5.50546	2.02427	0.154804	0.529369
YLR146W-A	1.071	1.93029	2.02367	0.154864	0.529369
YKR041W	0.733741	2.19698	2.01794	0.15545	0.530407
YLR205C	0.548079	3.9739	2.0142	0.155834	0.530607
YOR164C	0.416186	6.12444	2.01368	0.155887	0.530607
YKL198C	0.502669	4.1667	2.00432	0.156852	0.531659
YIL097W	0.832813	3.91763	2.00205	0.157087	0.531817
YKL070W	2.08448	0.0286276	1.9991	0.157393	0.532214
YAL012W	0.585021	10.693	1.99604	0.15771	0.53265
YBL075C	0.472516	4.18789	1.99487	0.157833	0.532744
YOR020C	0.365961	7.88003	1.98612	0.158747	0.535241
YOR180C	0.826054	2.15326	1.9853	0.158833	0.535241
YIR031C	0.467821	5.00366	1.98508	0.158857	0.535241
YLR242C	0.49196	3.5581	1.98305	0.15907	0.535639
YPR183W	0.6025	7.75189	1.9765	0.15976	0.537641
YGL098W	0.540966	3.65645	1.97467	0.159953	0.537823
YDR070C	0.94797	3.50153	1.97234	0.1602	0.538161
YML109W	0.541037	4.00009	1.96604	0.160868	0.539577
YDR242W	0.545042	4.40921	1.95976	0.161538	0.54137
YDL111C	0.34452	5.93612	1.95807	0.16172	0.541657
YNR024W	0.973482	1.68975	1.95688	0.161848	0.541747
YLR228C	0.371956	5.49221	1.95426	0.162129	0.541747
YLR193C	0.53453	3.74988	1.95424	0.162131	0.541747
YLR275W	0.670145	3.35455	1.95287	0.162278	0.541919
YCL037C	0.437353	6.01346	1.94276	0.163369	0.544089
YAR028W	0.385213	5.8315	1.94037	0.163628	0.544089
YBL091C-A	0.516465	4.19511	1.93907	0.16377	0.544089
YNL166C	0.424045	4.62735	1.93081	0.16467	0.546031
YCR020W-B	1.31409	0.903921	1.92813	0.164963	0.546138
YMR066W	0.648166	3.37554	1.92358	0.165463	0.546138
YJR104C	0.453618	11.4997	1.92204	0.165632	0.546138
YMR206W	2.04091	0.384284	1.92065	0.165785	0.546138
YMR083W	0.341233	9.49743	1.91936	0.165927	0.546138
YLR025W	0.608862	4.19988	1.91862	0.166009	0.546138
YLL004W	0.569089	3.46166	1.91603	0.166295	0.546138
YBL029C-A	0.46319	4.66587	1.91502	0.166406	0.546138
YJL077W-A	1.04374	2.75292	1.91403	0.166517	0.546138
YPL046C	0.76215	2.64184	1.90953	0.167016	0.546634
YER096W	0.617314	3.18681	1.89889	0.168202	0.548868
YKR037C	0.514594	4.61683	1.89887	0.168205	0.548868
YOR046C	0.285196	6.23836	1.8985	0.168247	0.548868
YJL099W	0.425433	4.96385	1.8974	0.168369	0.54895
YBR176W	0.369691	4.86806	1.89355	0.168802	0.549444
YOL124C	0.569347	4.22809	1.89166	0.169015	0.549444
YMR197C	0.470095	5.07016	1.89124	0.169063	0.549444
YBR233W-A	0.77867	2.43261	1.89027	0.169172	0.549444
YMR179W	0.558433	3.02177	1.88814	0.169412	0.549444
YBR240C	0.613092	3.27979	1.88763	0.169469	0.549444
YJL215C	1.59713	0.539778	1.8864	0.169609	0.549444
YLR449W	0.462771	5.24445	1.88484	0.169786	0.549444
YHR073W	0.303195	6.36211	1.88319	0.169972	0.549528
YBR236C	0.373163	5.35615	1.87525	0.170875	0.550758
YBL003C	0.31936	8.66124	1.86845	0.171653	0.551742
YLR438C-A	0.444608	4.21005	1.86831	0.171668	0.551742
YNL040W	0.334495	5.50396	1.86484	0.172067	0.551902
YNL331C	0.598927	3.15314	1.86468	0.172086	0.551902
YDR153C	0.333533	5.69749	1.86335	0.172238	0.551902
YKL119C	0.486927	4.05616	1.86335	0.172239	0.551902
YJL191W	0.368621	6.91901	1.85575	0.173116	0.552621
YOR036W	0.58435	3.42537	1.8518	0.173574	0.55314
YDR306C	0.389353	4.82054	1.85142	0.173618	0.55314
YLR094C	0.43031	5.47147	1.85097	0.173671	0.55314
YLR079W	0.340554	6.30859	1.84825	0.173987	0.553835
YDR108W	0.457316	4.3477	1.84646	0.174196	0.554041
YNL038W	0.437922	3.93158	1.84556	0.174301	0.554041
YDR079C-A	0.705654	3.68368	1.8449	0.174378	0.554041
YPR040W	0.54857	3.59842	1.84218	0.174696	0.554529
YDR068W	0.685889	2.5277	1.83633	0.175382	0.555894
YER134C	0.35287	5.23371	1.83384	0.175675	0.556387
YBR256C	0.409328	7.64673	1.8305	0.176068	0.557007
YIL076W	0.369404	6.76418	1.82796	0.176369	0.557607
YJL127C-B	0.860182	5.05856	1.82608	0.176591	0.557607
YBR077C	0.34155	5.68292	1.82253	0.177013	0.558118
YHL022C	1.90254	0.533771	1.82003	0.17731	0.558298
YLR095C	0.435266	4.53807	1.81962	0.177358	0.558298
YNR062C	1.44305	0.800474	1.81873	0.177465	0.558298
YGL226W	0.813304	2.19735	1.81466	0.177951	0.559515
YHR189W	0.551334	4.42772	1.80702	0.178867	0.560967
YGR119C	0.372968	6.12518	1.80666	0.178909	0.560967
YNL138W-A	0.597141	3.6366	1.80491	0.17912	0.561314
YMR114C	0.456585	4.08195	1.798	0.179955	0.56263
YOR249C	0.618677	3.42355	1.79489	0.180332	0.56263
YDL109C	0.386541	4.609	1.79177	0.18071	0.563173
YGR118W	0.291368	8.54339	1.79029	0.180891	0.563427
YKR087C	0.39279	5.45154	1.78692	0.181302	0.564083
YGR238C	0.447057	3.94127	1.77541	0.182714	0.565464
YLR017W	0.304693	7.38024	1.77315	0.182993	0.565464
YFL027C	0.499512	4.33764	1.77313	0.182995	0.565464
YDR223W	0.824389	2.13092	1.77138	0.183212	0.565464
YEL009C	0.301433	8.7576	1.76882	0.183529	0.565464
YNL068C	0.381742	4.95148	1.76851	0.183566	0.565464
YLR054C	0.864021	2.27066	1.76763	0.183676	0.565464
YJL050W	0.341483	6.46347	1.76728	0.183719	0.565464
YLR272C	0.587192	4.57732	1.76711	0.183741	0.565464
YOR344C	0.373969	5.79	1.76632	0.183838	0.565464
YOL111C	0.513489	6.23667	1.76624	0.183848	0.565464
YFL004W	0.286773	6.25903	1.76346	0.184193	0.566182
YPR169W	0.427678	5.23199	1.75912	0.184734	0.566182
YIL154C	0.299034	7.19869	1.75872	0.184784	0.566182
YKR005C	0.975318	1.83622	1.75482	0.185272	0.567063
YLR309C	0.448431	4.56768	1.75265	0.185544	0.567589
YBR145W	0.336752	6.67476	1.74965	0.185921	0.568168
YLR170C	0.461626	4.08478	1.74714	0.186237	0.568168
YDR078C	0.692108	3.36094	1.74626	0.186348	0.568201
YIL162W	0.33566	7.19963	1.74444	0.186578	0.568285
YJL003W	0.653591	2.81056	1.7422	0.18686	0.568285
YKL033W	0.485528	3.78927	1.73944	0.187209	0.568385
YGR029W	0.365419	5.69867	1.73928	0.18723	0.568385
YDR157W	0.939805	2.36611	1.73722	0.187491	0.568385
YKR054C	0.325924	6.01417	1.73402	0.187898	0.568629
YNR054C	0.440838	3.66237	1.72841	0.188614	0.570035
YDL234C	0.346067	5.94952	1.726	0.188923	0.570507
YNL075W	0.359741	4.53938	1.72473	0.189086	0.570693
YDL037C	0.819571	1.8684	1.72303	0.189303	0.57088
YJR049C	0.322521	5.28567	1.72267	0.18935	0.57088
YNL262W	0.301489	5.41694	1.71973	0.189728	0.571106
YML095C	0.701693	3.16593	1.71412	0.190452	0.572518
YOL115W	0.342498	5.18988	1.71195	0.190732	0.572906
YDR002W	0.318311	8.21612	1.70867	0.191157	0.573879
YOL056W	0.476676	4.556	1.70608	0.191495	0.574341
YBR061C	0.36834	5.17276	1.70593	0.191515	0.574341
YJL164C	0.617579	5.50476	1.70128	0.19212	0.575851
YBR281C	0.286086	6.3729	1.69908	0.192409	0.57641
YDL146W	0.403578	4.37595	1.69597	0.192816	0.576813
YHR182W	0.565651	2.7778	1.69571	0.19285	0.576813
YIL046W	0.355118	8.25323	1.69251	0.19327	0.577459
YJR021C	0.418345	4.22868	1.67766	0.195236	0.581304
YJL166W	0.693337	7.00588	1.67406	0.195716	0.582301
YOR208W	0.437926	4.24884	1.67154	0.196052	0.58248
YMR117C	1.0707	0.883072	1.66994	0.196266	0.58248
YHR089C	0.323252	6.64152	1.66448	0.196999	0.583986
YKR044W	0.371975	4.69303	1.66441	0.19701	0.583986
YNL082W	0.593161	3.36717	1.66305	0.197193	0.583986
YCL021W-A	0.918846	2.35491	1.66146	0.197406	0.584252
YPR082C	0.538952	3.3397	1.65557	0.198202	0.584667
YAL059W	0.487598	4.19061	1.65488	0.198295	0.584667
YML102W	0.288179	6.6702	1.65144	0.198763	0.5852
YGL072C	0.641463	2.94441	1.65063	0.198873	0.58522
YGR285C	0.414523	9.3366	1.64905	0.199089	0.585549
YPR135W	0.370247	4.79432	1.64515	0.19962	0.585581
YPR182W	0.35559	4.23655	1.64292	0.199925	0.585581
YOR267C	0.387638	6.17801	1.6429	0.199927	0.585581
YOL136C	0.322635	4.8852	1.64181	0.200078	0.585581
YCR045W-A	0.504615	4.17239	1.64148	0.200123	0.585581
YNL293W	0.41618	5.06821	1.63675	0.200772	0.585923
YLR075W	0.363963	12.1993	1.63325	0.201255	0.586315
YMR069W	0.712805	3.65294	1.63244	0.201365	0.586315
YKL122C	0.4597	3.95852	1.63201	0.201426	0.586315
YPR162C	0.469295	4.12333	1.62826	0.201944	0.586918
YJR135C	0.693932	2.84732	1.62825	0.201945	0.586918
YLL019C	0.314099	6.68699	1.62607	0.202248	0.587449
YCR009C	0.273233	7.00315	1.62544	0.202336	0.587449
YKL042W	0.57392	3.76165	1.61949	0.203164	0.587795
YDR387C	0.288366	6.25693	1.61846	0.203307	0.587795
YOR382W	0.604132	3.46245	1.61842	0.203313	0.587795
YKL096W-A	0.590551	9.11876	1.61611	0.203635	0.587795
YDR479C	0.301332	6.2692	1.61423	0.203899	0.587795
YLR288C	0.450559	4.01105	1.61413	0.203912	0.587795
YHR120W	0.626083	3.025	1.61198	0.204214	0.588098
YKL171W	0.396297	4.68191	1.61059	0.204409	0.588098
YOL038C-A	1.69334	0.225109	1.60824	0.20474	0.588098
YOR013W	1.00264	1.52984	1.6073	0.204871	0.588098
YKR045C	0.526751	3.02628	1.60505	0.205188	0.58817
YCL002C	0.300051	5.28826	1.59457	0.206674	0.589343
YMR159C	1.13078	1.00156	1.58348	0.20826	0.592214
YKR035W-A	0.472895	3.86921	1.57796	0.209055	0.593531
YOR369C	0.345668	11.5133	1.5771	0.20918	0.593586
YLR109W	0.514938	11.4295	1.57451	0.209553	0.593896
YIL159W	0.687497	3.20054	1.57416	0.209604	0.593896
YHR003C	0.295903	5.6827	1.55813	0.21194	0.598967
YNL249C	0.51068	3.68665	1.55698	0.212108	0.598967
YHR085W	0.576792	3.73242	1.55584	0.212275	0.598967
YER028C	0.560608	3.17938	1.55331	0.212647	0.599509
YGR172C	0.319467	6.33985	1.55245	0.212774	0.599568
YER131W	0.498346	8.78899	1.5493	0.213239	0.599984
YOR010C	0.899877	1.93379	1.54823	0.213397	0.600126
YGR044C	0.317959	7.12187	1.54611	0.213711	0.600338
YFL034C-B	0.449372	3.97463	1.5457	0.213772	0.600338
YKL053W	1.30369	0.694536	1.54463	0.21393	0.600338
YDR084C	0.382366	4.75587	1.54375	0.21406	0.600338
YJL091C	0.272753	6.06603	1.5427	0.214216	0.600338
YNR010W	0.665844	2.80516	1.53966	0.214668	0.600635
YOR295W	0.906964	2.09791	1.53913	0.214748	0.600635
YAL055W	0.568485	3.40875	1.53598	0.215217	0.601649
YNL050C	0.70997	2.41459	1.5341	0.215498	0.601839
YJL127C	0.569311	3.75958	1.53261	0.215721	0.602003
YJR152W	0.978013	2.29463	1.53157	0.215877	0.602003
YBR085C-A	0.336922	7.53068	1.53045	0.216044	0.602173
YHR013C	0.305962	4.98166	1.52913	0.216243	0.602429
YDR501W	0.782572	2.92861	1.52478	0.216898	0.603956
YER087W	0.380796	4.30509	1.51887	0.217791	0.605845
YLR030W	1.18466	1.56799	1.51687	0.218094	0.606389
YER042W	0.398991	6.69803	1.51294	0.218691	0.607452
YIL123W	0.425078	8.2192	1.51091	0.219	0.607558
YHR080C	0.300853	5.27057	1.51045	0.21907	0.607558
YDR536W	2.07012	-0.0723288	1.50932	0.219242	0.607558
YHR004C	0.305586	5.46182	1.50929	0.219248	0.607558
YOL053W	0.414634	4.64787	1.50664	0.219652	0.607576
YJL065C	0.318888	5.33338	1.50444	0.219989	0.608067
YKL061W	1.09614	1.52144	1.50211	0.220347	0.608223
YGL004C	0.332363	5.01935	1.50022	0.220638	0.608667
YNL086W	0.565979	3.09458	1.49498	0.221445	0.609862
YBR278W	0.542168	3.78285	1.49461	0.221503	0.609862
YFL050C	0.628779	3.37959	1.48756	0.222596	0.610798
YEL047C	0.308135	7.80081	1.48633	0.222787	0.610798
YHL012W	1.47457	0.915436	1.48512	0.222976	0.610798
YJR141W	0.665413	2.87208	1.48181	0.223492	0.611279
YMR180C	0.36769	4.75532	1.4817	0.223509	0.611279
YLR135W	0.756348	2.14109	1.47802	0.224085	0.611899
YOR006C	0.348635	4.23613	1.4581	0.227233	0.618846
YDR279W	0.495021	3.33108	1.45632	0.227517	0.619174
YAL036C	0.327375	6.47407	1.45224	0.228169	0.620651
YLR244C	0.312315	7.89028	1.45087	0.228388	0.620827
YBL015W	0.324217	7.523	1.45012	0.228508	0.620827
YIR039C	0.331964	5.07792	1.44978	0.228564	0.620827
YJL119C	1.5353	0.405737	1.44826	0.228808	0.621062
YGR129W	1.38831	0.481093	1.44682	0.229039	0.621062
YPL104W	0.40743	4.64239	1.44449	0.229413	0.621223
YML099C	0.369617	4.25705	1.4433	0.229607	0.621223
YFR032C-A	0.364925	8.39757	1.44285	0.229678	0.621223
YML047C	2.0777	-0.203906	1.44222	0.229781	0.621223
YBL052C	0.526816	3.19865	1.43887	0.230323	0.621722
YPL103C	0.343265	4.85131	1.43625	0.230746	0.622563
YLR435W	0.50613	3.42341	1.43345	0.231202	0.623494
YAL014C	0.266579	6.47544	1.43094	0.231611	0.624103
YLR110C	0.632567	11.8828	1.42912	0.231909	0.624103
YDR079W	0.457619	4.01063	1.42884	0.231954	0.624103
YLR036C	0.642272	3.13157	1.42724	0.232215	0.62413
YER056C-A	0.290681	8.22107	1.4271	0.232239	0.62413
YNL051W	0.404323	3.57426	1.42489	0.232601	0.624285
YOL054W	0.564458	3.15608	1.4222	0.233042	0.624877
YDR423C	0.356222	5.27414	1.42122	0.233204	0.625012
YLR277C	0.319594	4.58261	1.41608	0.234049	0.626386
YER018C	0.397219	5.44291	1.41233	0.23467	0.627024
YMR048W	0.346048	4.14547	1.41196	0.234732	0.627024
YDL056W	0.401219	4.16696	1.40171	0.236437	0.629797
YFR001W	0.528743	2.6625	1.3979	0.237076	0.629797
YFR034W-A	0.620474	2.66755	1.39785	0.237084	0.629797
YML007C-A	1.64555	0.41441	1.39775	0.237101	0.629797
YOL081W	0.29712	7.51306	1.39638	0.237331	0.629797
YNL193W	0.339576	5.3248	1.39371	0.237779	0.630394
YER070W	0.372718	8.8207	1.39182	0.238098	0.630944
YFL002C	0.361875	4.67958	1.38998	0.238409	0.631356
YNL032W	0.445243	4.3176	1.38891	0.238589	0.631356
YMR259C	0.347191	4.80525	1.38784	0.238771	0.63154
YNL096C	0.312831	7.35809	1.38679	0.238947	0.631711
YKR007W	0.431349	4.84692	1.38514	0.239228	0.631899
YML002W	0.57582	2.96244	1.38093	0.239943	0.632854
YLR414C	0.296083	8.0163	1.38082	0.239961	0.632854
YOL068C	0.295264	5.96293	1.38029	0.240052	0.632854
YER049W	0.333375	7.26501	1.3778	0.240476	0.633167
YIR010W	0.445821	3.17406	1.3757	0.240836	0.633167
YOR033C	0.397092	4.23843	1.37393	0.241138	0.633167
YPR071W	0.510422	3.21772	1.37303	0.241292	0.633167
YMR132C	0.920162	1.11701	1.37181	0.241502	0.633344
YBL103C	0.47309	3.51907	1.37133	0.241584	0.633344
YML079W	0.316715	6.97775	1.36802	0.242153	0.633659
YDL051W	0.276391	6.59961	1.36614	0.242476	0.633674
YPR042C	0.264569	6.17072	1.36603	0.242495	0.633674
YDR228C	0.482803	3.65171	1.36174	0.243236	0.6351
YLL010C	0.442275	4.86918	1.35503	0.2444	0.636893
YBR095C	0.381561	3.82054	1.35239	0.244861	0.637791
YNR007C	0.397224	4.56467	1.34994	0.245288	0.638314
YNL300W	0.5933	4.38336	1.3453	0.246101	0.639253
YOR365C	1.66888	-0.0244794	1.33871	0.247262	0.641087
YJR129C	0.361693	4.11168	1.33474	0.247964	0.64232
YOR318C	0.989387	1.19443	1.33252	0.248357	0.642747
YBR242W	0.362085	4.29276	1.3297	0.248859	0.643456
YKL091C	0.497227	3.72869	1.32141	0.250339	0.645185
YGR158C	0.500475	3.53933	1.32084	0.250442	0.645185
YLR254C	0.593924	3.27766	1.3192	0.250735	0.645494
YNL188W	0.656259	1.85131	1.31888	0.250792	0.645494
YHR062C	0.380853	5.20955	1.31693	0.251144	0.645816
YGL258W-A	1.77495	0.363871	1.3117	0.252087	0.647946
YIR028W	0.954627	1.7468	1.31064	0.252279	0.648104
YPR053C	0.646547	3.05305	1.30947	0.252491	0.648104
YGR137W	0.385678	3.96971	1.30876	0.25262	0.648134
YDL036C	0.443715	3.42971	1.30521	0.253264	0.648987
YDR288W	0.477014	3.27273	1.29778	0.254618	0.650896
YLR381W	0.367679	4.0896	1.2909	0.255882	0.653032
YJR082C	0.502411	3.26015	1.28966	0.256111	0.653032
YDL024C	0.712756	2.66775	1.28832	0.256358	0.653032
YOL022C	0.279849	6.07545	1.28636	0.256721	0.653154
YNL277W-A	1.92476	-0.429722	1.2846	0.257045	0.653255
YPL161C	0.513115	3.28492	1.28339	0.257269	0.65352
YOR270C	0.267817	9.07811	1.28025	0.257853	0.65352
YHR021C	0.29508	9.48838	1.27999	0.257901	0.65352
YDR367W	0.302887	5.63259	1.27992	0.257914	0.65352
YGL087C	0.325722	4.94593	1.27968	0.257959	0.65352
YML103C	0.229174	6.39926	1.27444	0.258936	0.654614
YHR072W-A	0.290475	6.89653	1.27201	0.259389	0.655378
YOL008W	0.262888	4.9963	1.26553	0.260606	0.656207
YLR285C-A	0.618326	5.10356	1.26534	0.260643	0.656207
YGR270W	0.345312	6.0102	1.26488	0.260729	0.656207
YHR139C	1.12987	1.39367	1.26262	0.261155	0.656355
YGL219C	0.265529	5.39228	1.26254	0.261171	0.656355
YNL312W	0.25693	6.51496	1.25821	0.261989	0.657839
YEL011W	0.275597	8.21451	1.25819	0.261994	0.657839
YNL100W	0.344443	5.79211	1.25401	0.262787	0.659268
YIL149C	0.404188	4.52135	1.25396	0.262797	0.659268
YMR061W	0.346221	5.22217	1.2533	0.262923	0.659293
YAL056W	0.270105	6.19293	1.25232	0.263111	0.659429
YOR047C	0.338008	4.58461	1.25091	0.26338	0.659429
YDL059C	0.488899	5.22197	1.24461	0.264584	0.660682
YDR046C	0.283547	8.86239	1.24344	0.264808	0.660682
YDR462W	0.381102	4.99542	1.2434	0.264816	0.660682
YGL061C	0.589029	2.10744	1.24311	0.264873	0.660682
YKL052C	0.426776	5.27775	1.24229	0.265031	0.660682
YOR136W	0.263465	9.43689	1.23631	0.266184	0.662469
YNR002C	0.582187	4.08317	1.23175	0.267067	0.663126
YDR098C	0.35224	6.6454	1.22866	0.267668	0.663126
YNL133C	0.794607	1.81113	1.22776	0.267842	0.663126
YDL035C	0.313455	5.28521	1.2274	0.267913	0.663126
YPL224C	0.302997	6.27683	1.22571	0.268243	0.663498
YPR013C	0.431349	3.85858	1.22235	0.268901	0.664126
YMR137C	0.701451	1.97907	1.21837	0.269681	0.665474
YML108W	0.659996	2.82259	1.21425	0.270491	0.666699
YPL204W	0.293794	6.43482	1.21251	0.270835	0.666699
YER071C	0.476241	3.70722	1.20771	0.271786	0.668457
YMR318C	0.323434	9.09647	1.20648	0.272031	0.668617
YFL049W	0.340194	4.24008	1.20594	0.272138	0.668617
YGL254W	0.421773	3.94852	1.20519	0.272287	0.668617
YLR265C	0.681833	2.24842	1.205	0.272325	0.668617
YPL025C	0.894889	0.768516	1.20317	0.27269	0.669145
YNL153C	0.338584	4.47302	1.20273	0.272777	0.669145
YDR049W	0.472769	3.51509	1.20016	0.273289	0.669203
YOR272W	0.288554	6.03599	1.19907	0.273507	0.669203
YML094W	0.309719	4.11856	1.19786	0.273751	0.669422
YJR108W	0.62159	2.75188	1.19465	0.274394	0.670201
YDL005C	0.332952	4.35189	1.1916	0.275006	0.670928
YGL136C	0.451417	3.96453	1.19042	0.275245	0.671117
YPR141C	0.688857	2.64548	1.18916	0.275499	0.671219
YGR111W	0.337876	5.23562	1.1888	0.275572	0.671219
YPL037C	0.256625	8.19994	1.18628	0.276082	0.671709
YPR046W	0.553132	3.75896	1.17146	0.279101	0.677012
YJL211C	1.19883	1.02792	1.16994	0.279413	0.677477
YLR216C	0.311629	8.24763	1.16903	0.2796	0.67762
YGR112W	0.293565	5.31942	1.16849	0.279712	0.67762
YGR025W	0.766765	1.63495	1.16729	0.279958	0.677667
YBR050C	1.67521	0.329782	1.16723	0.279971	0.677667
YBL106C	0.325679	4.77836	1.16648	0.280126	0.67772
YKR043C	0.275628	8.11897	1.16343	0.280755	0.678111
YGR195W	0.245009	5.61118	1.15598	0.282301	0.678288
YCL029C	0.423515	4.24716	1.15591	0.282316	0.678288
YBR085W	0.4168	3.36116	1.15433	0.282644	0.678288
YGR249W	0.287583	4.55194	1.15388	0.282737	0.678288
YBL027W	0.272378	9.42579	1.15045	0.283455	0.678288
YOR299W	0.263569	6.46029	1.15036	0.283473	0.678288
YJR083C	0.701458	2.08138	1.15028	0.28349	0.678288
YOR303W	0.273032	8.55407	1.1502	0.283507	0.678288
YBL059W	0.416424	4.39749	1.1498	0.283591	0.678288
YIL083C	0.251438	5.25096	1.14667	0.284248	0.678997
YPL147W	0.469072	3.38025	1.14287	0.285046	0.679978
YJL083W	0.266271	5.33411	1.14189	0.285254	0.679978
YJR003C	0.587393	3.42597	1.14185	0.285261	0.679978
YMR298W	0.377905	6.77088	1.14097	0.285447	0.680036
YDL139C	0.675274	2.10676	1.14003	0.285646	0.680036
YGL005C	0.480696	3.92295	1.13945	0.285769	0.68004
YOR078W	0.543544	3.26748	1.137	0.286287	0.680414
YJL160C	0.595547	2.75794	1.13584	0.286534	0.680534
YNR045W	0.325996	4.78206	1.13563	0.286578	0.680534
YLR016C	0.312131	5.39504	1.13409	0.286904	0.68102
YOR147W	0.357679	4.63807	1.13164	0.287425	0.681399
YLR209C	0.225257	6.52333	1.13064	0.287639	0.681404
YDR224C	0.289439	7.76525	1.13042	0.287686	0.681404
YDR356W	0.344459	3.62317	1.12993	0.28779	0.681404
YGR279C	0.478154	9.19498	1.12912	0.287962	0.681526
YGL153W	0.357371	4.37964	1.12714	0.288387	0.682232
YJL056C	0.468194	3.46565	1.12561	0.288713	0.682445
YGR052W	0.253047	7.03208	1.12417	0.289023	0.682893
YNR063W	0.782098	1.91099	1.12237	0.289409	0.683406
YDL206W	0.354024	4.2517	1.12146	0.289603	0.683406
YNL229C	0.325127	4.73745	1.12075	0.289758	0.683406
YDR060W	0.318706	5.77497	1.12034	0.289846	0.683406
YCR027C	0.323305	4.30782	1.11564	0.29086	0.684768
YHR078W	0.320272	5.8349	1.11502	0.290993	0.684768
YDR471W	0.276227	8.50237	1.11429	0.291151	0.684768
YBR136W	0.282799	5.24666	1.11198	0.291652	0.685564
YDR328C	0.289292	7.53301	1.10858	0.29239	0.686253
YEL026W	0.457335	5.96545	1.10822	0.29247	0.686253
YPL153C	0.511037	3.25988	1.10803	0.292511	0.686253
YBR092C	0.266789	7.85599	1.10612	0.292927	0.686944
YGL155W	0.312325	5.30387	1.10328	0.293548	0.688114
YGR180C	0.262122	8.68548	1.1017	0.293893	0.688266
YFL023W	0.439986	3.00588	1.09947	0.294382	0.688266
YKL188C	0.492842	3.1715	1.09622	0.295098	0.688266
YBL021C	0.498601	4.21064	1.09589	0.295171	0.688266
YER060W-A	0.77545	1.54058	1.09508	0.295348	0.688266
YNL092W	0.357165	4.54684	1.09317	0.295771	0.68868
YDR382W	0.269857	9.2987	1.09275	0.295863	0.68868
YAR019C	0.26408	5.49432	1.0909	0.296272	0.68925
YAR035W	0.464877	3.22369	1.08993	0.296488	0.689282
YOR304W	0.397913	4.6422	1.08611	0.297335	0.690967
YCL056C	0.634266	2.21898	1.08505	0.29757	0.691229
YMR279C	1.428	-0.0306216	1.0841	0.297783	0.691439
YOL113W	0.466515	3.23758	1.08348	0.29792	0.691473
YOR083W	0.299514	5.58675	1.08215	0.298218	0.691596
YCR060W	0.29954	4.58794	1.08091	0.298493	0.691951
YDL067C	0.269889	6.35883	1.07777	0.299196	0.692499
YNL212W	0.226445	5.89364	1.07763	0.299227	0.692499
YNL290W	0.352505	5.91452	1.07657	0.299466	0.692499
YAL028W	0.516816	4.26216	1.07315	0.300236	0.693711
YJL072C	0.279622	5.2473	1.07167	0.300569	0.694056
YER154W	0.356323	6.49342	1.07085	0.300753	0.694056
YDL154W	0.607019	2.47256	1.07031	0.300876	0.694056
YOL094C	0.303141	5.15029	1.0664	0.301761	0.694887
YFR043C	0.438209	3.24236	1.06503	0.30207	0.694887
YFR030W	0.280209	9.88469	1.06397	0.302313	0.695018
YHR122W	0.247253	5.60075	1.06358	0.302401	0.695018
YER040W	0.359313	4.16482	1.05345	0.304714	0.698173
YDR063W	0.419062	3.25164	1.05295	0.304829	0.698173
YMR215W	0.377732	8.09412	1.05129	0.305209	0.698239
YBR162W-A	0.267918	5.2027	1.05096	0.305286	0.698239
YDL039C	0.49864	3.43387	1.04311	0.307098	0.699514
YDR156W	0.286654	5.2238	1.04285	0.307161	0.699514
YPR073C	0.307083	4.68818	1.04126	0.307528	0.699514
YDR013W	0.436488	3.1307	1.04105	0.307578	0.699514
YER016W	0.311961	4.47312	1.03751	0.308401	0.700598
YKL009W	0.244501	5.79104	1.03737	0.308434	0.700598
YIL132C	0.672637	2.38904	1.0368	0.308566	0.700598
YLR440C	0.317081	4.61864	1.03634	0.308675	0.700598
YKR101W	0.583062	3.12282	1.02957	0.310259	0.701922
YNL314W	0.396824	4.54001	1.02867	0.31047	0.701922
YAR031W	0.445718	2.85195	1.02814	0.310597	0.701922
YER029C	0.356152	3.5946	1.02524	0.31128	0.702619
YLR425W	0.383231	4.04086	1.02512	0.311307	0.702619
YPR070W	0.497512	4.77311	1.01635	0.313386	0.705056
YIL020C	0.370206	4.16487	1.01343	0.314084	0.705335
YHR180W	0.519533	2.48677	1.01321	0.314134	0.705335
YDR168W	0.285439	5.17279	1.01177	0.314479	0.705736
YGL050W	0.310734	3.92231	1.01118	0.31462	0.705736
YLR081W	1.06213	0.613315	1.00813	0.315351	0.706545
YGL081W	0.88072	1.10676	1.00783	0.315424	0.706545
YIR024C	0.591816	1.80206	1.00532	0.316027	0.707334
YPL049C	0.263302	7.02076	0.99785	0.317831	0.709658
YOR221C	0.44909	4.77211	0.99315	0.318974	0.711069
YLR068W	1.09204	0.393641	0.991162	0.319459	0.711069
YLR064W	0.339884	4.89849	0.988633	0.320077	0.711085
YER093C	0.315929	4.29156	0.988557	0.320095	0.711085
YJL049W	0.624203	2.55187	0.985996	0.320723	0.711919
YOR376W-A	0.580676	3.09046	0.983737	0.321278	0.712737
YCR086W	0.540535	2.7405	0.982901	0.321484	0.712737
YDR464W	0.276108	4.59335	0.982565	0.321566	0.712737
YHR099W	0.256128	7.41991	0.98193	0.321723	0.712737
YLR065C	0.251385	4.89268	0.980611	0.322048	0.713179
YDR267C	0.360807	4.79104	0.978735	0.322511	0.713356
YGR251W	0.771717	1.65202	0.976283	0.323118	0.713356
YJL110C	0.335128	4.60933	0.976265	0.323123	0.713356
YNL190W	0.434208	6.7336	0.976235	0.32313	0.713356
YGL220W	0.261733	5.70066	0.974945	0.32345	0.713356
YFR037C	0.207966	7.1357	0.974376	0.323591	0.713356
YDL166C	0.315606	4.489	0.974305	0.323609	0.713356
YLR415C	1.02966	1.24779	0.974163	0.323644	0.713356
YDR337W	0.313158	4.71922	0.970452	0.324567	0.71372
YOR049C	0.732529	2.33002	0.969315	0.324851	0.713982
YOR292C	0.303849	4.95503	0.967275	0.325361	0.71437
YDR313C	0.388298	4.08349	0.966736	0.325496	0.71437
YHR156C	0.831908	1.64736	0.96306	0.326417	0.71459
YDR510W	0.384082	5.66396	0.962295	0.326609	0.71459
YJL142C	0.668213	1.88035	0.960103	0.327161	0.714962
YCR024C-A	0.342001	7.89911	0.959612	0.327285	0.714962
YDR260C	0.289022	4.646	0.958211	0.327638	0.71524
YJR094W-A	0.240988	9.00313	0.958102	0.327665	0.71524
YDR449C	0.481424	3.02693	0.956612	0.328042	0.715701
YKL011C	0.543971	2.64892	0.955176	0.328405	0.715701
YNL286W	0.466525	3.79429	0.953186	0.32891	0.715701
YOL077C	0.225493	5.78602	0.952333	0.329126	0.715701
YDR524C	0.369883	4.01435	0.951279	0.329394	0.715969
YAR042W	0.200972	6.06095	0.949086	0.329952	0.71689
YFL031W	0.278668	11.649	0.948424	0.330121	0.71689
YKL172W	0.352778	3.85994	0.946195	0.33069	0.717226
YFL010C	0.220747	7.88036	0.944779	0.331052	0.717226
YOR017W	0.440558	3.79655	0.944133	0.331217	0.717226
YDL148C	0.369192	3.84708	0.944035	0.331242	0.717226
YDL003W	0.387935	3.18881	0.937397	0.332948	0.71796
YGR153W	0.638297	2.18469	0.936313	0.333228	0.71796
YBR087W	0.305282	4.92424	0.936134	0.333274	0.71796
YBR198C	0.214442	6.146	0.935797	0.333361	0.71796
YKL021C	0.250321	4.86139	0.930987	0.334606	0.718851
YPL126W	0.236428	6.03183	0.926087	0.335882	0.720366
YKR020W	0.470324	3.37361	0.92379	0.336482	0.720694
YPL054W	0.730326	4.36062	0.9233	0.33661	0.720694
YHR012W	0.278363	5.53429	0.921565	0.337064	0.721259
YMR310C	0.520968	4.17903	0.918319	0.337917	0.722187
YDL169C	0.594977	3.47311	0.917761	0.338063	0.722187
YPR145C-A	0.969862	1.89625	0.91748	0.338137	0.722187
YGL181W	0.256218	6.0717	0.915446	0.338673	0.722239
YHR210C	0.583245	3.23282	0.914186	0.339006	0.722403
YGL133W	0.323487	4.33117	0.912318	0.3395	0.723183
YKL036C	1.16482	0.48753	0.910902	0.339875	0.723674
YOR266W	0.404236	3.52616	0.91048	0.339987	0.723674
YMR112C	0.510753	3.06915	0.907867	0.340681	0.72406
YGL241W	0.378327	4.19876	0.905071	0.341426	0.72472
YNL022C	0.323328	5.23979	0.904093	0.341687	0.72472
YDR093W	0.215629	7.34227	0.903685	0.341796	0.72472
YER148W	0.263389	5.17279	0.903331	0.34189	0.72472
YDR113C	0.542466	2.64494	0.897541	0.343442	0.72719
YJR075W	0.22781	6.92757	0.896211	0.3438	0.727552
YER099C	0.245974	5.87039	0.895425	0.344011	0.727577
YEL005C	0.420829	3.19969	0.894076	0.344375	0.727788
YCL034W	0.20812	7.87345	0.893623	0.344497	0.727788
YBL093C	0.252473	5.43975	0.892885	0.344697	0.727835
YHR010W	0.283209	9.24953	0.892077	0.344915	0.727835
YGL177W	0.868927	1.24338	0.890188	0.345426	0.727835
YBR104W	0.307903	4.91946	0.889517	0.345608	0.727835
YCL058W-A	0.881302	1.15927	0.889156	0.345706	0.727835
YFR031C-A	0.256077	10.7625	0.88878	0.345808	0.727835
YDR014W	0.523128	2.43863	0.887477	0.346162	0.727835
YOR360C	0.234436	5.89643	0.887172	0.346245	0.727835
YGL002W	0.283294	5.06678	0.887149	0.346251	0.727835
YIL084C	0.402279	3.33582	0.885515	0.346695	0.727835
YML093W	0.289156	4.57157	0.885405	0.346726	0.727835
YJR135W-A	0.274096	4.8238	0.885395	0.346728	0.727835
YDL073W	0.391257	3.79136	0.878373	0.348648	0.730543
YPL060W	0.325646	3.6167	0.876198	0.349245	0.731252
YIL028W	0.580028	2.84678	0.875652	0.349395	0.731295
YBR155W	0.374986	3.23783	0.873454	0.350001	0.73202
YBR065C	0.373526	4.09231	0.871932	0.350421	0.732356
YDR076W	0.644605	1.97265	0.869056	0.351217	0.733748
YCR081W	0.301082	4.04972	0.86838	0.351404	0.733868
YDR541C	0.320271	4.01113	0.867677	0.351599	0.734004
YDR044W	0.206379	6.75827	0.863116	0.352868	0.735837
YNL011C	0.351692	4.76289	0.862078	0.353158	0.736139
YBR142W	0.284363	4.14272	0.861663	0.353274	0.736139
YOR145C	0.280743	5.70718	0.859451	0.353892	0.736884
YOL118C	1.33026	0.155881	0.858526	0.354151	0.737114
YDR020C	0.32251	3.56193	0.857048	0.354566	0.737114
YLR042C	0.483189	3.16219	0.855478	0.355007	0.737114
YML069W	0.264556	5.71032	0.854277	0.355345	0.737114
YJL024C	0.291101	4.41656	0.853946	0.355438	0.737114
YMR111C	0.488868	3.02806	0.852703	0.355789	0.737274
YDR259C	0.636241	2.18982	0.851651	0.356086	0.737274
YER005W	0.192959	6.15933	0.851575	0.356107	0.737274
YDR092W	0.269541	6.26467	0.849473	0.356702	0.737774
YHR161C	0.199676	7.31354	0.848728	0.356912	0.737774
YBR024W	0.342092	3.69492	0.848656	0.356933	0.737774
YIL161W	0.544772	2.4013	0.848004	0.357118	0.737886
YDL175C	0.271669	4.78317	0.84686	0.357442	0.738017
YDL187C	0.926816	1.06321	0.844539	0.358102	0.738839
YNL118C	0.247767	5.57991	0.842775	0.358604	0.739387
YNR006W	0.268487	5.72744	0.842409	0.358709	0.739387
YLR011W	0.47783	3.07411	0.84131	0.359022	0.739387
YML113W	0.404251	3.89687	0.840635	0.359215	0.739515
YHR063C	0.259089	6.67744	0.839267	0.359607	0.74005
YJL121C	0.279878	7.9643	0.837614	0.36008	0.740485
YOR081C	0.305955	5.44096	0.836547	0.360386	0.740575
YDL081C	0.299623	10.0309	0.835006	0.360829	0.740965
YMR182W-A	0.875516	1.04721	0.833166	0.361359	0.741494
YDR120C	0.245669	6.11769	0.831907	0.361722	0.74197
YKL067W	0.200863	7.29803	0.830282	0.362191	0.742337
YHL015W	0.246429	10.0237	0.829467	0.362427	0.742337
YDL213C	0.53794	2.18305	0.828603	0.362677	0.74258
YIL146C	0.364404	3.82697	0.825584	0.363553	0.74328
YNR011C	0.272343	4.01192	0.825467	0.363587	0.74328
YCL052C	0.251585	6.35117	0.824704	0.363808	0.74328
YGR113W	0.251307	4.43691	0.821292	0.364803	0.743802
YER050C	0.316604	4.40508	0.819487	0.36533	0.743967
YHR199C-A	0.341641	3.61077	0.816757	0.36613	0.745327
YGR107W	1.31268	0.0935162	0.816092	0.366325	0.745456
YOL159C-A	0.538982	2.87914	0.814435	0.366812	0.746178
YER126C	0.238808	5.03406	0.811885	0.367563	0.746323
YJR043C	0.385208	2.85113	0.810487	0.367976	0.746331
YGL121C	0.398134	3.78886	0.809252	0.368342	0.746331
YDL106C	0.291642	3.99768	0.808691	0.368508	0.7464
YCR031C	0.281022	9.69109	0.805844	0.369352	0.747574
YOR070C	0.271063	5.61882	0.805153	0.369557	0.747721
YHR193C	0.222233	9.19249	0.803803	0.369959	0.748266
YDR145W	0.259536	4.65848	0.80215	0.370451	0.748445
YNL097C	0.239812	5.16508	0.801956	0.370509	0.748445
YPR171W	0.25598	4.62066	0.799959	0.371106	0.748975
YEL015W	0.299055	5.48749	0.798823	0.371446	0.749394
YHR128W	0.264	7.68735	0.796436	0.372161	0.749975
YIL017C	0.22124	5.22608	0.795648	0.372398	0.749975
YGR089W	0.308028	3.77481	0.795149	0.372548	0.750009
YDR299W	0.310655	3.9226	0.794537	0.372732	0.750113
YPR095C	0.20501	5.18983	0.792293	0.373408	0.750831
YIL151C	0.244988	4.60904	0.790707	0.373886	0.750831
YGR071C	0.340779	3.71018	0.789298	0.374312	0.751152
YJR061W	0.389805	3.49311	0.78852	0.374548	0.751345
YOR040W	0.304496	5.00862	0.788103	0.374674	0.751345
YOR186W	1.06189	0.104982	0.787471	0.374866	0.751378
YBR262C	0.243925	5.0492	0.786938	0.375028	0.751378
YFL055W	0.300842	7.00578	0.78312	0.376189	0.752533
YDR246W-A	0.966322	1.13031	0.782737	0.376305	0.752533
YBR269C	0.40609	5.96952	0.779761	0.377214	0.753329
YMR041C	0.227767	5.17425	0.77925	0.377371	0.753329
YML006C	0.331508	4.26503	0.777618	0.377871	0.753329
YNR019W	0.182743	7.51998	0.777419	0.377932	0.753329
YDR527W	0.433236	3.54641	0.774534	0.378818	0.754384
YDL176W	0.319413	3.36383	0.773928	0.379005	0.754384
YNL064C	0.232977	8.34643	0.773523	0.379129	0.754384
YBR031W	0.292964	9.96237	0.771484	0.379758	0.7551
YOR302W	0.308615	5.4604	0.768601	0.38065	0.755813
YOR152C	0.435266	3.60059	0.765594	0.381584	0.756704
YOL012C	0.282102	5.29703	0.763232	0.382319	0.756997
YDL064W	0.206001	5.71201	0.762011	0.3827	0.757486
YOL044W	0.257506	4.62324	0.757218	0.384201	0.75886
YGL223C	0.323334	4.89931	0.751554	0.385985	0.760442
YBR123C	0.326318	3.81237	0.751352	0.386048	0.760442
YLR340W	0.287705	11.9981	0.750443	0.386336	0.760442
YPL143W	0.232578	10.1799	0.749173	0.386738	0.760442
YCL032W	0.254368	4.5608	0.748397	0.386984	0.760442
YOR232W	0.218411	5.9043	0.745606	0.387871	0.761581
YDR251W	0.225848	5.73353	0.744996	0.388065	0.761603
YGL154C	0.372753	4.27595	0.744724	0.388152	0.761603
YKR072C	0.358376	4.98972	0.742989	0.388705	0.762423
YER013W	0.276004	4.65917	0.741939	0.38904	0.762728
YLR039C	0.237889	4.33535	0.741657	0.38913	0.762728
YDR024W	0.785567	1.29279	0.739072	0.389958	0.76305
YGR246C	0.319194	3.99494	0.738937	0.390002	0.76305
YBR264C	0.282985	4.47477	0.738528	0.390133	0.76305
YDR135C	0.230211	8.14386	0.737057	0.390605	0.763235
YNL156C	0.195277	6.27317	0.7359	0.390977	0.763433
YPR144C	0.317041	5.58513	0.733617	0.391713	0.764342
YMR305C	0.366337	8.02092	0.731548	0.392382	0.765382
YDR301W	0.203952	5.83015	0.72873	0.393295	0.765488
YHR177W	0.753049	1.19038	0.723188	0.3951	0.767503
YIL139C	0.464342	2.3949	0.720014	0.396139	0.76786
YEL056W	0.21499	5.83198	0.719792	0.396212	0.76786
YPL257W	0.514391	2.55617	0.717862	0.396846	0.76786
YMR157C	0.215882	5.07079	0.717807	0.396864	0.76786
YOR131C	0.260873	6.17077	0.717309	0.397028	0.76786
YPL169C	0.193337	6.31167	0.716849	0.397179	0.76786
YOR281C	0.381832	3.70584	0.714409	0.397984	0.76786
YMR236W	0.250479	6.50571	0.713766	0.398196	0.76786
YOR259C	0.206477	7.60165	0.713681	0.398224	0.76786
YKL082C	0.410052	2.90171	0.713188	0.398387	0.76786
YOR034C-A	0.644857	1.69017	0.71306	0.39843	0.76786
YMR306C-A	0.7669	0.863948	0.712705	0.398547	0.76786
YEL017C-A	0.184693	7.92784	0.712021	0.398774	0.768034
YMR049C	0.243087	7.10781	0.709694	0.399545	0.768734
YJL209W	0.262343	4.08427	0.708841	0.399829	0.768996
YPL067C	0.244274	5.00161	0.70834	0.399995	0.768996
YNL002C	0.270942	4.77735	0.707711	0.400205	0.768996
YLR145W	0.478201	2.92896	0.706847	0.400493	0.768996
YLR456W	0.495813	2.3097	0.706242	0.400694	0.768996
YGR247W	0.213747	6.00927	0.706035	0.400763	0.768996
YCL001W	0.211615	6.16033	0.706008	0.400772	0.768996
YCR092C	0.275955	4.14274	0.705603	0.400907	0.768996
YLR222C	0.272394	5.53236	0.703777	0.401517	0.769904
YKL075C	0.361017	3.62892	0.70135	0.402331	0.771202
YPR194C	0.363727	3.62066	0.699925	0.402809	0.771568
YJL055W	0.229866	6.23824	0.69956	0.402932	0.771568
YHR111W	0.266111	4.32403	0.696508	0.403959	0.77275
YHR115C	0.245401	5.79307	0.695451	0.404316	0.773168
YER011W	0.9214	0.374349	0.695051	0.404452	0.773168
YOL071W	0.253245	4.77136	0.694165	0.404751	0.773217
YLR315W	0.373553	3.2183	0.693568	0.404954	0.773342
YBR025C	0.215848	8.93821	0.690947	0.405843	0.774254
YPL114W	0.346792	3.10159	0.690067	0.406141	0.774301
YJR138W	0.259292	4.99266	0.689316	0.406397	0.774528
YLR390W	0.279349	4.15778	0.688134	0.4068	0.774772
YMR172W	0.257676	4.14534	0.686456	0.407372	0.77512
YER088C	0.276896	6.41236	0.686391	0.407395	0.77512
YOR341W	0.255995	8.57675	0.685446	0.407718	0.775474
YLR052W	0.342429	3.66582	0.68372	0.408309	0.775815
YBR252W	0.209636	6.12523	0.682516	0.408722	0.775815
YDR425W	0.311713	4.07093	0.680309	0.40948	0.776445
YDR006C	0.179218	5.92048	0.680023	0.409579	0.776445
YOL121C	0.202439	8.86974	0.679952	0.409603	0.776445
YJR031C	0.245047	4.92711	0.678606	0.410067	0.776646
YDR424C	0.275546	4.72276	0.678446	0.410122	0.776646
YCL047C	0.297542	4.67186	0.677651	0.410397	0.776646
YKL162C	0.315185	3.65278	0.674736	0.411405	0.777155
YJL031C	0.418398	3.53468	0.671959	0.412369	0.778552
YHR159W	0.265837	4.52123	0.669129	0.413355	0.779255
YFR046C	0.531926	2.33036	0.668911	0.413432	0.779255
YJR039W	0.230843	5.00265	0.668269	0.413656	0.779418
YKR029C	0.308345	3.76897	0.663554	0.415308	0.780078
YOR343C	1.19809	1.20997	0.662846	0.415557	0.780078
YOR113W	0.259928	4.4983	0.661577	0.416004	0.780078
YDR047W	0.191805	7.53008	0.661102	0.416171	0.780078
YIL085C	0.209966	5.66685	0.658142	0.417217	0.780078
YER176W	0.185403	5.51419	0.657483	0.41745	0.780078
YMR224C	0.272211	3.93803	0.65701	0.417618	0.780078
YNL213C	0.468997	2.54494	0.656287	0.417874	0.780078
YDL150W	0.213454	4.69473	0.655714	0.418077	0.780078
YNL132W	0.239812	6.63039	0.655482	0.41816	0.780078
YJL189W	0.291829	8.24497	0.654515	0.418503	0.780078
YLR373C	0.18654	5.35608	0.654421	0.418536	0.780078
YPL229W	0.537257	1.67579	0.652095	0.419365	0.780078
YDL091C	0.274949	4.56279	0.651662	0.419519	0.780078
YPL196W	0.240104	5.79443	0.651312	0.419644	0.780078
YBR154C	0.214467	5.64359	0.65124	0.41967	0.780078
YCL048W-A	1.12818	0.467628	0.650674	0.419872	0.780196
YDL105W	0.455393	3.01111	0.649204	0.420397	0.780347
YBR261C	0.176462	5.96761	0.648516	0.420644	0.780347
YOR009W	0.962343	1.23188	0.647225	0.421107	0.780644
YLR446W	0.341201	3.49592	0.646462	0.42138	0.780687
YGL191W	0.194473	6.58668	0.642614	0.422766	0.78221
YLR211C	0.573581	1.62689	0.642542	0.422792	0.78221
YDR249C	0.277399	4.05096	0.639624	0.423847	0.78221
YER035W	0.184075	6.81716	0.639582	0.423862	0.78221
YOL162W	0.507624	4.36233	0.639289	0.423968	0.78221
YGR267C	0.234486	6.6544	0.638576	0.424227	0.78221
YKR063C	0.37835	3.12397	0.638429	0.42428	0.78221
YLL032C	0.354631	3.97561	0.637212	0.424722	0.782514
YBR253W	0.260865	4.88802	0.63647	0.424992	0.782708
YCR051W	0.184592	6.58789	0.6306	0.427135	0.783696
YML105C	0.19109	5.56697	0.629816	0.427423	0.78391
YNR046W	0.356284	5.24094	0.627364	0.428324	0.784515
YGR006W	0.644151	2.36303	0.627027	0.428448	0.784515
YMR097C	0.346285	3.38661	0.626639	0.428591	0.784516
YKL050C	0.456227	2.93211	0.625828	0.42889	0.784516
YLR301W	0.175789	7.66314	0.625518	0.429004	0.784516
YNL322C	0.303878	8.24804	0.624443	0.429401	0.784734
YPL272C	0.837937	0.990264	0.623655	0.429692	0.785012
YIL031W	0.227884	4.26232	0.62257	0.430094	0.785119
YLR127C	0.352253	3.38415	0.62237	0.430168	0.785119
YDR150W	0.168669	6.21759	0.620818	0.430743	0.785915
YMR173W-A	0.634262	2.2028	0.619452	0.431251	0.786315
YJR110W	0.245897	4.75116	0.619105	0.43138	0.786315
YOR257W	0.578479	2.51371	0.618474	0.431615	0.786373
YGL204C	0.343671	3.68359	0.617611	0.431937	0.786373
YDL215C	0.222009	5.7141	0.615812	0.432608	0.786775
YGR062C	0.176954	5.66291	0.614391	0.433139	0.787088
YJR011C	0.31783	3.48939	0.6122	0.433961	0.787088
YPR134W	0.31982	3.70326	0.611963	0.43405	0.787088
YLR418C	0.184199	5.79222	0.611273	0.434309	0.787088
YPL016W	0.239317	4.37328	0.611114	0.434369	0.787088
YHR144C	0.302247	3.2596	0.609977	0.434796	0.787088
YPL152W	0.199604	4.96711	0.609165	0.435102	0.787088
YDL086C-A	0.449255	2.22734	0.608744	0.435261	0.787088
YGL093W	0.241071	4.78556	0.608081	0.435511	0.787088
YOR004W	0.240651	4.40042	0.60779	0.435621	0.787088
YNL173C	0.212672	6.23424	0.605061	0.436653	0.787485
YOR284W	0.345036	2.87595	0.603655	0.437187	0.787485
YML053C	0.454435	2.50062	0.603216	0.437354	0.787485
YGL063W	0.22148	5.12741	0.603121	0.43739	0.787485
YDR466W	0.21975	4.56336	0.602719	0.437542	0.787485
YMR140W	0.181561	5.87087	0.602567	0.4376	0.787485
YAL009W	0.496796	3.09841	0.599225	0.438874	0.789256
YLR262C	0.430074	3.09211	0.598081	0.439311	0.789558
YBR238C	0.318359	4.65999	0.596982	0.439732	0.789625
YAL047C	0.40673	2.59351	0.595983	0.440115	0.789625
YER066W	0.451118	2.47435	0.595798	0.440186	0.789625
YBR289W	0.261184	4.95057	0.595793	0.440188	0.789625
YDR495C	0.43833	3.21611	0.594421	0.440714	0.789786
YKR008W	0.215102	4.40167	0.593675	0.441001	0.789786
YGL189C	0.212712	10.7327	0.593137	0.441209	0.789786
YMR212C	0.230913	5.33224	0.592546	0.441436	0.789786
YER089C	0.22404	7.50942	0.592255	0.441548	0.789786
YLR091W	0.235268	4.90403	0.591674	0.441772	0.789786
YLR001C	0.224004	5.1372	0.591236	0.441942	0.789786
YPR152C	0.287934	4.21926	0.58919	0.442733	0.790424
YML062C	0.40527	2.71021	0.586537	0.443761	0.791409
YNL328C	0.396363	2.67	0.586395	0.443816	0.791409
YJR062C	0.21732	5.44419	0.583254	0.44504	0.792426
YPL020C	0.316742	3.70001	0.582144	0.445473	0.792426
YNR059W	0.245854	4.25914	0.581603	0.445685	0.792438
YJL201W	0.242359	4.19275	0.580955	0.445938	0.792445
YFR041C	0.354206	3.44632	0.580875	0.44597	0.792445
YDR234W	0.198688	7.22256	0.579832	0.446378	0.792573
YJL199C	0.418285	2.81217	0.579623	0.44646	0.792573
YHR069C	0.187447	5.76418	0.579282	0.446594	0.792573
YER139C	0.357825	3.17524	0.578722	0.446814	0.792573
YJR060W	0.225935	5.46048	0.57796	0.447113	0.792573
YLR007W	0.252757	4.31047	0.577829	0.447165	0.792573
YDL125C	0.187942	8.03717	0.57734	0.447357	0.792665
YPL108W	0.353194	2.72525	0.575003	0.448278	0.79355
YOL103W	0.173929	6.51035	0.571205	0.449781	0.795213
YAL027W	0.342636	3.91363	0.570339	0.450124	0.795571
YOR206W	0.251028	5.07816	0.569731	0.450366	0.795749
YGR099W	0.29863	4.69527	0.56897	0.450669	0.795764
YNR055C	0.154266	7.18393	0.568437	0.450881	0.795764
YOR204W	0.193532	10.8099	0.568333	0.450922	0.795764
YPL047W	0.297065	4.24248	0.567597	0.451216	0.795764
YBR148W	0.929137	0.559405	0.567587	0.451219	0.795764
YLL006W	0.231066	5.46791	0.566546	0.451635	0.796087
YPL082C	0.183777	6.36378	0.565703	0.451971	0.796087
YKR026C	0.194238	5.7894	0.565484	0.452059	0.796087
YPL228W	0.212208	4.45682	0.565109	0.452209	0.796087
YDL075W	0.248659	7.86539	0.565086	0.452218	0.796087
YNL154C	0.158975	6.6103	0.565011	0.452248	0.796087
YML071C	0.275577	3.45731	0.563934	0.45268	0.796143
YDL159W	0.226068	4.73669	0.563494	0.452856	0.796143
YDL077C	0.238443	4.25906	0.561418	0.453689	0.796143
YOR236W	0.313444	3.8665	0.560809	0.453934	0.796143
YPL189W	0.531623	1.65268	0.557671	0.4552	0.796143
YIL061C	0.267956	3.64286	0.557022	0.455463	0.796143
YGL049C	0.199606	5.34903	0.556374	0.455725	0.796143
YEL071W	0.186739	10.111	0.555866	0.455931	0.796143
YDR162C	0.239347	4.23749	0.555116	0.456235	0.796143
YDR045C	0.384024	3.3522	0.553663	0.456825	0.796447
YPL225W	0.188813	6.51307	0.553067	0.457067	0.796623
YIL064W	0.220994	4.98429	0.551723	0.457615	0.797085
YNL292W	0.208273	4.26413	0.549924	0.458349	0.797872
YGL247W	0.44943	2.73133	0.548935	0.458753	0.7981
YMR260C	0.225081	5.44659	0.548912	0.458763	0.7981
YOR386W	0.237285	5.08112	0.547782	0.459225	0.798329
YJR030C	0.355939	3.36252	0.547448	0.459362	0.798329
YJR094C	0.699073	1.08159	0.54721	0.45946	0.798329
YBR135W	0.172273	5.02485	0.546277	0.459843	0.798393
YPR133C	0.257694	4.88394	0.545299	0.460245	0.798393
YGL194C-A	0.326811	2.66215	0.544965	0.460382	0.798393
YDR065W	0.491893	2.17377	0.542264	0.461496	0.799031
YOL039W	0.242797	10.0862	0.541934	0.461632	0.799031
YGL194C	0.209421	5.03125	0.541762	0.461703	0.799031
YAL061W	0.217578	8.51602	0.541322	0.461885	0.799082
YPL264C	0.23294	5.41035	0.540458	0.462243	0.799082
YNL059C	0.21597	4.13947	0.539318	0.462715	0.799082
YGL147C	0.212667	10.0906	0.539299	0.462723	0.799082
YJR097W	0.64965	1.17351	0.537065	0.463652	0.799707
YKL072W	0.477507	3.06282	0.536159	0.464029	0.799843
YHR191C	0.307474	3.61046	0.535873	0.464148	0.799843
YLR102C	0.316743	3.77461	0.531729	0.465881	0.801646
YBR293W	0.250371	5.30007	0.531317	0.466054	0.801646
YDR379W	0.243967	4.22649	0.5304	0.466439	0.802065
YLR126C	0.276391	3.40297	0.529996	0.466609	0.802112
YCR026C	0.218542	5.91339	0.529339	0.466885	0.802268
YER133W	0.233772	7.43501	0.528767	0.467126	0.802268
YKL063C	0.492124	2.65805	0.527836	0.467518	0.802698
YLR386W	0.167974	5.39028	0.527321	0.467735	0.802827
YLR243W	0.226384	4.46395	0.524978	0.468726	0.803082
YDL094C	1.43849	-0.0862669	0.524861	0.468775	0.803082
YHR215W	0.634429	1.59715	0.523945	0.469164	0.803082
YOR247W	0.573048	4.57263	0.521605	0.470158	0.803771
YJL074C	0.297909	3.76676	0.518928	0.471299	0.804352
YAL010C	0.258199	4.34383	0.518912	0.471306	0.804352
YLR077W	0.222587	5.31212	0.518039	0.471679	0.804352
YNL111C	0.259433	3.77754	0.517524	0.4719	0.804352
YMR064W	0.228155	4.35235	0.516495	0.472341	0.804786
YEL003W	0.230738	4.61511	0.516265	0.472439	0.804786
YJL005W	0.173402	7.43705	0.510978	0.474716	0.806256
YOR168W	0.163605	8.49241	0.509723	0.475259	0.806343
YPL227C	0.258961	4.042	0.508116	0.475956	0.806791
YDR352W	0.174585	5.6057	0.507397	0.476268	0.806791
YMR101C	1.32266	-0.578368	0.507118	0.476389	0.806791
YOR169C	0.889577	0.273104	0.506232	0.476775	0.806958
YHR082C	0.217697	6.35783	0.505781	0.476971	0.806958
YDL074C	0.197511	4.55361	0.505296	0.477182	0.806958
YLR182W	0.196467	4.59594	0.504643	0.477467	0.807021
YJL187C	0.254863	4.15289	0.501647	0.478777	0.807857
YDL063C	0.236914	4.12411	0.501522	0.478832	0.807857
YJL044C	0.212118	5.51862	0.500154	0.479433	0.808407
YJL081C	0.165066	5.66649	0.49921	0.479848	0.808635
YMR168C	0.255648	3.74196	0.499195	0.479854	0.808635
YDR012W	0.285083	8.83486	0.498358	0.480223	0.808775
YGL242C	0.198112	4.89297	0.498356	0.480223	0.808775
YER003C	0.194437	8.5763	0.497607	0.480553	0.809031
YPR120C	0.33803	2.74512	0.49706	0.480795	0.809031
YHL039W	0.181839	5.69572	0.496961	0.480839	0.809031
YHR087W	0.204744	8.35445	0.496712	0.480949	0.809031
YBR009C	0.185503	7.2784	0.49151	0.483255	0.812426
YJR069C	0.152254	5.75293	0.490704	0.483613	0.812787
YMR039C	0.298671	4.04766	0.489895	0.483974	0.813152
YDR538W	0.234028	4.68315	0.487651	0.484977	0.813319
YOR207C	0.156945	6.26535	0.487416	0.485082	0.813319
YJL124C	0.189134	5.35544	0.484617	0.486338	0.814458
YPL068C	0.673914	2.64902	0.483609	0.486792	0.814735
YKL089W	0.370101	2.55229	0.481412	0.487783	0.815651
YEL016C	0.249456	4.16505	0.480969	0.487984	0.815651
YOR111W	0.364796	3.55117	0.480879	0.488025	0.815651
YPL268W	0.288415	3.47092	0.480159	0.48835	0.815651
YDR459C	0.205922	5.01751	0.478881	0.48893	0.81629
YER172C	0.197921	5.82423	0.478676	0.489022	0.81629
YDR239C	0.234926	4.10063	0.478091	0.489288	0.816493
YHR110W	0.213132	6.18476	0.477346	0.489627	0.816575
YDR073W	0.249575	3.80975	0.476936	0.489813	0.816575
YOR219C	0.184286	5.46216	0.476711	0.489916	0.816575
YBR273C	0.178655	6.16841	0.476307	0.4901	0.81664
YFR005C	0.205176	5.07537	0.475027	0.490684	0.816796
YKL008C	0.158713	6.33371	0.473343	0.491453	0.816796
YOL100W	0.287931	3.74905	0.472982	0.491618	0.816796
YKL074C	0.349691	3.6856	0.472389	0.49189	0.816796
YOL036W	0.165486	5.4325	0.471635	0.492236	0.816796
YOR373W	0.167542	4.99599	0.471528	0.492285	0.816796
YMR292W	0.238003	5.30244	0.470915	0.492567	0.816894
YLR073C	0.179726	4.72827	0.469656	0.493145	0.817175
YLR374C	1.12531	-0.177348	0.468949	0.493471	0.817231
YOL006C	0.306564	4.21307	0.466887	0.494423	0.817231
YMR158W	0.238989	3.99396	0.466247	0.494719	0.817231
YMR076C	0.26613	4.13066	0.465765	0.494942	0.817231
YJL158C	0.269271	7.83744	0.464902	0.495342	0.817231
YOL015W	0.643943	0.493972	0.464879	0.495353	0.817231
YER119C-A	1.42578	0.473976	0.46483	0.495375	0.817231
YMR028W	0.28892	3.51463	0.464252	0.495644	0.817378
YDL138W	0.154143	6.09751	0.463704	0.495898	0.817378
YKR094C	0.193441	9.29288	0.463114	0.496172	0.817591
YMR020W	0.218761	5.26104	0.462423	0.496494	0.817644
YMR244W	0.586896	1.0861	0.461903	0.496736	0.817804
YFL001W	0.202758	4.42895	0.461352	0.496993	0.817988
YJL125C	0.287632	3.78849	0.460626	0.497332	0.81811
YJL052W	0.165191	10.6507	0.460271	0.497497	0.81811
YLR268W	0.190089	5.79624	0.459953	0.497646	0.81811
YBL113C	0.625144	0.602414	0.459436	0.497888	0.818269
YKL156W	0.178194	7.29421	0.457492	0.498798	0.818825
YMR304C-A	0.3172	4.43411	0.456977	0.49904	0.818825
YLR293C	0.262468	9.06404	0.456076	0.499463	0.818825
YPL234C	0.207567	8.33873	0.454877	0.500028	0.819401
YOL078W	0.282986	3.90473	0.454075	0.500406	0.819422
YCL011C	0.150484	7.60094	0.453711	0.500578	0.819422
YEL020W-A	0.208444	5.05611	0.453689	0.500588	0.819422
YMR316C-B	0.558247	1.59467	0.452758	0.501028	0.819662
YNL302C	0.157524	9.34451	0.450884	0.501915	0.820249
YLR125W	0.719351	1.3303	0.449103	0.502761	0.820547
YNL110C	0.248643	3.54313	0.448185	0.503198	0.820786
YGR262C	0.166451	6.01384	0.447739	0.503411	0.820895
YKL029C	0.230288	8.582	0.447167	0.503684	0.821103
YPR107C	0.162916	4.9865	0.44617	0.504159	0.821641
YPL183C	0.231447	5.82703	0.44476	0.504834	0.822178
YPL223C	0.769878	1.37565	0.444435	0.50499	0.822178
YHR031C	0.211078	4.70913	0.444266	0.505071	0.822178
YGR264C	0.167455	7.98251	0.442486	0.505925	0.823094
YDR498C	0.168382	5.60538	0.440539	0.506863	0.823436
YJL019W	0.24745	3.5128	0.440356	0.506951	0.823436
YLR144C	0.155576	5.9356	0.44025	0.507002	0.823436
YER019C-A	0.141803	7.9855	0.440016	0.507115	0.823436
YLR310C	0.151467	6.00388	0.437979	0.5081	0.823436
YDL098C	0.475982	1.96318	0.43772	0.508225	0.823436
YDR333C	0.242131	4.84968	0.437239	0.508458	0.823436
YLR383W	0.279942	3.53459	0.436632	0.508753	0.823436
YKL013C	0.139278	6.49427	0.436447	0.508843	0.823436
YNL074C	0.221502	6.64735	0.43635	0.508889	0.823436
YML023C	0.268842	4.31289	0.436252	0.508937	0.823436
YGR194C	0.156193	6.61432	0.435764	0.509174	0.823436
YGL058W	0.151554	5.35538	0.43434	0.509867	0.824046
YOL043C	0.307843	2.74565	0.433376	0.510337	0.824048
YKR019C	0.195638	4.49512	0.432598	0.510717	0.824048
YEL023C	0.490752	1.84719	0.432544	0.510743	0.824048
YAL034W-A	0.447935	1.85098	0.429671	0.512151	0.82514
YLR113W	0.134752	7.42894	0.428809	0.512574	0.825215
YPL018W	0.345827	2.88417	0.428239	0.512855	0.825215
YER116C	0.241486	3.29246	0.427294	0.51332	0.825215
YDR025W	0.168699	9.78762	0.426868	0.51353	0.825243
YGL151W	0.169555	4.98203	0.426091	0.513913	0.82534
YDR316W	0.35438	1.9351	0.425402	0.514254	0.82534
YGR288W	0.251114	5.27798	0.425397	0.514256	0.82534
YFR028C	0.174486	6.47557	0.423379	0.515256	0.826342
YPL213W	0.240979	3.54943	0.42293	0.515479	0.826342
YIL079C	0.220905	3.97133	0.421687	0.516096	0.826342
YJL134W	0.141147	6.88488	0.42156	0.51616	0.826342
YBR130C	0.228042	4.68138	0.421182	0.516348	0.826342
YCR024C-B	0.370348	7.52543	0.421059	0.516409	0.826342
YIL077C	0.150606	6.12146	0.420562	0.516657	0.826505
YDR176W	0.180719	4.31119	0.418833	0.51752	0.827241
YPL038W	0.288846	3.58582	0.418466	0.517703	0.827241
YCL058C	0.375096	2.65574	0.41746	0.518207	0.82757
YGL120C	0.195781	7.46986	0.416961	0.518457	0.82757
YOL135C	0.326268	4.30829	0.416885	0.518495	0.82757
YLR174W	0.35833	3.75674	0.413749	0.520073	0.828916
YDR087C	0.290622	4.10989	0.409353	0.522298	0.830542
YDR532C	0.459162	2.03415	0.40903	0.522462	0.830542
YDR294C	0.154444	8.02052	0.408823	0.522567	0.830542
YML111W	0.169194	4.56098	0.408558	0.522703	0.830542
YNL122C	0.207717	3.95688	0.408516	0.522724	0.830542
YKL137W	0.300248	4.19455	0.407703	0.523138	0.830542
YJR066W	0.168226	7.20261	0.407675	0.523152	0.830542
YNL162W	0.199894	7.86165	0.406483	0.52376	0.831194
YNL159C	0.16913	4.99674	0.406094	0.523959	0.831194
YER047C	0.220873	4.1822	0.405892	0.524062	0.831194
YOR019W	0.260138	3.63605	0.405334	0.524347	0.831194
YHR058C	0.270401	4.81292	0.403345	0.525367	0.831309
YJL162C	0.557456	2.08409	0.403161	0.525462	0.831309
YBL097W	0.355524	2.64607	0.402705	0.525696	0.831309
YKL205W	0.183386	5.11141	0.401028	0.526559	0.831975
YJR102C	0.195649	4.02313	0.399514	0.52734	0.83254
YPL089C	0.242977	4.39617	0.398694	0.527765	0.832796
YKL191W	0.175146	7.5347	0.397584	0.52834	0.832796
YNR070W	0.42894	2.10631	0.397401	0.528435	0.832796
YOR023C	0.215538	4.161	0.397296	0.528489	0.832796
YGL174W	0.407652	2.18946	0.397265	0.528505	0.832796
YER030W	0.479556	2.18776	0.396673	0.528813	0.832972
YNL168C	0.154404	7.13179	0.39501	0.529678	0.833521
YFR026C	0.481899	1.81859	0.394375	0.530009	0.833521
YMR270C	0.328037	3.61463	0.394163	0.530119	0.833521
YLR401C	0.148656	5.87521	0.394046	0.53018	0.833521
YOR283W	0.175376	4.73561	0.392698	0.530884	0.834373
YJL133C-A	0.333576	6.39998	0.39116	0.53169	0.834447
YER038W-A	0.782184	0.498404	0.390815	0.531871	0.834447
YGL237C	0.186865	4.72258	0.390191	0.532199	0.834447
YLR298C	0.314639	3.29316	0.390014	0.532292	0.834447
YPL271W	0.162548	5.5419	0.388081	0.53331	0.835395
YER077C	0.325395	3.08021	0.386667	0.534056	0.835481
YGL099W	0.273175	4.1201	0.386568	0.534109	0.835481
YBR084W	0.173437	8.41193	0.385373	0.534742	0.835481
YNL311C	0.227942	3.82789	0.385239	0.534813	0.835481
YMR102C	0.155565	5.3187	0.384815	0.535037	0.835481
YML054C	0.179885	5.02697	0.384649	0.535126	0.835481
YPL014W	0.223521	5.74794	0.384622	0.53514	0.835481
YGR213C	0.352462	2.66303	0.382035	0.536516	0.836704
YNL211C	0.421364	1.83186	0.38148	0.536812	0.836704
YOR355W	0.176638	5.6811	0.3805	0.537336	0.837059
YGL253W	0.190696	10.982	0.379374	0.537938	0.837059
YER104W	0.311712	3.53516	0.379287	0.537985	0.837059
YBR019C	0.688043	0.863436	0.379188	0.538038	0.837059
YGR203W	0.246856	4.15804	0.378156	0.538592	0.83762
YER052C	0.172134	8.5088	0.377561	0.538912	0.837664
YGR136W	0.147436	6.31356	0.377106	0.539156	0.837743
YNL108C	0.180915	6.33443	0.376915	0.539259	0.837743
YPR086W	0.14322	6.18816	0.375216	0.540175	0.838704
YER169W	0.154693	5.06009	0.373133	0.541301	0.840066
YGR222W	0.187382	4.33694	0.372805	0.541479	0.840066
YJL033W	0.219656	4.68802	0.372668	0.541554	0.840066
YFL003C	0.661786	1.08225	0.372466	0.541663	0.840066
YLR199C	0.223737	4.58059	0.36952	0.543266	0.842069
YBR076C-A	0.273521	3.28901	0.369301	0.543386	0.842069
YJR022W	0.41809	3.19819	0.368558	0.543791	0.842238
YGL017W	0.125655	6.26017	0.368555	0.543793	0.842238
YLR226W	0.286399	3.03877	0.368146	0.544017	0.842353
YDR275W	0.230478	4.62324	0.367723	0.544248	0.842481
YDR384C	0.20707	6.58658	0.367381	0.544435	0.84254
YLR172C	0.153942	6.03457	0.366405	0.54497	0.842684
YDR216W	0.149113	6.39944	0.365084	0.545696	0.842874
YMR166C	0.160238	4.66479	0.363761	0.546425	0.843213
YBR206W	0.412468	3.50892	0.363677	0.546471	0.843213
YMR021C	0.192635	5.38603	0.363331	0.546662	0.843213
YCL031C	0.191529	4.30448	0.360694	0.548121	0.844054
YPL091W	0.146972	8.28097	0.359899	0.548562	0.844054
YGR174W-A	0.73643	0.353783	0.35968	0.548684	0.844054
YOR193W	0.303727	3.35707	0.357574	0.549857	0.844054
YFR049W	0.137295	5.75095	0.357004	0.550175	0.844054
YDL173W	0.132768	5.83558	0.356446	0.550487	0.844054
YCL035C	0.170641	6.68313	0.356387	0.55052	0.844054
YDR323C	0.308042	2.92959	0.356114	0.550673	0.844054
YMR266W	0.156295	7.50102	0.354852	0.55138	0.844054
YKR088C	0.146319	6.54583	0.354344	0.551664	0.844054
YMR170C	0.187242	4.6499	0.353872	0.55193	0.844054
YAL051W	0.157307	4.78343	0.353634	0.552063	0.844054
YOR258W	0.269985	2.77183	0.353615	0.552074	0.844054
YFR017C	0.208578	4.93866	0.352084	0.552936	0.844054
YJR005W	0.188167	5.29006	0.350846	0.553635	0.844054
YIL003W	0.151838	5.6175	0.35052	0.553819	0.844106
YGL224C	0.182197	4.46957	0.350218	0.55399	0.844139
YDR287W	0.149753	4.88045	0.349727	0.554268	0.844164
YBL026W	0.227477	5.09524	0.349398	0.554454	0.844164
YLR406C	0.151435	6.8132	0.348594	0.55491	0.844402
YOL047C	0.618949	1.07757	0.348163	0.555155	0.844547
YIL098C	0.221241	3.56215	0.347466	0.555551	0.844922
YBR217W	0.296805	2.80115	0.34577	0.556517	0.845936
YKL032C	0.265876	3.91988	0.344073	0.557487	0.846499
YHR119W	0.219551	4.75312	0.342485	0.558398	0.847348
YEL053C	0.182895	4.33868	0.342314	0.558496	0.847348
YDR332W	0.237197	3.76191	0.341553	0.558934	0.847557
YNL012W	0.361162	2.49819	0.337524	0.561262	0.849846
YFR009W	0.143301	7.44821	0.336363	0.561936	0.849984
YOR090C	0.128107	6.48874	0.336225	0.562016	0.849984
YOL077W-A	0.244667	4.96027	0.33548	0.56245	0.850376
YDR484W	0.217876	3.67849	0.333405	0.563661	0.850675
YMR307W	0.193787	11.1153	0.332437	0.564227	0.850675
YDR540C	0.589097	1.45504	0.332352	0.564277	0.850675
YDR314C	0.321993	3.04179	0.331539	0.564754	0.850675
YOR045W	0.167687	5.98338	0.331538	0.564755	0.850675
YGR020C	0.169581	7.61446	0.331367	0.564856	0.850675
YMR229C	0.179454	7.66095	0.330934	0.56511	0.850753
YOR177C	0.642111	0.673247	0.329245	0.566104	0.851409
YMR176W	0.191596	4.49623	0.329186	0.566139	0.851409
YMR194C-B	0.300198	3.27818	0.329062	0.566212	0.851409
YGR028W	0.167797	5.3251	0.328596	0.566487	0.851465
YBL032W	0.158867	6.99908	0.328047	0.566811	0.851499
YDR166C	0.165408	4.83484	0.327177	0.567326	0.852045
YKL168C	0.153405	5.4225	0.326828	0.567533	0.852106
YNL097W-A	0.527269	1.63019	0.326352	0.567815	0.852106
YER123W	0.244812	3.31216	0.326152	0.567934	0.852106
YJR012C	0.344051	2.745	0.32609	0.56797	0.852106
YFR047C	0.120956	7.65626	0.323631	0.569434	0.853848
YDL001W	0.234773	3.73847	0.323118	0.56974	0.85408
YCR095C	0.188839	3.72479	0.322223	0.570275	0.854455
YPR006C	0.184262	4.81933	0.321688	0.570595	0.854455
YOL102C	0.174192	3.71544	0.321296	0.57083	0.854577
YMR273C	0.207219	4.17652	0.321047	0.570979	0.854577
YLR375W	0.135725	7.85569	0.319063	0.572171	0.855691
YDL123W	0.408329	3.14969	0.319052	0.572178	0.855691
YHR106W	0.136841	5.45654	0.317919	0.572861	0.856259
YDR331W	0.156894	6.09437	0.316104	0.573959	0.857441
YLL058W	0.155676	6.5822	0.315858	0.574108	0.857441
YCR020C-A	0.197313	4.41097	0.315583	0.574274	0.857463
YIL006W	0.188993	4.8446	0.312939	0.575882	0.858462
YMR005W	0.165775	4.61963	0.312735	0.576007	0.858462
YML019W	0.147719	6.02906	0.310605	0.577309	0.859187
YGL086W	0.221293	3.47675	0.310604	0.57731	0.859187
YER024W	0.155866	5.15048	0.309828	0.577786	0.859524
YJR116W	0.228348	3.65645	0.307267	0.579362	0.860829
YNL330C	0.113295	6.34332	0.306877	0.579603	0.860829
YDL232W	0.192818	4.91366	0.305958	0.580171	0.860829
YDR082W	0.256457	2.45838	0.305371	0.580535	0.860829
YPR146C	0.216855	3.41846	0.305131	0.580684	0.860829
YJR051W	0.133516	6.20345	0.304715	0.580942	0.860829
YDL101C	0.200769	3.75538	0.30384	0.581485	0.860829
YER152C	0.126573	6.93018	0.303501	0.581696	0.860829
YDR252W	0.251984	2.94013	0.303491	0.581702	0.860829
YLR148W	0.197817	4.30006	0.30309	0.581952	0.860829
YAL015C	0.142307	5.40053	0.302756	0.58216	0.860829
YOR038C	0.136785	5.18329	0.302564	0.582279	0.860829
YML036W	0.217849	4.02228	0.301745	0.582791	0.860941
YBR035C	0.119863	7.12076	0.301237	0.583108	0.860941
YDR381C-A	0.280238	3.27357	0.298916	0.584563	0.861437
YKL099C	0.216924	3.48896	0.298232	0.584993	0.861454
YHL021C	0.138621	9.16664	0.29817	0.585032	0.861454
YCR048W	0.124815	7.68356	0.297881	0.585214	0.861498
YPR106W	0.154703	5.88118	0.297103	0.585704	0.861994
YNL281W	0.123432	6.86311	0.295856	0.586492	0.862704
YCL014W	0.152695	5.20116	0.293255	0.588142	0.863233
YDR401W	0.818709	0.00923362	0.292684	0.588506	0.863233
YJR140C	0.172824	4.87813	0.292555	0.588588	0.863233
YCR059C	0.13255	6.78847	0.292103	0.588876	0.863233
YOR121C	0.30206	2.60104	0.291833	0.589049	0.863233
YDR363W-A	0.178037	5.23655	0.291823	0.589055	0.863233
YLR179C	0.136209	8.49852	0.290119	0.590144	0.863577
YGL188C	0.295866	2.81128	0.288102	0.591439	0.864187
YBL051C	0.136188	5.81682	0.288066	0.591463	0.864187
YML074C	0.178173	5.05276	0.288041	0.591479	0.864187
YMR047C	0.137744	8.00883	0.286965	0.592172	0.864975
YOR286W	0.116589	5.8465	0.286215	0.592656	0.865235
YBR030W	0.189036	4.48152	0.285019	0.59343	0.865675
YCR091W	0.197807	4.46645	0.283898	0.594158	0.865675
YDR055W	0.140245	8.47903	0.283857	0.594184	0.865675
YMR025W	0.350768	2.53838	0.282447	0.595102	0.866256
YIR011C	0.124225	5.94663	0.281941	0.595432	0.866256
YJL123C	0.123211	5.9997	0.281454	0.59575	0.866392
YPL075W	0.133995	5.35003	0.280962	0.596071	0.866514
YDR196C	0.15888	4.72514	0.279874	0.596784	0.866637
YPL026C	0.161254	5.1571	0.279287	0.597169	0.866637
YOR294W	0.153742	4.55331	0.279181	0.597239	0.866637
YFR027W	0.324499	2.06518	0.279137	0.597268	0.866637
YCR032W	0.219304	4.61574	0.27867	0.597574	0.866637
YEL012W	0.175311	4.132	0.278379	0.597765	0.866637
YKL064W	0.123789	6.42411	0.276777	0.598821	0.866637
YKL038W	0.108232	5.9836	0.275488	0.599674	0.866984
YCL050C	0.139752	6.78994	0.274755	0.60016	0.866984
YLR098C	0.158172	4.04172	0.273707	0.600856	0.866984
[truncated: 3,647 more rows]

## Sheet: 4G1 -aa
	logFC	logCPM	LR	PValue	FDR
YBR213W	5.09546	7.27307	383.386	2.27919e-85	6.45351e-82
YJR010W	6.19147	9.59949	372.071	6.6265e-83	1.25086e-79
YJR137C	5.0497	10.0169	357.622	9.27724e-80	1.05074e-76
YKR069W	6.78956	8.93866	331.602	4.30465e-74	4.06287e-71
YPR167C	5.87082	7.42371	291.06	2.92198e-65	1.83857e-62
YFR030W	4.94489	9.99559	289.357	6.8663e-65	3.88838e-62
YNL277W	7.05325	8.59147	274.937	9.52494e-62	4.14921e-59
YKL001C	5.69667	8.19563	273.882	1.61746e-61	6.54263e-59
YGR055W	4.16111	10.3407	270.341	9.56418e-61	3.6108e-58
YER069W	3.37059	8.83861	263.769	2.58756e-59	8.61962e-57
YIL074C	3.86015	9.11048	248.768	4.81895e-56	1.29951e-53
YHL036W	5.07502	8.98288	236.204	2.64468e-53	5.76031e-51
YOL164W	4.43297	7.50097	235.925	3.04254e-53	6.38144e-51
YLL061W	5.0226	9.33912	218.972	1.51591e-49	2.86152e-47
YJL060W	3.40214	8.33818	216.372	5.59513e-49	9.60159e-47
YER175C	3.33561	7.13931	214.162	1.69795e-48	2.82809e-46
YPL274W	3.64266	9.59243	208.133	3.50973e-47	5.52101e-45
YFL055W	4.77702	6.79932	205.467	1.33949e-46	1.99619e-44
YER081W	3.56169	8.28651	204.428	2.25767e-46	3.27825e-44
YLL062C	5.06023	7.31763	199.219	3.09152e-45	4.1684e-43
YPL250C	4.31405	7.31694	197.092	9.00349e-45	1.18574e-42
YNL191W	3.84104	6.00981	193.583	5.2518e-44	6.75931e-42
YNL142W	5.05745	8.81532	177.18	2.001e-40	2.36076e-38
YIL046W	2.98124	8.02658	172.083	2.59567e-39	2.88221e-37
YKL068W-A	3.97281	5.99938	169.966	7.52527e-39	8.04068e-37
YHR018C	3.00954	9.58059	169.121	1.15103e-38	1.18515e-36
YPL188W	2.86109	6.62624	162.415	3.35788e-37	2.90486e-35
YGR065C	3.29375	8.19929	158.353	2.59081e-36	1.98267e-34
YHR176W	3.36007	6.01858	157.994	3.10392e-36	2.34367e-34
YNL036W	2.63409	8.53694	157.41	4.16502e-36	3.06132e-34
YDL198C	2.65357	8.01321	157.385	4.21654e-36	3.06132e-34
YLL055W	3.96522	7.06931	153.175	3.50746e-35	2.30962e-33
YER024W	3.53786	5.33699	151.219	9.38593e-35	5.9722e-33
YER042W	4.28695	7.3131	150.825	1.14448e-34	7.2013e-33
YOL064C	3.16276	7.99159	150.489	1.35546e-34	8.34348e-33
YPL054W	6.00758	4.52677	149.297	2.46938e-34	1.48767e-32
YIR017C	6.63385	7.00676	147.763	5.34489e-34	3.08858e-32
YGL184C	7.62987	9.26824	143.96	3.62604e-33	1.97445e-31
YDL059C	4.80552	5.11186	141.054	1.56567e-32	8.06034e-31
YIL164C	3.61931	6.05011	137.325	1.02388e-31	4.91378e-30
YLR092W	6.65385	9.30291	137.255	1.06032e-31	5.04586e-30
YKL120W	2.93301	7.59314	132.795	1.00231e-30	4.54084e-29
YLR364W	4.512	5.46632	126.392	2.52405e-29	1.05879e-27
YIL165C	4.1622	5.70206	123.654	1.00295e-28	4.02817e-27
YOL119C	2.24778	7.50639	115.357	6.57443e-27	2.3866e-25
YBR147W	4.43774	5.10619	112.186	3.2538e-26	1.0839e-24
YEL072W	4.81948	4.34949	110.266	8.56938e-26	2.66639e-24
YOR130C	2.82975	6.5564	108.011	2.67266e-25	7.8421e-24
YCL025C	2.40859	9.45602	105.969	7.48846e-25	2.15265e-23
YER092W	3.42822	6.28318	104.891	1.29029e-24	3.63529e-23
YDR253C	7.10259	4.11218	102.544	4.219e-24	1.15982e-22
YBR281C	2.0757	6.54736	100.933	9.51605e-24	2.554e-22
YDR119W-A	4.99916	4.45528	98.6039	3.08417e-23	8.01176e-22
YJL212C	2.84545	8.61706	95.2722	1.65925e-22	4.08536e-21
YKL201C	2.7584	5.86855	94.9618	1.94099e-22	4.73786e-21
YMR062C	2.01524	8.2459	93.6825	3.70413e-22	8.88835e-21
YIR018W	2.63945	5.511	93.5266	4.00784e-22	9.5363e-21
YER052C	2.45268	8.71763	92.0123	8.61378e-22	2.03249e-20
YDL170W	2.58666	5.61756	90.2645	2.08361e-21	4.68234e-20
YJL213W	2.57209	5.86685	89.3558	3.29816e-21	7.2675e-20
YER073W	1.92555	8.31626	88.6927	4.61159e-21	1.00059e-19
YGL180W	3.01912	5.31001	87.2157	9.73066e-21	2.0485e-19
YGL009C	2.25449	10.5006	84.7948	3.30995e-20	6.69438e-19
YFR015C	2.12866	8.10293	84.4633	3.91413e-20	7.80482e-19
YBR208C	1.93351	7.36626	84.0849	4.73972e-20	9.35228e-19
YLR149C	2.28409	6.20427	83.8718	5.27929e-20	1.03449e-18
YOR173W	2.50502	7.81657	83.3549	6.85677e-20	1.33436e-18
YBR294W	8.31501	7.74965	82.1509	1.26085e-19	2.42041e-18
YKL218C	2.25017	6.17457	79.5162	4.78294e-19	8.76564e-18
YLR152C	2.10406	6.50225	79.4196	5.02261e-19	9.11636e-18
YGR161C	1.93466	6.42504	79.3623	5.17042e-19	9.35465e-18
YMR009W	2.54693	5.9632	77.864	1.10383e-18	1.97192e-17
YJL088W	3.37518	5.13351	74.2264	6.96528e-18	1.17394e-16
YAL067C	7.45531	5.77928	73.7205	8.99974e-18	1.50786e-16
YHR112C	1.987	7.32944	73.3872	1.06557e-17	1.7696e-16
YIL047C	1.94498	9.40084	72.5847	1.60011e-17	2.6265e-16
YGR154C	3.84133	4.83838	72.22	1.92494e-17	3.14148e-16
YEL063C	1.93661	8.20263	71.0469	3.48829e-17	5.58028e-16
YDR089W	1.92044	5.8164	69.8257	6.47826e-17	1.01624e-15
YGL117W	4.51668	4.43763	68.0655	1.58151e-16	2.42712e-15
YHL016C	2.82741	5.33898	67.63	1.97247e-16	3.00272e-15
YFL021W	2.9059	6.32068	67.1917	2.46345e-16	3.73008e-15
YGR194C	1.748	6.72533	66.8112	2.98795e-16	4.48679e-15
YBR145W	2.00275	6.54442	65.8844	4.7816e-16	7.05162e-15
YKR039W	3.86733	9.04227	65.4603	5.92959e-16	8.72189e-15
YJR111C	2.58828	5.37927	64.4423	9.94027e-16	1.44338e-14
YGL250W	2.17358	5.25084	63.5507	1.56292e-15	2.25211e-14
YMR135C	1.88693	6.36459	63.3745	1.70916e-15	2.43803e-14
YIR031C	3.03755	5.55284	60.7503	6.47939e-15	8.73638e-14
YOL163W	5.39577	4.73328	60.6865	6.69284e-15	9.00275e-14
YJL101C	1.44943	8.03583	60.1849	8.6353e-15	1.15881e-13
YDL204W	2.74948	7.16144	59.0671	1.52384e-14	2.0022e-13
YDR502C	1.73361	9.46206	58.7366	1.80256e-14	2.35748e-13
YGL125W	2.10507	8.44799	57.7189	3.02389e-14	3.86553e-13
YGR088W	1.73245	8.68385	57.5447	3.30386e-14	4.21391e-13
YLR252W	2.38302	4.96153	56.0558	7.04423e-14	8.74813e-13
YBR256C	1.58422	7.83702	55.8163	7.95683e-14	9.85985e-13
YLR258W	1.59629	9.43294	55.6461	8.6767e-14	1.0705e-12
YDL025C	1.50243	6.56237	54.0641	1.94051e-13	2.33811e-12
YER067W	1.87297	6.95013	53.7706	2.25319e-13	2.70335e-12
YGR121C	2.10604	6.7801	53.4222	2.69034e-13	3.21422e-12
YML054C	2.06418	5.19592	52.788	3.71557e-13	4.40194e-12
YOR120W	1.76781	6.91279	51.9599	5.66468e-13	6.58709e-12
YIR029W	3.49978	4.2862	51.834	6.03983e-13	7.00591e-12
YLL058W	1.57961	6.71894	51.5486	6.98478e-13	8.07241e-12
YMR196W	1.80508	8.75104	51.3364	7.78203e-13	8.97548e-12
YER091C	1.76944	11.9985	51.1698	8.4713e-13	9.75035e-12
YEL011W	1.44527	8.04211	51.1658	8.48829e-13	9.75035e-12
YAL061W	1.56386	9.12937	51.1072	8.74571e-13	1.00257e-11
YOL048C	1.59583	6.04442	50.3498	1.28642e-12	1.4512e-11
YIL121W	1.83848	8.21248	50.3154	1.30919e-12	1.47395e-11
YLR251W	1.89822	6.47566	49.8283	1.67809e-12	1.87807e-11
YDR003W	1.6377	6.76201	49.3181	2.1765e-12	2.40733e-11
YML128C	1.61654	9.0712	48.885	2.71412e-12	2.97869e-11
YPR184W	2.08501	7.83236	48.5899	3.15487e-12	3.44239e-11
YHL021C	1.94767	8.66259	47.7378	4.87214e-12	5.23547e-11
YIR032C	4.10698	4.69779	47.7022	4.96142e-12	5.32131e-11
YBR077C	1.5838	5.83788	46.4331	9.48022e-12	9.99748e-11
YMR096W	1.62273	5.31144	45.2754	1.71182e-11	1.77547e-10
YPL003W	1.60395	6.35137	44.5911	2.42799e-11	2.49995e-10
R0030W	1.5499	6.7055	44.4678	2.58576e-11	2.64795e-10
YDR453C	1.63617	7.89645	42.1708	8.36394e-11	8.20884e-10
YJL072C	1.5809	5.47942	41.2452	1.34285e-10	1.29992e-09
YJL071W	1.75592	5.23115	40.8534	1.64089e-10	1.57765e-09
YJR155W	3.0276	3.75065	40.7678	1.71437e-10	1.64272e-09
YDL149W	1.77579	4.88198	40.6792	1.79388e-10	1.716e-09
YBR298C	2.1441	4.88838	40.5225	1.94369e-10	1.84993e-09
YOR375C	1.65476	10.1268	40.4966	1.96962e-10	1.87147e-09
YJR130C	2.2014	5.50383	39.9722	2.57605e-10	2.42328e-09
YLR164W	1.86218	4.43145	39.8398	2.75668e-10	2.58462e-09
YLL060C	1.49227	6.27173	39.3225	3.59284e-10	3.34643e-09
YKR058W	2.13843	4.50665	38.9895	4.26099e-10	3.95573e-09
YPL123C	1.78481	5.04652	38.7435	4.83314e-10	4.46494e-09
YNL237W	1.46559	6.25804	38.6736	5.00931e-10	4.61264e-09
YDL180W	1.8269	6.3031	38.4173	5.71226e-10	5.22593e-09
YDR019C	1.25129	7.80985	37.1871	1.07322e-09	9.64703e-09
YOL117W	3.00827	3.95776	36.8234	1.29327e-09	1.157e-08
YMR271C	1.82221	4.76293	36.6069	1.44518e-09	1.28478e-08
YIL017C	1.53477	5.26722	36.5484	1.48925e-09	1.31775e-08
YEL071W	1.36378	10.2561	36.412	1.59716e-09	1.40883e-08
YBR046C	1.46978	6.03874	36.3178	1.67622e-09	1.47627e-08
YPR160W	1.65247	9.113	36.222	1.76074e-09	1.5459e-08
YNL221C	1.40741	6.18218	36.1772	1.80163e-09	1.57935e-08
YOL162W	5.45442	3.96369	35.635	2.37968e-09	2.07007e-08
YKL217W	2.87734	4.7754	35.6163	2.40263e-09	2.08683e-08
YAL062W	1.77391	5.27875	35.4664	2.59494e-09	2.2367e-08
YBR117C	2.36943	5.34809	35.3518	2.75217e-09	2.36144e-08
YGL059W	2.3008	4.53711	34.9669	3.35361e-09	2.85587e-08
YOL140W	1.29648	6.80125	34.8389	3.58139e-09	3.03614e-08
YGR066C	3.7548	3.07645	34.6985	3.84928e-09	3.24866e-08
YCR005C	1.52618	9.50274	34.3959	4.49673e-09	3.73935e-08
YOL058W	1.69762	9.85215	34.2199	4.92239e-09	4.06942e-08
YHR096C	2.64108	5.39024	34.0436	5.38921e-09	4.44885e-08
YAL031C	1.42275	5.85008	33.9006	5.79996e-09	4.76017e-08
YLR327C	2.23026	7.33721	33.8822	5.85519e-09	4.79854e-08
YIR034C	1.60912	6.14217	33.8274	6.02245e-09	4.92137e-08
YPR036W-A	1.91423	7.61747	33.7884	6.14427e-09	5.01369e-08
YPL264C	2.67718	5.25158	33.557	6.92052e-09	5.60671e-08
YMR262W	1.23722	6.55542	33.4531	7.30029e-09	5.88911e-08
YOR228C	1.47149	5.99292	33.2239	8.21363e-09	6.57903e-08
YFL056C	1.83372	4.96743	33.172	8.43548e-09	6.73768e-08
YJL163C	2.04934	6.24066	32.8712	9.84693e-09	7.84376e-08
YLR178C	1.90737	8.45087	32.7055	1.07236e-08	8.52916e-08
YIL136W	1.42786	6.84097	32.5746	1.14701e-08	9.05933e-08
YDR256C	2.54597	5.53945	32.3676	1.27599e-08	1.00221e-07
YHR071W	1.23629	7.14098	32.3197	1.30779e-08	1.02435e-07
YNL241C	1.25165	9.54268	32.1897	1.39829e-08	1.09372e-07
YFL014W	2.2007	9.30912	31.7136	1.78665e-08	1.3841e-07
YER015W	1.69591	5.08087	31.5242	1.96966e-08	1.51757e-07
YMR068W	1.55293	4.72342	31.4596	2.03635e-08	1.56683e-07
YJL100W	1.45579	5.90461	31.3201	2.18799e-08	1.67214e-07
YBR085C-A	1.41451	7.72651	31.209	2.31688e-08	1.76588e-07
YJL057C	1.5431	5.44935	31.1039	2.44586e-08	1.85918e-07
YNR047W	1.13342	6.72078	31.0922	2.46057e-08	1.86786e-07
YFL054C	1.87427	6.11252	30.8488	2.78938e-08	2.09778e-07
YOL082W	1.52988	5.87861	30.5663	3.22656e-08	2.42014e-07
YDL085W	2.7508	4.40775	30.5522	3.25007e-08	2.43132e-07
YMR105C	1.27061	9.06898	30.3188	3.66563e-08	2.72779e-07
YER061C	1.21638	5.85956	30.2186	3.85996e-08	2.86863e-07
YBL064C	1.38196	7.35114	30.2102	3.87657e-08	2.87719e-07
YPL147W	2.02021	4.05043	30.1939	3.90939e-08	2.89397e-07
YHR171W	1.91347	4.66659	29.9909	4.34071e-08	3.19239e-07
YDR242W	1.7262	4.33864	29.9124	4.52017e-08	3.31577e-07
YNL242W	1.25688	5.62397	29.7367	4.949e-08	3.62095e-07
YNR069C	2.29876	3.82714	29.6979	5.04886e-08	3.68449e-07
YML091C	1.49481	5.09873	29.6154	5.26844e-08	3.83979e-07
YOR292C	1.44372	5.1282	29.5207	5.53214e-08	4.02163e-07
YNR058W	2.54119	3.61083	29.5001	5.59149e-08	4.05956e-07
YJR036C	2.16789	3.58752	29.2985	6.20447e-08	4.48162e-07
YLR270W	1.00877	6.83295	29.105	6.85609e-08	4.9397e-07
YPL057C	1.24376	6.07891	29.0259	7.1416e-08	5.12584e-07
YLL041C	1.2531	6.35277	28.9453	7.44519e-08	5.31009e-07
YDL138W	1.07637	6.06302	28.8527	7.8098e-08	5.54917e-07
YOR348C	2.30948	4.49339	28.615	8.82963e-08	6.23469e-07
YHR006W	1.10948	5.83461	27.9828	1.22397e-07	8.5678e-07
YNL092W	2.20319	4.38623	27.9589	1.23922e-07	8.66381e-07
YOL052C-A	2.04212	6.25406	27.837	1.31979e-07	9.19309e-07
YJL141C	0.990889	7.19885	27.744	1.38475e-07	9.59835e-07
YOR316C	1.22694	7.5344	27.6199	1.4765e-07	1.01969e-06
YJL155C	1.48569	5.39849	27.4954	1.57465e-07	1.08482e-06
YOL053W	1.53714	4.58596	27.448	1.61372e-07	1.11039e-06
YKL188C	2.39499	3.3473	27.2653	1.77365e-07	1.216e-06
YDL142C	1.26376	5.9463	27.2119	1.82329e-07	1.24702e-06
YML018C	1.52207	5.53512	27.1695	1.86379e-07	1.27164e-06
YPR194C	2.92962	2.71265	27.0481	1.98457e-07	1.34918e-06
YJR008W	1.0949	5.95214	27.0115	2.02247e-07	1.37165e-06
YDL238C	1.43561	5.57948	26.894	2.14929e-07	1.45417e-06
YGR248W	1.67615	6.37565	26.8315	2.21985e-07	1.49833e-06
YBR285W	3.00275	2.83371	26.7839	2.27523e-07	1.53206e-06
YPR026W	1.45422	5.70869	26.7113	2.36231e-07	1.58505e-06
YDL054C	1.47684	6.71364	26.6218	2.47435e-07	1.65825e-06
YBL043W	1.61955	4.40997	26.4896	2.64967e-07	1.76947e-06
YOL062C	0.993192	7.482	25.983	3.44444e-07	2.27341e-06
YMR313C	1.04591	6.68335	25.7384	3.90966e-07	2.57147e-06
YLR177W	1.41894	8.02917	25.481	4.46755e-07	2.92821e-06
YDL110C	1.60141	4.89942	25.266	4.99425e-07	3.25459e-06
YHR162W	1.16535	8.913	25.1224	5.38038e-07	3.49817e-06
YAR003W	1.21623	5.2532	25.0568	5.56647e-07	3.61087e-06
YMR195W	1.52276	5.02967	25.0309	5.64198e-07	3.65566e-06
YPL135W	1.33661	8.52594	24.9703	5.82204e-07	3.76802e-06
YGL156W	1.26037	5.88887	24.7901	6.39243e-07	4.12304e-06
YMR155W	1.16816	5.47711	24.7673	6.46848e-07	4.16261e-06
YHR004C	1.1467	5.48444	23.9825	9.72173e-07	6.17199e-06
YJL132W	1.37773	5.02277	23.9615	9.82811e-07	6.23254e-06
YOR019W	2.11255	3.93286	23.9429	9.92369e-07	6.28612e-06
YPR001W	2.3083	3.92419	23.897	1.01628e-06	6.43039e-06
YOR303W	1.35591	8.46429	23.8173	1.05926e-06	6.68739e-06
YJR025C	1.27304	5.6256	23.6807	1.13716e-06	7.1315e-06
YPR061C	1.53547	4.23784	23.678	1.13878e-06	7.13378e-06
YNL274C	1.24934	7.41443	23.5394	1.22382e-06	7.63272e-06
YMR110C	0.96039	7.44944	23.507	1.24461e-06	7.75386e-06
YPL203W	1.05998	7.08231	23.4898	1.25581e-06	7.815e-06
YJR039W	1.48188	4.9155	23.242	1.42844e-06	8.86006e-06
YCL030C	1.1077	10.8803	23.2287	1.43834e-06	8.91174e-06
YGL091C	0.919074	6.51892	23.1815	1.47408e-06	9.09335e-06
YCL026C-B	1.68255	6.95385	23.1698	1.48308e-06	9.13891e-06
YGR070W	1.36237	4.71662	23.0083	1.61306e-06	9.91831e-06
YNL014W	1.75974	4.14006	22.7744	1.82177e-06	1.11051e-05
YIL116W	0.943177	7.80211	22.7618	1.83375e-06	1.11662e-05
YAR027W	0.919419	6.59558	22.6591	1.93442e-06	1.17665e-05
YHR029C	1.0847	6.6687	22.6395	1.95425e-06	1.18616e-05
YOR184W	1.05648	9.07049	22.6026	1.99214e-06	1.20787e-05
YPL177C	1.62567	6.26044	22.5966	1.99842e-06	1.21038e-05
YHR198C	1.07862	5.95111	22.5415	2.05651e-06	1.2429e-05
YOR386W	1.44001	5.12029	22.5367	2.06165e-06	1.24468e-05
YDR070C	2.29768	4.06137	22.4286	2.18099e-06	1.30961e-05
YKR034W	7.34215	1.32047	22.4268	2.18306e-06	1.30961e-05
YMR279C	8.37773	0.849739	22.3143	2.31479e-06	1.38277e-05
YMR053C	1.63879	4.41313	22.1872	2.47317e-06	1.47427e-05
YMR139W	1.15992	5.55497	22.1191	2.56251e-06	1.52432e-05
YGR155W	1.06809	10.1677	22.1071	2.57849e-06	1.53221e-05
YDR513W	0.967346	8.48583	21.9774	2.75884e-06	1.63253e-05
YJR154W	2.06687	3.25333	21.9473	2.80239e-06	1.65657e-05
YCL035C	1.08253	6.73859	21.9426	2.80929e-06	1.65892e-05
YJL161W	1.48894	4.46718	21.9017	2.86983e-06	1.69114e-05
YGL104C	1.3273	5.97098	21.8373	2.96772e-06	1.74519e-05
YOR100C	2.97817	3.95787	21.793	3.03701e-06	1.7801e-05
YDR516C	1.24064	9.67501	21.7291	3.13993e-06	1.83693e-05
YDL215C	0.990943	5.97429	21.6521	3.26857e-06	1.90824e-05
YIL099W	2.06985	4.99019	21.5778	3.3976e-06	1.97949e-05
YAL017W	0.884084	7.52501	21.5531	3.44173e-06	2.00314e-05
YHR161C	0.887991	7.02406	21.5108	3.51847e-06	2.04151e-05
YDR407C	1.08412	5.71619	21.49	3.55679e-06	2.06163e-05
YNL011C	1.2223	4.89855	21.4514	3.62918e-06	2.09929e-05
YCR023C	1.16893	5.93314	21.4136	3.70129e-06	2.13882e-05
YMR265C	1.0408	6.65348	21.354	3.81814e-06	2.19961e-05
YDR191W	1.69528	4.24207	21.3413	3.84361e-06	2.21203e-05
YHR016C	0.99714	7.58746	21.1004	4.35847e-06	2.49752e-05
YDR003W-A	1.83088	4.47745	21.088	4.38664e-06	2.50925e-05
YJL070C	1.42161	5.11059	21.07	4.42801e-06	2.53036e-05
YOR289W	1.06349	6.16745	21.0251	4.53299e-06	2.58773e-05
YAL012W	1.62463	10.6309	21.0096	4.56981e-06	2.60613e-05
YJR138W	1.1468	5.00362	20.8542	4.95612e-06	2.81228e-05
YGL181W	0.960867	6.3347	20.8082	5.07649e-06	2.87769e-05
YBR280C	1.17147	6.3032	20.6897	5.40064e-06	3.05228e-05
YOR185C	0.933337	6.81162	20.6108	5.62765e-06	3.17741e-05
YLR414C	0.999162	7.44407	20.6059	5.64212e-06	3.18241e-05
YGL194C	1.26007	5.02702	20.5783	5.72409e-06	3.22222e-05
YMR066W	1.71963	3.74362	20.5262	5.88191e-06	3.30449e-05
YLR356W	1.7244	4.99111	20.4441	6.13996e-06	3.43923e-05
YDR287W	1.34901	5.09774	20.431	6.18206e-06	3.45939e-05
YDR530C	1.13637	5.63037	20.3514	6.44449e-06	3.58851e-05
YKL093W	2.43022	3.3574	20.1738	7.07164e-06	3.91463e-05
YJR062C	1.15456	5.52575	20.149	7.16371e-06	3.96173e-05
YPL119C	1.29597	4.81796	19.6348	9.37471e-06	5.1393e-05
YBR203W	1.19725	4.75793	19.5023	1.00481e-05	5.48193e-05
YER175W-A	4.35941	1.63443	19.4119	1.05346e-05	5.73081e-05
YDR111C	0.926271	6.52688	19.3333	1.09776e-05	5.95461e-05
YIL059C	1.71125	4.24489	19.3053	1.11396e-05	6.03672e-05
YDR541C	1.34319	4.11686	19.1616	1.20106e-05	6.50248e-05
YMR169C	1.73138	7.06195	19.1423	1.21324e-05	6.56215e-05
YGL186C	0.878209	7.78223	19.1316	1.22011e-05	6.59302e-05
YOR180C	2.60001	2.48595	19.0585	1.26769e-05	6.8436e-05
YDR435C	1.21696	5.38456	19.0453	1.27649e-05	6.88451e-05
YGR289C	1.79022	4.40458	19.0241	1.29078e-05	6.95375e-05
YIR039C	2.03971	3.94008	18.9932	1.31184e-05	7.04834e-05
YKL090W	2.05819	3.86091	18.9289	1.35679e-05	7.27605e-05
YGR202C	1.02836	5.89	18.9004	1.37725e-05	7.37182e-05
YDR046C	0.941583	8.90046	18.8634	1.40421e-05	7.50898e-05
YLR345W	1.38606	5.70665	18.8331	1.4267e-05	7.61464e-05
YMR198W	1.92149	3.34746	18.8314	1.428e-05	7.61464e-05
YNR034W-A	2.16382	5.65547	18.5642	1.64273e-05	8.72679e-05
YMR107W	2.98434	3.17458	18.5273	1.67486e-05	8.86577e-05
YGR046W	1.50663	4.27956	18.5234	1.67828e-05	8.86577e-05
YDR259C	3.78124	2.62847	18.5055	1.69419e-05	8.93656e-05
YFR034C	1.32302	5.35178	18.5047	1.69484e-05	8.93656e-05
YIL029C	2.2042	3.67915	18.3819	1.80766e-05	9.51375e-05
YDL223C	1.38928	5.31539	18.2822	1.90479e-05	0.000100063
YMR252C	1.29916	4.17906	18.231	1.95667e-05	0.000102503
YDR035W	1.0262	8.81228	18.1505	2.04117e-05	0.000106732
YPR025C	1.7511	4.14537	18.1458	2.04621e-05	0.000106799
YJL164C	1.07496	5.58839	18.1139	2.08072e-05	0.00010844
YBR139W	0.914109	7.81939	18.0835	2.11427e-05	0.000109963
YDR254W	2.9386	3.84669	18.0752	2.1235e-05	0.000110223
YDR490C	0.880657	6.22245	18.0226	2.18293e-05	0.000113204
YGL154C	1.56655	4.69075	17.8333	2.41125e-05	0.000124703
YMR188C	1.84701	3.98971	17.8002	2.45353e-05	0.000126773
YLR267W	2.43817	2.82171	17.7164	2.56403e-05	0.000132001
YFR042W	0.966042	5.49486	17.6697	2.62776e-05	0.000135036
YLR080W	2.15643	3.40126	17.6612	2.6396e-05	0.000135427
YMR194C-B	1.93454	3.52909	17.5178	2.84634e-05	0.000145608
YBR293W	1.15221	5.49491	17.5085	2.8603e-05	0.000146058
YMR090W	1.41971	7.30886	17.4392	2.96645e-05	0.000151206
YEL020C	1.0768	5.86231	17.2855	3.21628e-05	0.000163206
YBR083W	1.18368	5.66455	17.2626	3.25535e-05	0.000165041
YLR089C	1.09198	7.88108	17.2584	3.26255e-05	0.000165258
YGR110W	2.39199	3.12091	17.2065	3.35292e-05	0.00016923
YGL196W	0.837134	6.69995	17.0399	3.66024e-05	0.000183759
YDR244W	1.07327	5.52315	17.0281	3.68303e-05	0.000184739
YDR354W	0.988606	7.1619	17.025	3.689e-05	0.000184874
YGR043C	1.16379	6.82739	16.9935	3.75089e-05	0.000187478
YOR035C	1.13199	5.75666	16.7763	4.2056e-05	0.000209466
YFL030W	1.20757	6.0575	16.7388	4.28955e-05	0.00021346
YOR031W	1.99633	3.63095	16.7221	4.32745e-05	0.000214968
YER039C	2.24518	4.63419	16.6432	4.51112e-05	0.000223896
YPL230W	1.23929	5.11803	16.547	4.746e-05	0.000234935
YOR128C	0.880767	8.48519	16.4923	4.88481e-05	0.000240964
YGR125W	0.81428	6.50346	16.4684	4.94672e-05	0.000243806
YOR107W	1.28494	4.44557	16.4298	5.04856e-05	0.000248393
YER095W	0.951183	7.6686	16.3967	5.13736e-05	0.000252323
YPL222W	1.11872	7.12256	16.2709	5.48997e-05	0.000269175
YBL078C	1.48457	4.68149	16.2554	5.53527e-05	0.000271161
YDL234C	1.03563	5.80834	16.2378	5.58672e-05	0.000273445
YDL130W-A	1.47354	4.72586	16.2185	5.64391e-05	0.000275768
YDR125C	1.68084	3.35555	16.2115	5.66489e-05	0.000276316
YMR019W	1.30181	4.83384	16.1797	5.76085e-05	0.000280296
YMR210W	0.958686	6.35136	16.1763	5.77125e-05	0.000280296
YOR155C	0.789132	7.11392	16.1002	6.00791e-05	0.000290793
YHR208W	1.23627	9.63868	16.0972	6.01722e-05	0.000290995
YNL311C	1.50434	4.05349	16.0743	6.09038e-05	0.000293843
YIL113W	0.980812	5.84238	16.0739	6.09169e-05	0.000293843
YGL141W	1.03758	5.70844	16.0076	6.30898e-05	0.000303549
YFL028C	0.929976	6.31443	15.9161	6.62118e-05	0.0003183
YKL100C	0.824677	7.53577	15.8942	6.69843e-05	0.000321468
YAL028W	1.51003	4.19436	15.8696	6.78612e-05	0.000324851
YDL199C	1.29641	5.22566	15.8677	6.79273e-05	0.000324892
YIL077C	0.810261	6.07288	15.848	6.86397e-05	0.000328023
YGR111W	1.16007	5.37643	15.8249	6.94837e-05	0.000331497
YMR144W	2.34579	3.05873	15.801	7.03648e-05	0.000335135
YDR142C	1.52313	5.18644	15.7831	7.10334e-05	0.000337751
YGR028W	0.987646	5.64406	15.7805	7.11313e-05	0.0003378
YNL125C	1.01569	6.37989	15.7054	7.40135e-05	0.000350291
YGL096W	1.9177	3.90031	15.6957	7.43932e-05	0.000351522
YBR204C	1.25812	4.95039	15.6949	7.44261e-05	0.000351522
YOR034C-A	2.89679	2.55544	15.6724	7.53167e-05	0.000355432
YMR170C	1.12108	5.06775	15.6579	7.58942e-05	0.000357859
YBR216C	1.28007	5.16415	15.5729	7.93851e-05	0.000373697
YHR097C	0.863513	5.93857	15.5282	8.12819e-05	0.000381507
YGR015C	1.26581	4.41659	15.5079	8.21598e-05	0.000384839
YDR090C	1.09082	5.23593	15.4466	8.48685e-05	0.000397198
YPR106W	0.946987	5.80749	15.3532	8.9172e-05	0.000416308
YHR106W	1.14958	5.62723	15.3316	9.01946e-05	0.000420735
YDR421W	1.14702	4.77527	15.3213	9.06888e-05	0.000422254
YNL195C	1.37795	5.3125	15.3199	9.0757e-05	0.000422254
YER023C-A	7.89615	0.21888	15.3186	9.08186e-05	0.000422254
YDR204W	0.98708	6.9816	15.2752	9.29283e-05	0.000431709
YER162C	1.37701	3.94217	15.2496	9.41984e-05	0.000437251
YKR093W	1.06058	7.02548	15.2343	9.49643e-05	0.000440445
YHR075C	1.55769	4.11343	15.2044	9.64804e-05	0.000446745
YOR025W	1.09364	5.45523	15.1561	9.89796e-05	0.000457568
YPR107C	0.991053	4.93082	15.1322	0.000100238	0.000462253
YOR028C	1.53279	5.67626	15.0656	0.000103836	0.000478067
YDL024C	2.76929	2.40384	15.0484	0.00010479	0.000481677
YOL084W	1.70696	7.32025	15.0411	0.000105194	0.000483016
YPR185W	1.20375	4.463	15.0401	0.000105252	0.000483016
YJR109C	0.778039	9.92996	14.9878	0.000108206	0.00049537
YDR479C	0.895558	6.37226	14.9841	0.000108422	0.000495957
YNR068C	3.71495	1.60236	14.9777	0.000108789	0.000496836
YDR103W	1.02733	5.63793	14.9774	0.000108807	0.000496836
YJR152W	3.04181	2.53831	14.9746	0.000108965	0.000496836
YPR145W	0.954431	10.1823	14.9345	0.000111307	0.000505681
YGR161W-C	1.71293	4.69511	14.9336	0.000111361	0.000505681
YLR240W	1.01517	5.87797	14.9323	0.000111441	0.000505681
YDR306C	1.12495	5.05155	14.9011	0.000113298	0.000512874
YJL103C	1.93781	3.10189	14.8973	0.000113527	0.000513501
YPR155C	1.03596	5.29876	14.8861	0.000114204	0.000516151
YOR328W	0.973405	5.91449	14.8641	0.00011554	0.000520526
YDL230W	0.928172	5.71302	14.8445	0.000116749	0.000525554
YNL104C	1.03114	10.2637	14.8174	0.000118436	0.000532727
YPL265W	0.933895	8.0114	14.8116	0.000118805	0.000533964
YPL186C	2.12976	3.60885	14.7588	0.000122174	0.000546069
YOR226C	1.09325	8.066	14.7223	0.000124565	0.000556316
YOR302W	1.43986	5.58082	14.7047	0.00012573	0.000561079
YGR092W	0.847468	6.27391	14.6654	0.000128381	0.000571559
YER059W	1.32939	4.42906	14.6196	0.000131541	0.00058425
YMR056C	1.4448	4.77644	14.5886	0.000133719	0.000593455
YLR360W	1.25603	4.3994	14.4961	0.000140453	0.000621393
YOR111W	1.61861	3.42657	14.4865	0.000141169	0.000624076
YHR210C	1.84121	3.12725	14.479	0.000141734	0.000626084
YOR079C	1.02879	4.50836	14.4666	0.000142665	0.000628724
YPL236C	1.06216	5.15996	14.4543	0.000143599	0.000631859
YLR225C	0.993789	5.36621	14.4406	0.000144648	0.000635979
YKL095W	2.20663	3.10673	14.3751	0.000149766	0.000657463
YMR171C	0.827799	6.21418	14.3354	0.00015296	0.000670961
YDR133C	1.7887	5.12961	14.3125	0.000154835	0.000678661
YBR183W	0.814852	7.10005	14.2525	0.000159851	0.000698485
YEL006W	0.90668	5.44145	14.2483	0.000160209	0.000699507
YIL160C	2.14314	3.14657	14.1359	0.00017007	0.000740282
YDR498C	0.939133	5.31412	14.0923	0.000174053	0.000757038
YNL265C	1.30962	4.52791	14.0906	0.000174213	0.00075715
YGR087C	2.66594	2.29988	14.0857	0.000174662	0.000758522
YKL121W	1.06581	4.89534	14.003	0.000182517	0.000791417
YGR256W	1.68638	4.59274	13.9197	0.000190786	0.000825381
YKR089C	0.725335	6.7296	13.9114	0.000191634	0.000827729
YBR114W	1.12894	5.49818	13.9079	0.000191985	0.000828036
YMR178W	0.966676	5.33709	13.8484	0.00019817	0.00085317
YBR056W	0.918004	7.49659	13.8475	0.000198265	0.00085317
YKR031C	0.871417	5.46098	13.7847	0.000205002	0.000881493
YIL088C	0.740631	7.14043	13.7792	0.0002056	0.000883395
YEL041W	1.56789	3.831	13.7385	0.000210102	0.000901369
YBR053C	0.756104	7.71257	13.7321	0.000210823	0.000903776
YIL055C	1.95256	3.52517	13.7215	0.000212018	0.000908215
YPR115W	0.764639	6.62101	13.7166	0.000212566	0.000909493
YER039C-A	2.53788	2.35826	13.67	0.000217908	0.000930627
YDR100W	1.05048	5.972	13.6426	0.000221115	0.000943614
YMR136W	1.30998	5.33546	13.617	0.000224152	0.000953933
YOL083W	1.29501	4.208	13.6165	0.000224207	0.000953933
YOR020W-A	1.09137	5.29388	13.5787	0.000228768	0.00097188
YJL185C	1.38459	4.20313	13.5694	0.000229902	0.000975961
YOR203W	2.92848	2.23644	13.5542	0.000231778	0.00098319
YOR347C	0.893587	7.86197	13.5461	0.00023278	0.000986702
YBR137W	0.851538	6.13738	13.5177	0.000236325	0.00100023
YDR350C	1.16566	4.94032	13.4212	0.000248793	0.00104908
YAL001C	1.02449	5.38823	13.4057	0.000250857	0.001057
YPL196W	0.864315	5.79932	13.3725	0.000255336	0.00107427
YNL159C	1.28081	5.12066	13.2836	0.000267743	0.00112397
YJR078W	2.13901	3.48994	13.2702	0.000269652	0.00112979
YNL200C	0.779237	6.55108	13.233	0.00027506	0.00114957
YJR122W	0.852925	5.32361	13.227	0.000275939	0.00115239
YOL159C	1.26214	4.24739	13.2184	0.000277217	0.00115602
YIR014W	1.48087	3.28454	13.2126	0.000278075	0.00115875
YML117W	0.790607	6.51737	13.1418	0.000288784	0.00119809
YER041W	1.31532	3.87502	13.1204	0.000292095	0.00121005
YOR352W	1.21383	4.06	13.0357	0.000305607	0.00126141
YOR222W	0.730126	7.32615	13.0208	0.000308051	0.00126965
YLR174W	1.38848	4.17036	13.0049	0.000310674	0.00127953
YER121W	2.21585	3.04902	12.958	0.000318564	0.00130916
YGL224C	1.03446	4.91227	12.928	0.000323712	0.00132743
YAL056W	0.883933	6.28599	12.9253	0.000324171	0.00132835
YLR241W	0.698967	7.74995	12.8192	0.000343089	0.00140282
YML118W	1.23882	3.95077	12.8062	0.000345472	0.00141053
YOR059C	1.11194	4.87735	12.8046	0.000345773	0.00141067
YOR037W	1.37142	4.39574	12.8011	0.000346408	0.00141096
YCL052C	0.826863	6.54474	12.8002	0.000346574	0.00141096
YNL118C	0.832185	5.9054	12.7851	0.000349393	0.00142142
YDR001C	0.692924	7.95034	12.7753	0.000351222	0.00142681
YNL305C	0.741485	7.32919	12.7506	0.000355904	0.00144479
YMR104C	0.989793	6.23227	12.7095	0.000363796	0.00147577
YOR114W	1.93383	2.72903	12.6656	0.000372437	0.00150758
YNR034W	0.73811	6.08142	12.6547	0.000374622	0.00151535
YBR052C	0.718799	7.55671	12.6428	0.000377008	0.00152282
YER040W	1.1566	4.20797	12.6107	0.000383543	0.00154812
YKL065C	0.776892	6.70415	12.5652	0.000392998	0.00158402
YKR003W	0.938375	6.14348	12.5301	0.000400451	0.00161291
YMR160W	1.11633	4.33143	12.5239	0.000401782	0.00161597
YDR043C	1.05234	4.99094	12.5047	0.000405931	0.0016315
YGR157W	0.764199	8.99468	12.4801	0.000411303	0.00165192
YKL148C	0.932096	7.83199	12.4751	0.000412419	0.00165406
YOR193W	1.57674	3.52817	12.4582	0.000416152	0.00166785
YPR201W	2.00321	2.48925	12.4412	0.000419967	0.00168076
YPR157W	0.655922	7.10751	12.4372	0.000420871	0.00168319
YDL027C	1.04906	4.53088	12.419	0.000424997	0.00169849
YCR106W	1.33487	4.39805	12.4021	0.000428862	0.00171152
YKL103C	0.934389	8.77884	12.399	0.000429569	0.00171313
YLL057C	2.41151	2.40523	12.3972	0.000429983	0.00171358
YDL222C	1.38698	7.18433	12.3733	0.00043551	0.00173317
YNL101W	0.705211	6.47288	12.3582	0.00043905	0.00174603
YCL038C	0.842177	6.0697	12.3462	0.000441884	0.00175606
YML002W	1.61366	2.93882	12.2902	0.000455336	0.00180319
YIL098C	1.57415	3.93155	12.1922	0.000479887	0.00189512
YLR266C	0.980397	4.91612	12.1615	0.000487854	0.00192256
YER076C	1.22584	4.22556	12.1419	0.000493007	0.00194016
YIL105C	0.90088	5.47341	12.1213	0.000498486	0.001959
YLL056C	1.28547	5.122	12.101	0.000503958	0.00197777
YIL117C	0.811163	5.9205	12.091	0.000506668	0.00198702
YOL073C	0.881128	6.40945	12.0836	0.000508675	0.00199351
YOR152C	1.33931	3.94905	11.9786	0.000538161	0.00210615
YHR080C	0.968905	5.34197	11.936	0.000550603	0.00215039
YIL124W	0.831781	7.64725	11.9271	0.000553236	0.00215918
YDR004W	0.962874	4.625	11.9188	0.000555699	0.0021673
YOR376W-A	1.94974	2.77496	11.9074	0.00055912	0.00217914
YDR085C	1.23563	3.78977	11.8802	0.000567345	0.00220968
YGR288W	1.18263	5.16139	11.8774	0.000568205	0.00221151
YOR052C	0.859361	7.35369	11.8744	0.000569097	0.00221346
YDR329C	0.879201	5.48707	11.835	0.000581276	0.00225927
YGL146C	1.88169	3.57915	11.8026	0.000591481	0.00229265
YCR091W	1.12639	4.28903	11.7828	0.000597808	0.00231245
YEL025C	0.758581	5.56245	11.7828	0.000597815	0.00231245
YKR009C	1.05348	4.67303	11.7789	0.000599049	0.00231563
YKL092C	1.3204	4.55004	11.7777	0.000599454	0.00231563
YML042W	1.56256	3.99173	11.7481	0.000609054	0.0023479
YOL133W	0.792021	5.98499	11.7213	0.000617903	0.00237878
YBR167C	2.08886	3.209	11.7009	0.000624686	0.00240326
YER119C	0.937299	7.2655	11.6817	0.000631181	0.0024266
YGR267C	0.702327	6.70893	11.6702	0.000635082	0.00243994
YFR014C	0.875508	5.27901	11.6546	0.000640448	0.00245722
YMR250W	0.985848	9.00232	11.6502	0.000641967	0.00246138
YHL027W	0.709331	7.38728	11.6386	0.000645966	0.00247504
YMR035W	0.921039	5.0255	11.629	0.000649313	0.0024845
YGL227W	0.955572	4.90616	11.6221	0.000651729	0.00249206
YPL017C	1.23201	5.67551	11.6175	0.000653342	0.00249654
YOR227W	0.721998	6.03424	11.6114	0.000655499	0.00250309
YDL174C	0.708331	8.32095	11.5822	0.00066586	0.00253582
YOL113W	1.42593	3.81142	11.5745	0.000668626	0.00254294
YPR105C	1.00711	5.54794	11.5433	0.000679927	0.00258071
YLL006W	0.783705	5.5789	11.5158	0.000690085	0.00261576
YER054C	1.76626	3.33471	11.4667	0.000708547	0.00268036
YOR330C	0.69406	6.43198	11.442	0.000718042	0.00270999
YKL208W	1.0385	4.77237	11.4376	0.000719738	0.00271276
YNL173C	0.870017	6.37816	11.4369	0.000719986	0.00271276
YJR099W	1.38162	4.10819	11.433	0.000721524	0.00271675
YAR030C	7.65298	0.2776	11.4271	0.000723812	0.00272355
YDR323C	1.70473	3.17388	11.4142	0.000728865	0.00273893
YIR005W	1.68993	3.33925	11.3728	0.000745277	0.00279874
YAL055W	1.60432	3.44359	11.3566	0.000751795	0.00282135
YDL239C	1.79226	3.1212	11.3497	0.000754582	0.00282923
YPL185W	2.44919	2.17214	11.349	0.000754895	0.00282923
YDR358W	0.963064	5.38726	11.3324	0.000761671	0.00285274
YHR199C	0.735119	8.02483	11.3108	0.000770568	0.00288415
YDL021W	1.16647	4.52503	11.2922	0.000778348	0.00290943
YLL029W	0.658292	7.99078	11.2769	0.000784772	0.00292957
YER157W	0.946007	5.37838	11.2756	0.000785332	0.00292973
YML119W	1.19688	4.38253	11.2721	0.00078679	0.00293324
YIL155C	0.873407	8.10567	11.2698	0.000787789	0.00293503
YLR290C	0.96649	4.66227	11.2362	0.000802186	0.00298474
YGL053W	0.921307	4.92973	11.2146	0.000811583	0.00301343
YPL166W	1.86373	3.1337	11.2135	0.000812026	0.00301343
YFR003C	1.06855	4.7049	11.1949	0.00082023	0.0030399
YGR255C	0.638502	7.19499	11.1883	0.000823158	0.00304684
YMR175W	3.04641	2.12502	11.1593	0.000836099	0.00309264
YBR008C	0.871891	6.93151	11.0965	0.000864906	0.00318878
YDR475C	0.660681	6.92797	11.0912	0.000867406	0.00319591
YNL293W	0.98208	5.06953	11.0817	0.000871844	0.00321018
YAL002W	0.92499	5.59634	11.0583	0.000882889	0.00324241
YOR245C	0.965347	4.83797	11.0469	0.000888358	0.00326038
YDR108W	1.25636	4.57835	11.0403	0.000891536	0.00326993
YJR090C	0.882398	5.16576	11.0297	0.000896648	0.00328655
YDR489W	1.37661	3.80533	11.0275	0.000897697	0.00328826
YGL098W	1.18262	3.80346	11.0188	0.000901934	0.00330165
YFR046C	2.31498	2.83875	10.9946	0.000913799	0.00333861
YIL050W	1.02949	5.07605	10.9602	0.000930915	0.00339457
YKL220C	1.74405	2.91793	10.93	0.000946212	0.00344813
YGR122W	1.1277	4.50973	10.9276	0.000947435	0.00344942
YGR008C	0.875925	6.91276	10.9137	0.000954539	0.00347178
YMR063W	1.44885	3.19947	10.8847	0.000969624	0.00351859
YDL091C	1.29161	4.77062	10.8842	0.000969896	0.00351859
YBR138C	1.6598	2.89259	10.8649	0.000980042	0.00355312
YOR358W	1.05863	4.42268	10.8599	0.000982705	0.0035605
YBR120C	1.37206	3.97223	10.8381	0.000994333	0.00359802
YLR312C	1.8741	2.89311	10.8175	0.00100546	0.00363363
YLR246W	1.00191	4.47818	10.7874	0.00102194	0.00368849
YNL214W	1.06304	4.0581	10.7841	0.00102373	0.0036926
YJL199C	2.41607	2.7579	10.7816	0.00102515	0.00369536
YPL219W	0.82469	4.82095	10.7193	0.00106021	0.00381097
YPL113C	2.02363	2.93974	10.7187	0.00106058	0.00381097
YGR222W	0.957226	4.86298	10.7112	0.00106487	0.00382395
YEL056W	0.78611	5.86937	10.6663	0.00109102	0.00391042
YJL187C	1.03815	4.45456	10.6615	0.00109386	0.00391812
YGR149W	0.758978	5.53706	10.6552	0.0010976	0.00392902
YOR054C	0.86003	5.21276	10.6383	0.00110767	0.00395755
YFL052W	2.8123	2.79151	10.613	0.00112294	0.00400958
YER091C-A	7.01061	-0.457224	10.5974	0.00113246	0.00403789
YBR160W	0.704712	6.24432	10.5948	0.00113404	0.00403902
YGR075C	1.86461	3.16422	10.5839	0.00114079	0.00406052
YER065C	1.30622	4.59894	10.5746	0.00114654	0.00407588
YBR270C	1.54454	3.10699	10.5641	0.00115304	0.00409639
YJR033C	0.671524	6.05303	10.5217	0.00117984	0.00418112
YOR058C	1.27794	4.20638	10.5044	0.00119094	0.00421254
YGL222C	1.31291	4.58139	10.4866	0.00120241	0.0042478
YDL210W	1.64064	3.15098	10.4849	0.00120354	0.00424915
YER119C-A	4.99923	0.392087	10.4815	0.00120573	0.00425425
YIL111W	0.811416	6.47399	10.3464	0.00129727	0.00454342
YPR064W	3.3185	1.55913	10.3245	0.00131279	0.00458772
YPL159C	1.19489	4.79319	10.2989	0.0013311	0.00464162
YIL146C	1.20634	4.04638	10.2422	0.00137265	0.0047777
YOR249C	1.42706	3.43857	10.2328	0.00137966	0.00479916
YCR068W	0.883683	6.24918	10.159	0.00143595	0.00497965
YNR006W	0.72084	5.65284	10.1237	0.00146378	0.00506997
YJL059W	0.810937	4.99397	10.1088	0.00147562	0.00510784
YPR134W	1.3149	4.14391	10.0789	0.00149975	0.00518186
YGR044C	0.615513	7.06717	10.0636	0.00151229	0.00522201
YPL152W	0.893391	5.08748	9.9842	0.00157889	0.00543872
YMR304W	0.662933	6.6398	9.95137	0.0016073	0.00552985
YMR197C	1.00208	4.74222	9.90835	0.00164531	0.00565719
YMR020W	0.834122	5.34067	9.86875	0.0016811	0.00577673
YBR297W	1.58652	3.30321	9.86596	0.00168365	0.00578198
YDL109C	1.0326	4.49355	9.84056	0.00170705	0.00584817
YJR096W	0.850946	7.57758	9.8281	0.00171865	0.00588436
YKL035W	0.778127	10.1332	9.82556	0.00172103	0.00588894
YEL039C	2.41647	2.49283	9.81699	0.00172907	0.00591288
YDL079C	1.89312	2.9257	9.80916	0.00173645	0.00593453
YPL084W	0.703814	5.59214	9.78388	0.00176048	0.00600524
YJL105W	7.53008	0.257345	9.74774	0.00179543	0.0061103
YOR363C	0.954597	4.5229	9.74008	0.00180293	0.00612476
YCL039W	0.874723	5.64167	9.73115	0.00181171	0.0061509
YJL085W	1.17654	3.9159	9.72769	0.00181513	0.00615882
YLR454W	0.761001	6.51064	9.71045	0.00183223	0.00620941
YDR040C	1.2823	3.81781	9.69729	0.0018454	0.00624657
YOR070C	0.772819	5.66365	9.68781	0.00185494	0.00627512
YIL097W	1.45032	3.59219	9.68477	0.00185801	0.00628174
YNR025C	7.3198	0.358247	9.68315	0.00185965	0.00628354
YKL076C	3.55345	1.65542	9.67442	0.00186851	0.00630971
YML029W	0.632771	6.87288	9.66429	0.00187884	0.0063399
YFR020W	1.00062	4.852	9.66073	0.00188249	0.00634556
YHR113W	0.667194	7.76672	9.65401	0.00188939	0.00636125
YKL011C	1.44755	3.07155	9.64297	0.00190077	0.00639196
YMR152W	0.613355	6.09786	9.63866	0.00190524	0.00640319
YJL133C-A	1.15886	6.73975	9.61861	0.00192615	0.00645814
YNR032W	0.756699	6.90249	9.61634	0.00192853	0.0064623
YGL021W	0.826584	5.49657	9.60659	0.0019388	0.00649285
YPL191C	1.81279	2.83416	9.58404	0.00196276	0.00656145
YBR097W	0.865746	5.24715	9.54706	0.0020027	0.00668316
YLR362W	1.06728	4.3588	9.52755	0.0020241	0.00673867
YGL185C	0.990045	4.51089	9.52313	0.00202898	0.00674887
YMR114C	1.11825	4.1037	9.52262	0.00202955	0.00674887
YLR201C	0.738262	5.51395	9.51161	0.00204176	0.00678152
YKL211C	0.817325	8.52422	9.50788	0.00204591	0.00679132
YHR137C-A	6.81423	-0.721221	9.50303	0.00205133	0.00680134
YDR481C	0.734466	7.85803	9.46694	0.00209208	0.00693239
YHL032C	0.748203	7.27935	9.4315	0.0021329	0.00705938
YGR201C	1.0898	5.21517	9.42417	0.00214144	0.00708353
YBL029C-A	1.18182	4.24923	9.41881	0.00214771	0.0071001
YNL009W	1.31271	3.6876	9.4064	0.00216229	0.00714413
YPL004C	0.64283	9.12985	9.37226	0.00220294	0.00725728
YPR196W	1.46722	3.94552	9.36539	0.00221121	0.00727605
YLR284C	1.63935	3.8797	9.36132	0.00221612	0.00728798
YHL038C	1.05978	4.03158	9.34717	0.00223331	0.00734023
YLR162W-A	2.65278	2.75635	9.33369	0.00224979	0.00738582
YMR140W	0.711494	5.60215	9.32006	0.00226659	0.00743668
YHR063W-A	6.79072	-0.776989	9.30537	0.00228483	0.00748784
YBL075C	0.967975	4.12664	9.29455	0.00229837	0.00752349
YGR182C	1.50854	4.33221	9.29243	0.00230103	0.00752786
YDR403W	2.03951	2.08494	9.28588	0.00230928	0.00755048
YJL201W	1.15557	4.38786	9.28232	0.00231376	0.00756078
YPR081C	0.779414	5.03411	9.27167	0.00232725	0.00759173
YNR065C	1.53747	3.53553	9.2645	0.00233638	0.00761712
YHL042W	1.64618	2.85332	9.24196	0.00236532	0.0077026
YOR018W	1.07186	5.73808	9.22613	0.00238585	0.00776498
YMR150C	1.08772	4.90365	9.21873	0.00239552	0.00779198
YPL253C	1.82508	2.37767	9.19563	0.00242593	0.00787459
YEL059W	7.15146	-0.308271	9.1956	0.00242598	0.00787459
YDR130C	1.4009	4.21082	9.1951	0.00242664	0.00787459
YGL087C	0.775861	5.16321	9.19417	0.00242787	0.00787459
YPR176C	0.692316	6.7559	9.17474	0.00245378	0.00794952
YDL243C	1.0411	5.05884	9.15869	0.00247539	0.00801494
YDR336W	1.44073	3.51492	9.15017	0.00248694	0.00804775
YPR023C	0.555919	6.98024	9.14877	0.00248885	0.00804932
YCR020C	1.97891	2.94102	9.14125	0.0024991	0.00807786
YMR181C	1.21521	4.00209	9.12393	0.00252288	0.00814541
YEL064C	1.38454	3.93288	9.11641	0.00253327	0.00817429
YJL045W	2.45152	2.41625	9.10675	0.00254668	0.00821291
YFR026C	2.5886	1.64364	9.05022	0.00262664	0.00845151
YHL019C	0.964993	4.8974	9.04341	0.00263644	0.00847821
YER184C	1.10386	4.16921	9.02549	0.00266241	0.00855689
YLR275W	1.49743	3.27621	9.02059	0.00266955	0.00857496
YDR013W	1.32256	3.63591	9.00969	0.00268553	0.00862139
YGL208W	0.713689	5.87967	8.99371	0.0027091	0.00869214
YNL223W	1.07464	4.38163	8.99035	0.00271409	0.00870322
YLR102C	1.28502	3.73768	8.98694	0.00271915	0.00871452
YMR184W	0.612426	6.24298	8.97756	0.00273315	0.00875444
YJR110W	0.964862	4.76469	8.97506	0.0027369	0.00876148
YBR035C	0.625905	7.67767	8.97328	0.00273956	0.00876505
YDR379C-A	1.64852	3.55201	8.93754	0.00279369	0.00891585
YLR313C	1.81992	3.27956	8.93697	0.00279457	0.00891585
YLR142W	1.16135	4.04371	8.90121	0.00284982	0.009087
YHR138C	0.923667	4.67264	8.88608	0.00287353	0.00915401
YJR149W	1.51418	3.48133	8.88574	0.00287407	0.00915401
YNL127W	0.75739	5.60299	8.85588	0.00292147	0.00929975
YOL089C	0.878106	4.84884	8.83743	0.00295114	0.00938893
YDR202C	1.05377	5.00373	8.76637	0.00306835	0.00972903
YNL003C	0.580905	6.56878	8.72551	0.00313788	0.00993281
YLR273C	1.70356	2.66005	8.68164	0.00321432	0.0101691
YJL110C	1.01663	4.89301	8.6778	0.0032211	0.0101849
YPL116W	0.858173	5.00773	8.67099	0.00323315	0.0102173
YGR287C	1.26373	3.95452	8.65957	0.00325348	0.0102701
YGL035C	0.787092	6.23429	8.65085	0.00326909	0.0103136
YKL038W	0.650386	5.88236	8.62347	0.00331859	0.0104465
YKR101W	1.33471	3.3577	8.60927	0.00334456	0.0105224
YNR070W	2.29816	2.04514	8.59416	0.00337243	0.0105924
YAL015C	0.759144	5.44423	8.57684	0.00340466	0.0106818
YER139C	1.60375	2.83752	8.57005	0.00341738	0.0107157
YPL214C	0.734581	5.98208	8.56312	0.00343042	0.0107507
YGL047W	0.747037	5.65213	8.52272	0.00350741	0.0109495
YLR368W	1.03817	4.42372	8.49238	0.00356636	0.0111233
YML116W-A	1.61758	2.76943	8.48397	0.00358288	0.0111667
YBR132C	0.758889	7.22764	8.46956	0.0036114	0.011237
YJR060W	0.713188	5.42465	8.45776	0.00363489	0.0113039
YBR225W	0.733034	5.18551	8.44226	0.00366601	0.0113944
YDL087C	1.0288	4.75511	8.40479	0.00374233	0.0116253
YER047C	1.05306	4.23947	8.39894	0.00375439	0.0116563
YER071C	1.58475	4.09326	8.37654	0.00380096	0.0117944
YCR100C	2.0941	2.52899	8.37283	0.00380871	0.011812
YPR168W	2.24284	3.16588	8.35385	0.00384871	0.0119295
YPR111W	1.11312	3.73385	8.35258	0.00385139	0.0119313
YGR237C	0.838664	5.45485	8.33457	0.00388977	0.0120354
YIL166C	1.64912	3.117	8.31588	0.00392999	0.0121403
YDR069C	0.945152	5.18009	8.31509	0.0039317	0.0121403
YOR010C	1.81184	2.37282	8.29501	0.00397542	0.0122619
YPL006W	0.545314	7.08997	8.28837	0.00398999	0.0123001
YIL119C	1.40217	3.81236	8.27376	0.0040222	0.0123927
YEL052W	0.550598	7.15826	8.2615	0.00404947	0.0124699
YEL070W	6.8312	-0.487879	8.25656	0.0040605	0.0124928
YNL015W	0.663796	5.73898	8.25619	0.00406133	0.0124928
YOR005C	1.05636	4.35079	8.23508	0.00410883	0.0126184
YBR149W	0.618136	8.6672	8.1749	0.00424741	0.0130228
YEL012W	1.16942	4.50641	8.17259	0.00425281	0.0130323
YOL114C	1.61985	3.09424	8.16542	0.00426967	0.0130769
YML131W	0.765038	8.03374	8.14086	0.00432787	0.013248
YLR299W	0.693704	7.33594	8.13305	0.00434655	0.0132908
YNR028W	0.701	5.68439	8.11527	0.0043894	0.0134146
YDR258C	0.616033	7.86425	8.10858	0.00440562	0.0134569
YBL101C	0.773162	5.93715	8.10504	0.00441423	0.0134759
YMR097C	1.22225	3.37397	8.08796	0.00445603	0.0135815
YGL164C	1.37882	3.39087	8.08106	0.00447304	0.013626
YKR098C	1.26361	3.43198	8.07093	0.0044981	0.013695
YML004C	0.572511	9.06931	8.06054	0.00452396	0.0137664
YFL027C	1.23079	4.22936	8.05603	0.00453524	0.0137933
YOR115C	0.735216	5.77591	8.04152	0.00457173	0.0138893
YER055C	0.586661	9.4062	8.01543	0.00463803	0.0140757
YER141W	0.578541	7.97653	8.00803	0.00465704	0.0141258
YGL006W	0.719789	5.87606	7.99845	0.00468175	0.0141855
YMR301C	0.596417	6.50977	7.97003	0.00475583	0.0143869
YHR043C	0.87737	4.52764	7.96124	0.00477898	0.0144492
YML116W	0.867149	5.59413	7.95747	0.00478894	0.0144716
YGL128C	1.34165	2.97044	7.95536	0.00479452	0.0144807
YHR191C	1.22232	3.93304	7.95033	0.00480787	0.0145133
YGR174C	0.883948	5.21648	7.94435	0.00482378	0.0145381
YBR001C	0.724483	6.31316	7.93042	0.00486105	0.0146426
YKR004C	1.57559	2.93513	7.90975	0.00491692	0.0147952
YMR085W	1.03005	4.08459	7.90103	0.00494067	0.0148508
YDR525W-A	0.662892	5.49913	7.89711	0.00495137	0.0148751
YGL229C	0.955151	4.29917	7.87886	0.00500161	0.015016
YHR110W	0.664812	6.08069	7.87815	0.00500358	0.015016
YNL260C	1.07188	4.61957	7.86335	0.00504469	0.0151234
YNL202W	0.865751	4.67034	7.85395	0.00507098	0.0151941
YKL086W	1.16647	5.38692	7.85273	0.00507441	0.0151964
YHL024W	1.26984	4.00632	7.81016	0.00519532	0.0155339
YPR099C	4.17245	0.611627	7.77647	0.0052931	0.0157936
YLR032W	0.750409	4.85577	7.77253	0.00530466	0.015819
YDR005C	0.805326	4.64576	7.75766	0.00534853	0.0159331
YMR278W	0.600388	6.02978	7.72071	0.00545909	0.0162405
YDR319C	0.768895	5.19524	7.7203	0.00546034	0.0162405
YPR079W	0.686114	5.30829	7.71274	0.00548325	0.0162915
YLR016C	0.672518	5.56047	7.71002	0.00549152	0.0163075
YKL039W	0.557343	7.62583	7.70672	0.00550155	0.0163202
YOL112W	1.01411	4.60245	7.70188	0.00551634	0.0163555
YJL005W	0.597754	7.04442	7.6952	0.0055368	0.0164056
YLR446W	1.43322	3.64061	7.67742	0.00559159	0.0165526
YGL025C	0.760707	4.93376	7.65007	0.00567702	0.016788
YLR453C	1.81176	2.45544	7.64343	0.00569796	0.0168285
YPL167C	1.04257	3.67285	7.64311	0.00569895	0.0168285
YLR127C	1.20828	3.52095	7.64289	0.00569966	0.0168285
YIL107C	0.906997	4.91587	7.63379	0.0057285	0.0169049
YMR251W-A	0.808869	9.41116	7.63078	0.00573806	0.0169243
YPL022W	0.739083	5.77337	7.61641	0.00578394	0.0170419
YER029C	1.19239	3.67574	7.58845	0.00587433	0.0172992
YKL206C	0.581066	6.08961	7.58191	0.00589568	0.017353
YMR119W	0.926348	5.32679	7.57999	0.00590196	0.0173625
YBR284W	1.07052	3.95424	7.56358	0.00595595	0.0174941
YBR013C	1.14066	3.39095	7.52783	0.00607531	0.0178169
YDR223W	1.53955	2.78833	7.52606	0.00608128	0.0178252
YOL063C	0.675425	5.89773	7.5234	0.00609025	0.0178423
YGL143C	0.642345	5.33412	7.5166	0.0061133	0.0179005
YCL048W-A	7.1163	-0.327154	7.51464	0.00611994	0.0179107
YBR296C	3.24737	1.52286	7.50409	0.00615591	0.0179974
YKL129C	0.624449	5.79055	7.4977	0.0061778	0.0180427
YKL094W	0.571488	7.11522	7.48717	0.00621403	0.0181299
YAL048C	0.664704	5.43869	7.47513	0.00625572	0.0182233
YOR075W	1.14505	3.53129	7.46856	0.00627856	0.0182805
YBR018C	2.95549	1.39159	7.45967	0.00630967	0.0183616
YLR205C	0.918639	4.86168	7.45438	0.00632822	0.0183967
YPL229W	1.84358	2.23339	7.44983	0.00634425	0.0184338
YKL023W	1.66649	3.19017	7.42281	0.00644022	0.0186839
YMR189W	0.63987	9.53245	7.41218	0.00647836	0.0187849
YPL047W	0.882952	4.22886	7.38969	0.00655988	0.0190116
YLR387C	0.686636	5.87121	7.38729	0.00656864	0.0190226
YMR282C	0.945388	4.3607	7.38601	0.00657333	0.0190226
YER158W-A	4.53551	0.621041	7.38047	0.0065936	0.0190702
YDR249C	0.984424	3.90779	7.35768	0.00667768	0.0192741
YOL116W	0.747671	4.62113	7.34735	0.00671616	0.0193568
YOL025W	0.911749	4.61485	7.34724	0.00671659	0.0193568
YEL073C	1.32812	2.75036	7.33751	0.00675302	0.019442
YMR087W	0.888152	4.33339	7.33444	0.00676457	0.0194653
YNL334C	4.41602	0.415869	7.3126	0.00684729	0.0196933
YPL097W	0.771327	5.17437	7.29238	0.00692476	0.019896
YGL131C	0.855803	4.75173	7.28005	0.00697245	0.0200127
YMR030W-A	5.06196	0.259318	7.27838	0.00697894	0.0200211
YMR253C	0.647254	5.71225	7.25708	0.00706222	0.0202395
YPL007C	0.9736	4.48143	7.24177	0.00712268	0.0203922
YJL216C	2.3407	2.54746	7.21903	0.00721346	0.0206312
YPL099C	0.821015	4.49112	7.2173	0.00722041	0.0206407
YMR163C	1.07765	3.74331	7.213	0.00723775	0.0206798
YPR029C	0.779079	5.54587	7.19435	0.00731335	0.0208831
YHR002W	0.9349	4.48096	7.19363	0.00731628	0.0208831
YPR122W	0.666018	5.57518	7.18544	0.00734976	0.0209681
YKR096W	0.780737	4.53523	7.15783	0.00746375	0.0212398
YJR011C	1.06768	3.70356	7.15194	0.00748828	0.0212989
YDR138W	1.11899	4.14247	7.13384	0.00756428	0.0214935
YPR109W	0.635202	5.32935	7.10522	0.00768599	0.0217847
YJL170C	1.03577	4.00139	7.09156	0.00774479	0.0219294
YBR105C	0.740962	6.72055	7.08549	0.00777108	0.0219928
YOR044W	1.28759	3.06589	7.07868	0.00780065	0.0220434
YHR105W	1.02145	3.64801	7.05973	0.00788361	0.0222668
YLR392C	1.06506	3.443	7.05799	0.00789125	0.0222772
YKR071C	0.73132	6.66134	7.03505	0.00799296	0.0225195
YPL051W	1.25437	3.40988	7.01481	0.0080838	0.0227528
YPR057W	0.932376	3.7873	7.00336	0.00813567	0.022876
YKL133C	1.4581	3.15856	6.99013	0.00819605	0.0230229
YKL193C	0.69997	5.8256	6.97656	0.00825843	0.0231867
YOR202W	0.674103	6.20006	6.96816	0.00829727	0.0232842
YLR227C	1.59551	2.55344	6.96409	0.00831619	0.0233257
YKL142W	0.757681	7.30382	6.95598	0.00835397	0.0234201
YGL163C	0.785366	4.81346	6.94997	0.00838205	0.0234872
YBR186W	3.9755	1.27633	6.94849	0.00838901	0.023495
YPL209C	2.23773	1.95478	6.94023	0.00842783	0.0235921
YKR076W	0.640989	5.85042	6.93306	0.00846168	0.0236752
YOR076C	1.27408	3.95351	6.90754	0.00858328	0.0239917
YMR258C	0.742856	5.96745	6.90034	0.00861795	0.0240767
YHR160C	5.19438	0.394827	6.89436	0.00864681	0.0241335
YER098W	0.990176	3.61847	6.88276	0.0087031	0.0242667
YMR073C	0.815323	4.3044	6.87365	0.00874757	0.0243428
YDR459C	0.78977	5.27995	6.78223	0.009207	0.0255835
YGL085W	0.878474	4.2568	6.77715	0.00923323	0.0256438
YKR011C	0.733162	5.17623	6.76925	0.00927418	0.0257449
YBR128C	1.60645	2.83047	6.74892	0.00938044	0.0260271
YPR055W	0.765136	4.71089	6.74541	0.00939892	0.0260657
YKR064W	1.13819	3.47878	6.72114	0.00952768	0.0263806
YIL003W	0.576867	5.70375	6.7205	0.00953111	0.0263806
YDR109C	0.718319	4.85507	6.71878	0.0095403	0.0263931
YGL080W	0.753606	4.72779	6.69554	0.00966546	0.0267002
YNL046W	0.849957	5.77375	6.69315	0.00967838	0.0267229
YOR161C	0.839363	9.22578	6.67764	0.00976297	0.0269433
YNL172W	0.729908	5.31009	6.66368	0.00983978	0.0271289
YDR067C	0.903697	4.01621	6.65363	0.00989543	0.027269
YJR086W	1.32435	3.95328	6.65082	0.00991103	0.0272987
YKL149C	0.955188	3.61594	6.64914	0.00992038	0.0273112
YOR042W	0.532012	6.90766	6.61937	0.0100875	0.0277175
YMR154C	0.831243	3.96215	6.59937	0.0102015	0.028017
YKL151C	0.516963	7.71003	6.58809	0.0102663	0.0281677
YPR073C	1.0085	4.88429	6.58629	0.0102767	0.0281826
YJL023C	1.37911	2.94394	6.57118	0.0103643	0.0283953
YJL089W	2.98277	1.5616	6.52723	0.0106235	0.0290493
YGL114W	0.522606	7.60988	6.52221	0.0106535	0.0291032
YDL179W	0.986276	3.89246	6.50705	0.0107448	0.0293241
YGR225W	3.87026	1.06109	6.50464	0.0107593	0.0293497
YBR170C	0.554449	6.30627	6.50182	0.0107764	0.0293822
YMR174C	2.42523	1.82187	6.49052	0.0108451	0.0295507
YNL100W	0.5907	5.67196	6.48471	0.0108806	0.0296093
YIL045W	1.11401	3.71071	6.48322	0.0108897	0.0296199
YNL122C	1.14841	3.77328	6.45936	0.0110369	0.0299914
YOR223W	0.695508	5.65683	6.42781	0.0112347	0.0304995
YKR052C	0.575189	7.43731	6.42548	0.0112495	0.0305174
YGL093W	0.704078	5.03222	6.40352	0.0113894	0.0308457
YPR199C	0.780078	4.57837	6.39076	0.0114716	0.0310089
YHR017W	0.639008	5.51425	6.37165	0.0115958	0.0312998
YMR231W	0.848909	5.01205	6.35946	0.0116757	0.0314704
YLR173W	0.63102	5.8029	6.35398	0.0117118	0.0315378
YLR189C	0.609365	5.59825	6.35116	0.0117305	0.031573
YOL110W	0.761972	5.91173	6.34551	0.0117679	0.0316437
YLR104W	1.59954	3.67186	6.33851	0.0118144	0.0317537
YDR034C	0.821256	5.12193	6.33717	0.0118234	0.0317627
YIL120W	0.685685	4.60947	6.33241	0.0118551	0.0318111
YMR034C	0.755363	4.63049	6.33181	0.0118591	0.0318111
YKL178C	2.78113	1.10452	6.33055	0.0118676	0.0318111
YOR022C	0.920267	4.04059	6.32203	0.0119247	0.031944
YMR041C	0.66012	5.46147	6.31428	0.0119769	0.0320688
YMR115W	0.911501	4.77297	6.31229	0.0119904	0.0320895
YPL060W	0.94916	3.82071	6.31022	0.0120044	0.0321119
YFR045W	0.866899	4.5157	6.30422	0.0120451	0.0322055
YIL007C	1.46131	2.7688	6.28921	0.0121476	0.0324272
YBR165W	0.853564	3.88842	6.28872	0.0121509	0.0324272
YDR265W	0.653073	5.67354	6.27722	0.0122299	0.0326107
YML003W	1.10258	3.47716	6.27705	0.0122312	0.0326107
YGL134W	0.700423	4.54547	6.273	0.0122591	0.0326699
YDR473C	1.51495	2.41381	6.26033	0.0123472	0.0328735
YLR144C	0.510301	5.97041	6.25721	0.0123689	0.0329158
YML006C	0.869555	4.45002	6.25242	0.0124023	0.0329894
YDR452W	0.602245	6.33637	6.24427	0.0124596	0.0331204
YNL157W	0.55993	6.06285	6.24279	0.01247	0.0331226
YOR324C	0.58463	5.64199	6.23461	0.0125277	0.0332603
YNL143C	2.65852	0.783186	6.22652	0.0125851	0.0333657
YMR281W	0.872037	4.6899	6.22479	0.0125974	0.0333828
YOR337W	0.738849	5.51945	6.2222	0.0126159	0.0334161
YGR113W	0.80692	4.47324	6.21749	0.0126494	0.0334893
YEL030W	1.05971	3.56779	6.20909	0.0127096	0.0336329
YDL119C	0.831662	4.38854	6.18481	0.0128852	0.0340657
YLR031W	2.79115	1.45798	6.17643	0.0129463	0.0342114
YBR153W	1.04275	4.01011	6.17559	0.0129525	0.0342117
YNL158W	0.736187	4.68455	6.17381	0.0129655	0.0342302
YHR069C-A	3.32403	0.864028	6.1727	0.0129737	0.0342358
YDR262W	0.522054	6.28825	6.16974	0.0129954	0.0342771
YGL233W	0.573478	5.87673	6.15976	0.0130689	0.0344549
YNL008C	0.659293	5.22963	6.15647	0.0130933	0.0345031
YPL155C	0.582334	5.50035	6.15221	0.0131248	0.0345702
YLL001W	0.467062	6.9808	6.14098	0.0132084	0.0347418
YNL106C	0.639164	5.02035	6.12411	0.013335	0.0350261
YLR151C	1.81856	2.61241	6.1019	0.0135037	0.035387
YGL041W-A	1.51133	3.05878	6.08726	0.013616	0.0356382
YNL117W	1.93123	2.67195	6.08666	0.0136206	0.0356382
YEL060C	0.79612	9.95829	6.08613	0.0136247	0.0356382
YDL088C	0.839765	5.04424	6.08162	0.0136595	0.0356963
YKR005C	1.63901	2.01629	6.0669	0.0137739	0.0359785
YDL057W	0.858729	4.06398	6.05786	0.0138445	0.0361297
YJL146W	0.777177	4.6293	6.05628	0.013857	0.0361455
YOR080W	1.34434	4.04563	6.03734	0.0140064	0.0364881
YBR003W	0.536031	6.20084	6.03718	0.0140076	0.0364881
YDL231C	0.598248	6.11879	6.03339	0.0140378	0.0365499
YJL004C	0.665174	4.66214	6.02281	0.0141221	0.0367204
YNL126W	0.844584	4.27445	6.01816	0.0141594	0.0367989
YPL215W	0.693544	5.52647	6.01518	0.0141833	0.0368441
YPL031C	0.529456	6.53066	5.97872	0.0144795	0.0375274
YNL115C	0.615018	6.02858	5.97158	0.0145382	0.0376107
YNR004W	1.49156	2.72647	5.9687	0.014562	0.037655
YGR130C	0.526519	6.4464	5.96715	0.0145748	0.0376709
YPR002W	0.832223	4.52612	5.96255	0.0146129	0.0377521
YGR074W	0.819894	4.3567	5.95808	0.01465	0.0378308
YGR168C	0.910601	3.921	5.95321	0.0146905	0.037918
YGL037C	0.690123	10.3132	5.95069	0.0147115	0.037955
YDR436W	0.697915	6.30327	5.94971	0.0147197	0.0379589
YLR317W	1.34811	2.84013	5.93901	0.0148093	0.0381506
YDR220C	4.24959	0.643707	5.93842	0.0148143	0.0381506
YKR012C	2.35159	1.54886	5.93512	0.0148421	0.0381898
YDR018C	2.13275	2.30774	5.93501	0.014843	0.0381898
YCL004W	1.07001	3.42666	5.93417	0.0148501	0.0381907
YDL115C	0.987497	4.19301	5.90988	0.0150562	0.0386682
YBR214W	0.687447	7.2459	5.90737	0.0150776	0.0387056
YKR068C	0.755289	6.41609	5.90028	0.0151385	0.0388442
YMR306W	1.07505	3.19668	5.89446	0.0151886	0.0389552
YDR318W	1.02429	3.76174	5.87398	0.0153663	0.039393
YAL034C	0.680697	5.22983	5.8695	0.0154054	0.0394756
YJL142C	2.0927	2.66727	5.86029	0.0154862	0.0396647
YDL105W	1.14263	3.02597	5.85926	0.0154953	0.03967
YPL194W	1.11634	3.07249	5.85525	0.0155306	0.0397424
YML068W	0.991066	3.64982	5.85271	0.015553	0.0397818
YDR122W	0.52543	7.01178	5.80754	0.0159576	0.0407245
YGR019W	0.597966	8.33695	5.80472	0.0159832	0.0407716
YMR159C	2.5523	1.57425	5.80254	0.016003	0.0408038
YBR291C	0.688925	5.06286	5.79095	0.0161089	0.0410466
YNL097C	0.703475	5.07707	5.7863	0.0161516	0.0411085
YJR058C	0.653029	5.73989	5.77717	0.0162357	0.041267
YBR193C	1.09753	4.89418	5.75195	0.0164703	0.0417883
YNL316C	0.792952	4.11185	5.74202	0.0165638	0.041969
YKL055C	0.949493	3.88163	5.73884	0.0165938	0.0420262
YGR183C	1.02661	4.46575	5.72475	0.0167275	0.0423458
YJL160C	2.41462	2.28383	5.72322	0.016742	0.0423637
YFL053W	0.965077	3.81696	5.71144	0.0168547	0.0426298
YIL009C-A	0.919757	4.08317	5.70764	0.0168913	0.0427032
YMR180C	0.880811	4.94974	5.69946	0.0169701	0.0428574
YPR056W	0.896338	3.9518	5.69115	0.0170507	0.0430294
YBR033W	2.13738	2.41061	5.68921	0.0170695	0.0430578
YLR053C	3.0433	1.35653	5.68522	0.0171083	0.0431173
YDR031W	0.603779	5.39111	5.67807	0.0171783	0.0432743
YBL113C	2.74004	1.6284	5.67593	0.0171992	0.0433078
YIL152W	0.826195	3.81615	5.6739	0.0172191	0.0433387
YKR051W	0.758572	4.87747	5.67213	0.0172365	0.043363
YFR017C	0.757497	4.83349	5.65031	0.0174522	0.0438085
YGL051W	4.13654	0.0778635	5.64367	0.0175185	0.0439359
YLR070C	1.08118	3.86277	5.61542	0.0178031	0.0446101
YIR007W	0.630771	5.27796	5.61225	0.0178354	0.0446712
YIL036W	0.592937	5.72715	5.60637	0.0178953	0.0447817
YKL013C	0.604388	6.54492	5.58525	0.0181123	0.0452448
YMR257C	1.13477	3.66314	5.57605	0.0182078	0.0454632
YJL082W	0.485061	7.05164	5.55103	0.0184699	0.0460567
YBR273C	0.592953	6.32051	5.54539	0.0185294	0.0461849
YER066W	1.8621	2.26894	5.53279	0.0186633	0.0464982
YER046W	1.44229	2.59117	5.5144	0.0188606	0.0469689
YBR131W	0.95151	4.21746	5.51084	0.018899	0.047044
YKL187C	1.27841	3.17246	5.49401	0.0190817	0.0474556
YPL258C	0.943635	3.23527	5.49142	0.0191101	0.047465
YGR006W	1.54536	2.98104	5.46388	0.0194134	0.0481763
YFR008W	1.57927	2.49587	5.45772	0.019482	0.0483253
YJL099W	0.892577	5.35438	5.45615	0.0194996	0.0483476
YGR127W	0.82791	4.95672	5.4496	0.0195728	0.0484983
YIL056W	0.665578	5.63791	5.44918	0.0195775	0.0484983
YGR080W	0.59761	6.2034	5.43634	0.0197219	0.0488135
YDR374W-A	0.874839	4.45292	5.43498	0.0197373	0.0488302
YGL095C	0.663114	5.36716	5.41415	0.0199742	0.0493731
YDR252W	1.10172	3.12935	5.38312	0.0203325	0.050215
YOR221C	0.859181	5.24228	5.36189	0.0205814	0.0507191
YGL121C	0.803206	4.45631	5.3514	0.0207056	0.0509808
YDL124W	0.48213	9.75812	5.34622	0.0207673	0.0511105
YKL037W	2.42875	1.76192	5.33567	0.0208933	0.0513536
YNL257C	0.558901	5.68321	5.3331	0.0209241	0.0514071
YGL003C	0.613249	5.34979	5.32233	0.0210538	0.0517033
YBR076W	2.81737	1.24628	5.3112	0.0211887	0.052012
YOL009C	0.985044	3.66144	5.29935	0.0213334	0.0523218
YDL076C	0.653182	4.86394	5.29247	0.0214178	0.0524607
YPL259C	0.574418	5.23184	5.2858	0.0215	0.0526164
YDR305C	0.807555	5.62215	5.27537	0.0216292	0.0528694
YER079W	0.756317	4.84963	5.2752	0.0216313	0.0528694
YGL127C	0.75243	4.74508	5.26866	0.0217127	0.0530452
YDR178W	0.534539	7.00931	5.26477	0.0217613	0.0531181
YFL050C	1.2303	3.22436	5.26177	0.0217989	0.0531483
YPR202W	4.15212	-0.105097	5.25497	0.0218842	0.0533034
YJR125C	0.447299	7.01067	5.25005	0.0219461	0.0534082
YER087W	0.766341	4.26866	5.24434	0.0220183	0.0535608
YKR087C	0.531785	5.48579	5.23886	0.0220877	0.0537067
YHR028C	0.434385	7.34925	5.23612	0.0221225	0.0537681
YGL151W	0.638788	5.13554	5.23423	0.0221466	0.0538036
YGR010W	0.616732	4.74377	5.21469	0.0223969	0.0543417
YDR335W	0.432764	6.98714	5.20977	0.0224603	0.0544723
YML032C	0.633233	5.74753	5.2087	0.0224741	0.0544824
YKR020W	1.15999	3.26436	5.19837	0.022608	0.0547626
YNL258C	0.789994	5.03945	5.1953	0.0226481	0.0547971
YPL070W	0.736697	4.07616	5.19515	0.02265	0.0547971
YKL161C	1.38399	2.49308	5.18179	0.0228248	0.0551301
YJR135C	1.13807	3.54344	5.18075	0.0228385	0.0551301
YOR038C	0.71406	5.28661	5.18074	0.0228386	0.0551301
YOL087C	0.465929	6.36302	5.17592	0.022902	0.0552596
YDL035C	0.546749	5.35026	5.17073	0.0229705	0.0553541
YCR027C	0.667499	4.60372	5.1682	0.023004	0.0554112
YPL162C	0.743411	4.2361	5.16618	0.0230308	0.0554521
YLR306W	0.956964	3.79794	5.15407	0.0231919	0.0557926
YIR038C	0.609464	5.83746	5.14499	0.0233135	0.056021
YNR002C	1.27563	3.46706	5.14477	0.0233165	0.056021
YMR156C	0.89926	3.63639	5.13707	0.0234201	0.056246
YCR099C	2.86323	1.77634	5.12892	0.0235303	0.0564668
YDR379W	0.695791	4.35304	5.1288	0.023532	0.0564668
YKL067W	0.43671	7.51411	5.12781	0.0235454	0.0564752
YLL027W	0.540224	6.81615	5.11401	0.0237335	0.056902
YOR087W	0.437022	6.8071	5.09245	0.0240303	0.0575893
YGL017W	0.466276	6.38889	5.08403	0.0241472	0.057845
YMR032W	0.752792	4.7643	5.06876	0.0243608	0.0582701
YNL116W	0.542853	5.14292	5.0684	0.0243658	0.0582701
YLR283W	0.782432	4.08919	5.06326	0.0244382	0.0584186
YBR050C	2.31819	1.09921	5.06053	0.0244768	0.0584862
YGR258C	0.607881	5.08643	5.05754	0.024519	0.0585622
YPL206C	0.443266	7.21074	5.05008	0.0246247	0.05879
YPL247C	0.506828	7.98737	5.04014	0.0247664	0.0590785
YPR030W	0.802339	4.11087	5.03909	0.0247816	0.0590897
YBR129C	0.875062	4.62612	5.02659	0.024961	0.0594657
YHR007C-A	1.74926	2.17582	5.01542	0.0251226	0.0598021
YMR021C	0.666584	5.40696	5.00985	0.0252035	0.0599442
YER143W	0.535827	6.53436	5.00423	0.0252854	0.0600887
YNL058C	0.69459	5.84913	4.99945	0.0253554	0.0601515
YER173W	0.739831	3.86553	4.99918	0.0253593	0.0601515
YGR072W	1.19548	3.14845	4.99807	0.0253756	0.0601515
YGL162W	1.1492	3.43132	4.99099	0.0254796	0.0603729
YNL249C	0.90994	3.72302	4.98692	0.0255397	0.0604898
YIL139C	1.41699	2.9036	4.97596	0.0257019	0.0608231
YBL029W	1.35744	2.80746	4.97163	0.0257664	0.0609249
YPL213W	0.905415	3.51837	4.96743	0.025829	0.0610219
YPL138C	0.759129	4.22806	4.95501	0.0260152	0.0614106
YER186C	0.728805	5.72385	4.94322	0.0261932	0.061805
YER033C	0.848489	4.23275	4.92983	0.026397	0.062234
YOR030W	0.869579	4.09093	4.92761	0.0264308	0.0622619
YOL096C	0.679172	5.01834	4.92628	0.0264511	0.0622839
YKR091W	1.06432	4.00351	4.91781	0.0265811	0.0624731
YMR126C	0.708788	4.09913	4.91593	0.0266101	0.0625024
YBR115C	0.432028	8.8579	4.91471	0.0266289	0.0625206
YMR218C	0.849821	4.52584	4.91052	0.0266935	0.0625715
YGR108W	0.620584	5.14355	4.91044	0.0266948	0.0625715
YHR151C	0.557723	6.02498	4.90929	0.0267127	0.0625875
YGL183C	5.0914	0.161195	4.90092	0.0268424	0.0628655
YJR112W	0.90608	3.65094	4.89596	0.0269197	0.0630203
YJL149W	0.764777	4.40254	4.8921	0.0269798	0.0631349
YOL085C	2.71142	1.19148	4.88857	0.027035	0.063238
YKR067W	0.561781	6.56423	4.88407	0.0271056	0.0633509
YDL089W	0.679884	4.37152	4.88249	0.0271304	0.0633827
YBR223C	0.684458	4.80111	4.8795	0.0271775	0.0634666
YNR066C	0.926334	3.65933	4.86951	0.0273353	0.0637036
YGL002W	0.605422	5.24119	4.86445	0.0274156	0.0638645
YDR196C	0.827942	4.98767	4.86279	0.0274419	0.0638995
YOL129W	0.436235	7.13679	4.85459	0.0275727	0.0641777
YDR391C	0.496821	5.95441	4.85073	0.0276344	0.0642948
YJR061W	0.866362	3.48592	4.84723	0.0276906	0.0643991
YIL071C	1.5241	2.93688	4.83428	0.0278993	0.0648578
YOR089C	0.699475	5.2235	4.83154	0.0279436	0.0649076
YPL270W	0.499087	7.38252	4.82458	0.0280566	0.0651167
YDR231C	0.602727	5.72464	4.82031	0.0281263	0.0652517
YNL295W	0.615116	4.67303	4.81839	0.0281577	0.0652978
YJR059W	0.469549	7.49875	4.80401	0.0283935	0.0658177
YOR215C	0.92708	3.70527	4.7935	0.0285674	0.0661394
YLR353W	0.762203	4.74009	4.78934	0.0286364	0.0662721
YFL041W-A	1.49039	2.47216	4.78795	0.0286595	0.0662985
YKL162C	1.16257	2.99732	4.78191	0.0287601	0.0664525
YDL067C	0.659145	5.90224	4.78142	0.0287684	0.0664525
YDR480W	1.08111	3.81293	4.78016	0.0287895	0.0664525
YDR371W	0.807456	3.97256	4.7801	0.0287904	0.0664525
YOR220W	0.548649	7.03655	4.7778	0.0288289	0.0665002
YDL106C	0.817313	4.0466	4.76104	0.029111	0.0669792
YBR215W	0.907557	3.53519	4.75893	0.0291467	0.067015
YLL019C	0.480552	6.71288	4.75419	0.029227	0.0671724
YLR220W	0.456222	6.71612	4.73591	0.0295392	0.0677797
YNL206C	0.798095	4.26981	4.73292	0.0295907	0.0678704
YML109W	0.761658	4.2222	4.72708	0.0296912	0.0680458
YPR007C	3.79511	-0.0451118	4.7232	0.0297584	0.0681208
YNL325C	0.752646	3.94497	4.72125	0.029792	0.0681665
YMR240C	1.25705	2.83867	4.72016	0.0298109	0.0681823
YNL331C	1.13042	3.22998	4.71526	0.0298961	0.0683218
YMR137C	1.53333	1.98034	4.7135	0.0299266	0.0683641
YLR363C	1.04822	3.669	4.69169	0.0303088	0.0691812
YCR075C	0.629502	5.64522	4.68675	0.0303961	0.0693526
YIR008C	0.642941	5.1804	4.679	0.0305334	0.0696098
YBR006W	0.405564	7.24794	4.67767	0.0305572	0.0696175
YHR189W	0.670246	4.57085	4.67631	0.0305814	0.0696352
YCR095C	0.793408	4.03944	4.67258	0.0306479	0.0697305
YMR293C	0.862807	4.60269	4.66403	0.0308008	0.0699659
YGL248W	0.554748	5.58097	4.65639	0.0309381	0.0702374
YLR257W	0.555487	7.79388	4.656	0.0309451	0.0702374
YDR387C	0.488511	6.39141	4.65025	0.0310491	0.070445
YER022W	0.760228	3.72744	4.64056	0.0312248	0.0708154
YKR019C	0.722701	4.492	4.63389	0.0313464	0.0710626
YDL181W	0.853341	4.34685	4.63042	0.0314098	0.0711211
YDR059C	0.646012	5.43658	4.60854	0.0318131	0.0719766
YIR028W	1.68118	2.22576	4.59092	0.0321418	0.0726332
YPL134C	0.584938	5.83227	4.58316	0.0322875	0.0728603
YPL087W	0.414328	7.42385	4.57554	0.0324316	0.0731309
YLR038C	0.626306	5.0483	4.57512	0.0324395	0.0731309
YKL020C	0.507506	6.09554	4.56792	0.0325762	0.0733806
YLR023C	0.478332	6.11456	4.56397	0.0326512	0.0735082
YDL139C	1.74943	2.47372	4.56256	0.0326783	0.0735229
YJL077W-B	1.99639	2.05	4.55917	0.0327429	0.0736331
YPL267W	3.03602	1.2738	4.5547	0.0328285	0.0737537
YBL033C	0.572785	7.30298	4.5501	0.0329167	0.0739126
YKL066W	1.09236	4.22288	4.54928	0.0329326	0.073919
YLR132C	0.840465	4.31143	4.54396	0.033035	0.0741194
YMR029C	0.746254	5.16227	4.53797	0.0331508	0.0743168
YML079W	0.762845	7.53644	4.51819	0.0335363	0.0749816
YNL194C	0.821096	6.12112	4.50919	0.0337131	0.0753126
YHR195W	0.573689	5.59212	4.50693	0.0337577	0.0753825
YBR072W	0.801846	8.14081	4.50464	0.033803	0.0754472
YDR486C	0.830096	4.35583	4.50382	0.0338193	0.0754472
YLR085C	0.537374	5.58508	4.48663	0.034161	0.0761477
YFR049W	0.548086	5.36445	4.4863	0.0341676	0.0761477
YOR329C	0.557133	5.38369	4.47965	0.0343007	0.0763841
YBR157C	0.670159	4.63536	4.46144	0.0346682	0.0771129
YER048W-A	0.919834	4.79393	4.46141	0.0346688	0.0771129
YKL062W	0.507775	5.51368	4.44691	0.0349644	0.0777094
YIR030C	1.66353	2.28002	4.44518	0.0349999	0.0777576
YHR048W	0.925925	7.17379	4.43171	0.0352772	0.078343
YAL027W	0.686515	3.91619	4.41901	0.0355407	0.0788047
YHR159W	0.767304	4.41674	4.41632	0.0355968	0.0788981
YBR248C	0.41103	7.07058	4.41415	0.0356421	0.0789676
YDL169C	0.970665	3.3948	4.41222	0.0356824	0.079026
YJR079W	5.88915	-1.00717	4.39863	0.0359678	0.079594
YDR022C	0.863418	3.51695	4.39002	0.0361498	0.0799362
YLR328W	0.416208	6.47358	4.38758	0.0362018	0.0799968
YHL002W	0.566704	5.91428	4.3867	0.0362204	0.0799968
YPR131C	0.818472	3.90541	4.38607	0.0362337	0.0799968
YOR040W	0.562152	5.13256	4.38537	0.0362486	0.0799983
YBR230C	0.477736	6.42193	4.36837	0.036612	0.0807374
YGL219C	0.583242	5.23585	4.36399	0.0367062	0.0808571
YBR063C	1.26687	2.90884	4.36207	0.0367476	0.0808812
YJR089W	0.789955	3.52309	4.36061	0.0367791	0.080886
YKL108W	0.991415	3.13073	4.35989	0.0367947	0.080886
YAL063C	2.14781	1.59689	4.35786	0.0368385	0.0809219
YGL004C	0.586361	4.90381	4.35459	0.0369094	0.0810148
YER014W	0.567906	5.21593	4.33156	0.037412	0.0820861
YBR287W	0.532274	8.2951	4.32936	0.0374604	0.0821605
YBR136W	0.602238	5.28754	4.32726	0.0375065	0.0822298
YIL065C	0.585902	5.56839	4.32338	0.0375923	0.082369
YIL062C	0.480358	7.43841	4.31375	0.0378056	0.0827894
YMR176W	0.628713	4.79004	4.31035	0.0378811	0.0828828
YBR047W	0.949104	3.43023	4.30985	0.0378922	0.0828828
YOL111C	0.596224	6.4064	4.306	0.0379781	0.0830387
YDR016C	0.696342	4.74235	4.30204	0.0380667	0.083136
YHR209W	1.29862	2.84641	4.29914	0.0381318	0.083246
YHL008C	0.519776	5.83916	4.29141	0.0383053	0.0835605
YGR232W	0.506709	7.09788	4.28587	0.0384304	0.0837365
YKL170W	0.630305	5.32083	4.2824	0.0385089	0.0838754
YNL252C	0.704373	4.47904	4.27666	0.0386392	0.0840622
YGL190C	0.566417	4.99589	4.2742	0.0386951	0.0841515
YLR408C	2.34619	1.8017	4.2707	0.038775	0.0842928
YFL046W	0.760091	3.66119	4.24596	0.0393438	0.0854637
YGR099W	0.696935	5.00063	4.23402	0.0396215	0.086034
YNR045W	0.557602	4.82254	4.22444	0.0398457	0.0864545
YJR093C	0.614838	4.70991	4.22151	0.0399145	0.0865706
YGR100W	0.513419	5.64852	4.22008	0.0399484	0.0866109
YIR011C	0.569109	5.8463	4.20816	0.04023	0.087188
YKL197C	0.550863	5.18241	4.19255	0.0406019	0.0878932
YOR138C	0.494094	6.58561	4.18913	0.0406839	0.0880034
YKL012W	0.726685	3.80501	4.18311	0.0408286	0.0882454
YMR077C	1.60842	2.19522	4.18254	0.0408425	0.0882454
YML011C	0.815614	3.80501	4.18001	0.0409035	0.0883098
YKR017C	0.797304	4.76018	4.17159	0.0411071	0.0887155
YLL059C	1.71791	1.6653	4.1591	0.0414114	0.0893042
YNL170W	2.3023	0.930471	4.15458	0.041522	0.0894783
YKL015W	0.575685	5.34235	4.14837	0.0416746	0.0897351
YDR061W	0.41897	6.39418	4.14448	0.0417704	0.0898731
YAL008W	0.658803	4.56319	4.12321	0.0422987	0.0909204
YIL066C	0.891424	4.03408	4.12255	0.0423152	0.0909204
YHL035C	0.588662	5.65703	4.1223	0.0423214	0.0909204
YBR043C	0.448716	5.88623	4.1113	0.0425976	0.0914791
YPL018W	0.885563	3.24174	4.10312	0.0428042	0.091853
YDR314C	1.07896	3.36314	4.10219	0.0428278	0.0918689
YCR030C	0.414651	6.73979	4.10056	0.042869	0.0918897
YBL063W	0.833899	3.98603	4.10052	0.04287	0.0918897
YKL163W	0.997333	4.00406	4.09726	0.0429527	0.0920323
YOR208W	0.791163	4.21342	4.09182	0.0430912	0.092294
YBR194W	1.15002	3.00659	4.07943	0.0434082	0.0928677
YNL183C	0.597701	5.5155	4.06791	0.0437052	0.0934678
YIL002C	0.696324	4.82551	4.06461	0.0437909	0.0936157
YNL317W	0.643	5.34065	4.05542	0.0440298	0.0940908
YJR153W	2.04078	1.56302	4.05455	0.0440524	0.0941037
YCR097W	0.760697	4.69004	4.05208	0.0441169	0.0942058
YMR084W	0.772001	4.25746	4.04703	0.0442492	0.0944172
YER005W	0.457369	6.32676	4.0449	0.0443051	0.0944653
YDR532C	1.55266	2.3086	4.03839	0.0444762	0.0947588
YOR285W	0.549432	7.63684	4.03298	0.044619	0.0949465
YML064C	0.646408	4.38731	4.03251	0.0446314	0.0949465
YKL072W	1.12947	3.48444	4.03034	0.0446889	0.0949974
YDR118W	1.12435	3.20987	4.02459	0.0448416	0.0952312
YDR131C	1.00756	3.20628	4.0243	0.0448493	0.0952312
YBL102W	0.440148	6.50565	4.02281	0.0448889	0.0952795
YDR484W	0.830143	3.57288	4.01911	0.0449873	0.095417
YBL080C	0.570685	4.38623	4.01052	0.0452171	0.0958325
YBR111C	0.402147	7.36975	3.98121	0.0460105	0.0973684
YDR375C	0.54528	5.89111	3.97873	0.0460782	0.0974752
YPL149W	0.583901	6.02236	3.97707	0.0461237	0.097535
YPL107W	0.891821	3.81006	3.96363	0.0464934	0.0982433
YPL109C	0.604899	4.89811	3.96153	0.0465515	0.0983293
YBL103C	0.720275	3.95137	3.95239	0.046805	0.0988242
YDR058C	0.776273	4.39428	3.94966	0.0468807	0.0989142
YEL062W	0.718188	4.64242	3.94114	0.0471188	0.0993055
YOR097C	0.928706	3.25495	3.93852	0.0471924	0.0993865
YER096W	1.16327	3.05741	3.93338	0.0473368	0.0996537
YGR071C	0.80346	3.61399	3.91784	0.0477763	0.100504
YMR075W	0.809279	3.239	3.91717	0.0477953	0.100507
YLR093C	0.446406	6.34143	3.90851	0.0480422	0.100951
YCR107W	1.22451	2.78044	3.89709	0.0483699	0.101602
YLR019W	0.582965	4.85743	3.88267	0.048787	0.102357
YBR037C	0.637377	4.82442	3.87969	0.0488735	0.102434
YJR127C	0.439582	6.8774	3.87966	0.0488744	0.102434
YKR037C	0.58929	4.48387	3.87507	0.0490084	0.102638
YML041C	0.639239	4.2614	3.86185	0.0493958	0.103373
YIL048W	0.453988	6.15975	3.85352	0.0496417	0.103811
YJL156C	0.596991	4.94176	3.85245	0.0496735	0.103839
YCL010C	0.506356	5.21253	3.85038	0.0497346	0.103885
YHR090C	1.0856	3.0902	3.85026	0.0497383	0.103885
YOR110W	0.454645	5.24788	3.84985	0.0497503	0.103885
YAL013W	0.495795	5.95938	3.84895	0.049777	0.103902
YOR211C	0.509814	5.17024	3.84477	0.0499014	0.10408
YJL053W	0.55084	4.94587	3.84424	0.0499172	0.10408
YDR034W-B	1.16524	3.39923	3.83639	0.0501514	0.104491
YKL033W-A	0.451409	6.97803	3.83527	0.0501849	0.104523
YKR080W	0.510507	6.33386	3.82599	0.0504635	0.105007
YJR044C	0.751389	5.58024	3.81952	0.0506589	0.105355
YCR065W	0.556865	5.94789	3.81805	0.0507031	0.105382
YKR088C	0.441701	6.58852	3.81786	0.0507089	0.105382
YPR006C	0.663071	4.53933	3.79385	0.0514412	0.106786
YML120C	0.518014	6.90549	3.79162	0.0515097	0.10685
YBR059C	0.384045	6.6521	3.77584	0.0519979	0.107705
YKL219W	0.715387	5.39981	3.76654	0.0522878	0.108186
YMR111C	1.16435	2.99009	3.7659	0.0523077	0.108188
YDR146C	0.589726	4.7733	3.7636	0.0523797	0.108297
YNL272C	0.620859	4.76384	3.76273	0.0524069	0.108314
YPR005C	1.20414	2.73398	3.76106	0.0524593	0.108383
YGR174W-A	4.654	-0.568799	3.75367	0.0526917	0.108823
YGR016W	1.26345	2.40597	3.74428	0.0529887	0.109253
YGR031W	0.449474	6.15854	3.74004	0.0531232	0.109475
YJL036W	0.668473	4.81847	3.73813	0.053184	0.109511
YHL022C	2.30329	0.663368	3.73717	0.0532146	0.109511
YDR540C	2.7593	1.36226	3.73203	0.0533786	0.109761
YNL220W	0.402849	8.83564	3.72687	0.0535438	0.110061
YOR306C	0.610076	4.29504	3.72206	0.0536981	0.110338
YBR295W	0.392975	6.19053	3.70569	0.0542273	0.111345
YMR261C	0.399281	7.96104	3.70478	0.0542568	0.111365
YKL050C	1.05282	3.00628	3.70125	0.0543716	0.11156
YJR006W	0.587167	5.17459	3.6879	0.0548086	0.112375
YDL044C	1.05264	2.98897	3.681	0.0550359	0.112801
YAR023C	1.15253	3.26312	3.67697	0.055169	0.113033
YPR178W	0.537464	4.64443	3.6749	0.0552376	0.113132
YNL025C	0.891957	3.36194	3.66588	0.0555374	0.113705
YML107C	0.689827	4.07986	3.66297	0.0556345	0.113863
YGR053C	1.53754	2.19409	3.66185	0.0556716	0.113898
YNL156C	0.487434	6.0381	3.66048	0.0557176	0.11395
YMR173W	0.470181	5.79094	3.65047	0.0560533	0.114513
YOR064C	0.763346	3.43041	3.63928	0.0564314	0.115202
YLR298C	1.02833	3.16743	3.63064	0.0567251	0.115677
YPL223C	1.89901	1.76039	3.62966	0.0567583	0.115703
YLR210W	0.776579	3.69447	3.62725	0.0568406	0.115829
YGR213C	1.14065	2.55371	3.62343	0.0569713	0.116012
YMR121C	0.461227	6.17767	3.62011	0.0570851	0.11616
YFL020C	3.67558	-0.215441	3.61471	0.0572709	0.116454
YIL028W	1.53376	1.79445	3.61229	0.0573541	0.116582
YGL251C	1.31079	2.36405	3.60524	0.0575978	0.117035
YPR066W	0.739447	4.98682	3.60383	0.0576466	0.117092
YDR073W	0.779852	3.56906	3.59404	0.0579872	0.117699
YJL106W	1.13886	2.94722	3.59199	0.0580586	0.117802
YJL003W	1.04161	2.53059	3.58587	0.058273	0.118153
YHR114W	0.499528	4.9598	3.5832	0.0583666	0.1183
YPL011C	0.653233	4.34682	3.58209	0.0584058	0.118337
YOR201C	0.373803	6.68574	3.57232	0.0587503	0.118907
YHR181W	0.578997	5.6798	3.57156	0.058777	0.118919
YNR001C	0.377976	8.781	3.5613	0.0591415	0.119443
YGR199W	0.427141	5.78073	3.55409	0.0593989	0.11992
YDR158W	0.414232	10.2176	3.55255	0.0594541	0.119989
YHR139C	1.74297	1.6278	3.54512	0.0597208	0.120484
YNR023W	0.813511	4.57351	3.5334	0.0601444	0.121166
YPR085C	1.03997	3.45305	3.5243	0.0604754	0.12179
YPR083W	0.832383	3.3819	3.52083	0.060602	0.122001
YNR074C	0.499914	5.45355	3.51846	0.0606887	0.122132
YBR241C	0.545836	6.93926	3.51778	0.0607139	0.12214
YCR010C	1.88148	1.81981	3.51381	0.0608595	0.122358
YKL124W	0.682469	4.01797	3.50406	0.0612187	0.123024
YIL108W	0.51055	7.68948	3.50264	0.0612713	0.123042
R0020C	0.427515	7.29406	3.49384	0.0615975	0.123622
YLR193C	0.706492	4.03553	3.49368	0.0616035	0.123622
YNL128W	2.08643	1.56498	3.4915	0.0616848	0.123741
YMR175W-A	3.02504	-0.247737	3.48571	0.0619008	0.12413
YOR219C	0.506525	5.54867	3.48002	0.0621138	0.124501
YMR095C	2.1005	2.21027	3.47586	0.0622705	0.124739
YOL107W	0.560859	4.6689	3.47296	0.0623796	0.124899
YJL047C	0.857833	4.12329	3.47199	0.0624163	0.124899
YDL154W	1.18074	3.07957	3.46726	0.0625951	0.125212
YMR055C	0.79526	3.41386	3.46279	0.0627645	0.125507
YGR179C	0.755741	3.33724	3.45953	0.0628881	0.125665
YNL336W	0.874091	3.20143	3.45679	0.0629926	0.12583
YOL100W	0.713211	3.893	3.45487	0.0630658	0.125932
YDR531W	0.398157	6.30092	3.44657	0.063383	0.12652
YPL026C	0.581529	5.25778	3.43977	0.0636447	0.126953
YDR494W	0.612665	4.60312	3.43855	0.0636917	0.127002
YPR171W	0.563872	4.89587	3.43668	0.0637638	0.127101
YBR028C	0.560266	5.12571	3.42866	0.0640742	0.127675
YLR456W	1.14325	2.39525	3.42804	0.0640979	0.127677
YLR176C	1.02033	2.5977	3.42384	0.0642614	0.127958
YMR086W	0.482187	5.95345	3.41808	0.0644861	0.128315
YKL150W	0.441974	7.51498	3.41704	0.0645266	0.128351
YMR193W	0.837855	3.65353	3.41034	0.0647892	0.128782
YPL268W	0.652343	3.75355	3.39888	0.0652405	0.129498
YLR457C	1.48481	2.22049	3.39804	0.0652739	0.129519
YDL005C	0.692459	3.87459	3.39551	0.065374	0.129581
YGR247W	0.413711	5.62429	3.39417	0.0654272	0.129641
YMR148W	0.664103	4.37794	3.38228	0.065901	0.130495
YLR250W	0.407238	6.61304	3.37195	0.0663154	0.131217
YOL044W	0.513642	5.00531	3.36443	0.0666186	0.131771
YHL010C	0.735914	3.97968	3.36212	0.0667121	0.131864
YLR396C	0.578547	4.38466	3.3588	0.0668469	0.132085
YJL093C	0.363119	6.71793	3.35676	0.0669295	0.13217
YIL087C	0.548513	5.36708	3.35658	0.0669371	0.13217
YOL013C	0.457794	5.22156	3.34745	0.067309	0.132812
YGL010W	0.826533	4.0036	3.34335	0.0674772	0.133098
YMR165C	0.517323	5.30466	3.32263	0.0683325	0.13455
YLR007W	0.601455	4.20364	3.31936	0.0684684	0.134771
YDL214C	1.85008	1.68033	3.29842	0.0693464	0.13631
YDR141C	0.421896	6.18915	3.28449	0.0699375	0.137358
YHR199C-A	0.932938	3.52278	3.27665	0.070272	0.13789
YPR067W	0.524821	5.62564	3.26999	0.0705579	0.138403
YML121W	0.683407	4.8951	3.26928	0.0705888	0.138416
YDR041W	0.442122	5.73895	3.26009	0.0709853	0.139097
YKL033W	0.63971	4.1372	3.25296	0.0712946	0.13957
YER104W	0.77302	3.75305	3.2514	0.0713626	0.139595
YNL084C	0.665127	5.07752	3.24036	0.0718448	0.140441
YKL034W	0.446914	6.24913	3.23272	0.0721808	0.140952
YKR027W	0.613832	4.76531	3.2301	0.0722963	0.141129
YAL060W	0.405745	9.0797	3.22889	0.0723497	0.141136
YLR098C	0.612698	4.3504	3.22394	0.0725686	0.141514
YMR255W	0.697629	4.18566	3.21834	0.0728173	0.141852
YGR223C	0.536848	5.15973	3.21703	0.0728758	0.141917
YGR143W	0.375852	6.6904	3.20776	0.0732898	0.142625
YPL150W	0.593992	4.81056	3.20179	0.0735579	0.143049
YDR316W	1.05835	2.17409	3.20061	0.0736108	0.143103
YML095C	0.865494	2.92111	3.19895	0.0736854	0.14315
YNL180C	0.557728	4.9797	3.19727	0.0737613	0.143248
YPL023C	0.3318	7.29249	3.19651	0.0737957	0.143265
YCR024C	0.665351	4.10318	3.19161	0.0740173	0.143646
YGL205W	1.06013	2.80931	3.18872	0.074148	0.143801
YDR529C	0.471035	6.86909	3.18045	0.0745242	0.144432
YMR191W	0.403114	6.52867	3.1751	0.0747688	0.144757
YKL221W	2.06673	0.38206	3.174	0.0748192	0.144769
YDL218W	0.830639	4.83253	3.17365	0.074835	0.144769
YMR267W	0.394778	5.52588	3.17329	0.0748516	0.144769
YHR001W-A	0.738639	4.26063	3.17257	0.0748845	0.144783
YNL297C	0.348595	6.52305	3.1687	0.0750622	0.145077
YAR018C	0.628772	4.28272	3.16203	0.0753693	0.14556
YDR462W	0.518235	4.9422	3.16161	0.0753887	0.14556
YNL047C	0.472407	4.76164	3.15712	0.0755966	0.145812
YOR008C	0.372071	6.54508	3.15314	0.0757812	0.146068
YLR288C	0.758628	4.07212	3.14942	0.0759539	0.146302
YJL166W	0.715422	6.77009	3.13329	0.076709	0.147656
YDL072C	0.402218	7.83591	3.13015	0.0768567	0.14784
YBR107C	0.589536	3.91637	3.11256	0.0776906	0.149291
YBR126C	0.402361	9.52633	3.10461	0.0780708	0.149971
YNL286W	0.61651	3.92585	3.10366	0.0781167	0.150008
YBR211C	0.621436	4.47901	3.10115	0.0782369	0.150188
YMR200W	0.391614	6.85846	3.09524	0.0785215	0.150582
YPL153C	0.901357	3.7584	3.09307	0.0786266	0.150732
YDR295C	0.668054	3.50706	3.08093	0.079215	0.151603
YPR053C	1.0442	3.03776	3.07751	0.0793821	0.151872
YBL019W	0.777365	3.50602	3.07601	0.0794553	0.151961
YHR011W	0.801309	3.67966	3.07349	0.0795787	0.152108
YLR312W-A	0.619174	4.9048	3.07333	0.0795862	0.152108
YMR071C	0.460717	6.12718	3.07048	0.0797258	0.152324
YDL235C	0.558097	5.03474	3.04982	0.080746	0.154117
YCL056C	1.16671	2.42617	3.03205	0.0816346	0.15572
YER171W	0.582896	5.13387	3.03193	0.0816408	0.15572
YLR001C	0.481603	5.11857	3.02027	0.0822296	0.156737
YGR204W	0.544468	11.3853	3.01812	0.0823389	0.156893
YLR097C	0.760131	4.11989	3.01501	0.0824968	0.157141
YGL153W	0.615638	4.33121	3.00842	0.0828332	0.157675
YPL232W	0.382271	6.2403	3.00716	0.0828976	0.157745
YDL006W	0.64008	4.46846	3.00556	0.0829794	0.157848
YIL118W	0.456477	5.89584	3.00345	0.0830876	0.157947
YDR284C	0.375814	6.76634	2.9798	0.0843096	0.160055
YER101C	0.645703	4.74451	2.97578	0.0845193	0.160346
YOR125C	0.508912	5.06267	2.95262	0.0857384	0.162496
YPR147C	0.434318	5.48372	2.95183	0.0857803	0.16252
YOL065C	0.402707	5.40131	2.94498	0.086145	0.163102
YGL259W	3.22854	0.247842	2.9321	0.0868347	0.164189
YPL034W	1.03594	2.64368	2.92268	0.0873427	0.164984
YLR349W	3.76638	-0.56886	2.913	0.0878683	0.165866
YPL161C	0.742498	3.73517	2.91146	0.0879524	0.16597
YPL202C	0.761715	3.49485	2.90967	0.0880497	0.166007
YDL101C	0.765348	3.29819	2.90948	0.0880602	0.166007
YDL018C	0.620943	4.32601	2.90501	0.0883047	0.166302
YGR205W	0.40808	5.83757	2.90128	0.0885093	0.166576
YOL105C	0.699514	4.18181	2.89573	0.0888146	0.16704
YBR201C-A	1.37798	1.70458	2.88705	0.089294	0.167886
YDR185C	0.725334	3.6109	2.88412	0.0894571	0.168081
YOR192C	0.761945	3.01543	2.88086	0.0896383	0.168365
YLR041W	3.39869	-0.227048	2.87713	0.0898462	0.168644
YNR055C	0.32691	6.9519	2.87437	0.0899999	0.168877
YJR098C	0.689072	3.52975	2.86553	0.0904957	0.169694
YOR032C	1.67742	1.55094	2.86214	0.0906866	0.169996
YKR029C	0.705905	3.96584	2.8586	0.0908867	0.170315
YBR076C-A	0.926794	3.12924	2.85685	0.0909853	0.170443
YNL267W	0.427657	5.08272	2.85344	0.0911785	0.170749
YHR194W	0.439304	6.15131	2.85099	0.0913178	0.170896
YPR047W	0.563387	4.17269	2.85031	0.0913564	0.170912
YOL108C	0.927483	2.4495	2.84603	0.0915998	0.171114
YOR003W	0.838496	4.16899	2.84576	0.0916151	0.171114
YDR008C	2.0306	0.908626	2.84275	0.0917871	0.171378
YML088W	0.697595	3.9056	2.83274	0.0923608	0.172279
YJR082C	0.786754	3.5416	2.82635	0.0927288	0.172795
YGR241C	0.472773	5.97191	2.82558	0.0927734	0.172821
YBR199W	0.327185	7.68851	2.82458	0.0928309	0.172871
YLR228C	0.499861	5.25624	2.82397	0.0928663	0.17288
YJL049W	1.18756	2.10272	2.82125	0.0930239	0.173117
YKL017C	0.626961	3.69074	2.81924	0.0931406	0.173277
YLR079W	0.428673	6.63014	2.80842	0.0937709	0.174106
YHR155W	0.465507	5.16463	2.80715	0.0938451	0.174187
YIL010W	0.457243	5.52626	2.80195	0.0941496	0.174695
YGR029W	0.335013	5.84591	2.79731	0.0944228	0.175087
YPL120W	0.874489	3.05952	2.79627	0.0944838	0.175143
YFR027W	1.03786	2.18789	2.79486	0.094567	0.17524
YNL320W	0.524879	5.30802	2.78938	0.0948907	0.175782
YML030W	0.689621	4.25757	2.7827	0.0952877	0.17646
YBL038W	0.455139	5.14206	2.78136	0.0953673	0.176511
YJR035W	0.708141	3.29805	2.76966	0.0960666	0.177496
YGL082W	0.39484	5.91029	2.76479	0.0963594	0.177899
YPL269W	0.964209	3.11405	2.76464	0.0963684	0.177899
YOR147W	0.685364	4.82273	2.76394	0.0964106	0.177899
YFR021W	0.438737	5.97037	2.76097	0.0965895	0.178148
YKL007W	0.386721	6.24727	2.75898	0.0967102	0.178278
YOL072W	0.484793	4.38842	2.75668	0.096849	0.178476
YJL194W	0.607866	4.02205	2.75225	0.0971174	0.178796
YNR007C	0.657317	4.38342	2.74535	0.0975378	0.179453
YNR010W	0.758833	3.11047	2.73977	0.0978787	0.180022
YOR322C	0.327176	6.28099	2.73897	0.0979278	0.180054
YKL091C	0.711061	3.78654	2.73391	0.0982385	0.180508
YIL023C	0.408851	7.05777	2.72522	0.0987746	0.181434
YBR255W	0.732493	3.55257	2.71838	0.0991989	0.182095
YOL086W-A	0.399463	5.63531	2.71754	0.099251	0.182132
YLR395C	0.528408	4.83929	2.7148	0.0994215	0.182386
YGR077C	0.3793	5.86146	2.70832	0.0998263	0.18301
YPL156C	0.980886	2.32946	2.70396	0.100099	0.183451
YNL038W	0.602229	4.11294	2.7011	0.100279	0.183721
YNL225C	0.858087	3.03383	2.69651	0.100568	0.184042
YBL015W	0.380262	7.37914	2.69621	0.100587	0.184042
YLL039C	1.30792	3.13379	2.6895	0.101011	0.184555
YNL211C	1.21167	2.29408	2.68924	0.101028	0.184555
YDR495C	0.702965	3.39249	2.68436	0.101338	0.184943
YBR104W	0.460889	5.13496	2.66927	0.102303	0.186583
YHR150W	0.588363	4.42973	2.66559	0.10254	0.186955
YGR051C	3.01114	-0.528432	2.66359	0.102668	0.187129
YMR280C	0.868523	3.45804	2.66309	0.102701	0.187129
YDL127W	0.62249	4.70714	2.66235	0.102749	0.187156
YGR244C	0.317053	7.39642	2.65996	0.102903	0.187316
YMR299C	0.549113	4.25791	2.65484	0.103235	0.187861
YKL044W	1.74404	1.73255	2.64761	0.103706	0.188535
YLR035C	0.703206	3.6142	2.64544	0.103847	0.188732
YGL158W	1.31919	2.35441	2.64198	0.104074	0.189058
YCL027W	0.663827	4.12902	2.64167	0.104094	0.189058
YMR284W	0.55974	3.95705	2.63341	0.104637	0.189862
YKR097W	0.968531	2.95936	2.62342	0.105297	0.190998
YFL042C	0.388936	5.46437	2.61338	0.105966	0.192027
YGR101W	0.424214	6.91803	2.61258	0.106019	0.192062
YPL148C	0.751235	3.39102	2.61066	0.106148	0.192234
YDL248W	0.839138	2.7135	2.59871	0.106951	0.19344
YDR277C	0.48075	5.12396	2.5976	0.107026	0.193514
YMR173W-A	1.22051	2.75466	2.59573	0.107152	0.19362
YOR264W	0.510459	5.42135	2.59011	0.107533	0.194121
YOL091W	2.18519	0.292838	2.5803	0.108201	0.195095
YDL002C	0.620765	3.75196	2.58017	0.10821	0.195095
YIR009W	0.904012	3.2051	2.57489	0.108572	0.195622
YHL048W	0.513964	5.34893	2.56996	0.10891	0.196138
YBR228W	1.02511	2.56651	2.56972	0.108927	0.196138
YLR125W	1.33853	1.63115	2.56291	0.109397	0.196787
YOR036W	1.01626	4.34676	2.56248	0.109427	0.196787
YFL013C	0.520988	4.37969	2.55882	0.109681	0.197181
YMR302C	0.310578	6.94026	2.55655	0.109838	0.197339
YEL005C	0.768342	3.6046	2.55605	0.109873	0.197339
YNR071C	3.29568	-0.24273	2.55488	0.109954	0.197422
YGL223C	0.467699	5.05329	2.54398	0.110715	0.198663
YKL064W	0.349129	6.33476	2.53485	0.111357	0.199688
YER179W	0.920172	2.30502	2.52879	0.111786	0.20033
YFL029C	0.398149	5.18982	2.51844	0.112522	0.201586
YGL263W	1.3493	1.88257	2.51556	0.112727	0.20189
YDL133W	0.494525	4.37412	2.51102	0.113052	0.20228
YJL131C	0.874783	2.74074	2.50933	0.113174	0.202434
YFR043C	0.766332	3.32132	2.5046	0.113515	0.202851
YKL002W	0.574773	5.38062	2.49581	0.114149	0.203855
YLR381W	0.448494	4.3869	2.49532	0.114185	0.203855
YDR063W	0.83121	3.56343	2.49341	0.114324	0.204039
YOL069W	0.599645	3.84572	2.49244	0.114395	0.204055
YBR168W	0.768524	3.27183	2.4901	0.114565	0.204276
YPR012W	3.40309	-0.329266	2.48215	0.115145	0.205246
YPR120C	0.815538	3.10891	2.47312	0.115808	0.206362
YOR177C	2.22558	0.317488	2.47123	0.115947	0.206546
YBR026C	0.338232	6.65364	2.45996	0.116782	0.207902
YFR052C-A	1.1746	3.5153	2.45441	0.117195	0.20844
YDL028C	0.49469	4.45464	2.45317	0.117288	0.20854
YBL049W	1.3871	2.48198	2.45136	0.117423	0.208715
YKL048C	0.659537	3.63343	2.44884	0.117612	0.208861
YDR076W	0.951175	2.45335	2.44879	0.117616	0.208861
YIL135C	0.488003	5.34283	2.44046	0.118242	0.209907
YJL193W	0.561464	4.16572	2.43969	0.1183	0.209944
YIL068C	0.503307	4.74474	2.43833	0.118403	0.210061
YOL088C	0.428508	5.26615	2.43719	0.118488	0.210147
YJR084W	0.47827	4.94602	2.43661	0.118532	0.210159
YFR033C	0.556162	4.72726	2.43303	0.118803	0.210507
YBR111W-A	0.866349	3.17808	2.42158	0.119674	0.21172
YPR192W	0.901243	2.83691	2.41774	0.119968	0.212173
YKL141W	0.516448	6.77592	2.41421	0.120238	0.212585
YPL248C	1.03661	2.78077	2.41282	0.120345	0.212641
YHL037C	2.30966	0.198757	2.40813	0.120707	0.213199
YPR179C	0.712237	3.65246	2.40733	0.120768	0.213199
YDR066C	0.754758	3.19377	2.40293	0.121108	0.21359
YBL091C-A	0.544206	4.00198	2.38831	0.122245	0.215394
YCL034W	0.324308	7.6121	2.3826	0.122693	0.216049
YHR087W	0.376524	8.15206	2.37028	0.123665	0.217504
YKL043W	0.380156	5.42847	2.37017	0.123673	0.217504
YBL048W	1.62619	1.18226	2.36649	0.123965	0.217856
YHL044W	0.770593	3.30872	2.36619	0.123989	0.217856
YJL056C	0.620182	3.60931	2.36423	0.124145	0.218062
YLR289W	0.534081	3.92645	2.3612	0.124386	0.218419
[truncated: 4,106 more rows]

## Sheet: 4G1 -glu
	logFC	logCPM	LR	PValue	FDR
[truncated: 5,659 more rows]

## Sheet: 4G1 +H2O2
	logFC	logCPM	LR	PValue	FDR
[truncated: 5,658 more rows]

[truncated: 3 more sheets: 4G2 -aa, 4G2 -glu, 4G2 +H2O2]
