# Supplementary material for: Dynamic changes in eIF4F-mRNA interactions revealed by global analyses of environmental stress responses
Source: Genome Biol. 2017 Oct 27;18:201. doi: 10.1186/s13059-017-1338-4 (PMC5660459; doi:10.1186/s13059-017-1338-4)
Supplement: Supplementary file 4 — Supplementary Source Data 3. IP/T edgeR files for enrichment of RNAs in TAP IP with stress. Each TAP-tagged strain IP/T for stressed and unstressed samples is shown in a different tab. edgeR outputs shown for IP/Total (IP/T). (XLSX 5767 kb) [file 13059_2017_1338_MOESM4_ESM.xlsx]

## Sheet: Header
Dynamic changes in eIF4F–mRNA interactions revealed by global analyses of environmental stress responses
Joseph L. Costello, Christopher J. Kershaw, Lydia M. Castelli, David Talavera, William Rowe, Paul F. G. Sims, Mark P. Ashe, Christopher M. Gran, Simon J. Hubbard, and Graham D. Pavitt
Additional File 4: Supplementary Source Data 3.
IP/T edgeR files for enrichment of RNAs in TAP IP with stress.
Each TAP-tagged strain IP/T for stressed and unstressed samples is shown in a different tab. edgeR outputs shown for IP/ Total (IP/T).

## Sheet: 4E Control
	logFC	logCPM	LR	PValue	FDR
YOL110W	2.35551	7.12074	133.573	6.77485e-31	3.81695e-27
YOR276W	2.32885	9.28531	120.921	3.97752e-28	1.12047e-24
YNL145W	2.58875	9.14164	118.88	1.11247e-27	2.08921e-24
YOL026C	2.05739	7.70684	108.903	1.70463e-25	1.65289e-22
YML101C	2.38363	6.53859	99.6924	1.78007e-23	1.4327e-20
YPL096C-A	2.81719	5.207	96.8246	7.57508e-23	5.33475e-20
YJL184W	2.16876	6.25493	95.0585	1.84837e-22	9.46701e-20
YDR441C	2.19673	5.31696	86.8533	1.16878e-20	3.87347e-18
YGL220W	2.20437	7.31357	84.487	3.86746e-20	1.10874e-17
YEL044W	1.88745	6.7523	83.695	5.773e-20	1.54881e-17
YJR024C	1.78475	8.27759	81.5461	1.7122e-19	3.85861e-17
YIL113W	1.88547	6.34234	78.6599	7.3778e-19	1.43333e-16
YKL204W	1.99826	5.55592	77.8314	1.12224e-18	2.10757e-16
YMR056C	1.84967	5.9623	75.9534	2.90434e-18	4.42244e-16
YOR045W	2.52269	7.87519	75.1626	4.33495e-18	6.42713e-16
YJL127C-B	2.46307	5.89677	73.8169	8.57098e-18	1.123e-15
YGL127C	2.13737	5.63478	71.8576	2.31304e-17	2.65952e-15
YPL271W	1.99901	7.01851	71.6333	2.59147e-17	2.92007e-15
YBR162W-A	1.81913	6.50307	70.0879	5.67209e-17	6.14549e-15
YHL019W-A	3.19394	4.03076	67.4914	2.11612e-16	1.95446e-14
YER039C	2.0382	4.9294	67.3577	2.26455e-16	2.01285e-14
YNL300W	2.2818	5.74888	66.3803	3.71801e-16	3.12646e-14
YER019C-A	1.62609	9.15667	65.3338	6.32284e-16	5.01731e-14
YGL049C	1.73085	6.49882	65.0888	7.15967e-16	5.60244e-14
YJR147W	1.89691	5.92055	64.3045	1.06601e-15	7.78192e-14
YER053C-A	3.1165	3.89868	64.1719	1.14022e-15	8.13164e-14
YCR075W-A	1.97816	5.38189	64.0047	1.24123e-15	8.63342e-14
YER018C	1.65239	6.37496	63.8309	1.35571e-15	9.23503e-14
YOL086W-A	1.68795	6.78929	63.4323	1.6597e-15	1.06259e-13
YNR057C	1.99965	4.97749	61.6835	4.03351e-15	2.41753e-13
YDR374W-A	2.23977	5.89846	61.0027	5.69972e-15	3.31054e-13
YJL062W-A	1.77716	7.05532	59.9585	9.68766e-15	5.05373e-13
YFL017W-A	1.98663	5.36067	59.4788	1.23617e-14	6.21835e-13
YCR020C-A	1.93128	5.6902	59.3566	1.31541e-14	6.55845e-13
YLR437C	2.30289	4.79745	57.9699	2.66158e-14	1.23929e-12
YGL002W	1.71303	6.13868	57.2505	3.83687e-14	1.71563e-12
YNR075W	1.59899	6.27744	56.8814	4.62913e-14	2.05358e-12
YNL294C	1.69718	5.73975	56.2756	6.29913e-14	2.70911e-12
YPR182W	1.74372	5.40147	56.1752	6.62919e-14	2.82946e-12
YPL148C	2.34955	4.06325	55.0315	1.18613e-13	4.91373e-12
YMR236W	1.44978	7.33674	54.6588	1.43384e-13	5.7702e-12
YNR037C	1.60119	6.29846	53.9539	2.05249e-13	8.08653e-12
YMR069W	2.01485	5.2026	53.9096	2.09934e-13	8.21365e-12
YJL035C	1.71986	5.13988	52.9053	3.50016e-13	1.29736e-11
YGR201C	1.98172	5.63181	52.4915	4.32114e-13	1.5912e-11
YKL058W	1.38651	7.18583	52.0777	5.33474e-13	1.94171e-11
YBR056W-A	1.83039	5.94709	51.8288	6.05569e-13	2.18704e-11
YLR099W-A	1.80628	6.18006	51.5767	6.88526e-13	2.4708e-11
YJL210W	1.62884	7.98783	51.0627	8.94643e-13	3.11137e-11
YPR150W	2.73431	3.39449	50.5398	1.16775e-12	3.9633e-11
YLR297W	1.56611	6.03853	50.4097	1.24779e-12	4.18454e-11
YLL049W	1.85119	5.86443	50.3002	1.31938e-12	4.39846e-11
YOL016C	1.42428	8.49116	50.2671	1.34182e-12	4.44696e-11
YHR199C-A	2.19764	4.30979	49.4551	2.02965e-12	6.57188e-11
YMR181C	1.99892	4.47178	49.1733	2.34324e-12	7.33434e-11
YAL054C	1.78686	6.07179	48.5366	3.24188e-12	9.7153e-11
YAL040C	1.81216	5.56906	48.1986	3.85171e-12	1.14745e-10
YCR083W	1.51235	5.95544	48.1895	3.86964e-12	1.14745e-10
YDR379C-A	1.72355	4.90614	47.8398	4.62496e-12	1.35714e-10
YPL189C-A	1.76195	6.19271	47.3026	6.08306e-12	1.73969e-10
YOR247W	1.78431	5.58239	47.2644	6.20298e-12	1.76503e-10
YPR082C	1.89246	4.43548	47.244	6.2678e-12	1.77451e-10
YBR262C	1.65269	6.26516	47.1512	6.57157e-12	1.85121e-10
YKR038C	1.49371	5.83598	47.0109	7.05945e-12	1.97875e-10
YNL063W	1.46769	5.68172	46.7423	8.0962e-12	2.23598e-10
YBR090C	2.35255	3.83825	46.7169	8.20168e-12	2.25406e-10
YGR249W	1.50399	5.62521	46.4591	9.35499e-12	2.54618e-10
YOL014W	1.80633	6.52088	46.3812	9.73474e-12	2.62419e-10
YJL144W	1.31679	6.99796	46.3368	9.95762e-12	2.67149e-10
YCL002C	1.57443	6.25359	46.2792	1.02545e-11	2.73811e-10
YML058W	1.6901	7.43883	45.9993	1.18293e-11	3.07126e-10
YGR063C	1.29862	7.12452	45.6954	1.38145e-11	3.52176e-10
YOL085W-A	3.07007	4.49047	45.6759	1.39528e-11	3.541e-10
YLR245C	1.60007	5.00663	45.6356	1.42428e-11	3.59838e-10
YNL046W	1.33351	6.69943	45.4741	1.54667e-11	3.89016e-10
YAL062W	1.57038	5.30434	44.9419	2.02973e-11	5.01556e-10
YGR131W	2.11928	4.22307	44.6421	2.36554e-11	5.76946e-10
YOR060C	2.24696	3.89949	44.6237	2.38787e-11	5.79882e-10
YGR050C	2.09842	3.90718	44.4848	2.56337e-11	6.17181e-10
YPR157W	1.38253	7.98211	44.3857	2.69654e-11	6.43741e-10
YDR034W-B	1.82538	4.6375	44.2355	2.91151e-11	6.92128e-10
YEL073C	1.84763	4.44692	44.0946	3.12888e-11	7.37578e-10
YPL114W	1.87795	4.26309	43.6812	3.8646e-11	8.99718e-10
YGL010W	1.63165	5.42988	43.5933	4.04225e-11	9.37204e-10
YMR292W	1.31858	6.2925	43.1493	5.07178e-11	1.15219e-09
YDR320C-A	1.87569	5.68697	42.7961	6.07536e-11	1.36914e-09
YOL129W	1.3507	8.36735	42.7512	6.21649e-11	1.39537e-09
YAL046C	1.45277	6.61742	42.5801	6.78445e-11	1.50817e-09
YPL014W	1.48192	6.65642	42.4493	7.25384e-11	1.5902e-09
YNL097W-A	2.42899	3.67725	42.0869	8.73069e-11	1.89187e-09
YIR032C	2.24634	4.01851	41.9658	9.28856e-11	2.00505e-09
YBR210W	1.89282	4.53288	41.9309	9.45557e-11	2.02634e-09
YNL259C	1.47764	5.71464	41.8774	9.71807e-11	2.07392e-09
YOR385W	1.78904	6.27216	41.8303	9.95487e-11	2.11644e-09
YDR511W	1.7446	5.49463	41.6171	1.11019e-10	2.32521e-09
YGR023W	2.36423	4.39826	41.4835	1.1887e-10	2.47127e-09
YOL077W-A	1.56715	5.95893	41.3933	1.24485e-10	2.57849e-09
YGL072C	2.08284	4.14614	41.3193	1.29283e-10	2.65833e-09
YBL006C	1.2506	7.72268	41.1587	1.40356e-10	2.85476e-09
YKR045C	1.83182	4.3262	40.9617	1.55239e-10	3.14611e-09
YDR500C	1.47305	9.9525	40.909	1.59486e-10	3.22059e-09
YKL003C	1.48279	5.05504	40.8064	1.68084e-10	3.38209e-09
YOR292C	1.47635	5.35163	40.7583	1.72268e-10	3.44169e-09
YHR134W	1.6252	4.82383	40.5683	1.89861e-10	3.77977e-09
YDR357C	1.48488	5.10345	40.5277	1.93847e-10	3.84554e-09
YIL157C	1.33649	6.93687	40.4146	2.05404e-10	4.01822e-09
YLR292C	1.30663	6.33294	40.3191	2.15685e-10	4.19023e-09
YHR072W-A	1.26042	7.92225	39.9056	2.6654e-10	5.14276e-09
YMR150C	1.31333	5.89476	39.7335	2.91092e-10	5.50339e-09
YEL068C	1.46908	5.28064	39.4956	3.28807e-10	6.15448e-09
YKL041W	2.2067	3.85512	39.3322	3.57501e-10	6.62553e-09
YKR085C	1.29755	6.83645	39.2161	3.79405e-10	6.96276e-09
YBR085C-A	1.2534	8.00496	38.9994	4.23928e-10	7.75457e-09
YCR060W	1.33391	5.58426	38.6481	5.07535e-10	9.19439e-09
YPR158W	1.26305	6.48861	38.5728	5.27498e-10	9.49496e-09
YDR525W-A	1.44982	6.3962	38.0999	6.72141e-10	1.1871e-08
YDL232W	1.37614	5.78525	37.8203	7.75721e-10	1.34889e-08
YDR476C	1.27954	7.31725	37.2877	1.01923e-09	1.7454e-08
YIL009C-A	1.38332	5.22332	36.9808	1.193e-09	2.01844e-08
YGL215W	1.24502	6.43261	36.8488	1.27657e-09	2.14693e-08
YBR194W	1.9221	4.07984	36.6761	1.3948e-09	2.32494e-08
YOR236W	1.55652	5.01345	36.5173	1.51317e-09	2.5074e-08
YBR268W	1.6306	5.9946	35.9517	2.02272e-09	3.26532e-08
YAL059W	1.43412	5.13624	35.8941	2.08339e-09	3.35367e-08
YMR161W	1.38925	5.30445	35.8588	2.12146e-09	3.40522e-08
YDR016C	1.33145	5.40118	35.7778	2.21155e-09	3.52971e-08
YGL229C	1.43626	5.13552	35.6288	2.38733e-09	3.7888e-08
YBR269C	1.59486	6.7779	35.449	2.6182e-09	4.12037e-08
YDL067C	1.28193	7.05318	35.4284	2.64604e-09	4.15259e-08
YKL052C	1.24188	6.09958	35.3848	2.70589e-09	4.23471e-08
YNL159C	1.30026	5.57191	35.3584	2.74279e-09	4.28058e-08
YBR284W	1.32918	5.38723	35.0448	3.22213e-09	4.95997e-08
YKR049C	1.35357	5.98655	34.9108	3.45153e-09	5.28421e-08
YPR062W	1.23799	5.58996	34.5307	4.19577e-09	6.33753e-08
YNR036C	1.54535	8.70737	34.4625	4.34541e-09	6.52855e-08
YLR114C	1.35364	6.33	34.2975	4.73e-09	7.08746e-08
YCR079W	1.16003	7.34107	34.2634	4.81347e-09	7.19339e-08
YLR375W	1.21424	8.75998	34.1014	5.23149e-09	7.75637e-08
YNL179C	2.23065	3.21849	34.0429	5.39101e-09	7.9719e-08
YOR338W	1.40412	5.33122	33.904	5.78994e-09	8.5171e-08
YKL165C-A	1.74848	4.0296	33.8745	5.87856e-09	8.62495e-08
YBR076C-A	1.66148	4.38784	33.791	6.13627e-09	8.97967e-08
YOR305W	1.9726	3.59503	33.6727	6.52088e-09	9.49319e-08
YMR040W	2.0839	3.52836	33.6473	6.60666e-09	9.59327e-08
YCR075C	1.15717	6.81734	33.5548	6.92826e-09	9.98308e-08
YKL068W-A	1.39538	4.90255	33.4099	7.4642e-09	1.05928e-07
YER010C	1.10237	6.84017	33.3861	7.55613e-09	1.06963e-07
YJL205C	1.50497	4.83379	33.2457	8.12187e-09	1.14397e-07
YLR417W	1.54233	5.09003	33.1983	8.32232e-09	1.1682e-07
YPL094C	1.14105	6.84886	32.9899	9.26377e-09	1.29188e-07
YGR161W-C	1.26738	5.5808	32.9116	9.64457e-09	1.33836e-07
YER048W-A	1.3112	5.62595	32.8452	9.97977e-09	1.37809e-07
YAL014C	1.10699	7.06958	32.6854	1.08349e-08	1.48888e-07
YGR268C	1.21236	5.89351	32.5581	1.15682e-08	1.58192e-07
YMR042W	1.23387	5.67496	32.3312	1.30008e-08	1.75651e-07
YHR189W	1.59957	4.75961	32.1602	1.41969e-08	1.89989e-07
YIL120W	1.25399	5.33937	32.0031	1.53923e-08	2.04048e-07
YCR020W-B	3.47311	2.74727	31.9977	1.54352e-08	2.04136e-07
YPL222C-A	1.74156	4.1422	31.6467	1.84929e-08	2.41178e-07
YBR089C-A	1.07512	6.78687	31.6353	1.86013e-08	2.42032e-07
YGL194C-A	1.76346	3.76774	31.6216	1.87333e-08	2.42758e-07
YLR121C	1.09216	6.81888	31.6206	1.87433e-08	2.42758e-07
YGL226W	1.96319	3.49017	31.443	2.05383e-08	2.64789e-07
YFL030W	1.18513	5.98664	31.1153	2.4315e-08	3.11343e-07
YLR016C	1.14299	5.95685	31.0668	2.49301e-08	3.18495e-07
YLR287C-A	1.34427	10.1874	30.9287	2.6768e-08	3.38141e-07
YGR126W	1.7836	4.01326	30.8764	2.75002e-08	3.45839e-07
YPL244C	1.14454	6.92811	30.7951	2.86764e-08	3.59028e-07
YIR016W	1.14352	6.96689	30.7468	2.93983e-08	3.66439e-07
YGL199C	2.50191	3.3883	30.6659	3.06508e-08	3.80367e-07
YDR079C-A	1.56945	4.5387	30.6204	3.13772e-08	3.87674e-07
YNL103W	1.31499	5.13451	30.5312	3.28536e-08	4.05026e-07
YAR031W	1.9185	3.51897	30.5225	3.30023e-08	4.05972e-07
YGL248W	1.11844	6.06772	30.4893	3.35707e-08	4.12064e-07
YIL065C	1.2358	6.64936	30.4399	3.44368e-08	4.21775e-07
YMR262W	1.04085	6.96952	30.2093	3.87846e-08	4.69919e-07
YER045C	1.34889	4.76641	30.1789	3.9398e-08	4.74599e-07
YPL067C	1.44757	5.90512	30.1776	3.94236e-08	4.74599e-07
YBL018C	1.41247	4.54372	30.1379	4.02391e-08	4.82355e-07
YPR133W-A	1.6671	5.68406	29.9342	4.46962e-08	5.30144e-07
YHR116W	1.35273	5.24315	29.8914	4.56944e-08	5.38582e-07
YOL067C	1.45482	6.18574	29.8409	4.68985e-08	5.5162e-07
YKL053C-A	1.12453	6.6358	29.832	4.71151e-08	5.53014e-07
YMR180C	1.25674	5.11958	29.5775	5.37245e-08	6.20253e-07
YOR031W	1.5235	5.15718	29.5507	5.44738e-08	6.27618e-07
YER146W	1.36349	7.01455	29.4447	5.75344e-08	6.60181e-07
YDR156W	1.12511	6.14968	29.4316	5.79256e-08	6.63319e-07
YJR115W	1.65019	4.25298	29.19	6.56154e-08	7.42323e-07
YDL160C-A	1.63931	4.38939	29.1826	6.58679e-08	7.43687e-07
YBR005W	1.10793	7.4376	29.1766	6.60733e-08	7.44514e-07
YFL017C	1.26906	5.66017	29.1657	6.6445e-08	7.47208e-07
YER074W-A	1.20719	5.67553	28.9	7.6211e-08	8.5193e-07
YNL024C-A	1.2338	6.55387	28.8777	7.70966e-08	8.60123e-07
YNL006W	1.13363	8.27023	28.7642	8.175e-08	9.06653e-07
YDR461W	1.31592	8.04479	28.719	8.36807e-08	9.26241e-07
YCR018C	1.40529	4.95187	28.5195	9.27581e-08	1.0247e-06
YCL057C-A	1.20127	6.78156	28.4503	9.61365e-08	1.05595e-06
YJR112W-A	1.52502	4.93074	28.4231	9.74965e-08	1.06858e-06
YDR084C	1.15276	5.44871	28.3376	1.01897e-07	1.11257e-06
YOL097W-A	2.92902	3.09567	28.3232	1.02657e-07	1.11871e-06
YIL029C	1.7631	3.94775	28.2766	1.05162e-07	1.14378e-06
YKL217W	2.07422	3.07614	28.0829	1.16227e-07	1.24966e-06
YGL070C	1.13249	6.01296	28.0763	1.16623e-07	1.25153e-06
YCR046C	1.70623	7.53177	28.0637	1.17388e-07	1.25496e-06
YNL276C	2.02759	3.54324	27.9262	1.26032e-07	1.33221e-06
YMR316W	1.09996	7.13471	27.821	1.33075e-07	1.40139e-06
YDR171W	1.09107	9.65296	27.7775	1.36097e-07	1.42787e-06
YPR101W	1.82047	3.42292	27.6692	1.43935e-07	1.50172e-06
YMR256C	1.2654	5.92088	27.4382	1.62192e-07	1.66446e-06
YPR006C	1.36459	5.28507	27.3689	1.68116e-07	1.719e-06
YPL047W	1.49464	4.81342	27.3236	1.72098e-07	1.75335e-06
YGR206W	1.50887	4.82566	27.2785	1.76156e-07	1.79145e-06
YGR203W	1.3456	4.97268	27.1416	1.89082e-07	1.90138e-06
YEL059C-A	1.5841	4.15841	27.1391	1.89328e-07	1.90138e-06
YAR035W	1.69792	4.30459	27.0951	1.93685e-07	1.94168e-06
YBR129C	1.23296	5.43317	27.0744	1.95772e-07	1.95911e-06
YMR061W	1.08634	5.73934	27.0627	1.96963e-07	1.96753e-06
YOR003W	1.31783	4.70326	27.0435	1.98924e-07	1.98361e-06
YGR062C	1.04193	6.08334	27.0387	1.99418e-07	1.98502e-06
YCR021C	1.08758	10.2812	26.9449	2.09336e-07	2.08007e-06
YLR395C	1.21548	5.72851	26.9101	2.13139e-07	2.11412e-06
YER116C	1.59713	4.20403	26.8346	2.21631e-07	2.19065e-06
YDL173W	1.0442	6.47319	26.8196	2.23356e-07	2.20383e-06
YIL087C	1.09577	6.13103	26.684	2.396e-07	2.35175e-06
YCR082W	1.50451	7.38638	26.405	2.7682e-07	2.70295e-06
YKR036C	1.17635	5.12149	26.349	2.84967e-07	2.77289e-06
YHR100C	1.32328	5.25488	26.3142	2.90141e-07	2.81352e-06
YBR013C	1.88257	4.14091	26.1228	3.20378e-07	3.09077e-06
YBR253W	1.11608	5.35526	26.0803	3.27513e-07	3.1542e-06
YLR074C	1.09563	6.11816	26.0608	3.30837e-07	3.18078e-06
YMR201C	1.80041	3.3854	26.0245	3.37106e-07	3.23553e-06
YHL036W	1.0454	6.33785	25.9814	3.44718e-07	3.29736e-06
YPL015C	1.00745	7.90948	25.9502	3.50332e-07	3.34537e-06
YOR344C	0.986172	6.53712	25.9021	3.59169e-07	3.41241e-06
YFR034W-A	2.07946	4.25839	25.8697	3.6526e-07	3.46444e-06
YDL070W	1.12995	7.4502	25.8149	3.75782e-07	3.54632e-06
YDR482C	1.17552	5.02477	25.7684	3.84937e-07	3.6206e-06
YCR097W	1.2803	5.42367	25.5745	4.25637e-07	3.98345e-06
YEL020W-A	1.16399	5.90186	25.5635	4.28071e-07	3.99297e-06
YGR280C	2.09252	3.64069	25.5268	4.36271e-07	4.06273e-06
YIL158W	1.13536	5.2938	25.4897	4.44743e-07	4.13479e-06
YNL217W	1.07237	5.68822	25.4367	4.57133e-07	4.23599e-06
YOL159C	1.30812	4.41657	25.4304	4.58636e-07	4.23599e-06
YNL149C	1.02674	7.64825	25.4045	4.64826e-07	4.2845e-06
YGR279C	1.22599	9.8166	25.3881	4.68808e-07	4.30875e-06
YMR035W	1.20644	5.39477	25.3602	4.75629e-07	4.36031e-06
YCL005W	1.11798	6.55179	25.3033	4.89867e-07	4.48037e-06
YPR174C	1.39394	4.64565	25.215	5.12825e-07	4.68098e-06
YJL161W	1.35386	5.48958	25.2126	5.13462e-07	4.68098e-06
YMR182C	5.66737	1.54727	25.1996	5.16928e-07	4.70496e-06
YER144C	1.21341	5.6077	25.1073	5.42269e-07	4.89606e-06
YBL001C	1.06165	7.46636	25.098	5.44885e-07	4.91181e-06
YLR112W	1.64941	4.07634	25.0306	5.64288e-07	5.07859e-06
YDR275W	1.18886	5.53396	25.0263	5.65549e-07	5.08182e-06
YML018C	1.35961	5.62575	24.7778	6.43357e-07	5.71715e-06
YJL116C	1.70313	3.92884	24.7732	6.44884e-07	5.72169e-06
YBL029W	2.77922	3.21836	24.7611	6.48934e-07	5.74858e-06
YLR204W	1.16031	5.33111	24.7545	6.51169e-07	5.75932e-06
YMR202W	1.02652	9.7082	24.742	6.55389e-07	5.7785e-06
YKL219W	1.15689	6.0814	24.7383	6.5666e-07	5.78066e-06
YJL004C	1.09539	5.28334	24.5807	7.12622e-07	6.24403e-06
YJR106W	1.01068	5.86226	24.5654	7.18312e-07	6.27418e-06
YGR257C	0.973675	6.39041	24.5616	7.19711e-07	6.27418e-06
YIL040W	1.12474	5.23807	24.5377	7.28693e-07	6.32582e-06
YKR007W	1.27017	5.35599	24.4937	7.4555e-07	6.45227e-06
YBL093C	0.991958	6.14458	24.4693	7.55015e-07	6.52416e-06
YIR042C	2.32473	2.92863	24.3546	8.0135e-07	6.91394e-06
YHR022C	2.2792	3.22945	24.3325	8.10598e-07	6.98304e-06
YNL024C	1.12554	5.06297	24.2439	8.48735e-07	7.28929e-06
YJR135W-A	1.1325	5.71562	24.2032	8.66874e-07	7.42245e-06
YOR072W-A	2.10704	3.01272	24.1447	8.93619e-07	7.63983e-06
YCL010C	1.22108	5.52837	24.0727	9.27658e-07	7.91883e-06
YGL179C	1.12254	6.62688	24.0363	9.45371e-07	8.05782e-06
YFR042W	0.96383	6.21558	23.929	9.99564e-07	8.43031e-06
YML081C-A	1.1895	6.88712	23.7954	1.07138e-06	8.99578e-06
YPR071W	1.56204	3.95813	23.6082	1.18083e-06	9.88524e-06
YPL024W	1.2239	4.78839	23.5876	1.19353e-06	9.96198e-06
YPL170W	1.32662	6.39307	23.5543	1.2144e-06	1.01063e-05
YKR042W	1.35001	10.0732	23.5383	1.22453e-06	1.01605e-05
YLL014W	1.00188	7.09013	23.498	1.25042e-06	1.03601e-05
YLR246W	1.04463	5.4746	23.4146	1.30582e-06	1.08032e-05
YDR260C	1.04965	5.30017	23.3459	1.35331e-06	1.11633e-05
YAL009W	1.64103	4.16058	23.1783	1.47656e-06	1.21445e-05
YDR469W	1.73833	3.26455	23.1658	1.48618e-06	1.2188e-05
YCR043C	1.09668	6.27283	23.1513	1.49745e-06	1.22448e-05
YKL018C-A	1.11904	5.42391	23.1397	1.50644e-06	1.23004e-05
YOR289W	0.933978	6.95024	23.0787	1.55506e-06	1.26424e-05
YIL156W-B	1.3795	5.65284	23.0697	1.56232e-06	1.26832e-05
YJL079C	1.14599	6.58403	22.9808	1.63624e-06	1.32261e-05
YLR438C-A	1.13299	4.91783	22.8749	1.72895e-06	1.39355e-05
YLR171W	2.82765	2.50718	22.8468	1.75439e-06	1.41203e-05
YDR196C	1.0938	5.06806	22.7718	1.82425e-06	1.46408e-05
YCL058C	1.7508	3.69989	22.6536	1.93993e-06	1.5481e-05
YBR135W	1.04291	5.78173	22.6351	1.95876e-06	1.55871e-05
YBL059W	1.11845	5.18401	22.6014	1.9934e-06	1.57573e-05
YPR166C	1.02116	5.49539	22.6007	1.99414e-06	1.57573e-05
YML079W	0.965415	7.51884	22.5848	2.01073e-06	1.58661e-05
YDR459C	1.28527	5.33877	22.5608	2.036e-06	1.60431e-05
YHL025W	0.930438	7.30985	22.5452	2.05259e-06	1.61512e-05
YDL241W	1.41515	4.15948	22.5354	2.06309e-06	1.62113e-05
YGR183C	1.01721	5.62191	22.4894	2.11305e-06	1.65807e-05
YBR107C	1.29395	4.23371	22.4447	2.16282e-06	1.69476e-05
YLR242C	1.30543	4.2034	22.4416	2.16626e-06	1.6951e-05
YER163C	0.903166	7.10133	22.2418	2.40384e-06	1.86034e-05
YOL159C-A	1.8022	3.49977	22.1972	2.46029e-06	1.90141e-05
YHR048W	1.39892	4.57068	22.0898	2.60193e-06	2.00812e-05
YDR178W	0.910439	7.69702	22.0447	2.66372e-06	2.0446e-05
YOL071W	1.10025	5.45359	21.9511	2.7969e-06	2.13809e-05
YGL030W	1.53512	11.1955	21.9281	2.83061e-06	2.15218e-05
YHL006C	1.31523	4.50327	21.9124	2.85378e-06	2.16687e-05
YBR091C	1.20745	5.34984	21.8561	2.93878e-06	2.22243e-05
YOR167C	0.973125	9.47002	21.844	2.95739e-06	2.23262e-05
YBL029C-A	1.28899	4.76974	21.8246	2.98747e-06	2.24718e-05
YBR233W-A	1.87036	3.40184	21.7637	3.08386e-06	2.31351e-05
YMR195W	1.23037	5.1491	21.7195	3.15575e-06	2.36115e-05
YNR002C	1.71277	4.06427	21.6632	3.24965e-06	2.42176e-05
YGR024C	1.07311	6.36643	21.6293	3.30768e-06	2.4585e-05
YNL014W	1.49998	3.6376	21.6017	3.35551e-06	2.49077e-05
YPL017C	0.979364	5.68796	21.5736	3.40513e-06	2.52096e-05
YLR091W	1.00921	5.44839	21.554	3.44003e-06	2.54346e-05
YBR175W	0.870449	6.87387	21.5359	3.47275e-06	2.56093e-05
YKR057W	1.03644	10.3436	21.4869	3.56256e-06	2.61688e-05
YBR182C-A	2.67275	2.42921	21.4404	3.64992e-06	2.67408e-05
YGL124C	1.5306	3.58348	21.4216	3.68596e-06	2.69697e-05
YPL026C	1.08935	5.33749	21.4105	3.70726e-06	2.70553e-05
YAL020C	0.921474	6.44421	21.4015	3.72488e-06	2.71302e-05
YNL029C	1.08695	5.80469	21.3922	3.74299e-06	2.72103e-05
YFR022W	0.994303	6.89004	21.3244	3.87759e-06	2.81525e-05
YDR007W	0.862345	6.96409	21.3203	3.88599e-06	2.81772e-05
YLR390W	1.28187	4.94775	21.3147	3.89741e-06	2.82236e-05
YPR010C-A	1.21189	5.17785	21.2858	3.95655e-06	2.86152e-05
YDR408C	0.924525	8.73329	21.2455	4.04062e-06	2.91483e-05
YJR074W	0.969207	7.54136	21.1753	4.19142e-06	3.01589e-05
YMR122C	4.6641	1.8079	21.1718	4.19902e-06	3.01751e-05
YIL042C	0.858223	6.88749	21.1403	4.26847e-06	3.05962e-05
YGL240W	1.26712	4.41478	21.1209	4.31201e-06	3.08588e-05
YJL173C	1.23136	5.971	21.1191	4.31607e-06	3.08588e-05
YLR327C	0.993513	6.54771	21.0831	4.39793e-06	3.13248e-05
YOR104W	1.36126	3.91338	21.0074	4.57509e-06	3.25455e-05
YGL032C	0.914348	7.05082	20.9899	4.617e-06	3.28022e-05
YPL247C	0.946125	8.28802	20.9587	4.69298e-06	3.32582e-05
YNL194C	1.0624	5.75584	20.8771	4.89716e-06	3.45314e-05
YOL049W	0.888901	7.664	20.8418	4.98834e-06	3.51304e-05
YHR005C-A	1.12716	6.54732	20.8033	5.08952e-06	3.57536e-05
YDL187C	3.06692	2.06113	20.7362	5.27096e-06	3.68902e-05
YDR139C	1.40652	5.48879	20.6634	5.47529e-06	3.82252e-05
YFR017C	1.28664	5.02649	20.6556	5.49754e-06	3.83331e-05
YBR255W	1.44635	3.66056	20.6507	5.51173e-06	3.83371e-05
YGR162W	0.899211	8.50446	20.6274	5.57933e-06	3.87595e-05
YMR286W	1.39622	5.23217	20.4259	6.1985e-06	4.28495e-05
YGR015C	1.13826	4.53213	20.4196	6.21904e-06	4.29388e-05
YGR096W	1.03608	5.15189	20.3217	6.54539e-06	4.49168e-05
YPL013C	1.40402	4.42748	20.2416	6.82516e-06	4.65532e-05
YJR017C	1.018	7.09455	20.219	6.90626e-06	4.69926e-05
YAL033W	1.00257	5.77003	20.2068	6.95061e-06	4.72373e-05
YDL081C	0.992423	10.8924	20.1418	7.19087e-06	4.87525e-05
YML113W	1.13515	4.89127	20.0816	7.42065e-06	5.01294e-05
YGL136C	1.19886	4.44053	20.0749	7.44691e-06	5.02466e-05
YBR077C	0.966347	5.89619	20.0498	7.54511e-06	5.08047e-05
YBR204C	0.971933	5.46548	20.0419	7.57657e-06	5.09344e-05
YGL036W	0.984787	5.11198	19.9599	7.90853e-06	5.28549e-05
YPL149W	0.906435	5.98228	19.9222	8.06596e-06	5.37794e-05
YOR044W	1.38326	3.94923	19.7073	9.02569e-06	5.94051e-05
YOR318C	2.54685	2.35388	19.7014	9.05329e-06	5.95172e-05
YKL006C-A	1.06493	5.27325	19.6916	9.09994e-06	5.97542e-05
YNL086W	1.34792	3.79094	19.6564	9.26919e-06	6.0724e-05
YNL066W	0.952238	9.35163	19.6418	9.34013e-06	6.11177e-05
YBR274W	0.984312	6.20373	19.6283	9.40659e-06	6.14811e-05
YER152C	0.835884	7.55379	19.6205	9.44504e-06	6.16609e-05
YBR230C	0.995006	7.49888	19.6082	9.50582e-06	6.19859e-05
YOR026W	1.29721	4.14725	19.5656	9.72041e-06	6.3058e-05
YLR146W-A	2.11207	3.08453	19.5645	9.7262e-06	6.3058e-05
YDL087C	1.12618	4.6466	19.5389	9.85711e-06	6.38333e-05
YBR008C	0.983224	5.05587	19.4951	1.00856e-05	6.51633e-05
YDL049C	1.20321	4.57361	19.4778	1.01774e-05	6.56813e-05
YIL072W	2.0164	2.83285	19.4417	1.03716e-05	6.67179e-05
YIR035C	0.866979	9.01994	19.3935	1.06368e-05	6.82551e-05
YGR223C	0.993971	5.05098	19.3853	1.06828e-05	6.8394e-05
YDR157W	2.10462	3.42578	19.3745	1.0743e-05	6.87018e-05
YOL114C	1.6425	3.40623	19.361	1.08194e-05	6.91117e-05
YHL015W	1.05396	10.8414	19.3315	1.0988e-05	6.99509e-05
YGL126W	0.866135	8.29647	19.3254	1.10233e-05	7.00961e-05
YGR181W	0.873211	6.1987	19.2946	1.12023e-05	7.09938e-05
YJL036W	1.10652	4.72069	19.2506	1.14634e-05	7.25671e-05
YPL167C	1.2817	3.99988	19.2406	1.15234e-05	7.28653e-05
YGL063W	0.924678	5.71345	19.2324	1.15732e-05	7.30867e-05
YDR115W	1.34582	6.08548	19.0789	1.25421e-05	7.87764e-05
YOR020W-A	1.1283	5.91517	19.0692	1.26062e-05	7.90905e-05
YGL121C	1.16695	4.47536	19.0457	1.27628e-05	7.99838e-05
YKL087C	0.891958	6.25561	18.9588	1.33572e-05	8.32461e-05
YLR078C	0.959945	5.5816	18.9242	1.3602e-05	8.4678e-05
YIL089W	2.45662	2.29574	18.8433	1.41911e-05	8.82481e-05
YML009C	1.12923	4.8368	18.8349	1.42537e-05	8.85106e-05
YDR184C	1.35754	5.39976	18.736	1.50125e-05	9.26403e-05
YCL005W-A	1.15564	6.90455	18.7285	1.50709e-05	9.28989e-05
YJR113C	0.84546	7.56689	18.7233	1.51126e-05	9.30537e-05
YIL049W	1.06823	4.74106	18.7179	1.51557e-05	9.32172e-05
YDR493W	0.943591	5.90659	18.6376	1.58075e-05	9.6813e-05
YJL093C	0.82577	7.11836	18.6374	1.5809e-05	9.6813e-05
YOR382W	1.52614	4.32535	18.6098	1.60394e-05	9.8117e-05
YLR164W	1.58706	4.29358	18.5799	1.62928e-05	9.94512e-05
YNL090W	0.891337	6.25606	18.5434	1.66077e-05	0.000101045
YML101C-A	1.838	2.97839	18.4925	1.70577e-05	0.000103337
YNL146C-A	5.24153	1.27526	18.4159	1.77568e-05	0.000107226
YBL102W	0.827671	7.24642	18.4013	1.7894e-05	0.000107939
YHR035W	1.6263	3.04361	18.3717	1.81737e-05	0.000109391
YLL051C	0.861539	6.55149	18.3227	1.86474e-05	0.000112123
YNR066C	1.39493	4.18502	18.2958	1.89125e-05	0.000113475
YPL122C	1.09428	5.31741	18.257	1.93019e-05	0.000115565
YNL056W	0.972976	5.43001	18.2316	1.95605e-05	0.000116865
YDL231C	0.895317	5.85342	18.1422	2.05004e-05	0.000122351
YPL011C	1.16453	4.29665	18.1364	2.05631e-05	0.000122595
YPR051W	0.899463	6.09193	18.0904	2.10661e-05	0.000125197
YPR093C	0.902285	5.62939	18.0745	2.12432e-05	0.000126116
YDR462W	1.18818	5.58241	17.9388	2.28119e-05	0.000135144
YMR270C	1.37118	4.28146	17.9039	2.32342e-05	0.000137502
YKL187C	1.57674	3.53033	17.8668	2.36913e-05	0.000139913
YDL157C	0.99139	6.69474	17.7448	2.52609e-05	0.00014825
YGL198W	0.980159	8.65647	17.7349	2.53923e-05	0.000148866
YEL017W	0.804252	7.10553	17.6864	2.60478e-05	0.000152234
YIL164C	1.1574	4.59338	17.6784	2.61585e-05	0.000152722
YMR172W	1.04634	4.82597	17.636	2.67481e-05	0.000155842
YPR187W	0.923399	6.60279	17.6122	2.70846e-05	0.000157152
YJL118W	1.32973	4.19889	17.5148	2.85087e-05	0.000164567
YEL005C	1.40628	3.63894	17.5056	2.86468e-05	0.000165196
YDR231C	0.868159	6.22721	17.2948	3.20068e-05	0.000183258
YJL054W	0.848292	6.28919	17.235	3.303e-05	0.000188542
YCR024C-A	0.839048	8.41411	17.1764	3.40637e-05	0.000194246
YDR202C	1.06731	4.52832	17.158	3.43957e-05	0.000195579
YJR082C	1.36617	3.84207	17.1577	3.44016e-05	0.000195579
YNR027W	0.818784	6.17302	17.1118	3.52424e-05	0.000199754
YPL162C	1.03109	4.65413	17.0775	3.58843e-05	0.000202852
YER051W	1.09004	4.46344	17.0742	3.59467e-05	0.000202929
YLR021W	1.13239	4.22758	17.0646	3.61299e-05	0.00020376
YGL212W	1.26277	3.88288	17.0541	3.63308e-05	0.000204687
YOR125C	0.851323	6.40178	17.0434	3.65342e-05	0.000205628
YCR045W-A	1.23475	4.46465	17.0044	3.72939e-05	0.000209277
YLR054C	2.29125	2.78193	16.9871	3.76348e-05	0.00021077
YPR113W	0.81698	9.54904	16.9509	3.8359e-05	0.000213975
YDL125C	0.879967	8.66152	16.9421	3.85382e-05	0.00021455
YIL127C	1.68162	2.94624	16.9009	3.9382e-05	0.000219031
YJL199C	1.55396	3.30373	16.8956	3.9493e-05	0.000219432
YER053C	0.843905	7.98758	16.8678	4.00757e-05	0.000222013
YNL244C	0.817767	7.41861	16.8588	4.02657e-05	0.000222846
YIL064W	0.944015	5.79895	16.832	4.08382e-05	0.000225571
YDR382W	0.948946	10.1461	16.8224	4.10449e-05	0.000226491
YDR186C	0.831231	6.03275	16.8102	4.13114e-05	0.000227738
YFR003C	0.948646	5.34392	16.7699	4.21984e-05	0.000231721
YIR010W	1.22803	3.82171	16.7673	4.22552e-05	0.000231807
YJR135C	1.5156	3.41935	16.7172	4.3385e-05	0.000237082
YKL137W	1.15878	4.9082	16.5832	4.65613e-05	0.000252967
YER154W	0.873917	7.00148	16.5705	4.68741e-05	0.000254421
YLR412W	1.07967	4.44693	16.511	4.83698e-05	0.000261783
YLR191W	1.0281	4.72229	16.4886	4.89429e-05	0.00026463
YDR288W	1.30287	3.80868	16.4778	4.92241e-05	0.000265895
YNL281W	0.824089	7.71651	16.4545	4.98306e-05	0.000268656
YHR191C	1.21211	4.40721	16.446	5.00559e-05	0.000269613
YDL129W	1.2653	3.7687	16.4382	5.02628e-05	0.000270469
YOL136C	1.06432	5.65549	16.4016	5.12422e-05	0.000275213
YBR255C-A	1.35976	3.86957	16.396	5.13927e-05	0.000275759
YNR014W	1.26611	4.54028	16.3834	5.17374e-05	0.000277344
YKL043W	1.04172	4.41672	16.3445	5.281e-05	0.000282556
YIR028W	2.54638	2.42567	16.3418	5.28838e-05	0.00028256
YAL027W	1.14053	4.19787	16.3409	5.2911e-05	0.00028256
YMR305C	0.832806	8.66448	16.3112	5.37445e-05	0.000286739
YMR022W	0.797685	6.87133	16.2956	5.41909e-05	0.000288847
YBR293W	0.95948	5.45357	16.262	5.516e-05	0.000293735
YBR230W-A	1.5932	4.31626	16.2228	5.63134e-05	0.000299029
YFR018C	0.818934	7.38995	16.1679	5.79686e-05	0.00030695
YIL062C	0.843648	8.13777	16.1189	5.94869e-05	0.000314399
YLR265C	1.72223	3.09394	16.0804	6.07096e-05	0.00032026
YDR185C	0.981854	4.75874	16.0159	6.28142e-05	0.000331053
YNL148C	1.0793	4.67531	15.9685	6.44045e-05	0.000338484
YDL086C-A	1.54374	3.24719	15.9609	6.46644e-05	0.000339533
YJL003W	1.43911	3.18182	15.9362	6.55145e-05	0.000343357
YBL078C	1.10704	4.23633	15.9279	6.58031e-05	0.000344549
YHR175W	0.833911	6.9584	15.9126	6.6336e-05	0.000347017
YHL044W	1.04682	4.7055	15.909	6.64635e-05	0.000347361
YJR086W	1.20807	3.95767	15.7911	7.07345e-05	0.000367637
YMR317W	6.86517	0.665436	15.7857	7.09379e-05	0.000368354
YAR023C	1.2324	4.7019	15.729	7.30966e-05	0.000379214
YKR009C	1.04378	4.41374	15.721	7.34038e-05	0.000380457
YPL041C	1.14375	4.04452	15.6683	7.5478e-05	0.000390848
YNR051C	0.884014	5.53372	15.5894	7.86962e-05	0.000406765
YOR246C	0.779836	8.30154	15.4924	8.28391e-05	0.000426614
YMR084W	1.5256	3.16229	15.4757	8.35733e-05	0.000429218
YOR376W-A	1.45842	3.19203	15.4388	8.52208e-05	0.000437281
YLR399C	0.780152	7.18818	15.4205	8.60482e-05	0.000439923
YHR141C	0.977584	9.23868	15.3608	8.88118e-05	0.00045323
YLR007W	0.934076	4.87113	15.3181	9.08424e-05	0.000463173
YPL046C	1.55025	3.00317	15.2721	9.30795e-05	0.000473721
YAL034C	0.953205	4.96107	15.2572	9.38209e-05	0.000477064
YNR058W	1.38787	3.50187	15.2093	9.62308e-05	0.000488436
YPR066W	0.855652	5.24339	15.1923	9.7097e-05	0.000491947
YLR130C	0.730055	7.31744	15.1761	9.79342e-05	0.000495297
YGR174C	0.810468	5.85126	15.1202	0.000100877	0.000508811
YGR142W	1.07918	7.98163	15.1139	0.000101215	0.000509855
YDL238C	0.863757	5.90104	15.113	0.000101265	0.000509855
YLR227C	1.72376	2.77583	15.0724	0.000103465	0.00052038
YKL110C	0.897562	5.3753	15.0311	0.000105754	0.000531033
YJL119C	4.08658	1.55684	14.9771	0.000108826	0.000545486
YMR137C	1.75666	2.79584	14.9512	0.00011033	0.000552532
YPL059W	0.817112	7.2495	14.8781	0.000114684	0.000573317
YJR012C	1.39428	3.2437	14.8704	0.000115154	0.000575159
YDR404C	0.876235	6.87021	14.8641	0.000115542	0.000576586
YJR108W	1.52084	3.1976	14.8623	0.000115652	0.000576625
YLL018C-A	1.56797	5.05481	14.8077	0.000119049	0.000592509
YIL023C	0.730641	7.85801	14.7891	0.000120231	0.000597865
YDR100W	0.789173	6.6695	14.7451	0.000123067	0.000609817
YIL014C-A	1.41766	3.83488	14.7372	0.000123581	0.000610752
YIL166C	1.54524	2.96996	14.7203	0.000124694	0.000615712
YHR132W-A	0.809407	5.54125	14.7076	0.000125542	0.000619355
YNR034W-A	1.16817	4.85042	14.6873	0.000126902	0.000624968
YNL328C	1.36435	3.33101	14.66	0.000128747	0.000632952
YNL180C	0.940821	4.65256	14.5734	0.000134804	0.000659277
YOR122C	0.775636	9.67946	14.5701	0.000135041	0.000659863
YIL047C	0.763182	8.76171	14.5589	0.000135846	0.000663219
YOR097C	1.24489	3.63012	14.5497	0.000136513	0.000665326
YCR027C	0.908463	4.76661	14.5212	0.000138589	0.00067451
YHR087W	0.850472	8.46922	14.5152	0.000139031	0.000675842
YMR122W-A	1.07789	10.1753	14.4591	0.000143238	0.000694496
YJL063C	0.79162	7.01361	14.4574	0.000143368	0.000694528
YML108W	1.21367	3.54415	14.4418	0.000144556	0.000698482
YHR067W	1.02131	4.43307	14.4038	0.000147504	0.000712114
YBL049W	2.03853	2.79005	14.3606	0.000150931	0.000726789
YDR003W	0.809086	5.73114	14.327	0.000153643	0.000737331
YMR264W	0.71104	6.87002	14.2974	0.000156079	0.000748384
YER115C	1.11132	4.45001	14.2881	0.000156849	0.000750444
YFR048W	0.999659	4.85414	14.2647	0.000158812	0.000758261
YLR170C	1.05369	4.44283	14.1964	0.000164687	0.000783652
YDR276C	0.862171	8.86352	14.1764	0.000166449	0.000791372
YJR116W	1.002	4.37187	14.1496	0.000168834	0.000802034
YOR186C-A	2.44545	2.39652	14.1453	0.000169221	0.000803192
YER170W	0.984604	4.51763	14.0691	0.000176213	0.000833573
YDR512C	0.965552	4.98923	14.0581	0.000177247	0.00083776
YLR182W	0.871778	4.91699	14.0505	0.000177966	0.000840453
YHR199C	0.755381	7.397	14.0163	0.000181229	0.000855145
YJL209W	0.986909	4.47074	13.9741	0.000185348	0.000873468
YPL064C	1.01227	4.31119	13.9718	0.000185577	0.000873468
YDR524C	1.00624	4.48655	13.9386	0.000188881	0.000887535
YBL013W	0.88857	4.815	13.9366	0.000189083	0.000887746
YLR141W	0.997722	4.44527	13.9262	0.000190125	0.000891894
YDR424C	0.816294	5.28264	13.8519	0.000197801	0.000924056
YNL097C-B	4.76714	1.08881	13.7961	0.000203756	0.000947947
YLR036C	1.32636	3.55679	13.7789	0.00020563	0.000955874
YNL042W	1.23808	4.05303	13.7751	0.00020605	0.000957038
YKL206C	0.858727	6.48697	13.7558	0.000208174	0.000964518
YER093C-A	1.01315	4.63476	13.7497	0.000208851	0.000966265
YGR147C	0.806279	6.73644	13.7493	0.000208894	0.000966265
YKR061W	1.09589	3.83956	13.7475	0.000209103	0.000966435
YGR069W	4.70098	1.05926	13.7257	0.000211541	0.000976902
YDR378C	1.24572	7.3348	13.7224	0.000211912	0.000977813
YER020W	0.817984	7.23825	13.7037	0.000214033	0.000984648
YHR143W	0.756306	8.18774	13.7032	0.000214092	0.000984648
YDR079W	0.931546	4.71704	13.6923	0.000215333	0.000988744
YKL156W	0.77617	8.09936	13.6884	0.000215786	0.000990013
YNL044W	0.80139	7.71344	13.6806	0.000216685	0.000992031
YJL037W	2.44215	2.17157	13.68	0.000216754	0.000992031
YGL079W	1.36837	4.19558	13.6726	0.000217602	0.000995106
YPL233W	1.45212	3.13917	13.6483	0.000220436	0.00100643
YBR019C	3.84592	1.53717	13.6376	0.000221701	0.00101139
YJL077W-A	1.74544	3.2932	13.6175	0.000224088	0.00102063
YAL030W	0.957622	5.5189	13.6056	0.000225518	0.00102548
YOR181W	0.849436	4.91032	13.5865	0.000227822	0.00103429
YNL070W	1.0481	5.54296	13.5714	0.000229661	0.00104096
YNL314W	1.20156	4.92303	13.5506	0.000232213	0.00104999
YJR058C	0.801802	6.01626	13.4998	0.000238585	0.00107707
YHR078W	0.728945	6.04198	13.3906	0.000252885	0.00113707
YDL197C	1.18571	3.61505	13.3599	0.00025706	0.00115332
YDL181W	0.860457	5.33656	13.3393	0.000259905	0.00116307
YJR063W	1.36259	4.68083	13.3107	0.000263901	0.00117814
YOR299W	0.696581	6.92781	13.2823	0.000267927	0.00119328
YFR001W	1.3496	3.78113	13.2048	0.000279232	0.00124069
YDR411C	0.700483	7.20789	13.1911	0.000281275	0.00124878
YIL153W	0.853456	7.30313	13.183	0.000282502	0.00125324
YOR149C	1.10654	4.62903	13.1756	0.000283615	0.0012562
YLR052W	1.13717	4.41825	13.1177	0.000292523	0.00129261
YPL049C	0.757153	7.34907	13.1155	0.000292866	0.00129272
YLR194C	0.804828	7.72135	13.1146	0.000293007	0.00129272
YJL133W	0.81286	5.68839	12.9974	0.000311931	0.00136871
YOL133W	0.748291	6.50508	12.9623	0.000317834	0.00139028
YDL012C	0.944172	4.76785	12.9407	0.000321517	0.00140421
YFR034C	0.817661	5.22752	12.934	0.00032266	0.00140811
YJL133C-A	1.52354	6.42105	12.9078	0.000327209	0.00142685
YEL017C-A	0.755236	8.62564	12.8977	0.000328987	0.0014335
YMR030W	1.0962	4.18031	12.8915	0.000330075	0.00143713
YER153C	1.06836	4.20431	12.8882	0.00033066	0.00143797
YIL101C	0.88925	4.79141	12.8875	0.000330779	0.00143797
YPL252C	1.1551	4.93754	12.8735	0.000333268	0.00144767
YGL247W	1.75754	3.55154	12.8637	0.000335023	0.00145418
YKL132C	1.10821	4.37168	12.8471	0.000337995	0.00146482
YBR252W	0.716872	6.88483	12.8447	0.000338438	0.00146561
YEL007W	0.71602	5.88406	12.8368	0.000339862	0.00147065
YHR041C	0.774368	6.9256	12.8345	0.000340295	0.00147139
YBL081W	1.14229	3.49263	12.8202	0.000342903	0.00148089
YKL084W	1.20149	3.62798	12.7869	0.000349053	0.00150464
YNL122C	0.909901	4.46417	12.7812	0.000350119	0.00150808
YJL044C	0.82164	5.80081	12.7445	0.000357054	0.00153443
YAR033W	1.19858	3.56414	12.7308	0.000359679	0.00154329
YHR021W-A	3.31022	1.39435	12.7285	0.000360122	0.00154329
YER060W	0.712892	6.73675	12.7272	0.000360367	0.00154329
YLR281C	1.74921	2.8124	12.7248	0.000360845	0.00154366
YDR461C-A	0.79146	6.4226	12.7144	0.000362848	0.00155105
YML023C	0.930892	4.66812	12.708	0.000364098	0.00155404
YBL089W	0.717227	6.36418	12.6878	0.000368052	0.00156973
YJL131C	1.23308	3.51103	12.6127	0.000383126	0.00163031
YAL044W-A	1.10529	5.33501	12.6054	0.000384641	0.00163429
YER145C-A	6.73986	0.504091	12.5932	0.000387163	0.00164129
YMR251W	2.12136	2.28369	12.5837	0.000389126	0.00164837
YJR010C-A	0.920183	4.78571	12.5764	0.000390644	0.00165356
YPR100W	0.800447	5.71139	12.5704	0.000391907	0.00165766
YLR104W	0.982972	4.79348	12.5663	0.000392756	0.00166001
YBR187W	0.689953	8.5216	12.5383	0.000398688	0.00168255
YPR094W	1.07954	4.12921	12.5356	0.000399261	0.00168371
YDR329C	0.855748	5.19651	12.4819	0.000410916	0.00173027
YBL086C	1.11097	4.24197	12.4794	0.000411459	0.00173126
YMR304C-A	0.986572	5.19814	12.47	0.000413542	0.00173812
YGL151W	0.795066	5.41542	12.4574	0.000416345	0.00174791
YJR127C	0.711126	7.19117	12.4554	0.000416787	0.00174846
YDL206W	1.08087	4.60213	12.4437	0.000419403	0.00175812
YGL096W	1.30266	3.83471	12.4185	0.000425107	0.00177806
YBR104W	0.791435	5.48689	12.363	0.000437933	0.00183035
YLR251W	0.758317	5.94811	12.3423	0.0004428	0.00184795
YKL188C	1.3579	3.21911	12.3071	0.000451229	0.00188034
YPR196W	1.15076	3.67673	12.3014	0.000452619	0.00188474
YHR136C	2.28274	2.00469	12.2908	0.000455208	0.00189412
YJL065C	0.766732	5.59261	12.2873	0.000456039	0.00189618
YMR251W-A	1.05325	10.9167	12.2781	0.000458301	0.00190399
YJR046W	0.723513	7.43852	12.2769	0.000458594	0.00190399
YDR228C	1.04627	4.00478	12.2563	0.000463695	0.00192375
YMR244C-A	0.927006	5.34209	12.206	0.000476369	0.00197198
YGR220C	0.767134	5.92409	12.1896	0.000480569	0.00198645
YMR223W	0.803026	4.94958	12.1835	0.000482151	0.00199153
YKL162C-A	3.91391	1.07964	12.1581	0.000488742	0.00201243
YNR032C-A	0.998313	4.79747	12.1572	0.000488998	0.00201243
YAL061W	0.781871	8.0125	12.1249	0.000497528	0.00204306
YDL046W	0.772968	8.9346	12.1174	0.000499543	0.00204984
YGR288W	0.804992	5.26829	12.0773	0.000510401	0.00208864
YHR138C	0.767745	5.58011	12.077	0.000510483	0.00208864
YGR238C	0.963495	4.2074	12.0382	0.000521223	0.00212885
YBR197C	0.706498	5.95849	12.0374	0.000521443	0.00212885
YBL071C	6.3939	0.352637	12.0218	0.00052581	0.00214512
YDR145W	0.794693	5.15817	12.004	0.000530858	0.00216259
YBR201C-A	1.44041	2.85243	11.9899	0.000534901	0.00217748
YLR035C	1.04995	3.87145	11.9374	0.000550191	0.00223327
YFR020W	0.761268	5.2251	11.8824	0.00056667	0.00229026
YLR283W	0.931155	4.48348	11.8736	0.000569359	0.00229783
YLR079W	0.756213	6.52904	11.8603	0.000573429	0.0023126
YKL196C	0.658198	7.83307	11.851	0.000576309	0.00232255
YGR042W	1.5022	2.79179	11.8384	0.000580206	0.00233491
YDR173C	1.03889	4.29034	11.7988	0.00059269	0.00238175
YER039C-A	1.09841	3.61677	11.7944	0.00059408	0.00238564
YDR409W	0.924733	4.69435	11.7815	0.000598217	0.00240054
YOR182C	0.818445	10.2927	11.7611	0.0006048	0.00242523
YER131W	0.708928	9.2521	11.7554	0.000606661	0.00243096
YNL011C	0.996967	4.86877	11.7537	0.000607222	0.00243148
YDL218W	1.36489	3.03247	11.7498	0.000608495	0.00243484
YBR058C-A	0.679358	6.52963	11.7417	0.00061115	0.00244317
YDL217C	0.830693	5.72527	11.7205	0.000618146	0.00246531
YGR158C	1.11792	4.49311	11.7201	0.000618297	0.00246531
YMR023C	1.05867	3.93151	11.7091	0.000621949	0.002475
YOL011W	0.696602	8.45984	11.6884	0.000628921	0.00249791
YER087C-B	0.85984	5.4441	11.6812	0.000631361	0.00250499
YGR144W	1.12537	3.40574	11.6447	0.000643842	0.00255271
YLR264W	1.04751	7.19637	11.6082	0.000656601	0.00259964
YOR357C	0.79102	5.23037	11.6026	0.00065858	0.00260564
YIL059C	0.984944	4.37884	11.5976	0.000660363	0.00261087
YLR152C	0.691803	6.29856	11.5853	0.000664763	0.00262274
YCR059C	0.631797	7.48999	11.5714	0.000669746	0.0026387
YLR008C	0.877388	6.02338	11.5656	0.000671829	0.00264506
YJR156C	6.32262	0.262307	11.5603	0.000673751	0.00265078
YKR074W	0.740443	6.27467	11.5488	0.000677921	0.00266532
YGR222W	0.834745	4.73188	11.5298	0.000684879	0.0026908
YKL026C	1.0185	4.50432	11.5167	0.000689724	0.00270606
YLR010C	1.27769	3.47299	11.4315	0.000722085	0.00282516
YER130C	0.63276	6.97896	11.4183	0.000727244	0.00284337
YHR143W-A	0.740945	6.09563	11.3656	0.000748154	0.00291119
YEL008C-A	6.32959	0.272003	11.3644	0.000748662	0.00291119
YPR074W-A	3.39262	1.65301	11.3585	0.000751032	0.00291815
YFR032C-A	0.76293	9.04927	11.3557	0.000752173	0.00292057
YDR503C	0.704314	5.74198	11.3269	0.000763934	0.00295808
YGL226C-A	0.945871	5.92852	11.3239	0.000765141	0.00296072
YCL033C	0.877148	7.15941	11.3031	0.000773787	0.00299007
YBR144C	3.21984	1.58251	11.2754	0.00078539	0.00302565
YOR040W	0.837813	5.35437	11.2662	0.000789327	0.00303347
YGR138C	0.768576	8.54665	11.2364	0.000802085	0.0030804
YGL068W	0.630582	7.81153	11.2317	0.000804137	0.00308618
YBR126W-A	0.937352	4.34641	11.2183	0.00080996	0.0031043
YJL048C	0.727214	6.20117	11.1877	0.00082343	0.00315378
YLR315W	1.12295	3.36813	11.1711	0.000830824	0.0031739
YCR063W	1.40869	3.12129	11.1247	0.000851868	0.00324066
YJL072C	0.713683	5.35128	11.1201	0.000853987	0.00324434
YPL036W	0.836472	4.72829	11.0954	0.000865444	0.00328565
YCL035C	0.696007	6.75095	11.0866	0.000869526	0.00329893
YDL210W	1.15304	3.23804	11.0813	0.000872019	0.00330616
YLL038C	0.80978	5.70352	11.064	0.000880191	0.00333266
YNL077W	0.619203	6.85308	11.0356	0.000893781	0.00337957
YDL111C	0.676291	6.36154	11.0268	0.000898038	0.00339112
YLR348C	0.726909	8.81596	11.0072	0.000907565	0.00342022
YKL096W-A	0.871458	9.6347	11.0005	0.000910897	0.00343048
YKL170W	0.912282	6.36658	10.9887	0.000916701	0.00345003
YDR417C	6.07892	0.206325	10.9687	0.000926626	0.00347809
YCR041W	6.28443	0.196758	10.9591	0.000931435	0.00349149
YGR079W	0.703633	5.75047	10.9509	0.00093558	0.00350236
YMR306W	1.38427	2.93131	10.9297	0.000946345	0.00354031
YGL085W	1.07592	4.94604	10.9283	0.000947045	0.00354058
YPL138C	0.948388	4.29524	10.8601	0.000982566	0.00365655
YMR003W	1.26955	3.37323	10.8414	0.000992576	0.00368391
YOL073C	0.665146	6.73278	10.824	0.00100193	0.00370885
YPL018W	1.39047	3.1021	10.822	0.00100302	0.00371047
YEL035C	3.27726	1.31446	10.7968	0.00101677	0.0037564
YML030W	0.923096	4.4309	10.7791	0.00102651	0.00378987
YPL143W	0.698679	10.9267	10.7676	0.00103293	0.0038086
YGL224C	0.824631	4.76882	10.7382	0.00104946	0.00386174
YDL123W	1.59356	3.78456	10.7371	0.00105009	0.00386174
YIL099W	0.874554	4.27378	10.698	0.00107252	0.00393455
YIL134W	0.755813	5.40499	10.6977	0.00107268	0.00393455
YNL198C	4.17719	0.959708	10.6803	0.00108285	0.0039592
YDR054C	0.706491	5.27537	10.6802	0.00108291	0.0039592
YOR298C-A	0.660201	9.44835	10.6786	0.00108379	0.00395986
YLR238W	0.962702	3.88929	10.6555	0.00109744	0.0040071
YDL071C	3.24015	1.13242	10.647	0.00110252	0.00402307
YNR040W	0.839869	5.42542	10.6384	0.00110763	0.00403646
YBR002C	0.662751	5.68055	10.5923	0.00113562	0.00413312
YJL152W	3.37015	1.17218	10.576	0.00114566	0.00416448
YBR071W	0.758519	5.23181	10.5759	0.00114571	0.00416448
YLR285C-A	0.881532	5.1869	10.5643	0.00115293	0.00418801
YJL151C	0.745383	8.50346	10.5579	0.00115695	0.00419992
YBR070C	0.728123	5.19612	10.5524	0.00116035	0.00420954
YJR022W	1.22943	3.85686	10.5393	0.00116862	0.00423681
YDL130W-A	0.766724	5.28098	10.5316	0.00117349	0.00425172
YPR046W	1.05187	3.84094	10.5267	0.00117659	0.00426022
YDR286C	1.09753	3.70683	10.5188	0.00118167	0.00427314
YOL005C	0.790731	6.60978	10.5157	0.00118363	0.00427473
YPR052C	0.964617	5.59796	10.4849	0.00120352	0.0043382
YJL096W	0.702018	5.34197	10.4709	0.00121272	0.0043686
YPL088W	0.910726	4.72694	10.4433	0.00123096	0.00443145
YGR182C	0.96033	4.72477	10.4372	0.00123502	0.00444322
YDL142C	0.652969	6.15833	10.4178	0.00124809	0.00448167
YJL143W	0.771583	7.13745	10.3993	0.00126065	0.00451526
YBL087C	0.82248	10.545	10.3908	0.00126642	0.00453303
YPL185W	1.99313	2.24505	10.3797	0.00127406	0.00455459
YLR345W	0.661344	5.69764	10.3774	0.00127566	0.00455743
YDR119W-A	2.16845	2.2447	10.3751	0.00127726	0.00456024
YJL150W	6.25086	0.15834	10.3677	0.00128237	0.00457561
YBR009C	0.688645	7.48788	10.3589	0.00128849	0.00459451
YDR331W	0.687788	6.61876	10.3268	0.00131113	0.00466936
YEL028W	1.78202	2.50971	10.3169	0.0013182	0.00468858
YOL132W	6.17091	0.117094	10.2898	0.00133769	0.00474594
YHL028W	0.799297	6.34849	10.2645	0.00135612	0.00480831
YKL122C	0.880789	4.35156	10.2394	0.00137471	0.00486809
YNL138W-A	1.02349	3.9165	10.2297	0.001382	0.00488775
YFR025C	0.605812	7.37616	10.2195	0.00138962	0.00491163
YOR107W	0.717243	5.43558	10.2041	0.00140132	0.00494986
YLR107W	0.836755	4.5882	10.1903	0.00141185	0.00498082
YPR153W	1.32326	2.93825	10.1728	0.00142528	0.00502506
YDR201W	0.913129	4.24238	10.1691	0.00142816	0.00502893
YLL009C	0.790578	4.69355	10.1591	0.00143592	0.00505306
YAR028W	0.711819	6.23416	10.1366	0.00145356	0.00510559
YLR453C	1.94895	2.13013	10.1038	0.00147963	0.00518747
YNL030W	0.610912	7.34273	10.102	0.00148112	0.00518944
YML003W	1.17793	3.1285	10.0948	0.00148685	0.00520629
YAR008W	1.0431	3.4143	10.0849	0.0014949	0.00523121
YCR076C	0.634314	5.9898	10.0775	0.00150095	0.00524586
YJR146W	3.77815	1.18761	10.0747	0.00150321	0.00525052
YDR363W-A	0.697426	5.75974	10.0578	0.00151708	0.00529569
YBL071W-A	1.06965	3.8277	10.031	0.00153926	0.00536646
YLR439W	0.795056	4.75749	10.0205	0.00154809	0.00538723
YER088W-B	3.35238	1.62163	10.0178	0.00155031	0.00539163
YIL119C	0.940886	4.13283	9.98758	0.00157599	0.0054732
YMR073C	0.709624	5.4501	9.97223	0.00158919	0.00551324
YDR252W	1.19887	3.14345	9.95523	0.00160393	0.00555754
YDL154W	1.4441	2.84169	9.93741	0.00161954	0.00560497
YML077W	0.815105	5.06548	9.93732	0.00161961	0.00560497
YOR274W	0.984105	3.77342	9.91088	0.00164305	0.00568259
YIL071C	1.18978	2.99031	9.90556	0.0016478	0.00569205
YLR414C	0.634588	7.98169	9.89565	0.0016567	0.00571926
YBR298C	0.814818	4.47986	9.8614	0.00168782	0.00581959
YIL043C	0.658173	10.2196	9.83795	0.00170948	0.00588704
YCR006C	1.21097	3.44409	9.81769	0.00172842	0.00594132
YOR293W	0.636624	10.1627	9.81546	0.00173051	0.00594132
YPR017C	0.81084	5.37587	9.81011	0.00173555	0.00595138
YNL191W	0.968454	3.76807	9.79848	0.00174656	0.0059782
YJR129C	0.758455	4.74062	9.79058	0.00175408	0.0060003
YDR315C	1.10287	3.17952	9.78004	0.00176417	0.00602748
YOR360C	0.64532	6.4699	9.70978	0.0018329	0.00623962
YJL104W	0.740547	4.8234	9.70394	0.00183874	0.0062557
YLR316C	0.882079	4.03228	9.69691	0.00184578	0.00627088
YBL019W	1.13258	3.18006	9.69616	0.00184654	0.00627088
YBR261C	0.621582	6.53768	9.68685	0.00185592	0.00629515
YCR101C	1.19729	3.04108	9.67835	0.00186452	0.00632053
YKR051W	0.923709	5.56636	9.67724	0.00186564	0.00632053
YFR007W	0.742107	4.97144	9.67015	0.00187286	0.00634117
YGR033C	0.742309	6.07759	9.63761	0.00190633	0.00645061
YNL133C	1.46852	2.67867	9.62705	0.00191732	0.00648391
YJR057W	0.895982	4.59474	9.62391	0.0019206	0.00649111
YER037W	0.648191	6.94849	9.6021	0.00194355	0.00656128
YDR126W	0.923012	4.03336	9.59903	0.0019468	0.00656389
YPL098C	0.713659	6.18575	9.58621	0.00196044	0.00660594
YLR262C-A	0.76242	7.28556	9.57866	0.00196852	0.00662524
YGR037C	0.81357	8.12101	9.55804	0.00199075	0.00668785
YPL135W	0.572617	7.6987	9.55701	0.00199187	0.00668785
YDR529C	0.617335	7.54128	9.53677	0.00201396	0.00675799
YAL028W	1.40371	4.27286	9.521	0.00203134	0.00681224
YCR090C	0.648008	5.57637	9.50107	0.00205352	0.00687026
YBR168W	0.925704	3.75301	9.49776	0.00205723	0.00687793
YPR028W	0.665911	9.7139	9.49685	0.00205825	0.00687793
YGL053W	0.835412	4.63131	9.49537	0.00205991	0.00687939
YDL138W	0.615784	6.28971	9.47124	0.00208718	0.00696633
YNL230C	0.987708	3.82308	9.46235	0.00209732	0.00699603
YDR403W	1.99814	2.28237	9.45717	0.00210325	0.0070106
YNL177C	0.705239	4.94994	9.41525	0.00215189	0.00715264
YDR073W	0.887539	3.87844	9.39237	0.0021789	0.00723817
YHR148W	0.821954	4.33025	9.37891	0.00219496	0.00728723
YLL004W	0.920505	3.75285	9.37053	0.00220502	0.00731631
YBR290W	0.858139	4.55845	9.36775	0.00220837	0.0073231
YDR249C	0.971113	4.77691	9.33236	0.00225142	0.00745245
YGL166W	0.635336	6.2243	9.32997	0.00225436	0.00745369
YJR036C	1.2267	2.93444	9.31201	0.00227657	0.00751828
YGL154C	0.998896	4.37309	9.3017	0.00228941	0.00755627
YKL019W	0.588542	7.818	9.29253	0.0023009	0.00758916
YJR034W	0.705877	5.29264	9.28273	0.00231325	0.00761264
YNL003C	0.604585	6.88629	9.26791	0.00233204	0.00767
YLR165C	0.852037	4.12633	9.26659	0.00233372	0.00767106
YGL023C	0.594031	6.32747	9.26256	0.00233886	0.00768345
YJR073C	0.65445	10.4267	9.23747	0.00237112	0.00777989
YKL201C	0.704968	4.85487	9.23652	0.00237235	0.00777989
YER123W	1.1144	3.85691	9.22845	0.00238284	0.00780518
YIL016W	0.774482	4.86199	9.22733	0.00238429	0.00780541
YDR070C	1.52128	3.44359	9.20542	0.002413	0.00788274
YHR210C	1.19061	2.97864	9.20531	0.00241314	0.00788274
YLR081W	2.62308	1.25359	9.20257	0.00241675	0.00788876
YBR151W	0.653658	7.13801	9.19854	0.00242209	0.00789737
YDR078C	0.948237	3.69017	9.18404	0.00244134	0.00795058
YEL072W	2.08811	1.88812	9.15546	0.00247977	0.0080664
YML022W	0.602171	8.59106	9.1528	0.00248338	0.00807348
YGR018C	2.37455	1.59321	9.12846	0.00251663	0.00817688
YLR365W	5.85492	-0.0560017	9.11377	0.00253692	0.00822382
YMR233W	1.24858	2.81811	9.05343	0.00262203	0.00848021
YLR423C	1.47052	2.54942	9.03687	0.00264588	0.00854752
YOL012C	0.717991	5.81807	9.03204	0.00265288	0.00856523
YBR141W-A	2.47987	1.81066	9.01278	0.00268099	0.00864607
YDL025W-A	5.92947	-0.0552234	8.99981	0.00270008	0.00870265
YML098W	1.08644	3.55464	8.99059	0.00271374	0.00874168
YNL187W	0.684573	4.94645	8.98152	0.00272724	0.00878016
YNL222W	0.831297	4.19026	8.97639	0.0027349	0.00879979
YHR021C	0.677998	10.2051	8.95062	0.00277376	0.00890449
YOL164W	0.672012	5.48642	8.92908	0.00280665	0.00900494
YGR146C-A	5.84391	-0.082495	8.92497	0.00281298	0.00902009
YEL018W	1.27778	2.76533	8.91992	0.00282077	0.0090348
YHL042W	1.39889	2.62399	8.91109	0.00283444	0.00907342
YMR222C	0.761128	6.9152	8.89502	0.00285949	0.00914842
YGR006W	1.48469	2.97025	8.89087	0.00286601	0.00916407
YNL199C	0.811545	4.39011	8.88915	0.00286871	0.0091675
YKL115C	3.80013	0.936634	8.88132	0.00288103	0.00919645
YPL277C	2.09769	1.71262	8.87736	0.00288728	0.00921119
YDR220C	5.87862	-0.0588799	8.85115	0.00292904	0.00933911
YOR134W	0.762388	4.96148	8.84513	0.00293871	0.00936466
YDL035C	0.682953	5.39817	8.82557	0.00297039	0.00945489
YCL031C	0.665787	5.06584	8.8046	0.00300473	0.0095588
YBR150C	0.858582	4.02945	8.77988	0.00304571	0.00967279
YLR266C	0.916129	5.01998	8.77228	0.00305843	0.00970772
YHR105W	0.929145	3.60963	8.76349	0.00307321	0.00973449
YMR194C-A	1.43525	2.90394	8.7631	0.00307386	0.00973449
YPR099C	5.7551	-0.0660944	8.76289	0.00307421	0.00973449
YBR016W	0.905036	4.4352	8.74097	0.00311139	0.00982598
YBR004C	0.731977	5.23862	8.71986	0.00314762	0.00991818
YOR379C	3.77563	0.96907	8.71635	0.00315368	0.00993173
YDL033C	0.618608	6.0141	8.69878	0.00318423	0.0100223
YKL015W	0.743012	5.45103	8.69754	0.00318639	0.0100235
YDR322C-A	0.625794	6.26784	8.67424	0.00322739	0.0101299
YKR052C	0.553998	6.91767	8.6551	0.00326146	0.0102254
YNL200C	0.649462	7.48619	8.65223	0.00326662	0.0102359
YKR073C	3.57252	0.865213	8.63431	0.00329889	0.0103198
YJL158C	0.669618	8.44747	8.62296	0.00331952	0.0103786
YJL043W	2.05151	1.66242	8.61169	0.00334013	0.0104372
YNL306W	0.59657	7.10907	8.61019	0.00334288	0.01044
YHR059W	0.936933	3.68423	8.58606	0.00338747	0.0105559
YOR343C	2.28049	1.83661	8.56954	0.00341834	0.0106344
YAL063C	1.52214	2.34296	8.56652	0.00342401	0.0106462
YDR046C	0.584106	9.17574	8.5647	0.00342743	0.0106509
YOL009C	0.95106	3.54452	8.55419	0.00344727	0.0107067
YDR369C	1.08857	3.04781	8.54253	0.00346943	0.0107696
YGR025W	1.52497	2.29103	8.50177	0.00354801	0.0109808
YDR350C	0.833999	4.74576	8.50118	0.00354916	0.0109808
YKL198C	0.780097	4.3391	8.49567	0.00355993	0.011002
YER076C	0.777707	4.59544	8.47804	0.00359459	0.011103
YCR098C	1.518	2.36989	8.47017	0.00361017	0.0111369
YPR200C	1.89268	2.37229	8.46477	0.00362092	0.0111491
YDR435C	0.618919	5.48775	8.46453	0.00362139	0.0111491
YIR018W	0.855887	4.198	8.46295	0.00362454	0.0111527
YMR013C	0.746042	5.06889	8.4426	0.00366531	0.011272
YIL044C	0.692477	5.59953	8.41019	0.00373123	0.011456
YDR197W	0.737696	4.88767	8.40627	0.00373929	0.0114745
YMR173W	0.594425	5.95126	8.37564	0.00380283	0.0116378
YHR056C	0.694076	5.15504	8.35471	0.00384689	0.0117598
YNL009W	0.96794	3.45685	8.34807	0.00386096	0.0117965
YGL175C	1.21182	2.84848	8.34709	0.00386306	0.0117965
YNR045W	0.664959	4.88753	8.33433	0.00389028	0.0118667
YJR008W	0.621142	6.29501	8.30459	0.0039545	0.0120496
YOR265W	0.733206	5.01125	8.28947	0.00398756	0.0121372
YJR021C	0.758145	4.30762	8.28044	0.00400744	0.0121845
YMR182W-A	1.93644	1.91708	8.2761	0.00401703	0.0122071
YJR085C	0.602165	8.36623	8.27389	0.00402193	0.0122088
YML052W	0.633536	8.86489	8.25976	0.00405335	0.0122909
YBR065C	0.815523	4.36134	8.24775	0.00408025	0.0123526
YOR100C	1.15063	3.09109	8.24011	0.00409748	0.0123981
YKR040C	4.13778	0.639524	8.22774	0.00412548	0.0124694
YMR095C	1.86448	1.99272	8.22479	0.00413219	0.0124763
YBL044W	3.92024	0.540726	8.1995	0.0041902	0.0126379
YDL248W	0.999116	3.23629	8.19845	0.00419262	0.0126384
YBL028C	0.941264	3.48474	8.19192	0.00420774	0.0126772
YEL006W	0.638402	5.70485	8.15137	0.00430287	0.0129293
YBR072C-A	4.18815	0.328993	8.14409	0.00432018	0.0129744
YLR276C	0.64936	4.85095	8.13001	0.00435384	0.0130685
YKL098W	0.628575	5.97637	8.12206	0.00437298	0.013105
YMR005W	0.688528	5.05601	8.11584	0.00438801	0.013143
YLR326W	0.81405	3.92956	8.0435	0.00456672	0.013642
YPL257W	1.32137	2.80522	8.01188	0.00464714	0.0138749
YLR426W	0.596854	5.8092	8.00793	0.0046573	0.0138905
YOR052C	0.537966	7.75366	7.97397	0.00474547	0.0141181
YLR218C	1.02868	4.23788	7.97328	0.00474729	0.0141181
YKL037W	2.37257	1.71716	7.97277	0.00474862	0.0141181
YDR086C	0.560585	6.79095	7.9611	0.00477933	0.0142019
YFL056C	1.23124	2.99733	7.95887	0.00478524	0.0142119
YHR071C-A	3.42955	0.643728	7.95434	0.00479722	0.0142325
YDL109C	0.747538	4.66632	7.94212	0.00482973	0.0143139
YGR221C	1.37092	2.54911	7.9397	0.00483618	0.0143255
YLR385C	1.21272	2.83604	7.9254	0.00487455	0.014424
YLR128W	0.873132	3.77472	7.90242	0.00493688	0.0145931
YNL288W	0.552027	6.66771	7.87366	0.005016	0.0148192
YOR220W	0.529076	7.34858	7.86496	0.00504019	0.0148828
YGR045C	0.927384	3.31434	7.82977	0.00513927	0.0151516
YBR240C	0.918315	3.57673	7.8288	0.00514203	0.0151518
YHL012W	2.80213	1.10629	7.82017	0.00516663	0.0152163
YER186C	0.715497	5.73576	7.81492	0.00518168	0.0152519
YNR059W	0.755502	4.2904	7.81276	0.00518786	0.0152549
YCR071C	0.794532	4.14586	7.80413	0.00521271	0.015312
YGL047W	0.569048	6.0898	7.78549	0.00526676	0.0154547
YGL106W	0.597331	6.95744	7.77866	0.00528671	0.0155051
YGL073W	0.6572	5.18781	7.77749	0.00529012	0.015507
YMR263W	0.614204	5.44078	7.77268	0.00530424	0.0155323
YOR219C	0.647039	5.81622	7.75843	0.00534624	0.0156363
YDR381C-A	1.01475	3.65038	7.75781	0.00534808	0.0156363
YJL213W	0.741705	4.62642	7.74567	0.00538415	0.0157336
YOR324C	0.604015	5.95265	7.71846	0.0054659	0.0159476
YAL015C	0.589604	5.7	7.71118	0.00548798	0.0160038
YNL333W	2.02116	1.6525	7.69404	0.00554035	0.0161368
YOR013W	2.01157	2.21033	7.69344	0.00554219	0.0161368
YLR400W	4.25196	0.444186	7.68871	0.00555673	0.0161706
YHL020C	0.542132	7.11189	7.6878	0.00555953	0.0161706
YCL012C	1.07184	3.24907	7.6814	0.00557927	0.0162029
YGL204C	0.865679	4.25389	7.67916	0.00558621	0.0162147
YOR302W	0.673846	5.31573	7.6698	0.00561527	0.0162906
YER071C	0.849852	3.89965	7.65854	0.00565042	0.0163705
YNL331C	0.995231	3.39898	7.6582	0.0056515	0.0163705
YGL080W	0.663319	5.3471	7.63766	0.00571619	0.0165232
YHR180W	1.14646	2.8545	7.63682	0.00571888	0.0165232
YGR016W	1.43139	2.40776	7.63581	0.00572207	0.0165239
YLL054C	1.26994	2.83821	7.63053	0.00573884	0.0165639
YML088W	0.962876	4.57355	7.62784	0.0057474	0.0165716
YIR031C	0.708187	4.51545	7.61384	0.00579221	0.0166666
YLR279W	3.50409	1.36813	7.61107	0.0058011	0.0166837
YBR172C	0.599446	5.43075	7.6005	0.00583522	0.0167733
YFL021W	0.685288	4.88449	7.59537	0.00585185	0.0168125
YOR213C	0.787731	4.53953	7.58135	0.00589752	0.0169264
YBR111W-A	0.824238	4.20228	7.57145	0.00593	0.017011
YDR124W	0.95214	3.42887	7.56932	0.00593703	0.0170225
YKR094C	0.65217	10.081	7.56729	0.00594371	0.017033
YLR094C	0.714494	5.76685	7.5609	0.00596481	0.0170826
YDR410C	0.565695	6.40433	7.56022	0.00596707	0.0170826
YDL175C	0.66872	5.13474	7.55669	0.00597878	0.0170987
YPL099C	0.64751	5.10974	7.54615	0.00601383	0.0171902
YLR233C	1.2836	2.60578	7.53373	0.00605546	0.0173004
YPL264C	0.702732	4.8745	7.5261	0.00608113	0.017365
YCR007C	1.23721	2.88639	7.51507	0.00611848	0.0174628
YDR423C	0.660784	5.38229	7.50619	0.00614873	0.0175402
YOR372C	0.711262	4.74478	7.49586	0.00618411	0.0176322
YGR176W	2.53237	1.42765	7.49462	0.00618837	0.0176355
YOR311C	0.517889	6.84781	7.47636	0.00625143	0.0177972
YNL234W	0.770755	5.35286	7.44773	0.00635164	0.0180369
YKR053C	0.971331	3.0988	7.42513	0.00643193	0.0182557
YHR046C	0.69137	5.46749	7.41569	0.00646575	0.0183424
YBR152W	2.99096	1.39422	7.38541	0.00657549	0.0186069
YJL015C	3.79641	0.447153	7.38341	0.00658283	0.0186183
YBL052C	0.95853	3.76681	7.37842	0.00660112	0.0186607
YJL192C	0.55582	7.5894	7.3706	0.00662988	0.0187138
YJL219W	4.13473	0.248908	7.36734	0.00664192	0.0187384
YGR243W	0.722368	5.99175	7.36618	0.00664619	0.0187411
YKR041W	1.12964	2.82956	7.36083	0.00666602	0.0187876
YKL192C	0.684328	7.64959	7.35701	0.00668016	0.018818
YLR162W-A	1.78968	1.96029	7.34511	0.00672456	0.0189242
YDR008C	3.36772	1.30885	7.3209	0.00681574	0.0191521
YGR029W	0.67157	6.10481	7.30312	0.00688349	0.0193232
YHL008C	0.562063	5.83804	7.30113	0.00689113	0.019335
YPL216W	1.01473	3.26406	7.26916	0.00701488	0.019643
YDR514C	0.620093	4.85764	7.25934	0.00705333	0.0197311
YOL018C	0.730389	4.51093	7.23568	0.00714688	0.019973
YLR205C	0.861276	4.12119	7.21181	0.00724256	0.0202003
YKR021W	0.637732	4.73552	7.2074	0.00726036	0.0202399
YDL167C	0.630607	5.33446	7.20497	0.00727019	0.0202573
YBR162C	0.54416	10.0503	7.20397	0.00727423	0.0202585
YER076W-A	4.13981	0.187863	7.19711	0.00730212	0.0203161
YML129C	0.544347	5.83111	7.19049	0.00732911	0.0203711
YLR325C	0.667142	9.56102	7.17106	0.00740889	0.0205725
YBL031W	1.1461	2.72446	7.1568	0.00746805	0.0207266
YPL038W	0.820433	3.96297	7.14093	0.00753442	0.0209005
YDR319C	0.693098	5.41432	7.13121	0.00757534	0.0210037
YPR061C	0.858935	3.73623	7.11651	0.00763773	0.0211662
YDR248C	0.604115	5.38938	7.09942	0.00771088	0.0213375
YLR018C	0.528305	6.06599	7.09809	0.0077166	0.0213428
YJL077W-B	1.23625	2.55034	7.09112	0.00774669	0.021405
YNL322C	0.660252	8.46979	7.08869	0.00775718	0.0214163
YJL101C	0.553947	7.09666	7.08057	0.00779244	0.0214998
YMR105W-A	2.36673	2.06221	7.07419	0.00782021	0.0215659
YBR022W	0.587279	5.38361	7.02801	0.00802443	0.022075
YPL194W	0.958845	3.1286	7.0101	0.00810511	0.0222643
YLR068W	2.32973	1.16589	7.00338	0.00813559	0.0223372
YDR066C	0.920308	3.22923	6.99173	0.00818872	0.0224721
YGR269W	2.86025	1.40358	6.98895	0.00820145	0.0224961
YLR073C	0.575683	5.17981	6.98057	0.00823992	0.0225855
YPL108W	0.873964	3.32629	6.98011	0.00824207	0.0225855
YBR254C	0.75976	5.04676	6.95951	0.00833748	0.0228026
YLR366W	1.75652	1.87285	6.95176	0.00837366	0.0228701
YKL161C	0.815846	3.6309	6.94565	0.00840235	0.0229244
YLR099C	0.551031	5.71371	6.93019	0.00847526	0.0230825
YOR258W	0.960765	3.0761	6.92947	0.00847868	0.0230825
YKL138C-A	0.944174	3.36424	6.92745	0.00848825	0.0230825
YDR371W	0.633724	4.82832	6.9273	0.00848897	0.0230825
YDR222W	0.654691	5.6709	6.92025	0.00852252	0.0231513
YMR138W	0.876098	3.31951	6.9156	0.00854471	0.0232004
YKL004W	0.557196	7.95948	6.90883	0.00857709	0.0232659
YBR128C	1.46978	2.48422	6.90294	0.00860544	0.0233249
YKR013W	0.503026	6.56668	6.8871	0.00868202	0.0235053
YDR437W	0.857898	4.02832	6.88214	0.00870612	0.0235479
YGL101W	0.572803	5.51502	6.86383	0.00879579	0.0237449
YKR102W	1.59686	1.9685	6.86026	0.00881336	0.0237809
YFL055W	0.849922	4.61657	6.85253	0.00885157	0.0238726
YMR111C	0.999767	3.48371	6.8438	0.00889494	0.0239666
YBL021C	0.677111	4.62117	6.8413	0.00890741	0.0239887
YOR137C	0.77012	4.47493	6.83551	0.00893629	0.024055
YBR147W	0.756374	3.96781	6.83246	0.00895161	0.0240847
YPR195C	2.36064	1.17331	6.83071	0.00896038	0.0240968
YBL090W	0.564928	5.75472	6.80441	0.00909331	0.0244077
YOR054C	0.579288	5.73195	6.79928	0.00911946	0.0244662
YLR390W-A	0.638537	7.98577	6.79675	0.0091324	0.0244893
YPL174C	1.0421	2.84025	6.7763	0.00923762	0.0247479
YJL189W	0.590155	8.87043	6.76542	0.00929412	0.0248402
YJL078C	0.665553	6.59383	6.75409	0.00935328	0.0249746
YIL045W	0.957805	3.1457	6.73819	0.00943705	0.0251744
YER182W	0.585836	5.00081	6.73635	0.00944678	0.0251884
YIL086C	2.5241	1.30267	6.73249	0.00946721	0.025231
YOR020C	0.553155	8.3315	6.73034	0.00947864	0.02524
YPR121W	0.728828	4.20372	6.72354	0.00951488	0.0253221
YJR068W	0.593803	6.70336	6.71004	0.00958713	0.0254783
YLR065C	0.601069	5.37186	6.70899	0.00959283	0.0254801
YGR046W	0.71961	4.34395	6.70823	0.00959688	0.0254801
YNL249C	0.855742	4.03351	6.68997	0.00969566	0.025706
YML024W	0.580931	9.95026	6.68409	0.00972774	0.025779
YLR376C	1.92439	1.76888	6.67108	0.009799	0.0259347
YAR003W	0.552276	5.36269	6.67084	0.00980031	0.0259347
YHR106W	0.552815	5.5213	6.65768	0.00987296	0.0261147
YNL227C	1.62503	2.42884	6.63975	0.00997281	0.0263339
YOL101C	0.584135	5.01073	6.62296	0.0100673	0.0265538
YIL139C	1.06421	2.93298	6.61218	0.0101284	0.0267025
YGR209C	0.576334	10.0465	6.5834	0.0102934	0.0270869
YBR217W	1.05774	3.03859	6.57823	0.0103234	0.027153
YNR010W	1.1634	2.62373	6.56024	0.0104282	0.0274033
YCL056C	1.17968	2.53267	6.55515	0.0104581	0.0274562
YIL152W	0.816722	4.2872	6.55245	0.010474	0.0274851
YOR172W	0.573566	5.0436	6.535	0.0105772	0.0277043
YBR146W	0.630744	5.90048	6.53232	0.0105932	0.0277332
YNL094W	0.525923	5.85347	6.52621	0.0106296	0.0278098
YPL120W	0.854028	3.40691	6.52577	0.0106323	0.0278098
YOR327C	0.842359	5.81587	6.52073	0.0106624	0.0278757
YDR065W	1.32937	2.45199	6.50886	0.0107338	0.0280103
YOR023C	0.624748	4.63622	6.50654	0.0107478	0.0280339
YJR110W	0.570207	4.92518	6.49622	0.0108104	0.0281841
YGL196W	0.513313	6.81571	6.49533	0.0108158	0.0281851
YJR101W	0.489665	6.77155	6.49184	0.010837	0.0282274
YGR119C	0.526916	6.41189	6.48708	0.0108661	0.0282901
YJL019W	0.769395	3.88168	6.48452	0.0108818	0.0283177
YKL051W	0.555988	7.62877	6.48148	0.0109004	0.0283532
YLL003W	0.808455	3.8367	6.47352	0.0109493	0.028441
YGR215W	0.945009	3.26537	6.44972	0.011097	0.0287847
YOL032W	0.503721	6.25971	6.44798	0.0111079	0.0287997
YPL147W	0.924334	3.15686	6.44671	0.0111158	0.028807
YIL165C	0.765445	4.03187	6.44356	0.0111356	0.0288449
YGR149W	0.525943	6.1944	6.44137	0.0111493	0.0288672
YGL054C	0.533073	6.33328	6.42305	0.0112649	0.0290863
YDR370C	0.845106	3.32557	6.42223	0.0112701	0.0290864
YIL096C	1.6006	2.21712	6.41166	0.0113373	0.0292465
YJL090C	0.884832	3.34492	6.41074	0.0113432	0.0292483
YCL041C	2.33279	1.11375	6.40149	0.0114025	0.0293877
YLL025W	2.29341	1.1353	6.39941	0.0114158	0.0294087
YDL056W	0.663562	4.44544	6.39248	0.0114605	0.0294968
YDR367W	0.690664	6.1022	6.38392	0.0115159	0.0296259
YOR192C	1.46931	2.96994	6.36788	0.0116205	0.0298676
YOL048C	0.566419	6.09113	6.36313	0.0116516	0.0299202
YGR057C	0.985524	3.22817	6.35763	0.0116877	0.0299858
YOL052C-A	1.00087	4.91692	6.35356	0.0117146	0.030041
YJL099W	0.637354	5.14167	6.33278	0.0118526	0.0303535
YKR101W	0.964341	3.17541	6.32436	0.0119091	0.0304842
YBL026W	0.646682	5.49415	6.30687	0.0120271	0.0307724
YKR100C	0.631667	4.87518	6.29152	0.0121317	0.0310118
YMR114C	0.783477	3.86879	6.2883	0.0121538	0.0310542
YGL033W	3.29416	0.619657	6.2795	0.0122143	0.0311945
YMR175W	1.70456	1.87665	6.27511	0.0122445	0.0312435
YLR437C-A	3.57516	0.370918	6.25091	0.0124129	0.0316302
YJL046W	0.819229	4.27211	6.24836	0.0124308	0.0316616
YHR163W	0.481935	8.70841	6.2403	0.0124875	0.0317772
YGL005C	0.754491	3.9559	6.22934	0.012565	0.0319311
YGR036C	0.603223	4.90994	6.2266	0.0125845	0.0319533
YHR131C	0.571437	5.80812	6.22113	0.0126234	0.0320362
YDR328C	0.48218	7.86524	6.21839	0.012643	0.0320465
YEL066W	0.543749	6.48973	6.21817	0.0126446	0.0320465
YGR028W	0.53385	5.44273	6.21438	0.0126717	0.0321008
YNL158W	0.572398	5.1125	6.20856	0.0127134	0.0321775
YNL143C	2.2726	1.32707	6.20312	0.0127526	0.0322622
YPR167C	0.694457	4.36693	6.20056	0.012771	0.0322799
YFL002C	0.59215	5.36569	6.19806	0.0127891	0.032311
YDL037C	1.08474	3.00716	6.19468	0.0128135	0.0323468
YMR277W	0.549372	6.17344	6.19451	0.0128147	0.0323468
YDR265W	0.692681	5.23849	6.16435	0.013035	0.0328734
YEL034C-A	1.53282	1.97177	6.15938	0.0130717	0.0329512
YHR142W	0.518888	7.05931	6.1535	0.0131152	0.0330313
YEL016C	0.698249	4.53161	6.14868	0.0131511	0.0331068
YHR140W	0.810042	3.42607	6.14057	0.0132115	0.0332145
YOR150W	0.630819	5.9373	6.12784	0.013307	0.0334097
YLL053C	2.22318	1.49105	6.1217	0.0133533	0.0334961
YIL102C-A	1.13744	2.50104	6.11164	0.0134294	0.0336573
YDR365C	0.557031	4.99033	6.10571	0.0134746	0.0337554
YGR275W	0.541692	5.86655	6.10266	0.0134979	0.0337987
YNL270C	0.982186	3.24605	6.10051	0.0135143	0.0338118
YMR034C	0.646492	4.28086	6.1004	0.0135151	0.0338118
YPR151C	1.60224	1.92325	6.09736	0.0135384	0.0338454
YOR189W	0.629594	4.79295	6.08144	0.0136609	0.0341159
YDR242W	0.806994	3.84986	6.06737	0.0137702	0.0343432
YKL159C	1.37407	2.32912	6.06139	0.0138169	0.0344444
YDR425W	0.666843	4.15668	6.05883	0.013837	0.0344792
YER008C	0.566584	5.4979	6.04618	0.0139364	0.0346963
YHR001W-A	0.657928	5.12783	6.0393	0.0139908	0.0348164
YPL196W	0.518958	6.06365	6.038	0.0140012	0.0348267
YNR020C	0.7495	4.62922	6.03678	0.0140108	0.0348354
YMR282C	0.574059	4.88299	6.03529	0.0140226	0.0348494
YML053C	0.985136	3.12495	6.03279	0.0140425	0.0348834
YDR513W	0.467934	8.11104	6.02744	0.0140851	0.0349738
YOL038C-A	2.30519	1.16582	6.0193	0.0141502	0.0350736
YBR188C	0.810356	3.74339	6.00182	0.0142911	0.0353762
YPL075W	0.49898	5.87418	5.995	0.0143465	0.0354976
YLR185W	0.604207	9.77259	5.98762	0.0144066	0.0356151
YER092W	0.550356	5.57595	5.95813	0.0146496	0.0361523
YOR084W	0.500611	6.50959	5.95479	0.0146774	0.036205
YER067W	0.525088	6.28742	5.93998	0.0148012	0.0364944
YBR196C-B	2.05302	1.92214	5.93766	0.0148207	0.0365265
YDR311W	0.639267	4.77215	5.93569	0.0148372	0.0365514
YNL162W	0.475461	8.5211	5.91912	0.0149774	0.0368501
YKL214C	0.654639	4.80672	5.91904	0.0149781	0.0368501
YKL138C	0.653275	5.7811	5.90271	0.0151176	0.037177
YGL257C	0.631144	5.18084	5.89817	0.0151566	0.0372567
YDR163W	1.20254	2.54877	5.89079	0.0152203	0.0373805
YGL200C	0.471559	8.97955	5.88147	0.015301	0.0375461
YKR063C	0.892919	3.63073	5.86952	0.0154053	0.0377527
YDR405W	0.586484	4.9513	5.86578	0.0154381	0.0378165
YBR068C	0.481659	9.76337	5.8547	0.0155355	0.0380388
YER104W	1.01894	3.52234	5.85341	0.0155469	0.03805
YLR038C	0.543392	6.04156	5.84966	0.0155801	0.0381147
YIL111W	0.534679	6.97165	5.83211	0.0157362	0.0384799
YDR282C	0.894044	3.3377	5.83075	0.0157484	0.0384931
YDL045W-A	0.600765	5.62249	5.82712	0.015781	0.0385452
YGR133W	0.661591	4.66385	5.80017	0.0160246	0.0390328
YEL003W	0.540731	5.18911	5.79691	0.0160544	0.0390714
YLR030W	1.97614	1.57314	5.79153	0.0161036	0.0391695
YIL002W-A	0.675525	4.87659	5.79008	0.0161168	0.0391695
YBR196C-A	2.72985	0.907959	5.78947	0.0161225	0.0391695
YFR054C	3.22598	0.507932	5.77157	0.0162875	0.0395362
YGL018C	0.833772	3.25248	5.76191	0.0163773	0.03972
YCL052C	0.469116	6.43064	5.74579	0.0165283	0.0400352
YJR152W	2.05664	1.60468	5.74575	0.0165286	0.0400352
YIL123W	0.541027	8.62204	5.74132	0.0165703	0.0401019
YPL223C	2.26684	1.17843	5.7232	0.0167422	0.0404658
YJR032W	0.577702	4.71172	5.71786	0.0167932	0.0405542
YEL004W	0.810367	3.42362	5.71212	0.0168482	0.0406522
YDR215C	3.67323	0.252685	5.70609	0.0169061	0.0407744
YPL151C	0.592429	5.08454	5.69624	0.0170013	0.0409864
YKR044W	0.544392	5.07929	5.6874	0.0170871	0.0411581
YDL069C	0.856288	3.07573	5.67799	0.0171791	0.0413619
YDR063W	0.786996	3.58067	5.66077	0.0173485	0.0417164
YOR083W	0.574712	5.71435	5.65778	0.0173781	0.0417698
YDR387C	0.487774	6.41711	5.65254	0.0174301	0.0418768
YMR265C	0.477631	6.08022	5.63778	0.0175774	0.042193
YPL203W	0.453512	6.7707	5.63711	0.0175841	0.042193
YBR264C	0.598299	4.68719	5.63048	0.0176508	0.0423349
YOL006C	0.620504	4.55247	5.62915	0.0176642	0.042349
YEL067C	1.6359	1.76036	5.62438	0.0177123	0.0424462
YOR103C	0.606735	7.19286	5.62134	0.017743	0.0425018
YDL144C	0.564006	8.12575	5.61706	0.0177864	0.0425695
YML012C-A	3.6388	0.989577	5.61496	0.0178077	0.0426025
YLR047C	0.54278	5.49062	5.60531	0.0179061	0.0428196
YJL122W	0.952314	4.45542	5.59397	0.0180224	0.0430794
YJL100W	0.633772	5.20843	5.5872	0.0180922	0.043228
YMR020W	0.510319	5.48495	5.5864	0.0181004	0.0432293
YGL113W	0.789785	3.28919	5.58074	0.018159	0.0433508
YIL013C	1.05326	4.05377	5.57733	0.0181945	0.043417
YDR317W	3.40067	0.249918	5.57316	0.0182378	0.0434836
YKL044W	3.38263	0.603354	5.57139	0.0182563	0.0435092
YER112W	0.584218	4.4979	5.56981	0.0182727	0.0435301
YOR364W	2.12169	1.13556	5.54365	0.0185478	0.0440736
YLR181C	0.655464	4.2416	5.53999	0.0185867	0.0441474
YLR364W	1.01089	3.53114	5.51962	0.0188044	0.0445709
YHR151C	0.481743	6.49087	5.5196	0.0188046	0.0445709
YLR252W	0.67822	4.2815	5.51415	0.0188632	0.044691
YNL039W	0.899191	4.05559	5.50543	0.0189575	0.0448768
YJL094C	0.443544	6.54994	5.50146	0.0190006	0.0449598
YBR066C	0.650009	4.09052	5.4909	0.0191157	0.0451752
YNL101W	0.464916	6.58185	5.48613	0.0191679	0.0452796
YOL085C	2.49347	1.25546	5.46537	0.019397	0.0458015
YAL042W	0.483578	9.21386	5.4505	0.0195628	0.0461737
YDR391C	0.545537	6.28796	5.43816	0.0197014	0.0464814
YMR175W-A	3.30616	0.600771	5.43049	0.0197881	0.046647
YNL290W	0.554923	6.23954	5.42964	0.0197977	0.0466501
YER180C-A	1.61339	2.81324	5.42286	0.0198748	0.0468121
YPL132W	0.612908	4.94598	5.40518	0.0200771	0.0472491
YPL269W	0.918258	2.98539	5.3986	0.020153	0.0474079
YOR037W	0.688064	4.37512	5.38645	0.0202937	0.0476797
YDR020C	0.630253	4.11786	5.38643	0.0202939	0.0476797
YNL012W	1.3125	2.81813	5.38567	0.0203028	0.0476807
YDR318W	1.12499	3.21717	5.37659	0.0204088	0.0478616
YNL334C	3.69768	0.0198071	5.37616	0.0204138	0.0478616
YLR443W	0.513424	5.58894	5.37192	0.0204634	0.047958
YLR147C	1.04355	2.69656	5.36651	0.020527	0.048047
YPL055C	0.633674	4.29295	5.35012	0.0207208	0.0484001
YLR064W	0.654143	5.35556	5.34235	0.0208133	0.0485961
YER050C	0.644601	4.72173	5.3397	0.020845	0.0486499
YOL062C	0.441643	7.55151	5.31226	0.0211759	0.0493812
YMR319C	0.537443	6.23584	5.28687	0.0214868	0.0500441
YPL025C	1.53865	1.69688	5.28484	0.0215119	0.0500818
YOL113W	0.781465	3.33989	5.28387	0.0215239	0.0500891
YBR153W	0.683943	4.22247	5.28107	0.0215585	0.0501489
YKR014C	0.561756	5.70186	5.25347	0.0219031	0.0508246
YJL115W	1.05467	3.32784	5.24983	0.0219489	0.05091
YCR022C	2.49098	0.709676	5.24116	0.0220586	0.0511432
YBL061C	0.52399	4.96611	5.23959	0.0220785	0.0511683
YOR193W	0.991443	3.29978	5.23808	0.0220976	0.0511751
YGR010W	0.676904	4.53973	5.23793	0.0220996	0.0511751
YJR144W	0.445672	7.00129	5.23537	0.0221321	0.0512294
YDL119C	0.568969	4.72199	5.22899	0.0222134	0.0513965
YNL025C	0.869325	3.06087	5.22324	0.022287	0.0515455
YDR336W	0.812659	3.11049	5.20777	0.0224862	0.0518998
YNR039C	0.546285	4.70086	5.20288	0.0225496	0.0520033
YKL119C	0.584549	4.27326	5.19072	0.0227078	0.052319
YER058W	0.838559	3.7149	5.18951	0.0227236	0.052319
YBR037C	0.488714	5.48316	5.18668	0.0227606	0.0523615
YMR143W	0.51037	9.56825	5.17479	0.0229169	0.0526136
YLR393W	0.660656	4.07932	5.17126	0.0229635	0.0526778
YAL056W	0.449859	6.35279	5.15432	0.0231886	0.0531723
YIL079C	0.549171	4.77166	5.13792	0.0234087	0.0536207
YHR017W	0.514647	5.77692	5.13763	0.0234127	0.0536207
YNL109W	3.61324	0.279836	5.12854	0.0235355	0.0538801
YCR020C	0.848198	3.0742	5.11646	0.0236999	0.0542125
YJL191W	0.451356	7.54372	5.10622	0.0238402	0.0544892
YOR017W	0.807095	4.15458	5.10132	0.0239076	0.0546211
YCR048W	0.431164	8.02845	5.09584	0.0239833	0.0547718
YER004W	0.450572	7.98404	5.09425	0.0240054	0.0547999
YOL043C	0.988876	2.90726	5.0931	0.0240212	0.0548138
YGR064W	2.3211	1.40946	5.09217	0.0240341	0.0548211
YKR069W	0.775558	3.70835	5.08419	0.024145	0.0550295
YJL067W	1.74561	1.66687	5.0633	0.0244377	0.0556516
YGR072W	0.991025	2.7004	5.06229	0.0244519	0.0556614
YIL156W	0.541562	5.2825	5.05955	0.0244906	0.0557271
YHR081W	0.903851	3.69763	5.04274	0.0247293	0.0562248
YLL037W	2.91434	0.909852	5.04161	0.0247455	0.0562389
YKL088W	0.679585	3.84899	5.0386	0.0247885	0.0563139
YJL165C	0.534327	6.38981	5.03539	0.0248344	0.0563955
YLR404W	0.599746	4.62462	5.02732	0.0249505	0.0566307
YLR132C	0.606052	4.95229	5.02679	0.0249581	0.0566307
YBR054W	0.437962	9.15405	5.02236	0.025022	0.0567527
YOR078W	0.777211	3.69709	5.0188	0.0250735	0.0568468
YKL025C	0.459737	5.60514	5.01687	0.0251014	0.0568872
YLR456W	1.07364	2.79195	5.01287	0.0251595	0.0569959
YKR104W	3.14947	0.411451	4.99895	0.0253627	0.057433
YBR043C	0.447049	6.01896	4.99434	0.0254304	0.0575632
YDL047W	0.424316	6.61125	4.99193	0.0254658	0.0576202
YNL293W	0.532994	5.26206	4.9889	0.0255104	0.0576747
YMR225C	0.678302	3.66924	4.98669	0.0255431	0.0577084
YIL092W	0.872421	3.00183	4.98089	0.0256287	0.0578263
YJL214W	1.66965	1.48539	4.9727	0.0257504	0.0580543
YFL049W	0.600476	4.54361	4.96081	0.025928	0.0584314
YBR157C	0.570425	4.47671	4.95719	0.0259824	0.0585179
YBR270C	0.789547	3.52087	4.95687	0.0259872	0.0585179
YJR018W	1.67633	1.40168	4.95457	0.0260217	0.0585489
YLR299C-A	3.33801	0.409039	4.91471	0.0266289	0.0597875
YNL277W	0.724097	3.62432	4.91426	0.0266359	0.0597875
YER007C-A	0.438598	5.87232	4.91353	0.0266471	0.0597888
YML007C-A	2.31739	1.00714	4.90198	0.0268259	0.0601422
YOR179C	0.869699	3.45043	4.88553	0.0270828	0.0605974
YDL080C	0.452987	6.18322	4.87947	0.0271779	0.0607861
YMR184W	0.431276	6.78583	4.87798	0.0272014	0.0608101
YFR055W	0.510347	6.29064	4.87742	0.0272102	0.0608101
YGL243W	0.598114	4.25712	4.85748	0.0275265	0.0614681
YHR124W	1.24264	2.17379	4.85535	0.0275605	0.0615197
YHR176W	0.673801	4.67023	4.84606	0.0277094	0.0617482
YLR206W	0.423615	6.4912	4.84554	0.0277177	0.0617482
YKL028W	0.512299	4.80805	4.84056	0.0277978	0.0618785
YMR159C	1.53046	1.67579	4.8398	0.0278101	0.0618785
YOL053W	0.567443	4.41242	4.83381	0.0279069	0.0620472
YOR025W	0.521822	5.61445	4.82849	0.0279931	0.0622142
YMR123W	0.56732	5.88431	4.82673	0.0280217	0.0622532
YOR304C-A	0.924855	2.68726	4.82341	0.0280757	0.0623487
YML096W	0.642266	3.84924	4.82003	0.0281308	0.0624464
YGL231C	0.424916	6.27029	4.81535	0.0282073	0.0625668
YHR120W	0.793201	3.35579	4.79959	0.0284665	0.06306
YKL124W	0.615469	4.05838	4.79892	0.0284776	0.06306
YLR122C	3.58857	-0.0314388	4.79795	0.0284936	0.06306
YOL104C	0.71017	3.79687	4.79459	0.0285493	0.0631515
YBR165W	0.557063	4.56389	4.78345	0.0287345	0.0635113
YDR072C	0.50685	7.80222	4.78072	0.0287801	0.0635759
YDR332W	0.678454	3.97599	4.77967	0.0287976	0.0635759
YER028C	0.90346	3.14197	4.77619	0.0288559	0.0636796
YDL061C	0.505248	8.50301	4.77271	0.0289142	0.0637584
YOL008W	0.495065	5.20954	4.76889	0.0289785	0.0638752
YOR174W	0.54405	5.01338	4.7624	0.0290879	0.0640411
YGR118W	0.446716	9.14936	4.73463	0.0295612	0.0649815
YPR199C	0.670589	5.11223	4.72748	0.0296843	0.0652268
YIL006W	0.532643	5.13548	4.72235	0.029773	0.0653883
YNR022C	0.572534	4.26956	4.70586	0.03006	0.0659236
YKR103W	1.12164	2.32373	4.70495	0.0300759	0.0659325
YCL009C	0.556541	8.93831	4.676	0.0305869	0.0669228
YMR157C	0.482388	5.27369	4.67202	0.0306579	0.0670522
YHL018W	0.77863	3.1523	4.66957	0.0307017	0.0670959
YMR164C	0.62704	3.96807	4.66767	0.0307356	0.0671439
YDR116C	0.45859	5.44348	4.66581	0.0307688	0.0671906
YKL091C	0.770937	3.85242	4.66324	0.030815	0.0672653
YFR046C	1.06928	2.6497	4.658	0.0309091	0.0674445
YDR308C	0.630304	3.84861	4.65439	0.0309742	0.0675604
YDR059C	0.523822	5.43021	4.6514	0.0310283	0.0676522
YMR147W	0.679083	3.61069	4.64504	0.0311434	0.067877
YBL057C	0.40997	7.04104	4.64222	0.0311946	0.067936
YNL228W	2.55269	1.65924	4.63922	0.0312493	0.0679887
YLR137W	0.583359	5.51469	4.61335	0.031724	0.0689556
YML058W-A	3.52702	-0.143108	4.60718	0.0318383	0.0691507
YNL310C	0.473054	5.67565	4.59595	0.0320476	0.0695517
YDR363W	0.915634	2.80703	4.57611	0.0324208	0.0702533
YOR234C	0.501971	8.28531	4.56532	0.0326256	0.0706699
YKR068C	0.418875	6.21264	4.56288	0.0326722	0.0707128
YBR101C	0.449215	8.0193	4.56231	0.032683	0.0707128
YIL007C	0.924422	2.70164	4.56151	0.0326983	0.0707186
YNL188W	1.12297	2.25038	4.56054	0.0327167	0.0707314
YOL154W	0.904539	3.06636	4.55085	0.0329024	0.0710782
YOR030W	0.549916	4.44046	4.53841	0.0331424	0.0715419
YGR289C	0.558653	4.25637	4.53507	0.0332071	0.0716266
YDR041W	0.417347	6.24159	4.53328	0.0332418	0.0716741
YNL295W	0.495586	4.94831	4.52373	0.033428	0.0720203
YDR263C	2.12882	0.795022	4.51398	0.0336189	0.0723769
YDR347W	0.404179	6.80411	4.51397	0.0336192	0.0723769
YNL080C	0.421833	6.2802	4.50287	0.033838	0.0728203
YJL160C	1.04184	2.31366	4.4982	0.0339306	0.0729503
YPL039W	0.708281	4.31803	4.49786	0.0339373	0.0729503
YMR218C	0.512333	4.69024	4.49303	0.0340332	0.0730729
YFR049W	0.455196	6.05097	4.47563	0.0343815	0.0737645
YLL056C	0.688876	3.39465	4.47149	0.0344648	0.0739151
YOR163W	0.445621	6.01177	4.44492	0.0350053	0.0749885
YEL048C	1.20535	2.12617	4.4431	0.0350426	0.0750398
YOR380W	0.502195	5.26984	4.44202	0.0350647	0.0750588
YPR193C	1.83448	1.54331	4.43124	0.0352869	0.0754345
YLR338W	3.44094	-0.169896	4.43076	0.0352967	0.0754345
YNL151C	0.68892	4.11525	4.43026	0.0353072	0.0754345
YFR031C	0.67386	3.98896	4.41601	0.0356031	0.0760091
YMR053C	0.623073	3.98218	4.41447	0.0356353	0.0760472
YOR228C	0.42518	6.23807	4.39348	0.0360766	0.0768453
YGR230W	0.817847	2.83045	4.38805	0.0361917	0.0770435
YIL031W	0.548253	4.39455	4.38028	0.0363571	0.0772965
YGR107W	3.16379	0.0589328	4.37877	0.0363893	0.0773359
YML051W	0.395564	6.82261	4.37773	0.0364116	0.0773491
YGR039W	1.27798	2.65488	4.37719	0.036423	0.0773491
YDR527W	0.632408	3.73962	4.37437	0.0364832	0.0774478
YOR334W	0.609633	3.97258	4.33903	0.0372481	0.0788132
YLR286W-A	2.95054	0.787089	4.33522	0.0373316	0.0789216
YPL250C	0.640831	5.09332	4.33228	0.0373962	0.079006
YPR043W	0.492289	10.3478	4.32794	0.0374915	0.0791706
YCR010C	2.28743	0.522133	4.31835	0.0377034	0.0794989
YHR080C	0.461784	5.33137	4.30481	0.0380048	0.0799348
YCL042W	1.2231	2.27384	4.30441	0.0380137	0.0799348
YMR071C	0.46812	6.52366	4.30396	0.0380237	0.0799348
YJR044C	0.456683	6.21026	4.30021	0.0381076	0.0800567
YBR259W	0.646368	3.85075	4.3001	0.0381101	0.0800567
YIL136W	0.42342	6.38545	4.29676	0.038185	0.0801843
YNL135C	0.419589	9.13357	4.29396	0.0382479	0.0802864
YKL053W	1.73845	1.4141	4.29324	0.0382642	0.0802906
YOR252W	0.82913	2.8497	4.28925	0.0383542	0.0804495
YML087C	0.794654	3.50017	4.28701	0.0384048	0.0805256
YLL023C	0.474197	6.93833	4.27665	0.0386393	0.0809873
YMR194C-B	1.03438	3.10688	4.27323	0.0387173	0.0811008
YOR238W	0.921906	3.11702	4.27301	0.0387222	0.0811008
YDL048C	0.407732	8.03024	4.27169	0.0387524	0.0811338
YPR045C	0.457747	5.44071	4.26238	0.0389653	0.081519
YLR105C	0.53924	5.1515	4.25965	0.0390279	0.0815893
YOR180C	1.12967	2.09606	4.25759	0.0390753	0.081658
YDL221W	1.86463	1.71826	4.25676	0.0390944	0.0816678
YML118W	0.668643	3.61487	4.2555	0.0391234	0.081698
YER072W	0.457138	7.04117	4.25422	0.0391529	0.0817294
YOR062C	0.466172	5.38734	4.24207	0.0394341	0.0822858
YDL243C	0.766146	3.06183	4.24086	0.0394621	0.0823137
YDL158C	0.833894	3.50602	4.23982	0.0394864	0.082334
YDR259C	1.36771	1.7342	4.23041	0.0397059	0.0827304
YDL209C	0.700708	3.19234	4.22688	0.0397885	0.0828719
YNL031C	0.451093	9.83202	4.21113	0.0401596	0.0835521
YPR138C	0.408643	8.32782	4.20852	0.0402215	0.08365
YLR239C	0.503513	4.89023	4.20409	0.0403266	0.0837796
YMR149W	0.389593	8.05209	4.20401	0.0403284	0.0837796
YEL025C	0.473217	5.61575	4.2019	0.0403787	0.0838531
YLR033W	0.542995	4.56229	4.1882	0.0407063	0.0844402
YPL166W	1.096	3.1524	4.18464	0.0407919	0.0845865
YPL171C	0.716356	3.54183	4.17387	0.0410519	0.0850943
YGL007C-A	2.06262	1.66658	4.17285	0.0410766	0.0851141
YKL222C	0.794112	3.589	4.16761	0.041204	0.0852527
YOR359W	0.682758	3.65907	4.1512	0.0416051	0.0860358
YGL090W	1.35839	1.72693	4.15088	0.041613	0.0860358
YER174C	0.479531	5.13265	4.12545	0.0422427	0.0872417
YPL245W	0.43977	6.4808	4.11123	0.0425995	0.0879141
YDL073W	0.64289	4.00555	4.10918	0.0426511	0.0879555
YMR245W	3.13347	0.580704	4.10857	0.0426664	0.0879555
YOR226C	0.382596	6.80728	4.10498	0.0427571	0.088078
YOL103W	0.373218	6.92165	4.09509	0.0430081	0.0885453
YNR024W	1.13748	2.19824	4.0948	0.0430153	0.0885453
YKL160W	0.463647	5.8039	4.09036	0.0431284	0.0887132
YJR096W	0.380411	7.63886	4.07798	0.0434455	0.0892351
YKL036C	2.07135	1.40988	4.07528	0.043515	0.0893134
YLL027W	0.41005	6.68786	4.07375	0.0435546	0.0893614
YCR085W	2.56794	0.623035	4.06256	0.043844	0.0898245
YPR036W-A	0.619824	6.06257	4.05785	0.0439664	0.0900424
YDL009C	2.71997	0.607215	4.05641	0.044004	0.0900868
YDR314C	0.918002	3.27965	4.04854	0.0442095	0.0904417
YIR029W	0.631922	3.60441	4.0469	0.0442525	0.0904968
YOR186W	2.11937	0.618421	4.04511	0.0442994	0.09051
YKR095W-A	0.654008	4.33632	4.04482	0.0443072	0.09051
YLR371W	0.431492	5.82277	4.04316	0.0443506	0.0905659
YAL022C	0.385825	7.98032	4.03729	0.0445051	0.0908156
YIR030C	2.31533	0.801886	4.02972	0.0447053	0.091158
YAR050W	1.12053	2.22587	4.02078	0.044943	0.0916095
YMR132C	1.32751	1.65297	4.01199	0.0451779	0.0920551
YOR285W	0.493644	8.51453	4.00389	0.0453954	0.0924314
YPL255W	1.03042	2.48349	3.99241	0.0457057	0.0929624
YCR051W	0.41627	7.12417	3.98529	0.0458993	0.0933225
YGR152C	0.618185	3.46364	3.98101	0.0460159	0.0934842
YHR082C	0.392317	6.65035	3.98074	0.0460234	0.0934842
YKL221W	2.55357	0.440473	3.98055	0.0460286	0.0934842
YER088C	0.418379	6.32765	3.97382	0.0462127	0.0938243
YBR067C	0.408194	8.16509	3.9719	0.0462656	0.0938979
YPL248C	1.78995	2.59139	3.96693	0.0464023	0.0940871
YOL150C	2.79904	0.920092	3.9655	0.0464418	0.0941198
YDL092W	0.403057	6.09109	3.96	0.0465938	0.0943939
YER118C	0.501525	4.59155	3.95317	0.0467831	0.0947046
YEL062W	0.526697	4.86095	3.94939	0.0468884	0.0948543
YER133W	0.382326	7.76258	3.94791	0.0469297	0.0949037
YOR389W	1.02506	2.36794	3.94688	0.0469583	0.0949276
YMR194W	0.43682	7.42933	3.94006	0.047149	0.0952106
YLR333C	0.407809	9.22674	3.93901	0.0471785	0.0952361
YML130C	0.380835	7.85311	3.93499	0.0472914	0.0954296
YMR188C	0.566369	4.02632	3.92298	0.0476305	0.0960108
YGL252C	0.411745	6.27755	3.92046	0.0477019	0.0960901
YLR309C	0.502769	4.59079	3.92039	0.047704	0.0960901
YPR119W	0.517231	4.23026	3.91561	0.0478397	0.0963291
YDR320W-B	1.87935	0.909282	3.91395	0.047887	0.0963339
YPL186C	0.675068	3.43404	3.91372	0.0478934	0.0963339
YKL067W	0.393778	7.66858	3.91213	0.0479387	0.0963907
YDL008W	0.498521	4.60695	3.91055	0.0479839	0.096447
YDR412W	1.1014	2.26193	3.90682	0.0480904	0.0965969
YLR138W	0.4098	6.94054	3.90566	0.0481237	0.0965969
YML104C	0.593985	3.99386	3.90487	0.0481463	0.0965969
YDR004W	0.644874	4.49059	3.90447	0.0481579	0.0965969
YGR105W	0.466889	5.92843	3.90367	0.0481807	0.0966015
YMR101C	3.00665	0.313337	3.89779	0.0483498	0.0968984
YGR058W	0.861179	3.34974	3.89732	0.0483632	0.0968984
YMR158W	0.57302	4.65993	3.89496	0.0484311	0.0969655
YOL015W	1.69055	1.00766	3.89037	0.0485637	0.0971963
YCR100C	1.33959	2.14672	3.88774	0.0486397	0.0973139
YER134C	0.482095	5.5635	3.87293	0.0490708	0.0980584
YBR224W	1.90731	0.908156	3.87095	0.0491288	0.0981183
YMR065W	1.00743	2.7109	3.8691	0.0491829	0.0981567
YAL055W	0.844635	3.4761	3.86534	0.0492932	0.0983073
YOR194C	0.571827	4.01273	3.83993	0.0500457	0.0995964
YLR211C	1.22019	1.89	3.83836	0.0500924	0.0996542
YDR014W	0.802579	2.83679	3.83745	0.0501198	0.0996735
YNL213C	0.71103	3.07633	3.82582	0.0504687	0.100244
YGL050W	0.547684	4.10151	3.82552	0.0504778	0.100244
YDL098C	1.129	2.4357	3.82329	0.0505448	0.100342
YFL027C	0.549251	4.16324	3.82097	0.0506148	0.10041
YGR009C	0.422256	5.48045	3.81046	0.0509334	0.100971
YLR411W	1.38829	1.7719	3.80576	0.0510765	0.101219
YBR050C	3.21883	-0.0562531	3.77873	0.051908	0.102698
YDL121C	0.512528	4.18627	3.77854	0.0519139	0.102698
YJR154W	1.10071	2.73881	3.76909	0.0522081	0.103207
YMR021C	0.480203	5.48434	3.76578	0.0523113	0.103375
YKL022C	0.419251	5.28529	3.75814	0.052551	0.103703
YPR111W	0.689624	3.1008	3.75098	0.0527765	0.104049
YHR173C	2.50892	0.433548	3.74655	0.0529167	0.104265
YCL051W	0.480698	4.64486	3.74587	0.0529381	0.104265
YFL016C	0.41794	7.84618	3.7456	0.0529467	0.104265
YNL074C	0.44418	6.75859	3.7407	0.0531021	0.104498
YOL069W	0.583042	3.81349	3.73801	0.0531879	0.10463
YLR011W	0.776002	3.12512	3.73404	0.0533143	0.104772
YKL055C	0.523424	4.16181	3.73049	0.0534277	0.104955
YBR163W	0.587765	4.08028	3.71973	0.0537732	0.105524
YMR210W	0.410292	5.51401	3.71393	0.05396	0.105817
YHL026C	0.513744	4.65942	3.69184	0.0546792	0.10704
YMR126C	0.551256	4.01094	3.68977	0.0547472	0.107136
YHR121W	0.459214	4.76325	3.6871	0.054835	0.107271
YDR236C	0.374166	6.15276	3.6812	0.0550291	0.107613
YNL185C	0.43322	6.58964	3.67457	0.0552484	0.107974
YKL030W	2.48838	0.995151	3.67447	0.0552519	0.107974
YPL003W	0.379311	6.34468	3.67254	0.0553159	0.108062
YDR499W	0.676059	3.14245	3.66981	0.0554064	0.108163
YCL029C	0.468678	4.58253	3.66906	0.0554314	0.108169
YNL153C	0.502809	4.93664	3.66858	0.0554474	0.108169
YNR032W	0.397641	7.05313	3.64066	0.0563844	0.109768
YKL171W	0.494331	4.43534	3.63813	0.0564702	0.109897
YNL020C	0.40436	5.35405	3.61934	0.0571116	0.110954
YOR237W	2.67262	0.310344	3.61515	0.0572557	0.111196
YDR519W	0.487124	6.4454	3.60857	0.0574826	0.111598
YNL206C	0.668552	4.19234	3.60766	0.0575142	0.111606
YNL081C	0.487927	5.66963	3.60672	0.0575464	0.111606
YBR213W	0.551224	3.84095	3.58896	0.0581646	0.112766
YDL085C-A	0.543448	4.46473	3.5871	0.0582296	0.112854
YML100W-A	1.73042	1.32251	3.58021	0.0584717	0.113206
YML095C	0.73566	3.21617	3.57428	0.058681	0.113549
YLR224W	0.432992	5.83814	3.57385	0.0586961	0.113549
YMR104C	0.380681	6.06383	3.57348	0.0587093	0.113549
YHR182W	0.810685	2.73028	3.5695	0.0588499	0.113743
YKR083C	0.957789	2.4783	3.56885	0.0588731	0.113749
YHR175W-A	0.569003	3.94282	3.56023	0.0591796	0.114262
YNL282W	0.59504	3.87207	3.55804	0.0592577	0.114335
YOR159C	0.629857	3.61884	3.55668	0.0593061	0.114389
YDR235W	0.57987	4.13452	3.55279	0.0594453	0.114616
YJR067C	0.685278	3.29116	3.55226	0.0594643	0.114616
YPL250W-A	2.58275	0.394328	3.55019	0.0595385	0.11472
YOL108C	0.737544	3.01822	3.54407	0.0597587	0.115104
YLR193C	0.604083	3.81275	3.53808	0.059975	0.115482
YKL061W	1.75426	1.5255	3.53372	0.0601326	0.115706
YGL103W	0.439665	12.544	3.52935	0.0602913	0.115949
YHR044C	0.851065	2.69852	3.52911	0.0603002	0.115949
YOR249C	0.640874	3.24647	3.52584	0.0604194	0.11606
YGR256W	0.595544	3.92833	3.52446	0.0604696	0.116116
YHR156C	1.14022	2.13388	3.5211	0.0605924	0.116273
YDR075W	0.55593	3.85062	3.51787	0.0607105	0.11646
YKR080W	0.446156	7.20796	3.51547	0.0607985	0.116571
YPR053C	0.847033	3.24347	3.51516	0.0608097	0.116571
YBR095C	0.527254	3.94009	3.50848	0.0610556	0.116963
YMR043W	0.427235	4.90726	3.50225	0.0612854	0.117323
YCR016W	0.952669	2.37201	3.49521	0.0615465	0.117714
YLR361C-A	0.552422	4.1929	3.48485	0.0619328	0.118241
YNR004W	1.00576	2.28834	3.48246	0.0620225	0.118372
YMR273C	0.513558	4.41742	3.48143	0.0620612	0.118406
YPR015C	1.20987	1.91475	3.48007	0.0621122	0.118462
YBL063W	0.551838	3.9334	3.47912	0.0621477	0.118462
YGR089W	0.528297	4.14565	3.47604	0.0622635	0.118581
YDR106W	0.991437	2.28476	3.475	0.0623027	0.118586
YLR120W-A	1.73757	1.18383	3.46834	0.0625542	0.118984
YPL137C	0.369643	7.5933	3.46569	0.0626544	0.119094
YLR177W	0.357317	7.89927	3.4517	0.0631867	0.119984
YER113C	0.404809	5.1721	3.44971	0.0632628	0.120053
YMR310C	0.485336	4.54575	3.4387	0.0636857	0.120647
YML054C	0.491422	4.31683	3.43594	0.0637922	0.120809
YOR257W	1.01852	2.5671	3.43009	0.0640188	0.121197
YGR020C	0.50161	8.0329	3.42919	0.0640535	0.121222
YPL089C	0.481272	4.84524	3.41305	0.0646828	0.12229
YJR043C	0.660609	3.23117	3.41193	0.0647267	0.122332
YNL286W	0.716263	3.77563	3.40863	0.0648562	0.122512
YPR085C	0.745423	2.87908	3.40839	0.0648656	0.122512
YDL107W	0.751153	2.88908	3.39719	0.0653077	0.123264
YGR246C	0.540261	4.44192	3.38444	0.0658145	0.124034
YDR251W	0.370404	5.80554	3.36683	0.0665217	0.125304
YOR016C	0.37863	5.92619	3.36218	0.0667099	0.125616
YBR257W	0.791186	2.81497	3.35731	0.0669071	0.125945
YHR110W	0.379707	6.38991	3.35626	0.0669499	0.125984
YMR284W	0.513104	4.28791	3.35085	0.0671702	0.126314
YJR054W	0.632841	3.23417	3.33038	0.068011	0.12764
YGR113W	0.501384	4.55403	3.31942	0.0684659	0.128365
YNL254C	0.553024	3.58868	3.31859	0.0685004	0.128387
YOR073W	0.616357	3.2669	3.30457	0.0690876	0.129233
YER127W	0.60351	3.5034	3.30452	0.0690895	0.129233
YEL043W	0.410387	5.24655	3.30044	0.0692612	0.129468
YOR294W	0.391261	5.24953	3.29325	0.0695653	0.129994
YKL176C	0.348562	6.9718	3.29239	0.0696015	0.130018
YLR070C	0.526351	4.17341	3.27501	0.0703425	0.131315
YNR063W	1.32052	1.87417	3.27009	0.070554	0.131623
YNL203C	1.98619	0.57415	3.26802	0.0706427	0.131745
YNL005C	0.370098	5.93807	3.26641	0.0707122	0.131831
YLR077W	0.391382	5.48254	3.26292	0.070863	0.132068
YJL083W	0.388944	5.21862	3.25737	0.0711029	0.132471
YOL063C	0.389305	5.63296	3.25537	0.07119	0.13259
YIR001C	0.625368	3.16641	3.25445	0.0712299	0.13262
YAR019C	0.439579	5.45807	3.25017	0.0714163	0.132923
YKL086W	1.2214	1.57145	3.2484	0.0714933	0.133023
YLR446W	0.691014	3.43498	3.24614	0.071592	0.133163
YKL001C	0.537597	4.5245	3.24451	0.0716632	0.133251
YOL148C	0.411063	4.88586	3.23864	0.0719202	0.133641
YGR258C	0.394658	5.2679	3.23642	0.072018	0.133754
YPR109W	0.427513	5.52151	3.23618	0.0720285	0.133754
YPL268W	0.554859	3.85464	3.23343	0.0721494	0.133934
YER185W	1.15567	1.91977	3.22693	0.0724366	0.134423
YNL211C	1.01166	2.25791	3.21913	0.0727821	0.134975
YOR297C	0.500323	4.64896	3.21717	0.0728695	0.135093
YLL042C	1.13166	1.90414	3.2113	0.0731314	0.135489
YDR426C	1.1717	1.96735	3.18692	0.0742298	0.137163
YJR124C	0.38211	6.11986	3.18243	0.0744338	0.137405
YBL039W-B	0.935357	2.40715	3.17529	0.0747598	0.137871
YPL002C	0.69919	2.85054	3.16646	0.0751651	0.138573
YDR031W	0.466784	5.3132	3.16371	0.075292	0.138717
YBR123C	0.549811	3.89731	3.15415	0.0757341	0.13944
YER119C-A	2.92424	0.131571	3.15244	0.0758134	0.13954
YJR083C	0.950305	2.1916	3.14987	0.0759331	0.139657
YOL125W	0.409271	5.85573	3.149	0.0759734	0.139657
YFL044C	0.344808	6.28639	3.14895	0.0759759	0.139657
YOR308C	1.07931	2.18888	3.1348	0.076638	0.140782
YOL059W	0.370003	8.67564	3.12272	0.0772077	0.14169
YPL239W	0.55103	4.65271	3.12208	0.0772382	0.1417
YOR120W	0.345058	6.71952	3.1211	0.0772845	0.141739
YJL168C	0.542084	4.63817	3.11772	0.0774449	0.14194
YMR165C	0.480186	5.23958	3.11444	0.0776012	0.142181
YOR036W	0.632686	3.37508	3.11387	0.0776284	0.142184
YPR134W	0.546371	3.89414	3.11178	0.077728	0.14232
YML099C	0.458963	4.59513	3.11081	0.0777741	0.142356
YGR153W	1.05418	2.05855	3.10333	0.0781323	0.142921
YPL246C	0.37997	8.22601	3.10237	0.0781785	0.142959
YDL230W	0.366644	6.07978	3.10179	0.0782065	0.142964
YPR054W	2.20529	0.237549	3.10004	0.0782904	0.143071
YMR041C	0.419275	5.11327	3.09263	0.0786477	0.143677
YOL068C	0.347089	6.03284	3.09191	0.0786822	0.143694
YNL240C	0.332168	6.89512	3.09044	0.0787534	0.143777
YNL172W	0.400863	5.08575	3.08828	0.0788581	0.143922
YFR029W	0.437031	4.52648	3.08185	0.0791706	0.144399
YGL098W	0.638693	3.79066	3.07997	0.0792619	0.144518
YOR381W	0.543066	4.54265	3.07813	0.0793519	0.144636
YMR130W	0.434035	5.11911	3.07302	0.0796013	0.144996
YLR383W	0.620455	3.77409	3.06448	0.0800208	0.145666
YMR057C	1.90868	0.703613	3.06162	0.0801615	0.145875
YGR102C	0.65003	4.00497	3.05924	0.0802792	0.145958
YKL207W	0.350589	8.60036	3.05913	0.0802847	0.145958
YAL002W	0.358168	5.59287	3.05718	0.080381	0.146039
YHR026W	0.375315	9.20705	3.05356	0.0805601	0.146291
YPR192W	0.686758	3.17896	3.05333	0.0805719	0.146291
YGL197W	0.339684	6.37067	3.04795	0.0808392	0.146682
YAL037W	1.04078	1.94419	3.0463	0.0809215	0.146773
YOR121C	0.84046	3.13665	3.0459	0.0809414	0.146773
YKL050C	0.746141	2.91516	3.04484	0.0809939	0.146812
YOR072W	2.03458	1.17708	3.04433	0.0810195	0.146812
YLR268W	0.414099	6.03035	3.0439	0.0810409	0.146812
YDL002C	0.554478	3.59507	3.02767	0.0818557	0.148192
YCR105W	1.21218	1.70984	3.01923	0.0822824	0.148786
YER169W	0.376046	5.38592	3.0178	0.0823554	0.148858
YLR015W	0.57327	3.35376	3.0111	0.0826964	0.149378
YER121W	0.626778	3.42266	3.00214	0.0831545	0.150158
YHR159W	0.4417	4.48988	2.99894	0.0833191	0.150359
YLR262C	0.689847	3.02962	2.9963	0.0834551	0.150556
YGR179C	0.556064	3.40593	2.97998	0.0843005	0.151713
YIL084C	0.541241	3.45384	2.97976	0.0843118	0.151713
YGR121C	0.435245	5.93874	2.97338	0.0846447	0.152263
YNL261W	0.448904	4.27203	2.96904	0.0848721	0.152477
YPL165C	2.12651	0.508868	2.95801	0.0854531	0.15323
YER016W	0.445469	4.76472	2.94992	0.0858818	0.15385
YPL217C	0.389054	5.99678	2.94777	0.0859963	0.153957
YDR176W	0.467359	4.82222	2.9472	0.0860265	0.153962
YDL057W	0.542544	3.45138	2.93179	0.0868512	0.15527
YNL165W	0.402976	4.72563	2.93062	0.0869141	0.155304
YLR402W	0.859015	2.4021	2.92655	0.0871334	0.155647
YKR078W	0.660928	3.38122	2.92471	0.0872331	0.155775
YML097C	0.589504	3.64334	2.92338	0.0873049	0.155854
YEL020C-B	1.71255	1.16446	2.92088	0.08744	0.155997
YJR094W-A	0.35266	9.4931	2.91716	0.087642	0.156258
YOR195W	0.528995	3.82131	2.91478	0.0877715	0.156439
YML081W	0.350696	5.75606	2.91326	0.0878541	0.156537
YIR005W	0.677237	2.91966	2.91215	0.0879146	0.156546
YNL100W	0.359445	5.9496	2.90645	0.0882261	0.157051
YKL141W	0.353609	7.53431	2.90482	0.0883148	0.157159
YHR091C	0.381253	5.1102	2.89044	0.0891064	0.158418
YOR152C	0.596834	3.53259	2.88574	0.089367	0.158802
YLL033W	1.19697	1.51078	2.8826	0.0895414	0.15899
YDR200C	0.439039	4.66534	2.88185	0.0895831	0.159014
YGR172C	0.348418	6.5451	2.87687	0.0898605	0.159406
YLR312W-A	0.365554	5.22172	2.86287	0.0906458	0.160639
YHR194W	0.318788	6.55694	2.85804	0.0909183	0.160928
YGL211W	0.401858	5.33362	2.84792	0.0914923	0.161842
YDR454C	0.336095	8.54913	2.84025	0.0919298	0.162543
YBL082C	0.313021	6.81078	2.83996	0.0919462	0.162543
YMR234W	0.53607	3.36182	2.83836	0.0920382	0.162655
YMR306C-A	1.11795	1.83998	2.83354	0.0923145	0.163092
YJL126W	0.423647	5.11931	2.83037	0.0924971	0.163363
YDR056C	0.320672	6.46949	2.81705	0.0932678	0.164496
YJL179W	0.541982	4.01454	2.81676	0.0932843	0.164496
YNL155W	0.333234	6.04674	2.8148	0.0933987	0.164594
YDR136C	2.79596	0.467477	2.80347	0.0940603	0.165657
YDR198C	0.523963	3.53654	2.79387	0.0946257	0.1666
YNL144C	0.4014	4.83793	2.78763	0.0949945	0.167145
YJL211C	1.33939	1.12069	2.78397	0.095212	0.167423
YKR086W	0.45401	4.30338	2.78242	0.0953041	0.167514
YBR122C	0.345497	5.9685	2.7821	0.095323	0.167514
YOR019W	0.605814	3.3776	2.78068	0.0954078	0.167611
YDR427W	0.322564	7.16982	2.77939	0.0954847	0.167641
YKL006W	0.408546	9.93826	2.76866	0.0961266	0.168663
YMR166C	0.40544	4.9876	2.76491	0.0963518	0.168848
YHR012W	0.3419	5.71037	2.76313	0.0964595	0.168984
YCR081C-A	2.66796	0.267205	2.75776	0.0967834	0.169393
YDR225W	0.333063	9.429	2.75563	0.0969128	0.16954
YLR139C	0.96445	2.17566	2.75526	0.0969352	0.16954
YJL030W	0.570632	4.283	2.7549	0.0969572	0.16954
YPR083W	0.636055	3.0871	2.75343	0.0970458	0.169629
YKL063C	0.689132	2.91445	2.75207	0.0971288	0.169629
YKL066W	0.589521	4.49959	2.75133	0.0971737	0.169655
YCR087C-A	0.624395	3.7649	2.75002	0.0972534	0.169741
YGR127W	0.387779	4.99943	2.73905	0.0979233	0.170721
YGL162W	0.802505	2.34509	2.73884	0.0979357	0.170721
YKR030W	0.462794	5.02429	2.7382	0.0979751	0.170737
YPL144W	0.50804	5.05621	2.73181	0.0983675	0.171223
YHL022C	2.59621	0.327397	2.73135	0.0983959	0.171223
YGR274C	0.387806	5.13571	2.7193	0.0991416	0.172396
YLR255C	1.36609	1.09812	2.71398	0.0994726	0.172918
YNL073W	0.321238	7.05447	2.705	0.100034	0.173763
YDL005C	0.422586	4.33702	2.70473	0.100051	0.173763
YER142C	0.579017	3.66325	2.69971	0.100366	0.174177
YHR069C-A	1.66521	1.03314	2.69946	0.100382	0.174177
YLR377C	2.44217	0.475736	2.68546	0.101268	0.175552
YBR010W	0.356019	9.42333	2.68241	0.101462	0.17578
YER066W	0.821402	2.32142	2.68026	0.101599	0.175964
YER162C	0.483889	3.73003	2.67959	0.101642	0.175983
YDL170W	0.448349	4.18268	2.67872	0.101698	0.176026
YIR009W	0.651995	3.38303	2.6743	0.10198	0.176406
YGL108C	0.86334	2.76787	2.67359	0.102026	0.176432
YGL237C	0.408784	4.58906	2.67292	0.102068	0.176451
YPR147C	0.380829	5.9204	2.6683	0.102365	0.176855
YNR056C	1.10874	1.58074	2.66634	0.102491	0.177019
YMR289W	0.403318	4.52461	2.66269	0.102727	0.177317
YKR058W	0.440278	4.21119	2.66031	0.10288	0.177528
YNL052W	0.303881	7.22917	2.65967	0.102922	0.177545
YFL021C-A	1.95554	1.32543	2.65882	0.102977	0.177586
YLR275W	0.515775	3.42542	2.65412	0.103282	0.177948
YOR059C	0.395449	4.63825	2.64662	0.10377	0.178626
YHR007C-A	1.40693	1.8265	2.64662	0.10377	0.178626
YPL197C	2.7129	0.0878646	2.64121	0.104124	0.17918
YMR029C	0.392272	5.09722	2.64032	0.104183	0.179226
YJR153W	1.29872	1.70312	2.63907	0.104265	0.179313
YOR275C	0.359609	5.16768	2.63027	0.104844	0.180143
YLR247C	0.344878	5.49932	2.62293	0.10533	0.180868
YGR286C	0.310529	7.90094	2.61429	0.105905	0.1818
YIL110W	0.356446	5.07987	2.61206	0.106054	0.182
YNR046W	0.445546	5.55768	2.6108	0.106138	0.18209
YDL039C	0.554187	3.96547	2.60103	0.106795	0.183049
YLR226W	0.550619	3.16141	2.58852	0.107641	0.184386
YHR050W-A	0.476269	3.70358	2.58702	0.107743	0.184504
YNL214W	0.484927	4.036	2.5833	0.107996	0.184771
YDR179C	1.58199	0.839892	2.57448	0.1086	0.185522
YGL236C	0.33036	6.73251	2.57295	0.108705	0.185645
YKL031W	1.08011	1.64948	2.56037	0.109573	0.18679
YDR160W	0.378233	5.29409	2.55858	0.109697	0.186942
YIR017C	0.584294	3.05486	2.55661	0.109834	0.187062
YBR201W	0.458062	5.25737	2.55532	0.109924	0.187112
YJL023C	0.643846	2.8935	2.55524	0.109929	0.187112
YDR439W	0.638221	3.01194	2.55408	0.11001	0.187193
YBL009W	0.472988	4.05594	2.53877	0.111081	0.188902
YPR009W	0.40866	4.45847	2.53732	0.111183	0.189019
YKL183W	0.332611	6.08565	2.52405	0.112122	0.19034
YNL043C	1.82684	0.603907	2.52394	0.11213	0.19034
YMR063W	0.585635	3.09829	2.52034	0.112387	0.190604
YIR022W	0.451548	6.50596	2.52034	0.112387	0.190604
YBR287W	0.308257	8.7562	2.51642	0.112666	0.191021
YMR009W	0.367779	5.43143	2.51498	0.112769	0.191092
YMR059W	0.557209	3.34075	2.50361	0.113586	0.192348
YPL054W	1.73974	0.923204	2.49969	0.113869	0.192654
YOR277C	2.21431	0.474079	2.49658	0.114094	0.192922
YPR120C	0.604858	2.96141	2.49655	0.114096	0.192922
YNR070W	1.13285	1.78188	2.48416	0.114997	0.19424
YIL098C	0.492407	3.79996	2.48395	0.115013	0.19424
YMR119W	0.401618	5.679	2.48233	0.115131	0.194355
YDL233W	0.404602	4.48398	2.48207	0.11515	0.194355
YOL157C	1.20333	1.53911	2.47949	0.11534	0.194558
YIL056W	0.355881	5.0415	2.46824	0.116168	0.19572
YJL203W	0.62225	2.84027	2.46462	0.116436	0.196055
YOR328W	0.364712	5.97171	2.46011	0.116771	0.196443
YGR120C	0.659706	3.22078	2.4601	0.116771	0.196443
YLR431C	1.37749	1.60493	2.45893	0.116858	0.196531
YKL116C	0.382944	4.74849	2.44083	0.118214	0.198573
YGL256W	0.32881	5.5785	2.43924	0.118333	0.198689
YGL144C	0.555017	4.28539	2.43848	0.118391	0.198694
YHR034C	0.326093	5.7893	2.43777	0.118444	0.198724
YER044C	0.325022	6.0202	2.4356	0.118609	0.198881
YOL028C	0.536304	3.24695	2.42797	0.119187	0.199732
YOR190W	2.27647	0.54017	2.42395	0.119493	0.200111
YGR210C	0.308641	8.6039	2.42361	0.11952	0.200111
YJL059W	0.331435	5.2291	2.41735	0.119998	0.200793
YNL321W	0.35983	7.48948	2.41685	0.120036	0.200797
YCR095C	0.441196	4.12191	2.41221	0.120392	0.201213
YPR067W	0.354269	4.99411	2.39711	0.12156	0.202803
YGR232W	0.298269	7.32556	2.39351	0.12184	0.20315
YDR488C	0.327309	5.36608	2.39254	0.121916	0.203217
YER044C-A	2.16388	0.988074	2.38698	0.12235	0.20364
YKL002W	0.350507	5.01916	2.38429	0.122561	0.20393
YLR351C	0.327002	7.61669	2.37448	0.123333	0.205094
YML062C	0.608216	3.16304	2.36499	0.124084	0.2061
YBR057C	0.62259	3.68735	2.36197	0.124325	0.206439
YLR317W	0.580406	3.00865	2.3615	0.124363	0.206441
YER183C	0.340755	5.69893	2.35925	0.124542	0.206677
YGR163W	0.383858	4.65053	2.35833	0.124616	0.206739
YCR073W-A	0.291565	7.7003	2.35521	0.124865	0.207092
YLR041W	1.75963	0.635539	2.35384	0.124975	0.207152
YLR271W	0.719305	2.66266	2.34658	0.125558	0.208057
YOR208W	0.435	4.02359	2.34591	0.125612	0.208086
YMR047C	0.304439	8.14304	2.34352	0.125805	0.208282
YDL200C	0.444302	4.11724	2.34106	0.126004	0.208428
YDR204W	0.284332	7.297	2.33929	0.126147	0.208543
YGR161C	0.339532	5.23808	2.33848	0.126213	0.20859
YLR312C	0.530789	3.14443	2.32953	0.12694	0.209485
YCL016C	0.368717	5.50804	2.316	0.128049	0.211088
YDR344C	1.28098	1.58787	2.31584	0.128062	0.211088
YOR071C	0.394149	5.35889	2.31455	0.128168	0.211183
YLR406C	0.353646	7.45532	2.31423	0.128194	0.211183
YER079W	0.455572	4.86072	2.31181	0.128394	0.211416
YKL005C	0.428097	4.37716	2.30846	0.128672	0.211722
YNL156C	0.305827	6.50293	2.30207	0.129202	0.21247
YPL095C	0.411632	5.46536	2.29505	0.129787	0.213367
YDR018C	1.01897	1.99191	2.29462	0.129823	0.213367
YGL067W	0.304199	6.09684	2.29294	0.129963	0.213524
YMR074C	0.43106	7.42206	2.28122	0.130949	0.214967
YER128W	0.612697	2.87443	2.27724	0.131285	0.21543
YJL190C	0.322227	10.3009	2.27698	0.131308	0.21543
YJR003C	0.566775	3.63416	2.26318	0.132482	0.21723
YDR131C	0.671712	2.67884	2.26195	0.132587	0.217339
YPL112C	0.34729	5.39275	2.24524	0.134026	0.219311
YMR048W	0.397845	4.36119	2.24457	0.134084	0.219311
YBL014C	0.342808	5.40005	2.24437	0.134101	0.219311
YDR254W	0.525004	3.25445	2.24229	0.134282	0.219542
YDR154C	0.374153	7.51824	2.23744	0.134704	0.220169
YOR349W	0.453503	3.9634	2.2328	0.135109	0.220767
YKL071W	1.39415	0.703908	2.23073	0.13529	0.22087
YPL076W	0.426753	4.03166	2.22993	0.13536	0.220921
YHL014C	0.490304	3.59293	2.22557	0.135743	0.221481
YJL045W	0.71009	2.64343	2.22438	0.135847	0.221587
YPR026W	0.327958	5.71199	2.22293	0.135975	0.221732
YER184C	0.436859	4.06049	2.22027	0.136209	0.221994
YLR337C	0.344623	5.3998	2.21986	0.136245	0.221994
YDL059C	0.604489	2.87131	2.21947	0.13628	0.221994
YDR143C	0.293134	6.47506	2.21932	0.136293	0.221994
YJL049W	0.738658	2.43146	2.20782	0.137313	0.22359
YOR316C-A	1.44262	1.08046	2.20727	0.137362	0.223605
YDR246W-A	1.37096	1.53809	2.20553	0.137516	0.223792
YDR540C	1.25604	1.18254	2.19944	0.138061	0.224614
YDR468C	0.440045	4.08097	2.18953	0.138952	0.225933
YDR247W	0.311548	5.74954	2.18239	0.139598	0.226916
YLR025W	0.397436	4.14655	2.17812	0.139986	0.227482
YGR074W	0.365699	4.56727	2.17646	0.140137	0.227662
YML076C	0.520791	4.11002	2.16754	0.140951	0.228919
YER035W	0.409875	7.08585	2.16672	0.141027	0.228975
YHR139C	1.16599	1.36804	2.1602	0.141626	0.22975
YCL058W-A	1.11963	1.42129	2.15824	0.141807	0.229912
YLR323C	0.746847	2.52492	2.14804	0.142752	0.231111
YBR024W	0.435515	3.92198	2.1459	0.142952	0.231367
YER046W	0.508917	3.14766	2.14025	0.143478	0.232086
YHR004C	0.308827	5.35187	2.13501	0.14397	0.232747
YOR009W	1.38178	1.14051	2.12899	0.144536	0.233462
YDR295C	0.669119	2.71923	2.11547	0.145817	0.23533
YOL149W	0.391434	4.33011	2.10701	0.146626	0.236431
YCL049C	0.28379	6.24158	2.10128	0.147176	0.237206
YDR475C	0.271691	6.85935	2.10025	0.147275	0.237206
YBR173C	0.387518	6.41297	2.0887	0.148392	0.238803
YDL072C	0.287096	8.47717	2.08868	0.148394	0.238803
YNL184C	0.740334	2.19184	2.0854	0.148713	0.239248
YFR032C-B	1.03309	2.01534	2.07523	0.149707	0.240505
YOR053W	2.49064	-0.129631	2.0636	0.150854	0.24214
YMR135C	0.289263	6.19572	2.06058	0.151153	0.24255
YGL191W	0.289791	6.71871	2.0596	0.15125	0.242559
YNL107W	0.456102	4.03706	2.05861	0.151349	0.242588
YCR024C-B	0.29539	7.62512	2.05643	0.151565	0.242866
YGR212W	0.848042	2.69845	2.05587	0.151621	0.242886
YIL004C	0.436227	3.81715	2.04958	0.152249	0.243753
YER173W	0.541304	3.81251	2.04075	0.153134	0.245031
YKR050W	0.280824	6.1727	2.03819	0.153392	0.245375
YML020W	0.424756	4.19788	2.03755	0.153457	0.245409
YOR101W	0.316182	5.74448	2.03639	0.153574	0.245457
YOR022C	0.413669	4.06887	2.03284	0.153932	0.24589
YNL307C	0.277287	8.41967	2.02474	0.154755	0.247066
YHR161C	0.290819	7.15876	2.02146	0.15509	0.247347
YGR174W-A	1.94007	0.514556	2.02128	0.155108	0.247347
YDR440W	0.444868	3.46893	2.01993	0.155246	0.247358
YKL174C	0.273748	6.67801	2.01875	0.155367	0.24748
YJL121C	0.286788	8.40342	2.0173	0.155515	0.247619
YNL129W	0.45852	3.98799	2.01643	0.155604	0.247648
YKR017C	0.334589	4.81307	2.01198	0.156061	0.248305
YLR125W	1.47687	1.53372	2.00351	0.156935	0.249484
YER061C	0.292487	6.08763	1.99985	0.157315	0.250018
YDL146W	0.395584	4.60982	1.99699	0.157612	0.250349
YHL047C	0.307212	5.79128	1.99543	0.157774	0.250535
YJL077C	0.886511	1.77559	1.99487	0.157833	0.250545
YPR154W	0.512877	5.20355	1.99452	0.157869	0.250545
YBL084C	0.352526	4.86651	1.99272	0.158057	0.250749
YOR378W	0.653915	2.70179	1.98676	0.15868	0.25162
YBL074C	0.589123	3.64957	1.98271	0.159105	0.252117
YNR041C	0.270241	7.91265	1.9823	0.159148	0.252117
YPR179C	0.44395	3.64114	1.98206	0.159173	0.252117
YBR161W	0.325443	4.82453	1.97967	0.159426	0.252408
YGR167W	0.331597	6.54906	1.97947	0.159446	0.252408
YLR135W	0.905562	2.05619	1.97865	0.159533	0.252474
YPR168W	0.755531	2.19711	1.9719	0.160246	0.25339
YLR178C	0.326206	8.68877	1.95957	0.16156	0.255304
YPR030W	0.43669	3.53938	1.95662	0.161875	0.25562
YDR510W	0.39765	5.81911	1.94965	0.162624	0.256573
YKL082C	0.543241	3.4939	1.94318	0.163324	0.257514
YLR320W	0.418538	3.90009	1.94287	0.163357	0.257514
YIL148W	0.340614	10.6146	1.9361	0.164093	0.258529
YOR018W	0.301788	5.52952	1.93543	0.164165	0.25857
YKL023C-A	0.297715	5.17342	1.93371	0.164354	0.258795
YBL048W	1.75015	0.894208	1.93182	0.16456	0.259039
YGR251W	0.881137	1.96252	1.93102	0.164647	0.259039
YJL103C	0.62815	2.59679	1.92609	0.165187	0.259813
YAL047C	0.694582	2.94256	1.92569	0.165231	0.259813
YBR291C	0.297543	5.49647	1.92467	0.165343	0.259917
YBR109W-A	0.476825	3.25868	1.91172	0.166772	0.262091
YNR017W	0.259195	6.92707	1.91045	0.166913	0.262239
YJL047C-A	1.30812	1.42223	1.9075	0.167241	0.26268
YHR096C	0.562625	2.99345	1.89476	0.168666	0.264515
YLR092W	0.355671	4.51075	1.89394	0.168758	0.264548
YJL092W	0.335663	4.70823	1.8911	0.169078	0.264662
YLR067C	0.398262	4.37626	1.89093	0.169097	0.264662
YML068W	0.45964	3.78979	1.89079	0.169113	0.264662
YLR436C	0.309794	5.72511	1.88806	0.169421	0.264997
YIL073C	0.6169	2.87067	1.88474	0.169797	0.265363
YGR169C-A	0.697593	2.48013	1.88349	0.169938	0.265511
YOR158W	0.392106	4.82712	1.88107	0.170212	0.265865
YHR002W	0.376646	4.25402	1.8801	0.170322	0.265963
YJR039W	0.339445	4.70769	1.87334	0.171093	0.266872
YPL056C	1.88363	-0.00688018	1.87047	0.171422	0.267236
YDR323C	0.497086	3.20735	1.86371	0.172198	0.268075
YPR011C	0.26526	6.22258	1.85659	0.173019	0.269056
YFL034C-A	0.283921	6.25095	1.84365	0.174523	0.271096
YBL107C	0.689082	2.33328	1.84265	0.174641	0.271203
YDR047W	0.25874	7.88522	1.83405	0.17565	0.272696
YGR007W	0.266285	6.73131	1.83271	0.175808	0.272865
YNR069C	0.513581	3.27742	1.82844	0.176312	0.273498
YBL043W	0.51464	2.96736	1.81303	0.178146	0.276126
YDR133C	0.487971	4.65244	1.80999	0.178509	0.276525
YMR224C	0.451656	4.25008	1.80706	0.178862	0.276919
YKL106C-A	2.30008	0.46361	1.8066	0.178917	0.276928
YNL275W	0.275423	5.9026	1.80497	0.179113	0.277079
YOL163W	0.95065	2.0267	1.79858	0.179884	0.278196
YDL108W	0.301875	5.02358	1.79156	0.180736	0.27936
YLR043C	0.260928	8.64498	1.78777	0.181198	0.279997
YBR018C	0.818484	1.80596	1.78724	0.181263	0.28002
YDR538W	0.327896	4.66193	1.77813	0.182379	0.281437
YPL136W	1.12156	1.1129	1.77641	0.182591	0.281608
YNL332W	2.14012	0.196755	1.77037	0.183336	0.282603
YPR056W	0.380146	4.44771	1.7695	0.183444	0.282692
YDL177C	0.34846	4.20867	1.76871	0.183542	0.282766
YCR081W	0.429791	4.11784	1.7642	0.184102	0.283468
YBR228W	0.555784	2.74336	1.76382	0.184148	0.283468
YNL038W	0.373376	4.09224	1.76189	0.184389	0.283682
YLR367W	0.29866	8.59617	1.7557	0.185162	0.284645
YJL185C	0.364631	4.33757	1.75448	0.185315	0.284718
YGL041W-A	0.644628	2.48993	1.75194	0.185634	0.285131
YOL001W	0.420359	4.09752	1.74959	0.185928	0.28544
YLR452C	0.352123	6.53137	1.74948	0.185942	0.28544
YDR069C	0.343116	4.6952	1.74913	0.185987	0.28544
YMR171C	0.256224	6.17964	1.74696	0.18626	0.285781
YPR152C	0.345534	4.27073	1.7428	0.186785	0.2865
YBR158W	0.282654	7.89438	1.73822	0.187364	0.287162
YMR295C	0.252052	8.4592	1.73272	0.188064	0.288078
YHL031C	0.298404	5.35706	1.72707	0.188785	0.289105
YDL130W	0.287242	8.86481	1.72604	0.188917	0.289152
YLR116W	0.366396	4.09752	1.72603	0.188919	0.289152
YKL092C	0.357375	4.59264	1.72452	0.189112	0.28937
YDL208W	0.240895	6.91937	1.71951	0.189756	0.290226
YFL032W	0.419399	3.54706	1.71884	0.189842	0.29025
YPL043W	0.28533	5.26195	1.71659	0.190133	0.290537
YDR194C	0.256222	6.31999	1.71123	0.190826	0.291517
YJR128W	2.74552	0.176064	1.70924	0.191084	0.291796
YBL095W	0.287608	5.28345	1.70902	0.191113	0.291796
YCL004W	0.4679	3.08102	1.70782	0.191268	0.291954
YLR050C	0.275274	5.8745	1.70475	0.191668	0.292407
YGR197C	0.253248	6.58837	1.70393	0.191775	0.29249
YGR027C	0.316392	11.2107	1.69679	0.192708	0.293675
YBR033W	1.05554	1.75036	1.69291	0.193218	0.294373
YMR252C	0.344438	4.41313	1.6903	0.193562	0.294817
YLR415C	1.37889	1.42807	1.68635	0.194083	0.295451
YER038W-A	1.93804	0.617866	1.678	0.19519	0.296816
YGR031C-A	2.11939	-0.0296608	1.67723	0.195293	0.296892
YNR007C	0.342091	4.42989	1.67381	0.195749	0.297504
YDR362C	0.362311	4.13835	1.67305	0.195851	0.297579
YHR150W	0.365485	4.24256	1.66769	0.196569	0.298589
YPL005W	0.357342	4.47128	1.66684	0.196682	0.298681
YOR266W	0.432374	3.64052	1.66559	0.19685	0.298775
YLL057C	0.802898	2.0215	1.66226	0.197298	0.299213
YDR118W	0.491054	3.29076	1.66065	0.197515	0.299381
YPL224C	0.256651	6.41872	1.65295	0.198558	0.3008
YPL227C	0.327207	4.4253	1.65042	0.198902	0.301241
YCR073C	0.441964	3.28445	1.64941	0.199039	0.301282
YJR035W	0.498625	3.35149	1.64904	0.19909	0.301282
YLR373C	0.278466	5.66343	1.64647	0.19944	0.30173
YFL050C	0.466323	3.19777	1.64602	0.199501	0.301742
YER030W	0.724821	2.25504	1.63936	0.200413	0.303039
YML041C	0.375861	3.90499	1.63587	0.200894	0.303441
YGL075C	0.75162	2.11896	1.63096	0.20157	0.304219
YPL068C	0.810454	2.71615	1.62955	0.201765	0.304431
[truncated: 3,635 more rows]

## Sheet: 4E -aa
	logFC	logCPM	LR	PValue	FDR
YML058W	1.92697	7.84534	55.1351	1.12526e-13	6.3712e-10
YPR150W	2.38693	3.48147	28.4866	9.435e-08	5.65569e-05
YIL157C	1.28769	7.28739	26.825	2.22739e-07	9.96355e-05
YJL210W	1.34641	8.59908	26.0351	3.35263e-07	0.00013559
YJL143W	1.41566	7.01275	25.0829	5.49165e-07	0.000182904
YBR056W-A	1.49174	5.59789	24.5514	7.23532e-07	0.000205853
YOL110W	1.84854	8.43569	24.4478	7.63497e-07	0.000205853
YOR276W	1.19756	7.36927	23.2701	1.40775e-06	0.000306565
YOR338W	1.89923	4.09242	22.7425	1.85224e-06	0.000388421
YNL145W	1.53906	8.6228	22.2638	2.37643e-06	0.000407738
YCR020W-B	3.17308	2.54368	22.1367	2.53908e-06	0.000422832
YGL220W	1.30911	6.87113	21.9217	2.84006e-06	0.000458915
YJL079C	1.75137	7.63986	21.4322	3.66568e-06	0.000508765
YJR115W	1.35642	6.2035	21.3651	3.79618e-06	0.000508765
YCR079W	1.37272	8.33817	21.3561	3.81405e-06	0.000508765
YIL047C	1.07724	11.7248	21.3312	3.86381e-06	0.000508765
YGR050C	1.68801	4.15201	21.2279	4.07781e-06	0.00052474
YER039C	1.11287	7.21526	20.489	5.99749e-06	0.000708447
YCR045W-A	1.21732	6.09887	20.4863	6.00591e-06	0.000708447
YIR035C	1.09068	8.98803	20.3642	6.4015e-06	0.000724905
YML101C	1.33086	6.18809	20.0449	7.56457e-06	0.000839815
YGR063C	1.2521	6.62027	19.3725	1.07547e-05	0.00113716
YJR024C	1.10255	7.54548	19.3564	1.08454e-05	0.00113716
YNL191W	1.10831	8.35203	19.2425	1.15122e-05	0.00116397
YOR045W	1.16027	6.80139	18.858	1.40817e-05	0.00137467
YLR114C	1.19581	5.88091	18.5746	1.63385e-05	0.00151654
YAL020C	1.4424	7.11055	18.3088	1.87836e-05	0.00171537
YDL067C	1.03969	7.63939	18.2332	1.95442e-05	0.00171984
YER092W	1.09157	8.94962	18.2139	1.97438e-05	0.00171984
YPL036W	1.18997	5.52574	17.5663	2.77464e-05	0.00226283
YBR089C-A	1.1106	6.92053	17.5575	2.78746e-05	0.00226283
YPL264C	1.02858	7.94509	17.5117	2.85546e-05	0.00227713
YLR237W	1.13062	6.20404	16.853	4.03905e-05	0.00294812
YAL062W	1.01493	7.27149	16.8425	4.06134e-05	0.00294812
YGR204C-A	4.50244	1.3025	16.5547	4.72672e-05	0.00338342
YKR045C	1.71197	4.52444	16.5332	4.78052e-05	0.00338342
YCR075W-A	1.4335	5.34957	15.925	6.5901e-05	0.00438978
YER053C-A	2.14519	2.82743	15.7499	7.22919e-05	0.0047595
YOL014W	1.15572	5.54412	15.5014	8.24435e-05	0.00524874
YNR036C	1.23292	8.4061	15.5	8.2504e-05	0.00524874
YBL001C	1.12055	7.77582	15.3904	8.74326e-05	0.00536933
YDR034W-B	1.12416	5.83081	15.2781	9.27842e-05	0.00550897
YKL031W	2.60264	2.47944	15.247	9.43263e-05	0.00550897
YNL300W	1.58075	5.08032	15.246	9.43784e-05	0.00550897
YKR057W	1.30745	8.01916	15.1056	0.000101663	0.00569915
YAL054C	0.990012	6.77606	14.7795	0.00012084	0.00664267
YOR041C	3.43086	1.75933	14.5832	0.000134102	0.00709196
YHR021C	0.938156	8.81679	14.569	0.000135121	0.00709196
YKL068W-A	0.953453	8.7246	14.3115	0.000154916	0.00797396
YCR048W	0.915025	8.79333	14.1752	0.000166548	0.00830625
YOR100C	1.00526	6.26354	14.1674	0.00016724	0.00830625
YOL026C	1.17307	7.56381	14.1099	0.00017243	0.00848956
YLR375W	1.00187	9.12167	13.9856	0.000184217	0.00891487
YGR249W	1.24852	4.4786	13.916	0.000191163	0.00912653
YPL096C-A	1.17386	5.57246	13.6266	0.000223004	0.00994213
YJL077W-B	1.38101	4.07353	13.6009	0.000226082	0.0100006
YHR087W	0.907957	10.2139	13.5698	0.000229858	0.0100112
YOR122C	0.882769	9.3704	13.5282	0.000235005	0.0101572
YDL081C	1.05949	9.41002	13.4864	0.000240293	0.0103071
YOL086W-A	0.944631	7.42492	13.4428	0.000245946	0.0103921
YHR136C	1.59645	3.29291	13.384	0.000253777	0.0106312
YGR023W	1.37918	4.81876	13.3525	0.000258079	0.010666
YMR181C	1.16228	6.45705	13.1533	0.000287012	0.0114441
YHL006C	1.13356	5.02434	13.0659	0.000300728	0.0118808
YCR060W	1.03538	5.23897	13.057	0.000302161	0.0118808
YLR279W	2.95799	1.66926	12.9932	0.000312632	0.0120043
YKL096W-A	1.15546	9.44706	12.942	0.000321297	0.0120043
YNR014W	1.36134	6.21702	12.9113	0.000326605	0.0120043
YLR121C	1.02297	6.21875	12.8087	0.000345005	0.0124421
YBR175W	0.907369	7.22766	12.7935	0.000347819	0.0124642
YJR113C	0.86511	8.06226	12.7562	0.000354832	0.0125921
YFR034W-A	1.78949	3.16764	12.7509	0.000355836	0.0125921
YEL017C-A	0.900711	8.449	12.7092	0.000363855	0.0127169
YMR056C	0.971978	6.90806	12.6378	0.000378027	0.0130511
YOR020W-A	0.966955	6.6025	12.6087	0.000383956	0.0131755
YKL217W	0.979138	5.7315	12.5942	0.000386944	0.0131981
YPR192W	1.25893	5.08983	12.5376	0.000398834	0.0133621
YGL030W	1.17537	9.65518	12.4468	0.000418702	0.0137968
YER088C-A	1.3533	4.58674	12.3818	0.000433543	0.0141891
YLR162W-A	1.57211	3.17653	12.3204	0.000448031	0.014579
YKL204W	1.09192	5.36968	12.2098	0.000475401	0.0152365
YPR094W	1.24828	4.08216	12.1802	0.000482999	0.0152779
YAL040C	1.03063	6.01184	12.0994	0.000504367	0.0157775
YPL137C	0.847518	8.00013	12.0241	0.000525175	0.0163381
YBR291C	0.904391	6.29112	11.9779	0.000538361	0.0166296
YPL245W	0.973219	5.40478	11.956	0.000544714	0.0166297
YDR156W	0.975391	5.58781	11.9506	0.000546296	0.0166297
YDL086C-A	1.45913	3.48154	11.9294	0.000552548	0.0167017
YLR053C	1.48065	3.51331	11.9226	0.000554561	0.0167017
YDL123W	1.0172	5.01985	11.7975	0.000593088	0.0174899
YOR382W	1.14291	4.63874	11.7496	0.000608563	0.0178533
YGR238C	1.03629	5.2952	11.7217	0.000617765	0.0180298
YNL179C	2.05694	3.29341	11.6793	0.000632008	0.0183509
YER076W-A	6.11895	0.416487	11.6668	0.000636259	0.0183801
YOL129W	0.831819	8.67307	11.648	0.000642714	0.0184453
YBR262C	1.2267	6.18415	11.6413	0.000645033	0.0184453
YAL030W	0.919377	6.10334	11.6271	0.000649993	0.0184938
YGR201C	0.954102	6.20149	11.5778	0.000667438	0.0187081
YMR143W	0.875992	7.80824	11.5533	0.000676306	0.0188633
YML101C-A	2.59717	2.62322	11.4425	0.000717846	0.0198557
YBR104W	0.980587	5.69065	11.4038	0.000732942	0.0200479
YER039C-A	1.19786	5.17341	11.3461	0.000756085	0.0203285
YIL153W	1.12165	8.01608	11.3244	0.000764937	0.0203699
YGL236C	1.07896	6.06186	11.3211	0.0007663	0.0203699
YCR083W	1.0121	6.30375	11.3039	0.000773461	0.0204549
YBL006C	0.937191	7.85439	11.2769	0.000784788	0.0204926
YOL067C	0.841612	6.53982	11.2204	0.000809021	0.0210123
YOR385W	1.09597	5.78317	11.1979	0.000818913	0.0210904
YJL062W-A	0.950781	6.95779	11.1963	0.000819605	0.0210904
YGL070C	0.941066	5.76837	11.1064	0.000860326	0.0218438
YMR316W	0.965125	6.80827	11.078	0.00087357	0.0219923
YBR230C	1.08013	8.47837	11.062	0.000881127	0.0219923
YER152C	0.881755	7.85918	11.0114	0.000905523	0.022389
YDR476C	1.01018	7.74815	10.9944	0.00091386	0.0224968
YNL029C	0.912707	5.90842	10.9425	0.000939815	0.0229516
YDL196W	3.61198	1.13227	10.9413	0.000940439	0.0229516
YOL085W-A	1.36766	4.03407	10.8789	0.000972658	0.0234349
YPL136W	2.43513	2.03978	10.8024	0.00101367	0.0240146
YKL058W	0.885891	7.00244	10.7543	0.00104036	0.0243707
YJL133C-A	1.20728	8.7726	10.7376	0.00104979	0.0243707
YMR222C	1.05668	7.42038	10.7365	0.00105041	0.0243707
YDR461C-A	1.017	7.56635	10.7022	0.00107008	0.0244306
YOR246C	0.811532	8.23567	10.6846	0.00108033	0.0244539
YCL009C	1.05542	9.31297	10.665	0.00109184	0.0245259
YJR046W	0.931415	7.42561	10.6387	0.00110747	0.0245902
YML018C	0.821836	7.99482	10.5815	0.00114227	0.0251132
YLR236C	3.57953	0.990558	10.5628	0.00115385	0.0252243
YAL014C	0.82837	7.6988	10.5182	0.00118207	0.02571
YER018C	0.811751	6.77709	10.4263	0.00124232	0.0266063
YER116C	0.97784	4.82968	10.3433	0.00129947	0.0275565
YOR167C	0.79255	7.91739	10.3345	0.00130569	0.0275851
YOR343C	1.91249	3.41301	10.3202	0.00131585	0.027594
YIL058W	1.53978	3.21909	10.2952	0.00133375	0.0278176
YLR287C-A	0.805978	9.32644	10.2916	0.00133635	0.0278176
YPR050C	5.89218	0.252549	10.1779	0.00142135	0.0292643
YJL144W	0.85914	6.76509	10.1518	0.00144157	0.029573
YNL024C	1.55413	3.7519	10.1449	0.00144704	0.0295781
YPL252C	1.1543	4.91193	10.1091	0.00147541	0.0298349
YBL082C	0.866551	6.31531	10.0759	0.00150218	0.0302681
YOR084W	0.796164	7.15789	10.0476	0.00152544	0.0305497
YPR157W	0.786249	8.33537	10.0393	0.00153234	0.0305497
YLL049W	1.14352	5.56043	10.0023	0.00156349	0.0309527
YEL044W	0.786624	6.79243	9.95222	0.00160656	0.0315845
YDR441C	1.23766	4.33729	9.92736	0.0016284	0.0317932
YPR133W-A	1.01567	4.53943	9.90409	0.00164912	0.0319771
YHR082C	0.918496	7.4122	9.89136	0.00166057	0.0320892
YOL016C	0.859	8.46115	9.82556	0.00172103	0.0330514
YJR147W	1.01905	5.10248	9.82449	0.00172203	0.0330514
YIL040W	0.918657	5.14041	9.81269	0.00173311	0.0331517
YGL248W	0.83697	6.64155	9.80513	0.00174026	0.0331591
YDR408C	0.826188	8.99739	9.7999	0.00174522	0.0331591
YOR031W	0.852748	6.65167	9.76874	0.00177504	0.0333897
YOL133W	0.769531	7.58719	9.66412	0.00187902	0.0351122
YGL200C	0.786936	8.83745	9.62623	0.00191818	0.0353725
YDR275W	0.988878	5.00051	9.61374	0.00193127	0.0353725
YKR038C	0.982064	5.6504	9.6063	0.00193911	0.0353725
YDL231C	0.775601	7.33785	9.59895	0.00194688	0.0353725
YOR378W	1.45799	3.07922	9.5968	0.00194917	0.0353725
YGL127C	0.838139	6.76863	9.54561	0.00200428	0.0362563
YOR328W	0.752712	7.68906	9.52855	0.002023	0.0364784
YER146W	1.05476	6.15735	9.48903	0.00206704	0.0368038
YMR256C	1.19593	6.42119	9.4815	0.00207554	0.0368393
YPR067W	0.833322	6.27889	9.43895	0.00212425	0.0375394
YPR182W	1.06699	5.29379	9.39454	0.00217632	0.0381496
YNL024C-A	0.87207	6.98	9.34743	0.00223299	0.0386628
YCR076C	1.03859	6.86825	9.33173	0.00225219	0.0386628
YDR493W	0.936623	5.79036	9.32736	0.00225757	0.0386628
YFL017C	1.08029	5.46075	9.32514	0.00226031	0.0386628
YPL013C	1.19018	4.20478	9.3251	0.00226036	0.0386628
YPL039W	1.07375	4.41117	9.31671	0.00227074	0.0386628
YCR046C	1.07104	6.98039	9.30423	0.00228625	0.0386628
YDL046W	0.848503	9.47527	9.30327	0.00228746	0.0386628
YIL023C	0.759452	8.84677	9.3032	0.00228754	0.0386628
YDR016C	0.873903	6.39189	9.29372	0.00229941	0.0387478
YJR135W-A	0.925651	5.04766	9.25626	0.00234692	0.0389695
YDR461W	1.03781	7.38987	9.25357	0.00235037	0.0389695
YFL017W-A	0.948175	5.96457	9.25085	0.00235387	0.0389695
YPR138C	0.787132	9.34563	9.21121	0.00240538	0.0397063
YDR046C	0.723084	10.1418	9.20216	0.00241729	0.039787
YNR058W	0.829694	5.84789	9.19527	0.00242641	0.0398165
YPL244C	0.883262	6.45352	9.17082	0.00245904	0.0398358
YFR034C	0.910101	7.43148	9.16418	0.00246799	0.0398358
YNL331C	0.958853	4.61939	9.15485	0.00248059	0.0399009
YML024W	0.735891	8.35459	9.1175	0.00253176	0.0406086
YLR264W	1.05117	4.39197	9.09994	0.00255618	0.0407352
YLL014W	0.823907	6.69935	9.09119	0.00256843	0.0407352
YIL009C-A	0.816699	5.92035	9.07846	0.00258637	0.0407912
YDR374W-A	0.791258	6.10857	9.06706	0.00260255	0.0409323
YGL002W	0.812715	6.24199	8.93562	0.00279663	0.0430286
YJL158C	0.866656	7.301	8.92688	0.00281005	0.0431178
YFL030W	0.721362	7.44495	8.90664	0.00284135	0.0433352
YKL188C	0.969227	5.07736	8.90291	0.00284717	0.0433352
YIR016W	0.782722	7.90457	8.89003	0.00286732	0.0435248
YPL271W	0.82334	6.70112	8.87941	0.00288405	0.0436617
YGL063W	0.894493	5.86448	8.86823	0.00290176	0.0438128
YIL047C-A	1.84592	2.32026	8.85756	0.00291878	0.0439002
YDR357C	0.90857	5.09578	8.85245	0.00292696	0.0439002
YDR525W-A	0.77262	6.7995	8.83012	0.00296299	0.0441486
YLR316C	1.35455	3.75048	8.81788	0.00298293	0.0443291
YBR162W-A	0.875994	5.60846	8.75911	0.00308059	0.0454227
YKL192C	0.888356	7.86981	8.71207	0.00316109	0.0464886
YER159C	0.973778	4.71094	8.68842	0.00320239	0.0468525
YJL184W	0.979909	5.50284	8.61664	0.00333106	0.0481069
YMR122W-A	0.912448	10.0914	8.61278	0.00333812	0.0481069
YKR042W	0.999804	9.77864	8.53711	0.00347977	0.0496163
YPL024W	0.959632	4.95107	8.50949	0.00353299	0.0497299
YOL071W	0.953859	6.17169	8.50605	0.00353967	0.0497299
YFR025C	0.700966	7.93028	8.50457	0.00354255	0.0497299
YPL026C	0.742384	6.34269	8.50196	0.00354765	0.0497299
YKL156W	0.868173	5.76667	8.4954	0.00356045	0.0497299
YAR035W	1.10539	4.22613	8.4926	0.00356593	0.0497299
YKL006C-A	0.937129	4.52239	8.41595	0.00371943	0.051281
YJR073C	0.67734	10.0869	8.41448	0.00372245	0.051281
YGR138C	0.827838	8.47901	8.39266	0.0037674	0.0516489
YPL185W	1.19108	3.86189	8.36309	0.0038292	0.0523089
YGR209C	0.677372	9.97494	8.35643	0.00384326	0.0523089
YER089C	0.794121	8.05273	8.34089	0.00387626	0.0526316
YNR066C	0.876274	5.16497	8.33593	0.00388687	0.0526494
YIL065C	0.702572	7.25753	8.32957	0.00390049	0.0527079
YDR500C	0.817995	7.56043	8.30873	0.0039455	0.0531891
YHR035W	1.28584	3.29147	8.28295	0.00400191	0.0535669
YOL162W	0.750855	7.14522	8.24726	0.00408135	0.054344
YEL008W	1.32044	3.02528	8.24429	0.00408804	0.054344
YNL149C	0.800738	6.78734	8.24397	0.00408876	0.054344
YBR008C	0.746582	6.45259	8.23605	0.00410664	0.0543567
YHR069C-A	1.30898	3.06262	8.17978	0.00423598	0.055422
YDL144C	0.867857	8.44176	8.16989	0.00425914	0.0555048
YHR041C	1.11241	6.92263	8.1604	0.00428148	0.0555048
YKR074W	0.804031	6.32698	8.13923	0.00433177	0.0557514
YLR438C-A	0.98158	4.54328	8.13892	0.0043325	0.0557514
YDR119W-A	0.835941	5.67612	8.05862	0.00452877	0.0580133
YKR049C	0.757257	7.1319	8.02662	0.00460947	0.0585847
YKL033W	0.946921	4.35386	8.02434	0.00461528	0.0585847
YGL240W	0.906417	4.62314	8.01437	0.00464076	0.0585847
YOR060C	1.12879	4.43077	8.00137	0.00467419	0.0588117
YLR315W	1.0126	4.93971	7.98522	0.00471609	0.0592073
YEL059C-A	0.857568	5.05602	7.96106	0.00477945	0.05987
YAL063C	1.29961	3.28951	7.9489	0.00481166	0.0599962
YJL045W	0.941356	4.7129	7.94527	0.00482132	0.0599962
YDR379C-A	1.13408	5.89019	7.92319	0.00488053	0.0605999
YBR090C	0.955625	4.30275	7.91828	0.00489377	0.0606313
YML081C-A	0.781821	6.41665	7.89613	0.00495405	0.0612442
YDR007W	0.677267	7.27057	7.87386	0.00501545	0.0617337
YLR138W	0.769888	6.74338	7.83815	0.0051155	0.0626926
YMR262W	0.690651	8.72974	7.7367	0.00541097	0.0651849
YGR279C	1.00858	9.76559	7.72216	0.00545472	0.0655725
YOR348C	1.07473	7.51549	7.71288	0.00548283	0.065707
YFR018C	0.836113	7.42731	7.69624	0.00553361	0.0660998
YBR252W	0.908531	6.00954	7.67761	0.005591	0.0666448
YPR062W	0.860831	4.86558	7.66564	0.00562822	0.0669475
YKR078W	1.09694	3.71317	7.63828	0.00571423	0.0675521
YER088C	0.931085	7.76182	7.6203	0.0057715	0.0675521
YBL041W	0.672523	7.72613	7.61421	0.00579101	0.0676056
YOR247W	1.34476	5.28081	7.59941	0.00583875	0.0680227
YLR107W	1.00335	4.48593	7.59436	0.00585513	0.0680734
YLL046C	2.73116	1.15453	7.5797	0.00590294	0.0683486
YCL048W-A	1.23305	3.56221	7.55859	0.00597247	0.0690125
YCR021C	0.748939	8.22142	7.54056	0.00603252	0.0693073
YNL135C	0.696512	8.99897	7.53838	0.00603983	0.0693073
YPL148C	0.865726	4.8354	7.53626	0.00604695	0.0693073
YDL210W	0.880189	4.86528	7.49223	0.00619657	0.0707358
YNR060W	1.86372	2.72445	7.48746	0.00621302	0.0707809
YDR334W	0.810486	6.05878	7.47591	0.00625301	0.070951
YDR234W	0.702082	6.49918	7.45494	0.00632625	0.0712112
YJL127C-B	1.0746	6.87495	7.45111	0.00633973	0.0712214
YGL126W	0.873665	8.53489	7.41652	0.00646275	0.0724596
YDR047W	0.694112	7.99037	7.38817	0.00656541	0.0732877
YEL034C-A	1.96826	1.96242	7.38543	0.00657544	0.0732877
YBR255W	0.970389	4.94707	7.37984	0.00659591	0.0733714
YJL161W	0.726583	7.05254	7.36496	0.00665071	0.0736915
YPR051W	0.805271	5.52444	7.36091	0.00666571	0.0737133
YIR032C	0.663942	8.01071	7.32191	0.0068119	0.0746015
YLR390W-A	1.02168	8.27719	7.31795	0.00682691	0.0746216
YHR141C	0.866102	7.14686	7.30335	0.00688262	0.0748082
YJL100W	0.772121	7.39034	7.30309	0.00688362	0.0748082
YPL058C	0.65476	7.34818	7.23338	0.00715602	0.077297
YDL058W	0.696936	6.24896	7.21553	0.00722756	0.0777993
YCL010C	0.716342	6.71057	7.19941	0.00729277	0.0782039
YIL042C	0.803532	8.15501	7.18461	0.00735315	0.078597
YHL036W	0.616647	11.8392	7.17398	0.00739686	0.0787433
YJR078W	0.888536	4.68975	7.17353	0.0073987	0.0787433
YDR511W	0.744599	5.75322	7.16227	0.0074453	0.0787705
YHR189W	0.701832	6.16856	7.16028	0.00745355	0.0787705
YNL162W	0.807966	6.23004	7.15948	0.0074569	0.0787705
YOR285W	0.728951	9.04012	7.14856	0.00750241	0.0789566
YKL052C	0.720898	6.14836	7.11994	0.00762312	0.0799938
YLR099C	0.724656	6.09379	7.11635	0.00763842	0.0799938
YJL173C	0.735075	5.42499	7.11519	0.00764335	0.0799938
YAL009W	0.942334	4.3142	7.08987	0.0077521	0.0809823
YPL015C	0.683834	8.58326	7.06704	0.00785148	0.0815689
YLR399C	0.796222	7.36152	7.03612	0.0079882	0.0826859
YKL018C-A	0.842712	5.30252	7.02743	0.00802705	0.0828036
YER019W	0.666484	8.96765	7.02703	0.00802882	0.0828036
YLR141W	0.963557	5.1479	7.00618	0.00812289	0.0836214
YGR121C	0.670874	9.23368	7.00028	0.00814968	0.083745
YNR032C-A	0.829195	4.71856	6.98288	0.00822932	0.0844101
YGL229C	0.719243	5.79873	6.97694	0.00825667	0.0845376
YOR194C	0.936497	4.31252	6.94029	0.00842753	0.0858898
YGL215W	0.748797	7.17924	6.93743	0.00844103	0.0858898
YLR385C	1.36675	2.84376	6.93565	0.00844942	0.0858898
YMR095C	1.055	3.79314	6.93072	0.00847276	0.0859684
YAL042W	0.682684	8.82764	6.90008	0.00861917	0.0864509
YNL066W	0.747403	8.78252	6.87022	0.00876438	0.0873111
YBL087C	0.770773	8.24958	6.8682	0.00877429	0.0873111
YER119C-A	1.56713	3.13622	6.85919	0.00881866	0.0875987
YDL070W	0.733601	7.18042	6.84496	0.00888916	0.0879902
YHR199C	0.633665	8.74869	6.81288	0.00905028	0.089273
YMR241W	0.638263	7.46509	6.74171	0.00941841	0.0917924
YML100W-A	2.14054	1.58331	6.72978	0.00948165	0.0919628
YOR054C	0.681576	7.02181	6.70737	0.00960153	0.0928394
YLR099W-A	0.784522	6.1411	6.70606	0.0096086	0.0928394
YPL170W	0.954906	6.52471	6.70267	0.00962687	0.0928574
YDR115W	0.843695	5.95093	6.6911	0.00968953	0.0933029
YFL015C	2.70466	0.926464	6.68702	0.00971172	0.0933578
YEL066W	0.743994	6.90538	6.6837	0.00972984	0.0933735
YLR137W	0.839524	6.06659	6.6637	0.00983963	0.0941081
YFL021C-A	1.54883	2.10377	6.64301	0.00995454	0.0950466
YIL123W	0.832259	8.34062	6.6251	0.0100551	0.0956478
YIL113W	0.628012	7.82003	6.62279	0.0100682	0.0956478
YHR139C	1.20024	3.29824	6.58744	0.0102701	0.0973119
YBR237W	0.850305	5.00854	6.58611	0.0102777	0.0973119
YBR241C	0.801007	9.27611	6.56668	0.0103906	0.0980524
YNR037C	0.940914	5.51029	6.55999	0.0104297	0.098258
YHR033W	0.681512	5.93327	6.5547	0.0104607	0.0983812
YML099C	0.814568	4.68778	6.55068	0.0104844	0.0983812
YPR174C	0.814363	4.67459	6.52934	0.0106109	0.0992773
YIL156W	0.852198	5.94274	6.48348	0.0108881	0.100528
YOR137C	0.705807	5.44426	6.47975	0.010911	0.100528
YLR348C	0.667753	8.88194	6.47573	0.0109358	0.100528
YMR292W	0.780721	5.22892	6.47492	0.0109407	0.100528
YOL049W	0.615368	7.37119	6.46409	0.0110076	0.100706
YNL228W	1.88084	1.97536	6.46088	0.0110275	0.100706
YAL046C	0.848753	5.9708	6.44662	0.0111164	0.101329
YGL226W	1.12351	3.43992	6.42971	0.0112227	0.101995
YKL187C	0.92766	5.45778	6.39241	0.0114609	0.103827
YMR195W	0.690189	6.7789	6.38596	0.0115026	0.104038
YHR199C-A	0.722705	5.50295	6.38064	0.0115372	0.104086
YER184C	0.729842	5.28715	6.35426	0.0117099	0.105015
YER020W	0.635553	8.25303	6.34803	0.0117512	0.105015
YJR153W	1.40018	2.97664	6.34361	0.0117805	0.105015
YGR014W	0.762173	7.26414	6.34239	0.0117886	0.105015
YMR042W	0.852073	5.42667	6.33358	0.0118473	0.105305
YGR203W	1.16431	5.29278	6.30038	0.0120712	0.107127
YLR139C	1.57982	2.7247	6.29049	0.0121387	0.107558
YBR005W	0.717493	7.39016	6.27991	0.0122114	0.107992
YKL082C	2.31254	1.11289	6.27589	0.0122392	0.107992
YHR211W	1.01603	3.87009	6.27506	0.0122449	0.107992
YNR075W	0.744162	5.03387	6.23128	0.0125513	0.1095
YJR020W	1.76058	2.27962	6.2188	0.0126401	0.110029
YLR130C	0.66677	6.89603	6.2078	0.0127188	0.110372
YBR194W	1.03437	4.09812	6.13475	0.013255	0.11458
YHL038C	0.694911	5.5244	6.12775	0.0133076	0.11459
YFR020W	0.721939	6.18975	6.12651	0.0133169	0.11459
YGR018C	1.69072	2.14726	6.11898	0.0133738	0.114772
YKL019W	0.758563	8.5836	6.11834	0.0133786	0.114772
YJR074W	0.690078	7.19302	6.10615	0.0134712	0.115392
YJL093C	0.614163	8.08905	6.09763	0.0135364	0.115749
YNL052W	0.595243	7.50308	6.09521	0.0135549	0.115749
YPL189C-A	0.808354	5.59423	6.09003	0.0135947	0.115749
YCL057C-A	0.905783	6.3528	6.07787	0.0136886	0.116374
YNR065C	0.774851	4.79402	6.07077	0.0137437	0.116667
YNL240C	0.696057	7.31498	6.06191	0.0138128	0.117078
YDR176W	0.837123	4.80827	6.05064	0.0139012	0.117652
YNL125C	0.618393	8.09409	6.03685	0.0140102	0.118397
YBR230W-A	0.878257	5.33151	6.02517	0.0141032	0.118652
YNL056W	0.706619	5.3765	6.00986	0.0142261	0.119183
YMR251W-A	0.885541	11.5452	6.00944	0.0142295	0.119183
YPL088W	0.837762	4.90745	5.99179	0.0143726	0.120026
YCR075C	0.592393	7.57319	5.98383	0.0144376	0.120392
YMR151W	1.83011	1.64213	5.9702	0.0145497	0.121147
YEL023C	1.08473	3.26623	5.95136	0.0147059	0.122269
YDR512C	0.750008	5.58563	5.94198	0.0147844	0.12248
YNR051C	0.817438	5.00688	5.94057	0.0147962	0.12248
YFR017C	0.739531	6.73843	5.9335	0.0148557	0.122792
YLR164W	0.704663	6.5905	5.90903	0.0150635	0.124148
YJL212C	0.616361	10.9371	5.90161	0.015127	0.12449
YCL002C	0.77264	6.37456	5.89092	0.0152191	0.124885
YCL005W-A	0.70811	6.50946	5.87236	0.0153804	0.125954
YKR050W	0.658293	7.48515	5.86764	0.0154217	0.126
YBR254C	0.861712	4.91908	5.85784	0.0155078	0.126208
YBR240C	0.805579	4.47834	5.85377	0.0155437	0.126208
YHL047C	0.631355	6.72242	5.85208	0.0155586	0.126208
YML007C-A	2.56588	0.832274	5.84739	0.0156001	0.126363
YHR175W	0.669169	7.70756	5.83652	0.0156968	0.126965
YGR274C	0.732614	5.20321	5.81658	0.0158758	0.128047
YDR111C	0.674756	7.96329	5.81219	0.0159154	0.128184
YNL103W	0.720991	6.382	5.80453	0.0159849	0.128517
YDL221W	1.4662	2.43459	5.80264	0.0160022	0.128517
YDR260C	0.68741	5.53264	5.79486	0.0160731	0.128904
YBR031W	0.611293	9.83679	5.79155	0.0161034	0.128964
YDR225W	0.581863	9.6299	5.78607	0.0161537	0.129184
YKL191W	0.624273	6.26856	5.76371	0.0163605	0.130469
YLR191W	0.866537	4.48115	5.75227	0.0164673	0.131136
YDL181W	0.74349	6.06865	5.74276	0.0165568	0.131328
YDR126W	0.806119	4.85469	5.74231	0.016561	0.131328
YHR132W-A	0.701461	6.14101	5.73641	0.0166167	0.131426
YIL154C	0.658227	8.32113	5.7361	0.0166197	0.131426
YEL004W	1.02098	3.77057	5.72244	0.0167494	0.131695
YDL238C	0.595877	7.52523	5.71763	0.0167954	0.131711
YOR234C	0.750821	5.211	5.69636	0.0170002	0.132949
YDL173W	0.602104	6.43623	5.68016	0.0171578	0.133648
YMR286W	0.940188	4.75305	5.67989	0.0171604	0.133648
YPR199C	0.785964	5.88531	5.62554	0.0177006	0.136914
YBR293W	0.696839	7.10827	5.6152	0.0178053	0.137348
YLR297W	0.650609	5.45677	5.60355	0.0179242	0.137889
YFL002C	1.06908	3.45206	5.58591	0.0181056	0.138907
YBR269C	1.06336	7.46891	5.57856	0.0181817	0.139303
YJR112W-A	0.671712	5.25363	5.57163	0.0182538	0.139478
YJR106W	0.634252	6.55617	5.56759	0.0182959	0.139611
YER048W-A	0.652489	5.78605	5.54536	0.0185298	0.140999
YDR139C	0.684078	5.18615	5.54242	0.0185608	0.140999
YPL017C	0.638042	7.29794	5.53939	0.018593	0.140999
YBL079W	0.616797	6.74554	5.53437	0.0186465	0.140999
YBL089W	0.60107	6.8964	5.53295	0.0186616	0.140999
YPL025C	1.86254	1.52343	5.53182	0.0186736	0.140999
YPL049C	0.766388	8.09595	5.50564	0.0189553	0.142909
YDR349C	0.599845	6.91138	5.49856	0.0190321	0.143298
YIL087C	0.772804	7.46653	5.49388	0.0190831	0.143491
YIL014C-A	0.909308	3.67861	5.48986	0.0191271	0.143631
YML078W	0.639037	7.42792	5.46731	0.0193754	0.144944
YJR128W	2.85704	0.418639	5.4647	0.0194044	0.144944
YGL103W	0.567989	10.8342	5.45619	0.0194991	0.14546
YIL006W	0.654087	6.04725	5.44494	0.0196251	0.145632
YIR028W	1.01111	3.38603	5.43018	0.0197917	0.146676
YOL052C-A	0.799212	7.96265	5.40468	0.0200828	0.148059
YOR192C	0.759119	4.5458	5.40045	0.0201315	0.148061
YKL053C-A	0.663332	6.3417	5.40011	0.0201355	0.148061
YHR071C-A	1.72547	1.76564	5.39696	0.0201718	0.148136
YOR036W	0.843545	4.74766	5.3857	0.0203024	0.148902
YLR318W	1.24602	2.7905	5.38233	0.0203417	0.148997
YMR252C	0.687366	5.28344	5.33613	0.0208878	0.151819
YDL130W	0.5881	6.98334	5.31116	0.0211892	0.153169
YNL148C	0.700766	4.95061	5.30955	0.0212089	0.153169
YBR076C-A	0.869797	4.36302	5.30192	0.0213019	0.153435
YJL213W	0.551613	7.71411	5.29926	0.0213345	0.153435
YLL051C	0.579522	7.00678	5.23411	0.0221482	0.158137
YNL270C	0.746489	4.41274	5.23128	0.0221842	0.158195
YHR116W	0.679947	5.41918	5.2181	0.022353	0.159049
YDR504C	1.65217	1.98015	5.19329	0.0226743	0.16088
YDL167C	1.61406	2.01746	5.18344	0.0228031	0.161591
YBL088C	0.679657	5.73	5.17834	0.0228701	0.161661
YDL047W	0.577014	6.64557	5.17137	0.0229621	0.162109
YCL033C	0.68928	7.12441	5.16472	0.0230502	0.162327
YDR409W	0.643816	5.31653	5.16255	0.023079	0.162327
YER010C	0.611119	6.72207	5.16014	0.023111	0.16235
YLR417W	0.648655	5.62289	5.15214	0.0232178	0.162896
YHL015W	0.55859	9.89118	5.15002	0.0232461	0.162896
YIL164C	0.58243	8.17254	5.13437	0.0234566	0.163549
YAR023C	0.673666	5.5831	5.12474	0.0235871	0.163549
YOR229W	0.702355	6.02121	5.12242	0.0236187	0.163549
YOL154W	0.827248	4.04971	5.11972	0.0236554	0.163549
YDR069C	0.646351	5.74637	5.11807	0.023678	0.163549
YLR437C	1.20276	5.7073	5.11748	0.023686	0.163549
YDR517W	0.571648	9.30908	5.10504	0.0238565	0.164325
YEL020W-A	0.6539	5.59782	5.0986	0.0239452	0.164736
YHR067W	0.746438	4.37495	5.08841	0.0240863	0.165505
YDR222W	0.876409	3.7504	5.06354	0.0244343	0.167132
YML036W	0.856424	4.42924	5.06306	0.024441	0.167132
YPR082C	0.788898	4.18402	5.05468	0.0245595	0.16774
YFR049W	0.560528	6.8911	5.04988	0.0246277	0.168002
YHL018W	0.810262	3.96034	5.04263	0.0247309	0.168503
YLR078C	0.610848	5.67422	5.02942	0.0249202	0.169512
YJL101C	0.542645	9.51471	5.0268	0.0249579	0.169512
YKL124W	0.642739	5.29335	5.02404	0.0249979	0.169512
YOL020W	0.546556	7.36148	5.01259	0.0251637	0.17002
YML034C-A	1.92992	1.38563	4.99706	0.0253904	0.171347
YJL076W	0.558849	6.73509	4.98844	0.0255172	0.171613
YKL198C	0.707107	5.28411	4.98819	0.0255209	0.171613
YER153C	0.822323	4.8382	4.98357	0.0255891	0.171665
YGR210C	0.587719	7.10515	4.97138	0.0257701	0.172586
YKR052C	0.552362	8.12953	4.97022	0.0257873	0.172586
YOR161C	0.54287	11.562	4.96456	0.0258719	0.172743
YAL034W-A	1.40286	2.22619	4.95942	0.025949	0.172793
YNL014W	0.610982	5.83533	4.93909	0.0262559	0.173701
YPR166C	0.804267	5.05738	4.93675	0.0262914	0.173701
YML028W	0.635284	10.56	4.92953	0.0264014	0.17404
YJL199C	0.819445	4.82871	4.92578	0.0264588	0.174155
YDL035C	0.697752	6.3071	4.92219	0.0265138	0.174155
YML098W	0.916618	3.828	4.91539	0.0266185	0.17461
YGR008C	0.707517	8.0771	4.88683	0.0270623	0.176651
YOR125C	0.559341	6.52856	4.8868	0.0270628	0.176651
YJR116W	0.703189	4.64896	4.88267	0.0271276	0.176651
YMR245W	2.28611	1.61065	4.87099	0.0273119	0.177339
YBR274W	0.694713	6.57707	4.86019	0.0274834	0.177919
YMR304W	0.588752	7.76402	4.85626	0.027546	0.177919
YNL259C	0.599478	5.4909	4.85549	0.0275582	0.177919
YLR361C-A	0.769063	4.41024	4.8505	0.0276382	0.178231
YMR275C	0.61996	6.61512	4.8479	0.0276798	0.178297
YAL039C	0.561245	7.88882	4.84255	0.0277658	0.178557
YGL242C	0.698996	5.31003	4.84147	0.0277832	0.178557
YHL045W	1.37774	2.21107	4.83529	0.0278829	0.178643
YLR174W	0.717396	5.47876	4.8262	0.0280303	0.179331
YNL124W	1.23246	2.9764	4.81743	0.0281732	0.179839
YBR018C	0.847784	3.9064	4.80463	0.0283833	0.180807
YPL217C	1.02941	2.94606	4.8037	0.0283988	0.180807
YMR305C	0.704684	6.95481	4.79715	0.0285069	0.181152
YBL071W-A	0.956805	3.38555	4.78881	0.0286452	0.181695
YNL200C	0.53319	8.64656	4.78003	0.0287915	0.18206
YGL249W	2.1832	1.03209	4.75203	0.0292637	0.184101
YCR047W-A	2.17985	1.05064	4.74041	0.0294621	0.184635
YKR100C	0.583733	5.97659	4.73942	0.029479	0.184635
YHR159W	0.618562	5.75841	4.72076	0.0298006	0.186117
YCR089W	1.1019	5.76275	4.71998	0.0298141	0.186117
YKL098W	0.547992	6.72755	4.71005	0.0299868	0.186783
YOL119C	0.531123	8.93595	4.69602	0.0302326	0.188106
YGL024W	1.61447	1.73607	4.69062	0.0303276	0.188448
YOR020C	0.550487	7.44434	4.68784	0.0303767	0.188448
YBR162C	0.624349	9.6377	4.68226	0.0304757	0.188789
YGR073C	1.39132	2.47915	4.67813	0.030549	0.18901
YGR126W	0.758929	4.20959	4.66887	0.0307141	0.189356
YDR155C	0.661709	10.448	4.66773	0.0307345	0.189356
YLR337C	0.661983	5.8621	4.66114	0.0308528	0.189665
YOR024W	1.86493	1.05941	4.65934	0.0308851	0.189665
YNR002C	0.985157	6.19101	4.64568	0.0311318	0.19056
YDR186C	0.556601	6.84159	4.62603	0.0314904	0.192144
YER123W	0.717801	4.5677	4.62163	0.0315712	0.192211
YKL037W	0.923637	3.3165	4.61375	0.0317165	0.192888
YDR226W	0.537098	9.47521	4.60739	0.0318345	0.19319
YGR223C	0.55866	6.18291	4.60098	0.0319536	0.193587
YKL220C	0.731852	4.08652	4.6002	0.0319682	0.193587
YHR056C	0.597976	5.45727	4.58694	0.0322165	0.194718
YCR059C	0.56907	6.47602	4.58217	0.0323063	0.194718
YOR104W	0.722957	4.44256	4.58167	0.0323157	0.194718
YBR085C-A	0.551137	8.93448	4.58072	0.0323337	0.194718
YGR096W	0.642535	4.80242	4.57925	0.0323613	0.194718
YKL089W	1.21736	3.10818	4.57204	0.0324979	0.195332
YGL072C	1.01181	3.64316	4.56449	0.0326414	0.195452
YOR118W	0.826921	4.6532	4.56446	0.032642	0.195452
YMR295C	0.540944	8.33041	4.56373	0.0326559	0.195452
YDR160W	0.638479	5.98402	4.55739	0.0327769	0.195969
YDR482C	1.11446	5.42526	4.54257	0.033062	0.197257
YKL101W	0.718575	4.88289	4.53831	0.0331444	0.197541
YBL049W	0.678073	4.60614	4.53245	0.033258	0.198009
YPR113W	0.50442	9.30972	4.52663	0.0333712	0.198475
YDR350C	0.585055	5.72307	4.51644	0.0335707	0.199294
YLL021W	0.64935	5.12414	4.50923	0.0337123	0.199294
YER004W	0.594186	8.15325	4.50884	0.0337202	0.199294
YLR187W	0.72418	5.24027	4.50664	0.0337635	0.199342
YGL090W	1.01016	2.70373	4.4928	0.0340379	0.19965
YPL247C	0.59815	9.71441	4.49242	0.0340455	0.19965
YFL033C	0.607689	7.03658	4.48776	0.0341384	0.19965
YNL046W	0.636983	7.47986	4.48664	0.0341607	0.19965
YDR374C	1.94302	1.23627	4.48484	0.0341967	0.19965
YHR001W-A	0.572652	5.85455	4.48337	0.0342261	0.19965
YAR073W	1.90533	1.15084	4.48273	0.0342389	0.19965
YHR063W-A	2.32272	0.673368	4.46808	0.0345338	0.200669
YAL015C	0.556509	6.69368	4.46511	0.0345939	0.200687
YEL068C	0.614223	5.35815	4.45881	0.0347217	0.201223
YIL161W	1.17893	3.51181	4.44524	0.0349987	0.202133
YGL198W	0.695828	9.30133	4.44322	0.0350402	0.202133
YLR116W	0.704168	4.52342	4.4417	0.0350713	0.202133
YHR182W	0.836773	3.51296	4.44064	0.0350931	0.202133
YPR153W	0.887668	3.21818	4.42684	0.0353779	0.203567
YNL187W	0.600701	5.60431	4.42117	0.0354956	0.204037
YLR338W	1.73958	1.26131	4.41116	0.0357045	0.20503
YPR011C	0.55751	6.86785	4.4025	0.0358862	0.205655
YOR357C	0.57717	5.63358	4.38997	0.0361509	0.206754
YJR004C	0.828895	4.69145	4.3813	0.0363354	0.207091
YGR243W	0.628388	7.34191	4.37868	0.0363913	0.207091
YPL067C	0.806297	6.0214	4.37861	0.0363926	0.207091
YGR169C	0.702416	4.7723	4.37461	0.0364783	0.20737
YHR120W	0.870209	3.49616	4.37082	0.0365595	0.207623
YGR260W	0.493253	9.93076	4.35181	0.0369697	0.209532
YJL064W	1.85204	1.19462	4.33492	0.0373382	0.211409
YER176W	0.634926	5.8735	4.30994	0.0378904	0.213681
YBR268W	0.72057	5.26168	4.28189	0.0385205	0.216372
YKL196C	0.495185	7.6092	4.2599	0.0390222	0.218481
YJL078C	0.69513	7.30231	4.2567	0.0390958	0.218481
YGR142W	0.695658	5.66276	4.2554	0.0391258	0.218481
YBR210W	0.784789	4.24906	4.25467	0.0391425	0.218481
YML102W	0.497683	7.51129	4.25001	0.0392501	0.218481
YPL147W	0.672564	4.56511	4.2473	0.0393128	0.218481
YLR194C	0.792531	7.8284	4.2464	0.0393336	0.218481
YKL026C	0.675371	5.47215	4.24586	0.0393461	0.218481
YDL244W	2.26004	0.919054	4.24531	0.0393589	0.218481
YGR045C	0.85059	4.25108	4.24131	0.0394516	0.218781
YJL219W	2.02837	1.2286	4.22646	0.0397983	0.220487
YDR387C	0.496272	7.56406	4.20118	0.0403958	0.223143
YPL070W	0.640177	4.61877	4.19101	0.0406389	0.223888
YML068W	0.725137	4.67092	4.18968	0.0406709	0.223888
YAL064W-B	1.47855	1.73534	4.18728	0.0407284	0.223888
YKL084W	0.910485	3.24847	4.1799	0.0409062	0.224647
YPR099C	1.6216	1.62069	4.17318	0.0410688	0.225305
YLR035C	0.649043	4.72358	4.16571	0.0412502	0.225305
YER060W	0.51651	6.44969	4.16533	0.0412594	0.225305
YGR166W	0.666981	4.59134	4.16511	0.0412648	0.225305
YDR328C	0.558032	8.40803	4.1546	0.0415216	0.226053
YEL035C	1.45653	1.75377	4.14857	0.0416698	0.22654
YFR055W	0.568356	6.32145	4.14383	0.0417866	0.22654
YNL039W	0.727396	4.52351	4.13991	0.0418834	0.22654
YOL158C	0.511402	9.16891	4.13969	0.0418889	0.22654
YKL004W	0.570234	7.02305	4.13636	0.0419713	0.226757
YBR284W	0.551623	5.52405	4.12517	0.0422498	0.227827
YBR145W	0.517258	8.36692	4.11785	0.0424329	0.228387
YPR064W	0.67893	4.13051	4.1089	0.042658	0.229155
YGL136C	0.729709	4.97454	4.10709	0.0427038	0.229184
YLR333C	0.488325	7.14041	4.10489	0.0427594	0.229265
YHR094C	0.541408	7.82936	4.10142	0.0428472	0.229314
YHL028W	0.521661	6.78872	4.10133	0.0428496	0.229314
YFL056C	0.567726	5.36121	4.09628	0.0429777	0.229782
YJL190C	0.542919	7.8943	4.09097	0.0431128	0.229872
YHR134W	0.589669	5.25035	4.08249	0.0433299	0.230577
YDR322C-A	0.541794	6.75324	4.08034	0.0433848	0.230652
YCL016C	0.539656	6.30173	4.05971	0.0439181	0.233199
YLL018C-A	1.01626	5.7438	4.05863	0.0439461	0.233199
YGL175C	0.884712	3.58234	4.05281	0.0440978	0.233599
YER019C-A	0.499355	8.46375	4.03062	0.0446814	0.235117
YNL294C	0.523045	6.38575	4.0136	0.0451347	0.236476
YDR072C	0.485673	8.24921	4.01269	0.045159	0.236476
YOR305W	0.796212	3.70546	4.01153	0.0451902	0.236476
YGL176C	0.758397	4.33965	4.00557	0.0453501	0.236927
YGR183C	0.525199	6.26796	4.00365	0.0454019	0.236927
YJL168C	0.61866	4.87019	4.00172	0.0454539	0.23698
YDR014W	1.08923	3.29649	3.99637	0.0455984	0.237514
YKL067W	0.512533	8.15449	3.98912	0.045795	0.238317
YLR281C	0.964548	2.76758	3.98759	0.0458366	0.238317
YOR023C	0.673569	5.26673	3.97891	0.0460735	0.239077
YMR280C	0.80309	4.75128	3.97685	0.0461299	0.239077
YHR032W	0.530594	8.28322	3.97451	0.046194	0.239077
YMR007W	1.86588	0.963328	3.97039	0.046307	0.239443
YOL085C	0.706209	3.88643	3.96383	0.0464879	0.240159
YKL115C	1.72447	1.1347	3.95608	0.0467023	0.240757
YER186C	0.594805	6.06593	3.95504	0.0467312	0.240757
YJL115W	0.933115	2.96516	3.94381	0.0470442	0.241543
YLR245C	0.550373	6.10362	3.935	0.0472912	0.241543
YOL114C	0.780029	3.62605	3.9328	0.0473531	0.241543
YML052W	0.566269	9.21787	3.93229	0.0473673	0.241543
YCR068W	0.561893	7.70656	3.93133	0.0473945	0.241543
YGL247W	0.735158	3.93451	3.92968	0.0474408	0.241553
YER076C	0.558403	5.73976	3.92819	0.047483	0.241553
YPR100W	0.562334	5.19901	3.92312	0.0476264	0.242065
YML022W	0.553162	6.81429	3.90767	0.0480662	0.243644
YIL004C	0.905391	3.54766	3.89902	0.0483143	0.244365
YNL326C	0.559455	5.10818	3.89579	0.0484074	0.244365
YJL063C	0.644122	6.79069	3.89557	0.0484137	0.244365
YDL010W	0.778536	4.55102	3.8952	0.0484242	0.244365
YMR175W	0.815628	3.30159	3.87948	0.0488798	0.245856
YNL063W	0.512642	6.12901	3.87901	0.0488934	0.245856
YKR022C	0.868724	3.45649	3.87547	0.0489965	0.246156
YDL129W	0.862393	3.06036	3.86259	0.049374	0.247755
YGL162W	0.88283	5.16546	3.86163	0.0494023	0.247755
YOR032W-A	2.09	1.03387	3.84738	0.0498238	0.249427
YMR080C	0.490682	6.85391	3.84399	0.0499245	0.249711
YCL005W	0.540347	6.67211	3.84093	0.0500157	0.249829
YIL143C	0.472182	7.34134	3.84024	0.0500365	0.249829
YLL059C	0.803485	3.56111	3.82448	0.050509	0.251915
YMR225C	1.01179	3.00985	3.82335	0.0505431	0.251915
YOL073C	0.489605	8.02811	3.8114	0.0509048	0.253494
YPL094C	0.499302	6.29277	3.80149	0.0512069	0.253715
YNL097W-A	1.30753	2.86713	3.80106	0.0512201	0.253715
YCR097W	0.565036	5.74761	3.7982	0.0513076	0.253715
YPL143W	0.472342	9.06861	3.79486	0.0514102	0.253741
YPR066W	0.584368	6.67197	3.79381	0.0514423	0.253741
YBL103C	0.581171	5.00935	3.79365	0.0514473	0.253741
YDR529C	0.540742	8.13029	3.79152	0.051513	0.253844
YNR034W-A	0.550128	7.13327	3.78068	0.0518476	0.255049
YMR194C-B	0.584921	4.96151	3.76802	0.0522414	0.256318
YOR003W	0.517898	5.82926	3.76475	0.0523437	0.256333
YOR069W	0.526899	6.22466	3.76232	0.0524196	0.256333
YJL209W	0.581044	5.03248	3.76124	0.0524537	0.256333
YLR100W	0.489786	6.7833	3.76025	0.0524848	0.256333
YJL189W	0.589082	7.51989	3.75925	0.0525161	0.256333
YDL184C	0.483695	9.00843	3.75765	0.0525665	0.256358
YOR186W	1.2638	1.92141	3.75131	0.0527662	0.256826
YGR161W-C	0.600358	7.24435	3.74467	0.0529762	0.256826
YGR269W	1.63332	1.1362	3.73358	0.0533288	0.258141
YBL080C	0.608021	5.04626	3.72997	0.0534444	0.258413
YJL055W	0.583238	6.92451	3.7262	0.0535651	0.258561
YIL024C	0.749369	3.70383	3.72474	0.0536119	0.258561
YIR019C	1.42421	2.27789	3.72315	0.0536631	0.258588
YKL174C	0.527948	6.11563	3.70613	0.0542129	0.259342
YKR085C	0.529654	5.91772	3.70425	0.0542741	0.259342
YJR035W	0.64418	4.39195	3.70414	0.0542778	0.259342
YIL013C	0.598848	5.39769	3.70041	0.0543992	0.25946
YBR172C	0.578051	4.8393	3.69916	0.0544399	0.25946
YOR377W	0.583315	6.33055	3.69095	0.0547083	0.259941
YKL003C	0.697345	5.05358	3.69073	0.0547156	0.259941
YMR176W	0.612255	5.22752	3.68493	0.0549063	0.260246
YKR101W	0.635486	4.45427	3.68431	0.0549266	0.260246
YDR128W	0.509423	6.24588	3.68044	0.0550543	0.260291
YFR003C	0.605826	5.86661	3.67985	0.0550739	0.260291
YNL244C	0.507361	6.08748	3.67663	0.0551801	0.260358
YDR198C	0.703413	3.7552	3.66342	0.0556192	0.261115
YFL052W	0.5174	5.64836	3.66279	0.0556405	0.261115
YJR119C	0.779078	3.48476	3.66129	0.0556904	0.261115
YPR196W	0.621871	4.3603	3.6585	0.0557838	0.261247
YLR439W	0.622083	5.33499	3.65232	0.0559912	0.262002
YLR179C	0.503255	9.1515	3.64743	0.0561559	0.262555
YPL022W	0.53604	6.5785	3.64307	0.0563031	0.262961
YBL074C	0.666144	4.27924	3.64211	0.0563355	0.262961
YLR278C	0.58321	5.47225	3.63714	0.0565038	0.263313
YLR112W	0.644931	4.23062	3.63443	0.0565961	0.263525
YKL054C	0.721279	5.84962	3.63148	0.0566964	0.263554
YOR302W	0.551525	7.53068	3.63039	0.0567334	0.263554
YHR032W-A	0.553016	5.25385	3.62852	0.0567973	0.263554
YEL053C	0.607343	4.4519	3.62644	0.0568683	0.263554
YGR062C	0.477556	6.81816	3.61971	0.0570989	0.264003
YLR395C	0.613952	6.04186	3.60421	0.0576334	0.265773
YLR325C	0.451433	7.30203	3.59821	0.0578418	0.266044
YPL014W	0.538678	6.12606	3.58884	0.0581688	0.267331
YBL095W	0.497021	6.17626	3.58725	0.0582246	0.26737
YMR207C	0.527593	5.83873	3.56773	0.0589128	0.269519
YPL277C	0.759582	3.28303	3.56533	0.0589981	0.269519
YKR031C	0.559811	6.47292	3.56022	0.0591799	0.269519
YHR066W	1.92387	0.960541	3.55801	0.0592589	0.269519
YDR356W	0.829286	4.14187	3.53969	0.0599165	0.270964
YLR251W	0.463633	7.94467	3.53113	0.0602268	0.271933
YMR142C	0.472586	9.25575	3.52824	0.0603318	0.272069
YLL038C	0.477854	6.46272	3.52097	0.060597	0.272812
YDL059C	0.50095	7.84419	3.51848	0.0606879	0.272927
YBR229C	0.467946	7.09675	3.51168	0.0609378	0.27342
YPR026W	0.467415	7.52242	3.51154	0.0609427	0.27342
YGL049C	0.554631	6.12306	3.5067	0.061121	0.27342
YIR002C	0.64086	4.70634	3.50604	0.0611454	0.27342
YMR074C	0.503771	7.0494	3.49726	0.0614704	0.273911
YBR019C	0.84754	2.95059	3.49581	0.0615243	0.273911
YJL054W	0.503419	6.07677	3.48648	0.0618721	0.274728
YLR371W	0.474941	6.65697	3.4817	0.0620511	0.274728
YDR447C	0.546974	7.48027	3.47977	0.0621233	0.274728
YDR364C	0.651046	4.15668	3.47949	0.0621341	0.274728
YGL179C	0.476217	6.55708	3.47643	0.0622488	0.274728
YOL034W	0.958813	3.47597	3.47312	0.0623736	0.274866
YLR081W	1.12913	2.00569	3.47054	0.0624708	0.274866
YBL081W	0.898275	2.97475	3.47038	0.062477	0.274866
YLL053C	0.895977	2.86546	3.47034	0.0624783	0.274866
YKL001C	0.467921	10.5353	3.46181	0.0628013	0.275221
YEL046C	0.514526	9.23362	3.45988	0.0628749	0.275221
YPR037C	0.699769	6.11184	3.45924	0.0628993	0.275221
YDR285W	1.28271	2.37659	3.44395	0.0634837	0.277116
YDR363W-A	0.507889	5.82355	3.44152	0.0635772	0.277116
YGR174C	0.528896	6.4411	3.43797	0.0637141	0.277499
YHL006W-A	1.25438	1.75707	3.43465	0.0638422	0.277614
YAL042C-A	1.74502	0.874002	3.43348	0.0638875	0.277614
YGR162W	0.539478	5.83293	3.42816	0.0640935	0.278083
YAR050W	0.878726	2.87052	3.40796	0.0648825	0.280354
YKL029C	0.541376	7.88035	3.40024	0.0651869	0.280354
YBR126W-A	0.698032	4.54531	3.3852	0.0657842	0.282054
YNL031C	0.426921	10.3386	3.37728	0.0661009	0.282799
YFL057C	0.898374	3.10793	3.37657	0.0661296	0.282799
YJL004C	0.557104	5.55369	3.37387	0.0662379	0.283048
YOL011W	0.455648	8.22768	3.3678	0.0664824	0.283451
YNL172W	0.490652	6.17037	3.36623	0.0665459	0.283509
YPR053C	0.738373	4.43575	3.35604	0.0669589	0.284839
YLR367W	0.442025	7.59357	3.35421	0.0670335	0.284846
YFR001W	1.58396	1.77475	3.35353	0.0670611	0.284846
YOR316C-A	1.08227	2.20886	3.34755	0.0673053	0.2856
YJL119C	1.30417	1.82238	3.34558	0.0673858	0.2856
YNL203C	1.10973	2.28633	3.34319	0.0674838	0.285739
YHR028W-A	1.85029	1.10755	3.34222	0.0675236	0.285739
YHR112C	0.430332	9.44152	3.33516	0.0678138	0.286753
YCR073W-A	0.443134	8.59566	3.32338	0.0683011	0.287739
YPL120W	0.760042	3.99008	3.31997	0.0684431	0.288122
YEL045C	0.650478	5.15098	3.3156	0.0686254	0.288675
YGR051C	1.49473	1.39419	3.28911	0.0697407	0.292498
YBL078C	0.478443	5.92475	3.28608	0.0698696	0.292821
YJR156C	1.88694	1.01927	3.26963	0.0705736	0.295013
YMR105W-A	1.26262	1.66401	3.2552	0.0711972	0.296411
YBR037C	0.468016	6.2387	3.25078	0.0713894	0.296469
YDR200C	0.54624	5.32804	3.24977	0.0714336	0.296469
YIL056W	0.573522	6.56826	3.23585	0.0720428	0.297525
YGR075C	0.741262	3.6282	3.23249	0.072191	0.297549
YHR188C	0.479062	9.01177	3.23059	0.0722745	0.297613
YPR117W	0.520162	6.04607	3.22461	0.0725391	0.298486
YIL100W	0.728512	3.37547	3.21989	0.0727487	0.298914
YOR144C	1.04933	2.70876	3.2038	0.0734674	0.300637
YOR376W-A	0.873424	4.88539	3.20291	0.0735072	0.300637
YLR431C	0.816961	2.7913	3.20219	0.0735399	0.300637
YHR046C	0.532941	4.83121	3.19536	0.0738476	0.300915
YLR246W	0.464183	6.3371	3.19498	0.0738648	0.300915
YPR145W	0.420863	11.6628	3.18966	0.0741055	0.300994
YPL089C	0.600641	5.09121	3.18241	0.0744347	0.301895
YAL041W	0.485299	5.90508	3.18126	0.0744874	0.301895
YLR054C	0.785822	3.18236	3.1655	0.0752095	0.304169
YBL063W	0.623472	4.30355	3.14613	0.0761073	0.306486
YNR041C	0.493662	8.12837	3.14366	0.0762226	0.306527
YER144C	0.461515	6.03868	3.14297	0.0762548	0.306527
YMR096W	0.474895	6.39421	3.14243	0.0762799	0.306527
YGL010W	0.478351	5.96046	3.13564	0.0765981	0.307587
YOL108C	0.679256	3.82489	3.12404	0.0771452	0.3095
YBL102W	0.464215	7.78406	3.1221	0.0772372	0.3095
YDL243C	0.650732	5.21589	3.11549	0.0775513	0.310315
YOL064C	0.434121	10.319	3.10815	0.0779016	0.311328
YGR101W	0.426099	8.02527	3.10788	0.0779144	0.311328
YLR211C	0.923662	3.22171	3.08914	0.0788166	0.314267
YDR079W	0.572682	4.56403	3.08691	0.0789247	0.314317
YLR147C	0.950447	2.42345	3.06595	0.0799485	0.31633
YMR057C	1.4508	1.42616	3.06368	0.08006	0.31655
YGL166W	0.459114	6.5901	3.06148	0.0801686	0.316758
YKR044W	0.570492	4.62665	3.05876	0.080303	0.317068
YHL040C	0.439474	6.85614	3.05583	0.0804479	0.317419
YGR289C	0.438374	6.67743	3.05246	0.0806149	0.317786
YHR080C	0.493894	6.53253	3.04368	0.0810517	0.318499
YOL062C	0.434502	8.47109	3.04353	0.0810593	0.318499
YCR051W	0.562142	6.41783	3.03622	0.0814253	0.319385
YLR443W	0.453942	6.01541	3.0359	0.0814415	0.319385
YMR247C	0.530742	5.46425	3.03231	0.0816219	0.319822
YPR168W	0.604603	4.75978	3.02734	0.0818723	0.320168
YBR265W	0.481146	7.11259	3.02418	0.0820316	0.32054
YMR008C	0.456867	8.94404	3.01638	0.0824271	0.321863
YNR031C	0.458728	6.04947	3.00906	0.0828002	0.322209
YNL119W	1.92778	0.697519	3.00035	0.0832465	0.323162
YCR073C	0.734028	3.22744	2.99939	0.0832961	0.323162
YPL269W	0.702407	3.88494	2.9988	0.0833265	0.323162
YKR012C	0.755761	3.38831	2.99852	0.0833408	0.323162
YGR107W	0.99576	2.27589	2.99773	0.0833814	0.323162
YDL109C	0.471108	5.9567	2.99761	0.0833875	0.323162
YPR156C	0.443692	6.7693	2.99355	0.0835968	0.323665
YMR122C	1.33453	1.4259	2.98733	0.0839183	0.324553
YLR235C	1.26147	1.68212	2.98363	0.0841103	0.325073
YDR411C	0.53189	7.18338	2.97972	0.084314	0.325638
YMR065W	0.682851	3.74418	2.97188	0.0847232	0.326279
YER154W	0.518545	7.12391	2.97148	0.0847444	0.326279
YER097W	1.2435	1.51524	2.96259	0.0852111	0.327762
YIL099W	0.420975	7.71952	2.96108	0.085291	0.327846
YCR090C	0.498678	5.01614	2.95701	0.085506	0.328091
YDR154C	0.565282	7.23961	2.95658	0.0855285	0.328091
YGR144W	0.926084	3.37321	2.95216	0.0857631	0.328581
YJR130C	0.448751	6.79518	2.9446	0.0861649	0.329417
YMR243C	0.420125	9.2725	2.94177	0.0863159	0.329442
YAR018C	0.503775	4.87413	2.94117	0.086348	0.329442
YCR100C	0.634011	3.84512	2.93795	0.0865206	0.329442
YMR244C-A	0.480766	5.4806	2.93481	0.0866891	0.32956
YBR239C	0.675652	4.21861	2.93411	0.0867264	0.32956
YBL029W	0.743472	4.23805	2.92728	0.0870942	0.330736
YOR109W	0.47115	7.1294	2.92378	0.087283	0.331197
YLL042C	1.07212	2.38145	2.91713	0.0876435	0.332154
YNL128W	0.966035	2.48278	2.90526	0.0882909	0.334062
YDR018C	0.670775	4.07808	2.90143	0.0885011	0.334062
YDR276C	0.485253	9.12136	2.89911	0.0886283	0.334102
YOL163W	0.433285	7.70187	2.89746	0.0887192	0.334217
YDR210W	0.912558	3.29317	2.88382	0.0894737	0.336611
YAL044W-A	0.511201	4.95708	2.88162	0.0895956	0.336846
YNR039C	0.480781	5.30969	2.87341	0.0900538	0.337448
YJL151C	0.555246	8.93679	2.87169	0.09015	0.337586
YBL091C-A	0.50899	5.27892	2.86831	0.0903399	0.337693
YHL019W-A	1.04506	2.48369	2.86799	0.0903576	0.337693
YLR181C	0.686691	4.13004	2.86446	0.0905561	0.338212
YML120C	0.407637	7.93717	2.85389	0.0911532	0.339642
YOR227W	0.406123	7.21654	2.85109	0.0913121	0.3397
YKR046C	0.448891	8.45009	2.84553	0.0916284	0.3397
YBR295W	0.42677	6.57662	2.84321	0.0917607	0.3397
YKR036C	0.510974	5.25807	2.84253	0.0917998	0.3397
YOR130C	0.414723	8.40221	2.83589	0.0921798	0.34068
YGR131W	0.530391	4.50505	2.82967	0.0925372	0.341778
YKL028W	0.539672	5.07141	2.82643	0.0927244	0.342246
YIL169C	1.42692	0.960045	2.8237	0.092882	0.342604
YNL321W	0.55935	8.50913	2.82077	0.093052	0.342816
YHR194W	0.409144	7.78814	2.82055	0.0930648	0.342816
YDR344C	1.17965	1.67849	2.81836	0.0931913	0.342852
YOR330C	0.430939	7.25927	2.81658	0.0932952	0.343011
YOL059W	0.434467	8.4639	2.81258	0.0935281	0.343132
YDR513W	0.457873	9.41393	2.8108	0.0936317	0.343132
YPL098C	0.509134	6.17653	2.81008	0.0936736	0.343132
YLR176C	0.63143	3.77796	2.80935	0.0937165	0.343132
YBR022W	0.582961	5.58496	2.80873	0.0937523	0.343132
YKR041W	1.17864	2.06442	2.80729	0.0938367	0.343219
YOR236W	0.716359	3.75244	2.80591	0.0939173	0.343292
YLL027W	0.44669	7.68018	2.80067	0.0942251	0.344195
YDL004W	0.423765	6.96182	2.79605	0.094497	0.344477
YDL222C	0.431255	9.97044	2.79485	0.0945674	0.344477
YPL221W	0.398359	9.30403	2.79355	0.0946445	0.344477
YHL026C	0.522927	4.91743	2.79316	0.0946673	0.344477
YDL138W	0.399879	7.75929	2.79125	0.09478	0.344539
YNL059C	0.509486	4.69674	2.78979	0.0948668	0.344539
YMR058W	0.408085	8.67992	2.78693	0.095036	0.34473
YPL114W	0.558295	4.13239	2.78467	0.0951702	0.344977
YNL030W	0.404384	7.39669	2.77752	0.0955963	0.345645
YPR012W	1.48527	0.974512	2.77747	0.0955988	0.345645
YBL014C	0.495913	5.27689	2.77472	0.0957632	0.345887
YML025C	0.633699	5.83423	2.77151	0.0959558	0.346172
YGL197W	0.449931	7.096	2.76991	0.0960515	0.346172
YHR208W	0.455914	11.0127	2.76934	0.0960859	0.346172
YDR535C	1.06182	1.89467	2.76532	0.0963273	0.346403
YGL212W	0.516459	4.74869	2.76378	0.0964203	0.346403
YGL256W	0.425228	6.36652	2.76093	0.0965922	0.346801
YMR236W	0.461997	7.28455	2.75295	0.0970752	0.347873
YGL203C	0.481348	6.21208	2.75056	0.0972202	0.348173
YLR010C	0.80068	3.93287	2.74405	0.0976172	0.348844
YCR043C	0.503997	5.4961	2.74344	0.0976541	0.348844
YCR020C	0.642381	3.96953	2.74015	0.0978555	0.349133
YMR069W	1.0632	2.49689	2.73921	0.097913	0.349133
YGL144C	0.566623	4.50002	2.73709	0.0980433	0.349133
YCR042C	0.469404	5.82016	2.73398	0.098234	0.349372
YDL142C	0.433355	7.5895	2.72755	0.0986306	0.349901
YKL088W	0.553004	4.62413	2.72651	0.0986949	0.349901
YLR212C	0.525175	5.33823	2.72556	0.0987535	0.349901
YMR119W	0.441284	6.2038	2.72023	0.0990838	0.350195
YNL250W	0.53239	4.36882	2.71548	0.0993789	0.350539
YGL036W	0.452765	6.17812	2.71482	0.0994205	0.350539
YFL041W-A	0.570763	4.29595	2.71417	0.099461	0.350539
YPL059W	0.408569	7.20937	2.71369	0.0994906	0.350539
YFR046C	0.672416	3.66197	2.7059	0.0999774	0.351161
YOR344C	0.440105	5.6854	2.70366	0.100118	0.351439
YLR436C	0.455027	6.32224	2.70016	0.100338	0.351677
YHR142W	0.443737	6.86127	2.6995	0.10038	0.351677
YPR015C	0.990025	2.67049	2.69886	0.10042	0.351677
YOL097W-A	0.931412	2.52232	2.69863	0.100435	0.351677
YLR384C	0.422243	6.52581	2.6974	0.100512	0.35173
YOR271C	0.395236	7.31119	2.69469	0.100683	0.35211
YKL138C-A	0.729628	3.41111	2.68771	0.101125	0.352784
YNL245C	0.628396	3.80853	2.68527	0.10128	0.352991
YDL218W	0.519988	4.61016	2.67658	0.101834	0.353734
YGL125W	0.447164	10.2906	2.67365	0.102022	0.354168
YMR319C	0.413937	6.56826	2.66821	0.102371	0.355162
YMR251W	0.608941	3.85335	2.66532	0.102557	0.355292
YER130C	0.438315	7.07795	2.66488	0.102586	0.355292
YGL085W	0.462493	5.88153	2.66471	0.102597	0.355292
YJR021C	0.468118	5.57841	2.65649	0.103128	0.356914
YIL147C	0.469454	5.64177	2.65168	0.10344	0.357339
YJL216C	0.735747	3.14895	2.64893	0.10362	0.357741
YHR075C	0.476999	5.10751	2.64424	0.103926	0.35836
YPL268W	0.586843	4.06635	2.63223	0.104714	0.36064
YLR218C	0.693967	4.20758	2.63065	0.104819	0.36078
YDL206W	0.437586	5.89447	2.62329	0.105306	0.362238
YBL090W	0.460897	5.6487	2.61844	0.105628	0.362763
YPR151C	0.798932	3.15526	2.61129	0.106105	0.363484
YGL257C	0.578631	5.48046	2.61105	0.106121	0.363484
YBR141W-A	0.727925	3.02208	2.60804	0.106323	0.363746
YBL002W	0.530068	8.73764	2.60687	0.106402	0.363797
YGR258C	0.461784	6.06752	2.59115	0.107462	0.366979
YOL137W	0.534478	4.72051	2.58423	0.107933	0.367957
YDL092W	0.476235	5.84719	2.57682	0.10844	0.368317
YGR252W	0.619229	3.45628	2.57409	0.108627	0.368732
YKL222C	0.544509	4.57541	2.57193	0.108775	0.368899
YMR018W	1.22591	1.24502	2.57147	0.108806	0.368899
YER008C	0.442141	6.17844	2.56795	0.109049	0.3695
YJL066C	0.44703	7.11422	2.56598	0.109185	0.36974
YJR057W	0.538347	4.34655	2.54817	0.110422	0.372237
YMR114C	0.456967	5.32188	2.54693	0.110509	0.372237
YBL019W	0.557074	4.12236	2.5463	0.110553	0.372237
YLR327C	0.399729	8.76129	2.54259	0.110813	0.372386
YGR022C	1.60396	1.07307	2.53366	0.111442	0.374248
YML003W	0.620541	4.45367	2.52427	0.112107	0.376035
YPL064C	0.496957	4.62837	2.521	0.112339	0.376592
YHR156C	1.14557	1.62187	2.51721	0.112609	0.377216
YGR016W	0.737104	3.14933	2.51653	0.112658	0.377216
YLR234W	0.529205	4.38395	2.51486	0.112777	0.377391
YPL041C	0.654287	4.51282	2.51062	0.113081	0.378148
YLR046C	0.559732	4.47674	2.50948	0.113163	0.378148
YKL079W	0.527325	4.64104	2.50891	0.113204	0.378148
YEL064C	0.440659	5.66135	2.50576	0.113431	0.378265
YBR287W	0.389318	9.79463	2.50536	0.11346	0.378265
YBR068C	0.372441	10.3578	2.50378	0.113573	0.378265
YJR110W	0.508619	5.97231	2.49795	0.113995	0.379001
YIL165C	0.392964	7.66748	2.49182	0.114439	0.380033
YDR434W	0.454133	5.69642	2.47984	0.115314	0.382265
YJR127C	0.475613	7.98282	2.47655	0.115556	0.382627
YBL059W	0.442811	5.14157	2.47361	0.115772	0.382885
YGR262C	0.443287	6.35244	2.47066	0.11599	0.383164
YBR256C	0.43171	9.16816	2.47063	0.115991	0.383164
YDR381C-A	0.56863	3.94717	2.46957	0.116069	0.383198
YIL156W-B	0.71886	6.13453	2.4632	0.116541	0.383351
YMR123W	0.491469	5.16155	2.45837	0.1169	0.384147
YBR213W	0.392171	9.89584	2.45047	0.11749	0.385416
YPR181C	0.457107	8.70982	2.44087	0.118211	0.386805
YAL056W	0.387282	7.2628	2.44028	0.118255	0.386805
YPL167C	0.467599	5.33503	2.43493	0.11866	0.387387
YGR268C	0.598528	6.81734	2.43071	0.118979	0.387719
YLR346C	0.924864	2.32146	2.43025	0.119014	0.387719
YCL025C	0.398051	12.0219	2.42464	0.119441	0.388752
YGL154C	0.48217	5.90816	2.42338	0.119537	0.388752
YGR035C	1.74718	0.575684	2.41615	0.12009	0.389879
YOR013W	0.814558	2.81903	2.41328	0.12031	0.390146
YPL216W	0.731778	3.43987	2.41142	0.120453	0.390214
YOR219C	0.424785	6.62438	2.41122	0.120469	0.390214
YMR161W	0.419633	5.59211	2.40305	0.121099	0.39136
YHR191C	0.497821	4.73409	2.40101	0.121257	0.391647
YJR085C	0.378593	8.72641	2.39889	0.121422	0.391712
YAL033W	0.502904	4.93005	2.39859	0.121445	0.391712
YER060W-A	1.14673	2.00275	2.39808	0.121485	0.391712
YFL055W	0.375896	9.5537	2.3925	0.121918	0.392844
YLR206W	0.380052	7.33013	2.3915	0.121997	0.392844
YHL032C	0.377058	8.60054	2.39054	0.122071	0.392844
YJL205C	0.531984	4.61545	2.39	0.122113	0.392844
YOR096W	0.670493	9.74385	2.38888	0.122201	0.392903
YDR100W	0.373758	7.54998	2.38707	0.122343	0.392981
YNR044W	0.652751	4.91708	2.38614	0.122415	0.392981
YDL130W-A	0.418666	7.16737	2.3857	0.12245	0.392981
YER065C	0.432453	6.11393	2.38095	0.122823	0.393561
YOL037C	1.42193	0.773355	2.37218	0.123515	0.394821
YNL077W	0.414261	5.90881	2.37181	0.123544	0.394821
YFR039C	0.437616	5.25266	2.37177	0.123547	0.394821
YDR488C	0.403179	5.94855	2.37154	0.123565	0.394821
YDR454C	0.378831	7.14415	2.36729	0.123902	0.394968
YCR022C	1.35277	1.4309	2.36293	0.124248	0.395444
YEL025C	0.454271	6.78891	2.35717	0.124708	0.396685
YHR175W-A	0.712047	4.41926	2.35592	0.124809	0.396781
YPL149W	0.418558	6.27909	2.35342	0.125008	0.396906
YLR317W	0.554714	4.94687	2.3528	0.125058	0.396906
YIR010W	0.539128	4.17469	2.34735	0.125496	0.397881
YDR530C	0.382469	7.43357	2.3432	0.125831	0.398688
YNR057C	0.545395	5.58131	2.34007	0.126084	0.399265
YHR042W	0.593823	7.85331	2.33204	0.126736	0.401106
YGL224C	0.463247	5.92332	2.32796	0.127069	0.401492
YJR135C	0.763941	3.59097	2.32707	0.127141	0.401492
YPR043W	0.419831	8.48521	2.32149	0.127597	0.402019
YLR056W	0.440921	5.46143	2.31994	0.127725	0.402019
YGR037C	0.576452	7.70355	2.31986	0.127731	0.402019
YDR086C	0.468297	6.13323	2.3198	0.127736	0.402019
YJL069C	1.69284	0.840305	2.31896	0.127805	0.402019
YDL083C	0.391348	7.88555	2.31723	0.127948	0.402243
YLL028W	0.46679	8.24071	2.31242	0.128344	0.403266
YKR103W	0.699887	3.0474	2.31066	0.128489	0.403498
YBL029C-A	0.401732	5.99065	2.30314	0.129112	0.404416
YLL013C	0.430276	5.7794	2.30282	0.129139	0.404416
YKL090W	0.487508	4.79285	2.29994	0.129379	0.404559
YGR257C	0.38559	6.55105	2.2995	0.129416	0.404559
YER115C	0.446033	4.95426	2.29902	0.129456	0.404559
YLR079W	0.387103	7.37895	2.29884	0.12947	0.404559
YNL288W	0.413927	7.076	2.29113	0.130115	0.405902
YMR047C	0.36371	8.81933	2.29007	0.130204	0.405956
YER163C	0.36284	7.48583	2.28507	0.130625	0.407043
YPR073C	0.459189	4.82992	2.28316	0.130785	0.40732
YHR049C-A	1.42766	0.776202	2.27778	0.131239	0.408245
YDR178W	0.401478	8.21188	2.27708	0.131299	0.408245
YMR159C	0.860378	2.29001	2.27515	0.131462	0.408484
YFR032C-A	0.524546	7.54329	2.27416	0.131546	0.408484
YML059C	0.376517	6.53795	2.27277	0.131664	0.408484
YGR118W	0.446163	7.83308	2.27053	0.131855	0.408851
YPL047W	0.422709	5.58348	2.26733	0.132128	0.409025
YKL146W	0.395973	9.11815	2.2646	0.132361	0.409522
YLR438W	0.510018	8.54218	2.26109	0.132661	0.409695
YER078W-A	1.31812	0.742898	2.26014	0.132742	0.409695
YKL165C-A	0.868554	2.54508	2.25441	0.133234	0.410454
YGR277C	0.386276	6.26277	2.25407	0.133264	0.410454
YER129W	0.506159	5.40406	2.25052	0.13357	0.410454
YCL035C	0.407016	8.08395	2.24958	0.133651	0.410454
YFL011W	1.56651	0.818056	2.24946	0.133661	0.410454
YHR124W	0.905167	1.96192	2.24929	0.133676	0.410454
YBL052C	0.655595	3.41374	2.24928	0.133677	0.410454
YMR310C	1.03573	1.96357	2.2448	0.134064	0.411197
YIL112W	0.440184	4.88144	2.23674	0.134765	0.4124
YCR024C-A	0.380917	8.20396	2.23527	0.134893	0.4124
YGL098W	0.505223	4.8553	2.23394	0.135009	0.412531
YLR349W	2.03592	0.493106	2.23047	0.135313	0.413014
YBL009W	0.587688	3.65148	2.22584	0.135719	0.414031
YML076C	0.425247	5.28318	2.22346	0.135928	0.414223
YLR451W	0.505983	4.60233	2.22026	0.13621	0.414748
YLR326W	0.736521	4.135	2.21901	0.13632	0.414748
YCR020C-A	0.511965	5.34835	2.2157	0.136613	0.415416
YJR155W	0.447543	5.26291	2.20534	0.137533	0.417765
YLR292C	0.400511	5.9199	2.20054	0.137962	0.418391
YIL120W	0.434402	5.58306	2.19973	0.138035	0.418391
YMR075W	0.569066	3.47787	2.19478	0.138479	0.419035
YOR150W	0.456471	5.72094	2.19315	0.138625	0.419035
YLR426W	0.401221	6.47608	2.193	0.138639	0.419035
YAL022C	0.358278	8.19779	2.19242	0.138691	0.419035
YNR024W	1.1892	1.16165	2.19157	0.138768	0.419042
YLR262C-A	0.691036	6.34038	2.19051	0.138863	0.419106
YPR036W-A	0.448064	8.86194	2.18448	0.139408	0.419633
YPR183W	0.446951	7.71057	2.17877	0.139926	0.4203
YDL048C	0.441792	8.12963	2.1672	0.140983	0.4228
YAL044C	0.455045	9.41388	2.16524	0.141163	0.423114
YIL043C	0.385076	9.33903	2.15817	0.141814	0.424616
YLL062C	0.392432	9.47332	2.15693	0.141928	0.424691
YER120W	0.45182	8.60695	2.154	0.142199	0.425089
YER074W-A	0.401214	5.91884	2.15321	0.142272	0.425089
YOR179C	0.540805	3.95782	2.15138	0.142442	0.425373
YEL062W	0.421998	6.15255	2.1497	0.142598	0.425613
YOR205C	0.602893	3.34801	2.14218	0.143298	0.42697
YMR308C	0.370465	6.53029	2.14078	0.143429	0.42697
YOR365C	1.3702	1.18739	2.1329	0.144167	0.428677
YDL177C	0.442155	4.82203	2.13224	0.14423	0.428677
YHR005C-A	0.400328	5.77792	2.13084	0.144362	0.428845
YDR469W	0.593529	3.15472	2.12779	0.144649	0.429165
YOL012C	0.571836	5.98041	2.12728	0.144697	0.429165
YPL112C	0.415364	5.24229	2.12379	0.145027	0.429918
YJL105W	1.49456	0.487766	2.11997	0.145389	0.430765
YKL043W	0.460278	5.91188	2.11163	0.146184	0.432893
YGL146C	0.457538	5.0816	2.10338	0.146974	0.434099
YDL248W	0.557027	3.72001	2.09726	0.147563	0.435612
YHR077C	0.595853	3.82487	2.09546	0.147738	0.435899
YKL155C	0.555841	3.65569	2.09287	0.147988	0.436411
YMR202W	0.380093	8.68715	2.0911	0.14816	0.436595
YGL235W	1.50469	1.12197	2.09061	0.148206	0.436595
YDL056W	0.418167	5.00283	2.08984	0.148282	0.436595
YOL027C	0.420549	7.33748	2.08544	0.148709	0.437087
YPL279C	0.777541	2.43077	2.08144	0.1491	0.437184
YOL061W	0.352638	8.38761	2.08028	0.149213	0.437241
YBL101C	0.380169	7.59757	2.0646	0.150754	0.440304
YHR048W	0.451781	4.72081	2.06444	0.15077	0.440304
YLR122C	1.38929	0.827585	2.0635	0.150864	0.440304
YKL213C	0.346207	8.13718	2.05168	0.152038	0.442204
YJR017C	0.382249	7.32884	2.05134	0.152073	0.442204
YMR173W	0.358704	7.00333	2.04449	0.152758	0.44332
YDR059C	0.381228	6.32007	2.04371	0.152837	0.44332
YAR030C	1.44422	1.00309	2.04286	0.152922	0.443341
YGR119C	0.354409	6.74285	2.03738	0.153474	0.444486
YGR174W-A	0.996543	2.53714	2.0272	0.154505	0.446558
YDL217C	0.389681	5.72316	2.02689	0.154536	0.446558
YDL064W	0.413226	5.55009	2.01431	0.155823	0.44922
YJR038C	1.52527	0.656588	2.0093	0.156338	0.450045
YAL059W	0.732485	2.75182	2.00797	0.156475	0.450096
YKR021W	0.382541	5.70426	2.00749	0.156524	0.450096
YLR021W	0.465556	4.54136	2.00424	0.156859	0.450761
YMR289W	0.498024	4.70451	1.99843	0.157462	0.452104
YMR244W	1.51961	0.728186	1.98588	0.158773	0.453906
YKR007W	0.374003	5.76616	1.98468	0.158898	0.453906
YDR407C	0.351576	6.96359	1.984	0.15897	0.453906
YKR051W	0.39873	6.58236	1.98209	0.15917	0.454245
YNL109W	1.70891	0.617628	1.9807	0.159316	0.454433
YPL166W	0.520011	4.44144	1.97946	0.159447	0.454436
YKL022C	0.380526	5.72836	1.97756	0.159648	0.454463
YMR234W	0.523313	3.79704	1.97643	0.159767	0.454574
YFR033C	0.377274	5.71984	1.97455	0.159965	0.454847
YGL199C	0.81883	2.93188	1.974	0.160024	0.454847
YKL161C	0.464787	4.32851	1.96752	0.160711	0.456114
YPR185W	0.477007	5.75471	1.96252	0.161244	0.456491
YNR010W	0.622484	3.77268	1.96235	0.161262	0.456491
YLR247C	0.472656	5.99415	1.96185	0.161316	0.456491
YBR016W	0.673114	4.97743	1.96174	0.161328	0.456491
YOR126C	0.387414	5.63979	1.96029	0.161482	0.45659
YNL251C	0.459701	6.60468	1.95989	0.161525	0.45659
YML093W	1.45089	0.485719	1.95376	0.162182	0.457692
YLR165C	0.412533	4.87178	1.9525	0.162318	0.457692
YPR186C	0.809874	2.97394	1.9506	0.162523	0.45804
YPR172W	0.481418	5.68182	1.94717	0.162892	0.458057
YFR054C	1.09107	1.17086	1.9469	0.162921	0.458057
YBR091C	0.486262	4.75611	1.94679	0.162933	0.458057
YDR096W	0.371058	6.1662	1.94374	0.163263	0.458153
YGR186W	0.420058	6.71988	1.94337	0.163303	0.458153
YNL022C	0.573462	4.04733	1.94274	0.163372	0.458153
YGR036C	0.38761	5.4414	1.93463	0.164253	0.460002
YEL028W	0.596258	3.38169	1.93453	0.164263	0.460002
YPR187W	0.413837	5.00303	1.93299	0.164431	0.460002
YGL106W	0.436051	7.29338	1.93267	0.164467	0.460002
YDR232W	0.374672	8.75742	1.93117	0.164631	0.460002
YCR106W	0.467074	4.68297	1.93091	0.164659	0.460002
YKL041W	0.533216	3.57721	1.92701	0.165085	0.460325
YGL201C	0.389273	5.90178	1.92668	0.165122	0.460325
YGL208W	0.333415	7.29401	1.923	0.165526	0.461017
YKR073C	1.42285	1.02123	1.92294	0.165533	0.461017
YOR127W	0.426263	5.51373	1.9221	0.165625	0.461047
YHL035C	0.374997	6.06538	1.91957	0.165904	0.461597
YHR022C	0.462113	4.18368	1.91766	0.166115	0.461957
YKL064W	0.334963	7.08501	1.91517	0.16639	0.462494
YJR053W	0.866754	2.50527	1.90893	0.167083	0.46285
YER179W	0.557489	3.41259	1.90852	0.167128	0.46285
YEL017W	0.38991	7.31695	1.90739	0.167254	0.46285
YLR094C	0.523376	5.21528	1.90366	0.16767	0.463589
YCL044C	0.454403	5.34186	1.90352	0.167685	0.463589
YDR248C	0.369779	5.88768	1.9007	0.168	0.464234
YDL170W	0.340042	7.22466	1.89882	0.16821	0.464588
YKL201C	0.33252	8.07226	1.89682	0.168435	0.464981
YGR031W	0.453044	7.74405	1.89608	0.168518	0.464985
YIL130W	0.391439	5.19439	1.89442	0.168704	0.465019
YFR022W	0.359273	7.3778	1.8935	0.168808	0.465019
YIL129C	0.392566	7.19841	1.89304	0.168859	0.465019
YOL107W	0.403558	5.70789	1.88942	0.169268	0.465465
YGL032C	0.412181	6.60858	1.88774	0.169457	0.465761
YOR002W	0.332423	8.23051	1.88184	0.170125	0.466957
YHR105W	0.41813	5.13189	1.88171	0.17014	0.466957
YER023C-A	1.11685	1.48944	1.88095	0.170226	0.466966
YOR097C	0.479495	4.56867	1.87105	0.171355	0.468901
YOR293W	0.395905	7.64396	1.87041	0.171428	0.468901
YLR393W	0.532846	4.7605	1.86762	0.171748	0.469345
YML089C	1.23046	0.999519	1.86529	0.172016	0.469391
YGR230W	0.608025	3.7613	1.86524	0.172022	0.469391
YGL140C	0.358729	7.36209	1.86018	0.172604	0.470753
YNL322C	0.392087	8.9179	1.8562	0.173064	0.471582
YML133C	1.4723	0.725507	1.85511	0.17319	0.471582
YAL047C	0.588701	3.31044	1.85217	0.173531	0.471822
YBR264C	0.396775	5.35097	1.85211	0.173538	0.471822
YKR094C	0.428419	8.62882	1.85048	0.173728	0.471822
YPL046C	0.598112	3.62363	1.85032	0.173746	0.471822
YER079W	0.385424	5.8572	1.83621	0.175396	0.475106
YML005W	0.532387	3.49538	1.83568	0.175459	0.475106
YNL257C	0.369767	6.46524	1.83156	0.175943	0.475963
YCR082W	0.390578	6.9722	1.81835	0.17751	0.478201
YOL076W	0.489978	4.31295	1.81801	0.177551	0.478201
YMR031W-A	0.939298	1.81477	1.81759	0.1776	0.478201
YCR107W	0.725167	2.96525	1.81676	0.1777	0.478201
YJL211C	1.00666	2.05639	1.81459	0.177958	0.47867
YBR136W	0.391192	5.84928	1.81265	0.178191	0.478845
YGR013W	0.450475	5.13805	1.81026	0.178477	0.479193
YOR380W	0.342697	6.48006	1.81014	0.178491	0.479193
YKL176C	0.360822	7.06635	1.80331	0.179312	0.480714
YNR027W	0.350767	6.20702	1.80243	0.179419	0.48077
YPR006C	0.361929	5.99597	1.79454	0.180374	0.48219
YPL099C	0.388053	5.57358	1.78879	0.181073	0.483791
YDR440W	0.574874	3.46703	1.78781	0.181193	0.483791
YNL293W	0.389348	6.00509	1.78729	0.181257	0.483791
YPR115W	0.357627	8.01838	1.78478	0.181563	0.484226
YGL142C	0.331553	7.22201	1.781	0.182027	0.48456
YDL241W	0.534674	3.53354	1.78096	0.182031	0.48456
YBR065C	0.391637	4.89349	1.77789	0.182408	0.484977
YJL185C	0.387159	5.8511	1.77702	0.182515	0.484977
YCL008C	0.475789	6.27756	1.77642	0.182589	0.484977
YIR039C	0.340788	6.93195	1.77572	0.182675	0.484977
YOL105C	0.376953	5.25963	1.77551	0.182701	0.484977
YKR102W	0.462345	4.03319	1.76603	0.183874	0.486947
YGL133W	0.406264	4.68218	1.75871	0.184786	0.488288
YBR070C	0.379627	5.11374	1.75856	0.184804	0.488288
YFR016C	0.418017	4.80849	1.75638	0.185077	0.488762
YIR029W	0.380758	6.18231	1.75091	0.185762	0.489121
YOR083W	0.350249	6.61077	1.75047	0.185817	0.489121
YBL105C	0.405396	6.13638	1.74487	0.186523	0.490522
YBR255C-A	0.514685	3.53284	1.73602	0.187644	0.492327
YBR182C	0.502189	3.79699	1.73413	0.187884	0.492728
YBL072C	0.353352	8.31521	1.73112	0.188268	0.493049
YEL057C	1.35598	1.10489	1.72937	0.188492	0.493294
YIL002C	0.407347	5.40041	1.72684	0.188815	0.493798
YJR154W	0.385539	5.04388	1.71997	0.189697	0.495646
YOR121C	0.702224	2.3434	1.71622	0.19018	0.49609
YLR214W	0.453621	4.425	1.71593	0.190218	0.49609
YMR034C	0.366583	5.59672	1.70697	0.191378	0.49835
YNL044W	0.360968	7.02353	1.70653	0.191436	0.49835
YLL023C	0.407249	7.81115	1.70365	0.191812	0.499098
YML087C	0.601141	3.40195	1.70134	0.192113	0.499217
YPR116W	0.637365	3.14848	1.70127	0.192122	0.499217
YAL028W	0.441553	6.22604	1.69142	0.193414	0.501786
YMR218C	0.446643	4.85344	1.69094	0.193477	0.501786
YIR036C	0.385459	8.90184	1.69036	0.193554	0.501786
YOR210W	0.512019	3.52704	1.68522	0.194232	0.502946
YGR042W	0.63416	3.31241	1.68406	0.194385	0.502946
YDL012C	0.407506	4.95972	1.68385	0.194414	0.502946
YKL092C	0.440047	5.39394	1.68354	0.194455	0.502946
YOR189W	0.373208	5.28912	1.68119	0.194767	0.503089
YOR040W	0.350196	6.14075	1.67917	0.195034	0.503482
YOL005C	0.521893	6.38286	1.67693	0.195333	0.503632
YKL170W	0.534939	6.41039	1.67577	0.195488	0.503802
YJL037W	1.25632	1.18502	1.67366	0.195769	0.504297
YDR345C	0.306905	9.21026	1.67047	0.196195	0.505148
YHR079C	0.434678	4.92029	1.66919	0.196367	0.505148
YCR101C	0.468188	4.17899	1.65895	0.197746	0.508002
YBR002C	0.365998	5.04581	1.65407	0.198405	0.509234
YOR223W	0.323563	6.84824	1.64809	0.199219	0.510048
YHR131C	0.425098	6.15464	1.6472	0.199341	0.510048
YDR286C	0.446133	4.02374	1.64711	0.199353	0.510048
YMR121C	0.324461	6.82226	1.6445	0.199709	0.510634
YMR148W	0.441139	6.03619	1.64345	0.199852	0.510634
YPL012W	0.913629	1.86596	1.63892	0.200474	0.511074
YLR392C	0.384541	4.66432	1.63858	0.20052	0.511074
YML058W-A	1.32585	0.889486	1.63747	0.200672	0.511074
YJL035C	0.529622	3.44567	1.63693	0.200747	0.511074
YKL096W	0.452882	9.70135	1.63305	0.201282	0.512206
YHR023W	0.424636	6.28978	1.63176	0.201459	0.512277
YLR151C	0.476482	3.87864	1.63039	0.20165	0.512277
YJL073W	0.647683	2.9194	1.62871	0.201882	0.512582
YKR068C	0.370664	6.72617	1.6261	0.202243	0.513267
YBR182C-A	0.984018	1.37317	1.62049	0.203023	0.514515
YMR165C	0.345354	6.31793	1.61988	0.203108	0.514515
YDR314C	0.427929	4.01888	1.61905	0.203225	0.514515
YBR067C	0.413691	7.71838	1.61161	0.204266	0.516069
YDR301W	0.394164	6.17183	1.61101	0.204349	0.516069
YMR302C	0.331539	7.82181	1.60899	0.204634	0.516557
YOL104C	0.537937	3.45184	1.60509	0.205184	0.517483
YGL177W	1.02234	1.60539	1.60325	0.205443	0.517907
YMR263W	0.388267	5.56085	1.6012	0.205734	0.518409
YNR069C	0.395427	5.46773	1.59817	0.206162	0.51909
YFR011C	0.472359	3.59781	1.598	0.206188	0.51909
YBL031W	0.784616	3.28463	1.59461	0.206668	0.519839
YMR164C	0.394836	4.5183	1.59243	0.20698	0.52039
YJR089W	0.622504	4.05088	1.58651	0.207826	0.520635
YLR210W	0.40108	4.34839	1.58598	0.207902	0.520635
YOL150C	1.14006	0.748837	1.58534	0.207993	0.520635
YLR344W	0.465047	5.87562	1.58469	0.208086	0.520635
YLL025W	0.775521	2.22781	1.58391	0.208199	0.52068
YOR324C	0.311425	6.5754	1.5825	0.2084	0.520796
YLR430W	0.354399	5.97159	1.58157	0.208535	0.520796
YAL013W	0.331069	7.00078	1.58146	0.20855	0.520796
YLR460C	0.740847	2.55541	1.57905	0.208898	0.521048
YHR008C	0.317488	9.28851	1.57602	0.209335	0.521678
YBL061C	0.363576	5.17396	1.56507	0.210925	0.524558
YLL047W	1.21419	0.477023	1.56446	0.211013	0.524558
YJR039W	0.328622	6.58028	1.56437	0.211027	0.524558
YKL119C	0.446484	4.58644	1.56423	0.211047	0.524558
YOR308C	0.703042	2.39147	1.56409	0.211068	0.524558
YDR004W	0.383194	5.95511	1.5636	0.211139	0.524558
YFL044C	0.311092	6.66079	1.56229	0.211331	0.524638
YCR081W	0.398925	4.85492	1.56009	0.211652	0.525142
YBR228W	0.479739	3.58595	1.55927	0.211773	0.525212
YLR120W-A	1.0641	0.89172	1.5554	0.212339	0.526156
YKL036C	1.42794	0.499891	1.55262	0.21275	0.526942
YKR009C	0.350354	5.49573	1.55128	0.212946	0.527197
YOR251C	0.335728	6.64889	1.54908	0.213272	0.527592
YDR365C	0.480508	4.03299	1.54894	0.213292	0.527592
YDR118W	0.416171	4.18772	1.5479	0.213446	0.527634
YCL056C	0.576439	3.14315	1.54298	0.214175	0.528391
YIL151C	0.356886	5.32629	1.54065	0.21452	0.528805
YLR182W	0.375109	5.3421	1.54059	0.214529	0.528805
YOL038C-A	1.18985	1.27197	1.53828	0.214874	0.529394
YER182W	0.359047	5.67965	1.53607	0.215203	0.529394
YOL018C	0.387426	4.73692	1.53551	0.215287	0.529394
YOR124C	0.34564	7.23553	1.53495	0.215371	0.529394
YIR042C	0.388403	4.78811	1.5346	0.215423	0.529394
YNL281W	0.330213	6.59052	1.53263	0.215718	0.529505
YBR007C	0.479112	3.89127	1.53026	0.216073	0.529705
YMR132C	0.912516	1.29376	1.52897	0.216268	0.529705
YNL190W	0.352286	7.14484	1.52567	0.216764	0.529705
YJR124C	0.370032	5.01847	1.52517	0.216838	0.529705
YCL051W	0.338523	5.94133	1.52506	0.216856	0.529705
YDL033C	0.351637	5.37936	1.52244	0.21725	0.530315
YML092C	0.323381	8.71251	1.52152	0.21739	0.530315
YIL020C	0.602583	3.42674	1.51855	0.217839	0.530971
YMR179W	0.525138	3.5354	1.51034	0.219087	0.532858
YJR082C	0.474525	3.92835	1.51026	0.219099	0.532858
YGR206W	0.375177	4.94303	1.50883	0.219317	0.53295
YKL006W	0.440801	7.6164	1.50648	0.219677	0.533596
YER107C	0.312658	6.86571	1.50503	0.219899	0.533905
YDR436W	0.368537	7.60928	1.50071	0.220562	0.535195
YOR204W	0.296294	9.77448	1.50034	0.220619	0.535195
YJL116C	1.5609	0.666137	1.49828	0.220936	0.535735
YNL015W	0.29762	7.10936	1.49682	0.221161	0.536051
YDR462W	0.469878	5.90397	1.49329	0.221707	0.536915
YJL197W	0.327502	5.73824	1.49243	0.221839	0.537005
YMR221C	0.313181	6.45045	1.48893	0.222383	0.537732
YDR184C	1.04592	1.10223	1.4888	0.222403	0.537732
YLR007W	0.380711	4.92747	1.48866	0.222425	0.537732
YFL049W	0.346907	5.18675	1.48543	0.222926	0.538558
YLR252W	0.307954	6.71266	1.48194	0.223472	0.538882
YPR164W	0.365435	5.3326	1.48113	0.223598	0.538958
YPL043W	1.12174	0.727544	1.47649	0.224325	0.539139
YNL146C-A	0.675357	2.15762	1.47639	0.22434	0.539139
YDR181C	0.560691	3.54843	1.47478	0.224593	0.539417
YGR169C-A	0.638043	2.64408	1.47239	0.22497	0.539508
YGL134W	0.395365	4.62882	1.4675	0.225741	0.540519
YDR536W	0.929986	1.50061	1.4673	0.225773	0.540519
YNL057W	0.962427	1.0857	1.46278	0.226489	0.541775
YBR013C	0.51337	4.77587	1.4598	0.226962	0.542504
YBR181C	0.300113	7.31829	1.45911	0.227071	0.542504
YLR364W	0.28651	7.31265	1.45905	0.227081	0.542504
YOR364W	0.952845	1.28876	1.45809	0.227235	0.54256
YOL001W	0.33691	5.30677	1.4577	0.227296	0.54256
YNL217W	0.346832	5.16031	1.45377	0.227924	0.542802
YHR137C-A	0.979368	1.80418	1.45258	0.228115	0.542802
YBL060W	0.517528	3.77837	1.4519	0.228223	0.542802
YML118W	0.336854	5.29136	1.4518	0.22824	0.542802
YHR144C	0.629578	2.4702	1.45167	0.228261	0.542802
YOR226C	0.290414	8.72132	1.45033	0.228475	0.543085
YOL015W	0.709818	1.99618	1.44915	0.228664	0.543209
YJR022W	0.829793	4.48075	1.44881	0.22872	0.543209
YLR074C	0.60145	3.99213	1.44557	0.22924	0.54405
YMR002W	0.403866	8.59031	1.44541	0.229266	0.54405
YKL086W	0.610762	3.30128	1.44405	0.229486	0.544291
YER119C	0.345698	9.03689	1.44095	0.229986	0.544291
YLR120C	0.306746	9.74658	1.43654	0.2307	0.544339
YDL087C	0.32271	5.87645	1.43439	0.23105	0.544858
YBR111C	0.312631	8.35802	1.43314	0.231253	0.544882
YIL136W	0.294632	8.2523	1.43116	0.231575	0.545006
YHR163W	0.315763	8.48041	1.43065	0.231658	0.545006
YMR194W	0.353874	4.89601	1.43052	0.23168	0.545006
YEL070W	0.765415	1.81874	1.42642	0.23235	0.546105
YDR054C	0.310615	5.97523	1.42323	0.232872	0.546858
YIL101C	0.383924	6.08861	1.42143	0.233168	0.547119
YKR104W	1.78758	0.423412	1.41832	0.23368	0.547639
YNL202W	0.357443	5.49316	1.4172	0.233865	0.547845
YOR371C	0.361251	5.62644	1.40646	0.235645	0.549969
YDR236C	0.295046	6.53135	1.40472	0.235935	0.550275
YGL151W	0.313353	5.78769	1.40049	0.236641	0.551478
YNL283C	0.312552	7.98465	1.39936	0.23683	0.551478
YGL014W	0.336497	5.56902	1.3985	0.236974	0.551478
YPL274W	0.278876	11.8347	1.39847	0.236979	0.551478
YLR051C	0.884955	1.62781	1.3983	0.237009	0.551478
YBR048W	0.344455	8.4016	1.39523	0.237523	0.551478
YPR010C-A	0.440841	5.23632	1.39502	0.237558	0.551478
YPR097W	0.384714	5.1278	1.39114	0.238213	0.552545
YER074W	0.303462	7.24908	1.38975	0.238447	0.552862
YAL011W	0.514078	2.88135	1.38791	0.238758	0.55313
YGR236C	0.927695	2.35401	1.38357	0.239494	0.55426
YMR035W	0.309362	5.95213	1.3815	0.239845	0.554513
YPR007C	0.956976	1.1428	1.37968	0.240156	0.554779
YDL198C	0.286976	9.98124	1.37887	0.240293	0.55486
YEL048C	0.898052	1.22873	1.37832	0.240387	0.55486
YDR332W	0.403199	4.75206	1.37737	0.240549	0.555009
YOL047C	0.80886	2.08186	1.37582	0.240814	0.555235
YNR056C	0.616452	2.5773	1.37565	0.240844	0.555235
YMR022W	0.286821	7.33817	1.37196	0.241475	0.556237
YMR190C	0.33758	5.50378	1.3688	0.242019	0.557224
YBR290W	0.349442	5.04938	1.36823	0.242116	0.557224
YHR071W	0.285644	8.61191	1.36715	0.242302	0.557224
YMR264W	0.302375	7.01579	1.36604	0.242494	0.557224
YML081W	0.322599	5.64388	1.36442	0.242772	0.557411
YDR107C	0.282665	7.17837	1.36185	0.243217	0.5579
YOR010C	0.504485	3.55305	1.36124	0.243322	0.5579
YDR145W	0.416064	5.38253	1.36103	0.243359	0.5579
YBL015W	0.321958	8.31065	1.35968	0.243592	0.5579
YDR475C	0.279901	7.74043	1.35959	0.243609	0.5579
YBL003C	0.280852	8.65279	1.35849	0.243799	0.5579
YDL125C	0.312845	8.80386	1.35753	0.243966	0.5579
YER007C-A	0.324162	5.35717	1.35352	0.244664	0.55825
YNR048W	0.361837	5.09574	1.3516	0.244999	0.55825
YLR265C	0.530414	2.74775	1.35121	0.245066	0.55825
YPR179C	0.44929	4.28793	1.35074	0.24515	0.55825
YMR277W	0.315314	6.27929	1.3504	0.245208	0.55825
YLR109W	0.412827	11.5675	1.34648	0.245894	0.559361
YOR201C	0.276804	7.71684	1.33798	0.24739	0.561237
YLR266C	0.30693	5.87598	1.3378	0.247423	0.561237
YDR320W-B	0.934066	1.36218	1.33748	0.247479	0.561237
YGR275W	0.323856	5.65302	1.33667	0.247623	0.561237
YGR009C	0.388086	5.63814	1.33463	0.247983	0.561407
YJR140W-A	0.907847	1.4107	1.3335	0.248184	0.561638
YNL271C	0.326322	6.45808	1.33263	0.248339	0.561763
YIR034C	0.308133	7.75367	1.33095	0.248635	0.56221
YML035C	0.299931	6.99432	1.32932	0.248926	0.562418
YER095W	0.275635	9.31148	1.32775	0.249207	0.562603
YIL029C	0.427193	5.24939	1.32572	0.249568	0.562616
YER121W	0.335511	5.04684	1.3252	0.249661	0.562616
YKR005C	0.544741	2.79527	1.32363	0.249942	0.562916
YLR459W	0.32765	6.32721	1.31832	0.250893	0.564104
YGL121C	0.381684	5.08667	1.31815	0.250924	0.564104
YPR093C	0.296742	6.38687	1.3179	0.25097	0.564104
YOR316C	0.311127	8.80679	1.31728	0.251081	0.564104
YFL024C	0.433998	4.48546	1.31388	0.251693	0.564104
YGL023C	0.284191	6.93848	1.3125	0.251943	0.564104
YML082W	0.387363	4.29745	1.30857	0.252653	0.565256
YAR019C	0.337856	6.45949	1.30371	0.253537	0.566505
YPL225W	0.280561	6.93653	1.29999	0.254215	0.567797
YGR015C	0.361734	5.44836	1.29668	0.25482	0.568923
YPL194W	0.422607	3.79762	1.29555	0.255027	0.569162
YGR232W	0.294241	7.48091	1.28804	0.25641	0.57122
YKL050C	0.402447	4.31601	1.2876	0.256491	0.57122
YLR037C	0.623464	2.48642	1.28725	0.256555	0.57122
YCL043C	0.304576	9.84216	1.28591	0.256803	0.571548
YDR090C	0.290667	6.48582	1.28501	0.256969	0.571692
YML037C	0.45535	3.33888	1.2842	0.25712	0.571804
YCR102C	0.521847	3.33313	1.28008	0.257883	0.573052
YJL214W	0.673743	2.26907	1.27868	0.258145	0.573183
YPR028W	0.278179	9.86355	1.27666	0.258522	0.573604
YML113W	0.763248	2.77556	1.27607	0.25863	0.573604
YEL072W	0.286815	6.60665	1.27274	0.259254	0.57434
YMR283C	0.453029	3.74087	1.27098	0.259583	0.574518
YCR057C	0.620893	2.76542	1.27003	0.259761	0.574518
YMR166C	0.33218	5.45576	1.26739	0.260257	0.57539
YMR005W	0.319151	5.18121	1.26615	0.26049	0.575682
YAL019W	0.440619	4.46823	1.26055	0.261547	0.577341
YML062C	0.465514	3.31048	1.25819	0.261994	0.577877
YOR093C	0.40482	5.15323	1.2575	0.262124	0.577939
YOR389W	0.615387	2.52984	1.25695	0.262229	0.577946
YCR099C	0.552702	3.00828	1.25607	0.262396	0.578087
YBR012C	0.963405	0.743271	1.25426	0.262741	0.578166
YML104C	0.373049	4.46065	1.25424	0.262744	0.578166
YOL006C	0.508607	4.68221	1.25387	0.262814	0.578166
YDR382W	0.269095	8.74684	1.24901	0.263743	0.578825
YJR010C-A	0.446336	4.38049	1.24881	0.263781	0.578825
YJL159W	0.392465	10.6584	1.24872	0.263798	0.578825
YGR182C	0.305225	5.53395	1.24788	0.263957	0.578825
YMR162C	0.332805	6.2182	1.24649	0.264225	0.579187
YKR092C	0.408054	3.86128	1.2454	0.264433	0.579419
YJR041C	0.819474	1.59393	1.24421	0.264661	0.579694
YOR195W	0.561178	3.30104	1.24326	0.264844	0.579871
YBL042C	0.283736	7.00339	1.2425	0.26499	0.579966
YLR442C	0.388632	4.57111	1.23915	0.265634	0.580703
YPL172C	0.315931	5.89893	1.23688	0.266073	0.580989
YNL159C	0.28708	6.44976	1.23242	0.266938	0.582428
YOL131W	0.997484	1.2635	1.23047	0.267316	0.582804
YKR097W	0.338207	4.72651	1.22979	0.267448	0.582869
YGR125W	0.290661	7.94967	1.22747	0.267899	0.583627
YLR146W-A	0.554943	2.77398	1.22539	0.268306	0.584063
YBR152W	0.895844	1.95506	1.22416	0.268546	0.584361
YDR443C	0.290915	6.19513	1.22322	0.268731	0.584538
YGL107C	0.316223	5.07012	1.20987	0.271358	0.589799
YOL164W	0.258387	9.85188	1.20864	0.271602	0.590103
YKL087C	0.336222	6.03029	1.20778	0.271772	0.590236
YBR218C	0.26261	10.1226	1.2068	0.271967	0.590236
YDL232W	0.397892	5.65083	1.203	0.272723	0.590951
YHR122W	0.297021	6.10297	1.20106	0.27311	0.590986
YER007W	0.43337	3.47989	1.20083	0.273156	0.590986
YKR079C	0.629609	2.15667	1.19852	0.273618	0.591389
YBR004C	0.372371	5.18635	1.19822	0.273678	0.591389
YKR028W	0.338214	6.90054	1.19805	0.273711	0.591389
YCL041C	1.01633	1.24876	1.1963	0.274063	0.591704
YFL026W	0.283171	9.83933	1.19596	0.274131	0.591704
YGL022W	0.284172	10.2392	1.19296	0.274732	0.591967
YPL176C	0.270656	6.81566	1.19155	0.275017	0.592142
YOR318C	0.742972	1.8505	1.1897	0.27539	0.592368
YLR020C	0.323043	4.941	1.1895	0.275431	0.592368
YBR058C-A	0.3014	6.38736	1.18931	0.275469	0.592368
YOR177C	0.760849	1.62109	1.18793	0.275748	0.592743
YLR065C	0.3295	5.01148	1.18696	0.275944	0.592757
YKL015W	0.320794	6.05284	1.18573	0.276193	0.592822
YJL077C	0.546113	2.90281	1.18555	0.27623	0.592822
YGR070W	0.273364	6.72428	1.18497	0.276346	0.592822
YBL093C	0.358964	5.89956	1.18464	0.276413	0.592822
YJR151C	0.42717	3.69861	1.18389	0.276565	0.592923
YMR118C	0.802944	1.47321	1.18255	0.276837	0.593057
YGR280C	0.848216	1.43391	1.17988	0.277381	0.593999
YNL054W	0.34391	4.59151	1.17873	0.277615	0.594197
YNL143C	0.730363	2.1977	1.17817	0.277728	0.594197
YMR137C	0.502756	3.19967	1.17788	0.277789	0.594197
YLR378C	0.353142	8.1159	1.17382	0.278618	0.594892
YJL094C	0.269337	7.05644	1.1735	0.278684	0.594892
YOR072W-A	0.563321	2.67589	1.17234	0.278921	0.594892
YBR263W	0.268941	8.7553	1.17011	0.279378	0.595109
YBR071W	0.342794	5.7222	1.16984	0.279435	0.595109
YPL196W	0.274313	6.88966	1.16841	0.279727	0.595109
YJR144W	0.271707	6.55698	1.16825	0.279761	0.595109
YDL157C	0.301662	5.33577	1.16719	0.279979	0.595109
YDR246W-A	0.962438	0.652548	1.16648	0.280127	0.595109
YPL002C	0.56824	2.75536	1.16506	0.280419	0.595109
YIL098C	0.432308	4.08612	1.16479	0.280475	0.595109
YHR210C	0.371594	5.12774	1.16384	0.280671	0.595109
YDL049C	0.398097	4.07361	1.16266	0.280914	0.595109
YDR532C	0.572941	2.57365	1.1625	0.280948	0.595109
YHL037C	0.608415	2.37576	1.15908	0.281656	0.595511
YDR223W	0.49646	3.6506	1.1587	0.281735	0.595511
YBR223C	0.294179	5.96059	1.15808	0.281864	0.595511
YBR275C	0.355012	4.41735	1.15649	0.282195	0.595511
YER072W	0.287768	6.73911	1.15631	0.282231	0.595511
YOL136C	0.333248	5.48564	1.15577	0.282345	0.595511
YPR052C	0.319194	4.91194	1.15462	0.282585	0.595511
YNL290W	0.289801	6.26522	1.15361	0.282794	0.595511
YPL180W	0.373577	5.07096	1.1534	0.282839	0.595511
YDL079C	0.360028	4.41484	1.15335	0.282848	0.595511
YDL111C	0.320516	6.33375	1.15299	0.282924	0.595511
YKL132C	0.328951	4.70154	1.15207	0.283116	0.595511
YJL132W	0.292009	6.58919	1.15162	0.283211	0.595511
YOL127W	0.323827	9.05941	1.15126	0.283285	0.595511
YBR299W	0.928691	0.994421	1.15075	0.283392	0.595511
YJL077W-A	0.537618	3.42082	1.14929	0.283697	0.595511
YHR060W	0.459845	2.9398	1.14829	0.283907	0.595511
YAR003W	0.292066	6.58347	1.14768	0.284035	0.595511
YPR114W	0.317097	6.82394	1.14739	0.284095	0.595511
YGL110C	0.334107	4.74685	1.14723	0.284129	0.595511
YDR406W	0.262929	7.86388	1.14645	0.284293	0.595511
YGL041C	0.99597	0.633899	1.14469	0.284664	0.595543
YKL166C	0.605939	3.23695	1.14394	0.284822	0.595543
YOR384W	0.739379	1.37383	1.1426	0.285104	0.595888
YFR031C	0.496789	3.5658	1.14016	0.285619	0.596523
YCR018C	0.370127	4.44419	1.13879	0.285908	0.596906
YDR038C	0.411625	3.5074	1.1375	0.286181	0.597257
YJL036W	0.294522	5.53953	1.13674	0.286342	0.597295
YEL036C	0.292885	6.78725	1.13637	0.286421	0.597295
YLL033W	0.661684	1.89871	1.13529	0.286649	0.597295
YOL142W	0.391388	4.71857	1.13522	0.286665	0.597295
YMR053C	0.282639	6.02854	1.13493	0.286727	0.597295
YJL046W	0.352186	4.70332	1.13353	0.287025	0.597407
YHR121W	0.334195	4.46434	1.12774	0.288258	0.599603
YMR172W	0.302638	5.07825	1.12495	0.288856	0.600625
YCR098C	0.386823	3.79612	1.12245	0.289393	0.60152
YLL057C	0.431175	3.91643	1.12188	0.289515	0.601554
YBR261C	0.311824	6.03945	1.12088	0.289728	0.601776
YOL077W-A	0.401825	5.47343	1.11857	0.290227	0.60259
YDR311W	0.364821	5.23358	1.11699	0.290567	0.602635
YDR185C	0.379887	4.80988	1.11643	0.290689	0.602667
YHR044C	0.506262	3.61707	1.11453	0.291098	0.60278
YGL225W	0.275044	8.40774	1.11213	0.291619	0.60278
YDR289C	0.666901	2.52052	1.1119	0.291668	0.60278
YDR093W	0.263876	7.16047	1.11182	0.291686	0.60278
YNL180C	0.339209	5.13083	1.10975	0.292135	0.60278
YDL085C-A	0.405772	3.54978	1.10756	0.292612	0.602982
YJL118W	0.614245	3.19295	1.10689	0.292758	0.602982
YML121W	0.316962	5.10559	1.10454	0.293271	0.603722
YMR206W	0.692277	2.2846	1.10401	0.293387	0.603722
YMR182W-A	0.649172	1.89528	1.10369	0.293457	0.603722
YDR224C	0.256504	7.99167	1.10245	0.293728	0.603881
YNL091W	0.262261	6.51992	1.10004	0.294256	0.604528
YOL155C	0.361527	6.96002	1.09893	0.294501	0.604626
YJR034W	0.318687	5.04152	1.09846	0.294604	0.604626
YEL009C-A	1.14162	0.518196	1.09837	0.294624	0.604626
YGR245C	0.600994	2.43276	1.09515	0.295333	0.605133
YJL133W	0.30971	6.10221	1.0949	0.295388	0.605133
YNR032W	0.259948	8.06338	1.09482	0.295406	0.605133
YAL029C	0.295077	6.11814	1.0906	0.296339	0.606606
YKR063C	0.574387	2.89585	1.09008	0.296454	0.606622
YHR106W	0.289051	6.81636	1.08717	0.2971	0.606973
YDR540C	0.56559	2.71498	1.08689	0.297162	0.606973
YOL157C	0.819453	2.35016	1.07972	0.29876	0.608781
YDR524C-B	0.32071	10.1158	1.07904	0.298913	0.608781
YBR201C-A	0.420635	3.50647	1.07821	0.299099	0.608781
YDR251W	0.258881	6.55471	1.0779	0.299169	0.608781
YER134C	0.278168	5.75652	1.0765	0.299481	0.609075
YLR146C	0.330659	4.80494	1.07524	0.299765	0.609433
YDR070C	0.340932	5.08821	1.07392	0.300062	0.609477
YGL086W	0.42342	3.56982	1.07084	0.300755	0.610375
YMR315W-A	0.725705	1.38347	1.06556	0.301951	0.611936
YGR032W	0.251567	8.17593	1.06548	0.301969	0.611936
YKL183W	0.281887	5.86034	1.06406	0.302291	0.612109
YJL089W	0.471259	2.92384	1.06367	0.302379	0.612109
YPL082C	0.273718	5.80669	1.06084	0.303024	0.612357
YFR035C	0.93183	1.07856	1.06053	0.303094	0.612357
YPR071W	0.371579	4.46726	1.05993	0.303231	0.612357
YAL061W	0.316309	10.5926	1.05807	0.303655	0.612721
YNL213C	0.528264	3.25555	1.05635	0.304049	0.61308
YJR114W	1.01784	0.725457	1.05635	0.304049	0.61308
YCR095C	0.34288	4.18797	1.05549	0.304246	0.613258
YNL146W	0.745763	2.03696	1.04956	0.305609	0.61504
YFR045W	0.289827	5.8295	1.04912	0.30571	0.61504
YLR171W	0.739723	1.59444	1.0457	0.306499	0.615608
YPL253C	0.504299	2.65048	1.04356	0.306995	0.616344
YHR147C	0.275688	5.87178	1.04318	0.307084	0.616344
YML020W	0.290026	4.98986	1.0417	0.307427	0.616543
YAL058W	0.260682	6.69864	1.03998	0.307825	0.616958
YNR017W	0.345084	5.97743	1.03806	0.308273	0.617435
YBR233W-A	0.389864	3.55261	1.03803	0.308281	0.617435
YMR259C	0.4671	2.88952	1.0353	0.308916	0.618269
YLR057W	0.362032	3.97522	1.03391	0.309242	0.618367
YPL079W	0.251606	7.25256	1.03373	0.309283	0.618367
YAL027W	0.349429	4.84712	1.03153	0.3098	0.618367
YHR072W-A	0.280803	5.91089	1.03136	0.309839	0.618367
YMR135C	0.248367	8.01096	1.03024	0.310102	0.618623
YER082C	0.478556	2.69571	1.02672	0.310931	0.619891
YPL219W	0.283553	5.37041	1.02432	0.311496	0.620311
YKL056C	0.248835	10.7116	1.02405	0.311561	0.620311
YLR018C	0.324851	5.5244	1.02301	0.311807	0.620311
YML053C	0.411257	3.23392	1.02172	0.312112	0.620311
YAL048C	0.259286	6.48064	1.02115	0.312246	0.620329
YFR007W	0.276334	5.49545	1.02057	0.312384	0.620385
YLR406C	0.349505	4.53149	1.01968	0.312594	0.620468
YGL178W	0.311939	4.80733	1.01671	0.313302	0.621554
YMR063W	0.343772	4.67073	1.01593	0.313485	0.6217
YER111C	0.415982	4.35925	1.01401	0.313943	0.62239
YJL062W	0.248744	7.24298	1.0131	0.314161	0.622527
YGL073W	0.268766	5.77749	1.01157	0.314526	0.622527
YKR064W	0.412302	3.88822	1.01133	0.314584	0.622527
YCR045C	0.466872	2.7733	1.01098	0.314667	0.622527
YOR078W	0.657269	2.07735	1.00763	0.31547	0.623635
YNL166C	0.387464	4.11526	1.00725	0.315562	0.623635
YNL241C	0.246233	10.8067	0.997792	0.317845	0.627928
YBR270C	0.395279	4.6433	0.995234	0.318467	0.628059
YOR077W	0.423613	3.21662	0.994227	0.318711	0.628294
YMR306C-A	0.888532	0.897595	0.993696	0.318841	0.628294
YGL114W	0.24829	8.11124	0.993242	0.318951	0.628294
YDR084C	0.306168	5.45934	0.992921	0.31903	0.628294
YMR306W	0.31302	4.44769	0.98795	0.320244	0.630377
YJR090C	0.301996	5.6042	0.98768	0.32031	0.630377
YHR178W	0.292139	5.51555	0.986492	0.320601	0.630731
YOR228C	0.243047	7.66342	0.986039	0.320712	0.630731
YDR392W	0.317492	5.09288	0.982612	0.321555	0.632168
YJR047C	0.398235	3.35204	0.978501	0.322569	0.633283
YDR133C	0.305801	6.1994	0.97672	0.32301	0.633708
YIL092W	0.410089	3.64906	0.975014	0.323433	0.634099
YEL061C	0.378016	3.91428	0.972525	0.324051	0.634871
YJL140W	0.311246	5.20363	0.971584	0.324285	0.63511
YBL004W	0.465401	2.77897	0.969221	0.324875	0.635755
YKL219W	0.291542	6.52951	0.968643	0.325019	0.635755
YDR013W	0.357597	3.98982	0.965428	0.325823	0.63669
YEL073C	0.30647	5.12942	0.964958	0.325941	0.63669
YLR453C	0.457435	2.82757	0.963305	0.326356	0.636742
YPL164C	0.298777	4.93455	0.962181	0.326638	0.636946
YAL047W-A	0.767359	1.51983	0.961993	0.326685	0.636946
YGL104C	0.273884	7.55757	0.96068	0.327016	0.637371
YMR016C	0.345235	4.69123	0.960049	0.327175	0.637461
YER093C	0.324138	4.83689	0.951924	0.32923	0.640202
YNL188W	0.521195	2.42864	0.951793	0.329263	0.640202
YPL048W	0.258606	8.55483	0.95109	0.329442	0.640202
YOR134W	0.272163	5.64859	0.950474	0.329599	0.640202
YDR425W	0.274585	5.1511	0.947202	0.330432	0.641601
YIL090W	0.263077	5.75342	0.946332	0.330655	0.641812
YLR286C	0.258921	10.0475	0.945591	0.330844	0.64196
YPL122C	0.299356	5.07074	0.942101	0.331738	0.643033
YDR320C-A	0.536136	5.18464	0.939368	0.33244	0.643734
YDR044W	0.263597	6.59998	0.937004	0.333049	0.644681
YDR125C	0.318419	4.48589	0.931372	0.334507	0.646629
YHL044W	0.312559	5.67318	0.930178	0.334817	0.646663
YLR152C	0.244042	8.36398	0.929985	0.334867	0.646663
YDR471W	0.28045	6.07737	0.928421	0.335274	0.646845
YPR109W	0.25277	6.19069	0.926597	0.335749	0.646845
YJL092W	0.277109	5.04786	0.925676	0.335989	0.646845
YCR010C	0.37786	3.25949	0.924568	0.336278	0.647004
YHR034C	0.269311	6.11087	0.923609	0.336529	0.647004
YHL009C	0.387593	4.29156	0.922558	0.336804	0.647029
YDR514C	0.357977	3.73865	0.922117	0.33692	0.647029
YPR202W	0.796821	1.51148	0.9215	0.337081	0.647029
YIL059C	0.282272	6.39516	0.91933	0.337651	0.647622
YMR293C	0.262747	5.65686	0.916913	0.338287	0.647744
YDR194C	0.272887	5.38649	0.916442	0.338411	0.647763
YGL150C	0.252901	6.25633	0.91519	0.338741	0.648176
YHL010C	0.314157	4.86492	0.913826	0.339101	0.648646
YDR066C	0.342362	4.0175	0.913049	0.339307	0.648731
YIR033W	0.272432	6.21333	0.91279	0.339375	0.648731
YLR341W	0.964823	0.537756	0.909843	0.340156	0.649731
YNL227C	0.766789	1.32605	0.909518	0.340242	0.649731
YIL115C	0.259145	6.05803	0.908741	0.340449	0.649783
YDR410C	0.241527	6.36699	0.908551	0.340499	0.649783
YNL008C	0.28839	5.81634	0.905473	0.341318	0.650086
YLR034C	0.231258	8.01316	0.905367	0.341347	0.650086
YDL165W	0.295008	5.28601	0.903228	0.341918	0.650688
YEL001C	0.245743	7.3106	0.903125	0.341945	0.650688
YIL071C	0.483261	4.0939	0.902891	0.342008	0.650688
YGL007C-A	0.970575	1.34637	0.900707	0.342592	0.651362
YGL254W	0.302437	4.73272	0.896785	0.343645	0.652316
YGL196W	0.22855	7.68373	0.895479	0.343997	0.652316
YNL277W	0.258167	11.1945	0.89541	0.344016	0.652316
YDR014W-A	0.680253	1.28703	0.893407	0.344556	0.652903
YER044C-A	0.733619	1.51269	0.890611	0.345312	0.653415
YBR111W-A	0.299937	4.46821	0.890528	0.345334	0.653415
YML026C	0.251777	7.61809	0.889227	0.345687	0.653415
YDR369C	0.336565	3.86423	0.88871	0.345827	0.653415
YDR027C	0.250587	6.22402	0.887913	0.346043	0.653415
YOR044W	0.307776	4.88311	0.887627	0.346121	0.653415
YBR203W	0.237783	6.56387	0.886901	0.346318	0.653415
YMR111C	0.400131	4.28248	0.886898	0.346319	0.653415
YFL034C-A	0.326598	3.96588	0.886705	0.346372	0.653415
YIL049W	0.36899	4.77303	0.885755	0.34663	0.653415
YFR040W	0.266562	5.66681	0.885274	0.346761	0.653415
YNL320W	0.269447	6.05384	0.883529	0.347237	0.653415
YLR411W	0.813078	1.85891	0.883379	0.347278	0.653415
YPL138C	0.32441	4.64886	0.882229	0.347592	0.653415
YGR074W	0.289237	4.9602	0.88195	0.347668	0.653415
YOR005C	0.267227	4.98148	0.8804	0.348092	0.653914
YER113C	0.258885	5.55682	0.879654	0.348297	0.654081
YOR306C	0.303286	4.69114	0.879039	0.348465	0.654181
YDR473C	0.564834	2.91055	0.877433	0.348906	0.654791
YHR081W	0.78721	1.513	0.874982	0.34958	0.655839
YNR012W	0.688567	1.88228	0.87281	0.350179	0.656417
YOL060C	0.240267	8.33661	0.871908	0.350428	0.656417
YOL008W	0.261982	6.06791	0.871763	0.350468	0.656417
YOL038W	0.245313	7.64237	0.868981	0.351238	0.657641
YPR132W	0.253546	7.62416	0.867071	0.351768	0.658416
YOL115W	0.252195	5.37273	0.864796	0.3524	0.658729
YGR251W	1.27951	0.501942	0.861155	0.353416	0.660138
YOR056C	0.396793	3.47193	0.859995	0.35374	0.660362
YPL075W	0.262236	5.9045	0.859159	0.353974	0.660539
YBL066C	0.268326	5.43317	0.858822	0.354069	0.660539
YEL039C	0.256723	5.1229	0.858401	0.354186	0.660541
YGR007W	0.253664	6.22983	0.856534	0.354711	0.661004
YIR031C	0.225523	6.98657	0.855402	0.355029	0.661004
YPR121W	0.257118	5.46875	0.853364	0.355602	0.661004
YGL094C	0.277362	4.97315	0.853213	0.355645	0.661004
YPL242C	0.276188	6.17569	0.852661	0.355801	0.661004
YLR373C	0.263495	5.92042	0.852259	0.355914	0.661004
YJL095W	0.299549	4.97951	0.852002	0.355987	0.661004
YGL123W	0.261069	11.1313	0.851836	0.356033	0.661004
YKR048C	0.240847	9.58064	0.851406	0.356155	0.661004
YLR189C	0.269431	6.51168	0.851297	0.356186	0.661004
YER045C	0.352357	4.25103	0.850045	0.35654	0.661227
YGL018C	0.406061	3.78644	0.846951	0.357416	0.662115
YHR180W	0.308718	4.10215	0.846738	0.357477	0.662115
YLR104W	0.335053	4.31018	0.846706	0.357486	0.662115
YGR039W	0.479956	2.67362	0.843406	0.358424	0.66324
YPL105C	0.235641	6.31729	0.843334	0.358445	0.66324
YKL159C	0.377634	3.42533	0.841231	0.359045	0.663963
YDR296W	0.235945	6.71732	0.841144	0.35907	0.663963
YBR035C	0.246259	8.0737	0.840326	0.359303	0.664014
YDR534C	0.568732	1.87675	0.840225	0.359332	0.664014
YGR212W	0.381232	3.18961	0.839508	0.359538	0.664177
YNL185C	0.243616	6.06754	0.838935	0.359702	0.664263
YGR055W	0.214932	12.2878	0.837191	0.360201	0.664749
YOL152W	0.673827	1.82017	0.83597	0.360552	0.664749
YLR383W	0.367536	4.01687	0.834175	0.361068	0.665351
YKL069W	0.32469	4.92068	0.834018	0.361113	0.665351
YDR380W	1.14318	0.458416	0.832608	0.361519	0.665556
YHL025W	0.268288	7.65466	0.832409	0.361577	0.665556
YHR176W	0.226422	8.43394	0.83025	0.3622	0.665989
YKR106W	0.997326	0.792794	0.830209	0.362212	0.665989
YPL030W	0.462872	3.60892	0.828942	0.362579	0.666316
YNR055C	0.217616	7.89252	0.827613	0.362964	0.666577
YOL138C	0.266953	5.16464	0.827234	0.363073	0.666577
YDR468C	0.309721	4.11049	0.822952	0.364319	0.668139
YBR276C	0.259932	6.50963	0.818442	0.365636	0.669978
YDL207W	0.313413	4.52993	0.816894	0.36609	0.670592
YJR141W	0.578035	3.06913	0.815129	0.366608	0.671105
YNL144C	0.288345	4.72404	0.813564	0.367069	0.671105
YDL057W	0.336425	4.80531	0.813173	0.367184	0.671105
YDR254W	0.275515	5.35568	0.813003	0.367234	0.671105
YHR137W	0.28042	4.9714	0.812777	0.367301	0.671105
YKL044W	0.726626	1.26839	0.812409	0.367409	0.671105
YKL190W	0.22277	7.1966	0.812316	0.367436	0.671105
YJL044C	0.252478	6.36052	0.810898	0.367855	0.67124
YAL055W	0.322121	4.16181	0.810264	0.368042	0.671345
YLL003W	0.314741	4.51289	0.809669	0.368218	0.67145
YBR009C	0.222086	8.03444	0.809149	0.368372	0.671514
YPR167C	0.218286	10.1305	0.808662	0.368516	0.671561
YGL047W	0.223333	6.93594	0.806123	0.369269	0.671942
YPL074W	0.26583	5.17769	0.805956	0.369319	0.671942
YEL043W	0.266395	5.8604	0.804611	0.369718	0.672453
YOR284W	0.357548	3.58412	0.804059	0.369883	0.672535
YJL134W	0.213752	7.16213	0.801282	0.37071	0.673267
YAL001C	0.295796	6.04567	0.79489	0.372626	0.675787
YER112W	0.301329	4.56601	0.792432	0.373366	0.676695
YOR216C	0.439491	3.72705	0.791043	0.373785	0.677239
YGL118C	0.72794	0.8224	0.787215	0.374944	0.678656
YGL069C	1.01076	0.877785	0.786875	0.375047	0.678656
YDR028C	0.295628	6.17005	0.783843	0.375968	0.679672
YBR044C	0.302121	5.3184	0.782412	0.376404	0.680026
YLL054C	0.380844	3.17229	0.779561	0.377275	0.681382
YOL159C-A	0.320034	4.26097	0.778496	0.377602	0.681701
YMR175W-A	0.616984	1.37609	0.777806	0.377813	0.681701
YBL011W	0.217426	8.2342	0.775621	0.378484	0.682323
YBR151W	0.237944	7.53105	0.775506	0.378519	0.682323
YIR006C	0.309023	7.85042	0.773684	0.37908	0.682936
YLR271W	0.396313	3.78899	0.773616	0.379101	0.682936
YJL152W	0.612721	1.28046	0.772574	0.379422	0.68308
YDR325W	0.318046	4.3775	0.768557	0.380664	0.684906
YDL071C	0.786752	1.20349	0.767845	0.380885	0.684906
YJR063W	0.547512	1.65028	0.767824	0.380891	0.684906
YOR213C	0.273129	4.92168	0.766239	0.381383	0.685098
YLR414C	0.215794	8.76734	0.765649	0.381566	0.685098
YJL048C	0.224933	7.2186	0.764982	0.381774	0.685098
YER088W-B	0.778711	1.07241	0.764413	0.381951	0.685098
YDR166C	0.247977	5.44791	0.763049	0.382376	0.685564
YER084W	0.805378	0.975038	0.762006	0.382701	0.685725
YMR030W	0.257696	4.94995	0.760615	0.383136	0.686275
YJR094C	0.600889	1.60807	0.759303	0.383547	0.686718
YKL023W	0.375117	3.61215	0.758141	0.383911	0.686718
YOR089C	0.245263	5.769	0.757469	0.384122	0.686718
YLR423C	0.421508	2.91388	0.757118	0.384232	0.686718
YMR194C-A	0.426642	2.92117	0.756528	0.384417	0.686832
YER150W	0.258332	9.49844	0.755862	0.384626	0.686853
YML012W	0.21303	8.62041	0.755503	0.38474	0.686853
YNL133C	0.589188	2.5099	0.754411	0.385083	0.686853
YLR016C	0.241793	6.18771	0.754339	0.385106	0.686853
YPL135W	0.213729	9.08296	0.754177	0.385157	0.686853
YGL019W	0.244728	7.60429	0.753693	0.385309	0.686909
YNL194C	0.234062	7.96402	0.752086	0.385817	0.68738
YMR044W	0.266775	5.12508	0.749873	0.386517	0.687761
YIL018W	0.203497	9.97481	0.749406	0.386664	0.687808
YOR202W	0.212397	8.76127	0.746314	0.387646	0.688651
YBR235W	0.207546	7.89915	0.745546	0.38789	0.688651
YMR317W	0.686116	1.19095	0.744967	0.388074	0.688651
YDL149W	0.222116	6.47672	0.744182	0.388324	0.688651
YPL222W	0.210606	8.57852	0.744088	0.388355	0.688651
YHR062C	0.516144	3.6135	0.740104	0.389628	0.69026
YHL020C	0.212146	7.50477	0.738032	0.390292	0.691221
YFL054C	0.209873	8.09191	0.734512	0.391425	0.69301
YGL226C-A	0.306058	5.11715	0.733273	0.391824	0.693407
YDR270W	0.223947	6.12284	0.733058	0.391894	0.693407
YBL021C	0.278872	4.71182	0.730435	0.392742	0.694474
YBR132C	0.234312	8.45667	0.728678	0.393312	0.694608
YML088W	0.299099	4.13537	0.728569	0.393347	0.694608
YNL065W	0.211585	7.10882	0.728536	0.393358	0.694608
YGR281W	0.237238	7.29955	0.726468	0.39403	0.694775
YDL039C	0.360287	3.47847	0.726444	0.394038	0.694775
YLR405W	0.287847	4.45353	0.726134	0.394139	0.694775
YBR045C	0.643978	1.87946	0.72427	0.394747	0.69556
YOR166C	0.398712	3.07836	0.721308	0.395715	0.696468
YDL054C	0.218387	8.16505	0.720861	0.395862	0.696478
YIR025W	0.349896	3.17226	0.72054	0.395967	0.696478
YGL189C	0.220727	9.87972	0.714958	0.397803	0.69788
YER169W	0.227795	5.87302	0.714392	0.39799	0.69788
YHR070C-A	1.25095	0.425662	0.713191	0.398387	0.69788
YJR058C	0.212155	6.71817	0.713063	0.398429	0.69788
YCL039W	0.267204	6.69233	0.712109	0.398745	0.69788
YBL048W	0.436862	2.46903	0.711691	0.398883	0.69788
YPR029C	0.234436	5.9331	0.711389	0.398983	0.69788
YAL043C	0.244924	7.89302	0.711182	0.399052	0.69788
YPL223C	0.317593	3.64068	0.71099	0.399115	0.69788
YOL159C	0.249947	5.11671	0.7094	0.399643	0.698146
YDR228C	0.26069	4.56912	0.708991	0.399779	0.698146
YLR123C	0.562576	1.82517	0.708753	0.399858	0.698146
YDR049W	0.299933	3.95191	0.708705	0.399874	0.698146
YOR073W	0.418896	3.80099	0.707388	0.400312	0.698696
YNL201C	0.293774	4.55108	0.706182	0.400714	0.698966
YMR109W	0.207173	7.01342	0.703705	0.401542	0.699547
YNL151C	0.658042	1.46827	0.702658	0.401892	0.699553
YLR283W	0.282682	5.04777	0.702487	0.401949	0.699553
YDL022C-A	0.769833	0.575771	0.70222	0.402039	0.699553
YPL032C	0.225039	6.06187	0.700237	0.402704	0.700495
YGR215W	0.541747	1.88425	0.698269	0.403366	0.700822
YMR017W	0.601985	1.4812	0.696879	0.403834	0.700822
YDR065W	0.4646	2.63696	0.696737	0.403882	0.700822
YER093C-A	0.253911	5.04297	0.696283	0.404035	0.700873
YKL179C	0.324296	4.57937	0.69159	0.405624	0.701671
YAL023C	0.19836	10.2739	0.690612	0.405956	0.701671
YGR068C	0.260977	5.67846	0.690534	0.405983	0.701671
YJR079W	0.974483	0.260188	0.688303	0.406742	0.702126
YDR255C	0.309528	4.05745	0.686183	0.407466	0.702947
YGL068W	0.204452	7.08428	0.684931	0.407894	0.703471
YBR109W-A	0.546086	2.61156	0.684287	0.408114	0.703637
YPL003W	0.198489	7.76884	0.682691	0.408662	0.704042
YER028C	0.342619	3.80781	0.681515	0.409066	0.704419
YJR095W	0.959208	0.646753	0.681068	0.409219	0.704469
YJL121C	0.241396	7.4675	0.677377	0.410491	0.705808
YPR096C	0.666542	1.92192	0.677099	0.410588	0.705808
YNL299W	0.831393	0.898204	0.677004	0.41062	0.705808
YKL055C	0.265084	4.65991	0.675517	0.411135	0.705835
YBR147W	0.197763	7.71978	0.673004	0.412006	0.706903
YML096W	0.429181	2.49946	0.671188	0.412638	0.706988
YOL103W	0.203129	6.78584	0.671024	0.412695	0.706988
YPL250C	0.246841	9.12744	0.670235	0.41297	0.706988
YGL209W	0.230086	5.81448	0.667796	0.413821	0.707167
YFR048W	0.231845	5.27318	0.667711	0.413851	0.707167
YDR531W	0.201383	6.99181	0.667188	0.414034	0.707167
YGL081W	0.383967	2.72782	0.665591	0.414593	0.707757
YKR030W	0.229747	5.36841	0.664945	0.41482	0.707869
YOR360C	0.201178	6.67857	0.660534	0.416371	0.709448
YKL162C-A	0.404854	2.66857	0.658973	0.416923	0.710173
YPR017C	0.226107	5.24209	0.658382	0.417132	0.7102
YOR019W	0.261062	4.53479	0.656952	0.417638	0.7102
YOR304C-A	0.415539	3.28256	0.656691	0.417731	0.7102
YLR355C	0.205702	11.1703	0.656435	0.417821	0.7102
YBR187W	0.193089	7.74543	0.65611	0.417937	0.7102
YNL273W	0.287466	4.14591	0.655822	0.418039	0.7102
YNL211C	0.353018	2.8774	0.655821	0.418039	0.7102
YKL038W	0.20753	7.0745	0.655543	0.418138	0.7102
YCL034W	0.232676	9.07614	0.654731	0.418426	0.710383
YGR158C	0.622525	1.43891	0.651429	0.419602	0.711758
YFL050C	0.286173	4.46341	0.651155	0.4197	0.711758
YGR167W	0.203807	6.55551	0.650406	0.419967	0.711758
YDR363W	0.345044	3.57721	0.650047	0.420096	0.711758
YNL275W	0.212709	5.88617	0.647884	0.42087	0.711758
YPR140W	0.201807	7.02296	0.64743	0.421033	0.711786
YGR136W	0.206906	6.83811	0.646425	0.421394	0.711786
YAL034C	0.306166	6.62297	0.645346	0.421782	0.711786
YEL005C	0.278305	4.72699	0.645051	0.421888	0.711786
YER087C-B	0.271501	5.01653	0.645038	0.421892	0.711786
YLR404W	0.251112	4.64704	0.644674	0.422023	0.711795
YDR267C	0.268331	4.71796	0.640619	0.423487	0.713413
YOR265W	0.280911	4.82978	0.638536	0.424241	0.714259
YOR123C	0.294224	4.39098	0.635932	0.425188	0.714956
YJL059W	0.226421	5.60274	0.635764	0.425249	0.714956
YML030W	0.429353	4.3418	0.634837	0.425586	0.714956
YLR262C	0.417027	3.58923	0.634275	0.425791	0.714956
YLR223C	0.306025	3.67431	0.633144	0.426205	0.715226
YOR383C	0.290782	4.77126	0.633142	0.426205	0.715226
YER030W	0.462927	2.24028	0.631951	0.426641	0.715699
YLR300W	0.192632	9.84347	0.62902	0.427715	0.716698
YGR006W	0.316832	3.36667	0.627472	0.428284	0.717439
YHR021W-A	0.619572	1.38633	0.62653	0.428631	0.717744
YDR231C	0.200243	7.29926	0.626263	0.428729	0.717744
YPL029W	0.259726	4.52029	0.625946	0.428846	0.717744
YNL223W	0.222097	5.83794	0.625427	0.429038	0.717852
YLL052C	0.404752	3.0596	0.624951	0.429213	0.717934
YLR402W	0.608771	2.72088	0.624061	0.429542	0.71794
YHR100C	0.304105	4.21623	0.623912	0.429597	0.71794
YNL043C	0.540633	1.97641	0.623019	0.429928	0.71828
YCL042W	0.336104	3.26443	0.621277	0.430573	0.719109
YDR206W	0.262108	5.40981	0.620652	0.430805	0.719109
YNL282W	0.465835	2.92733	0.618858	0.431472	0.72001
YDR239C	0.278279	3.9056	0.616852	0.43222	0.720833
YLR305C	0.195685	6.81263	0.616468	0.432363	0.72086
YML021C	0.291822	5.35977	0.615847	0.432595	0.72087
YNL255C	0.212311	6.52308	0.612262	0.433937	0.722209
YDR459C	0.232341	6.58596	0.610957	0.434428	0.7226
YNL330C	0.203454	6.66923	0.609687	0.434906	0.723061
YGL054C	0.211264	6.51494	0.608798	0.435241	0.72324
YPL056C	0.687551	1.1575	0.608155	0.435483	0.72324
YDR362C	0.254751	4.31794	0.607282	0.435813	0.72324
YLR323C	0.546398	1.69765	0.606678	0.436041	0.723371
YML084W	0.659751	1.01672	0.604796	0.436754	0.723826
YOL130W	0.226103	5.92359	0.604772	0.436763	0.723826
YEL003W	0.263632	4.36796	0.604604	0.436827	0.723826
YNL184C	0.683717	1.43157	0.603767	0.437144	0.723925
YER145C	0.186321	8.64635	0.602115	0.437772	0.724206
YOR181W	0.242237	5.26065	0.601981	0.437823	0.724206
YER128W	0.477274	2.51508	0.600699	0.438311	0.724556
YGR154C	0.194494	6.89648	0.600369	0.438437	0.724556
YLR091W	0.202808	5.97065	0.59956	0.438746	0.72464
YBR150C	0.238402	4.66815	0.598731	0.439062	0.72464
YBR238C	0.369571	3.66897	0.598608	0.43911	0.72464
YPR042C	0.198302	6.71273	0.595844	0.440168	0.726175
YIL110W	0.272874	4.18735	0.595135	0.44044	0.726412
YHR070W	0.231147	5.95259	0.594761	0.440584	0.726437
YAR033W	0.279097	4.0605	0.594025	0.440867	0.726662
YOR071C	0.200491	5.97567	0.59374	0.440977	0.726662
YNL101W	0.188426	7.55685	0.59317	0.441196	0.726718
YOR329C	0.196174	6.53204	0.592985	0.441267	0.726718
YOR257W	0.369594	3.49112	0.590835	0.442096	0.727357
YNL305C	0.208177	8.69649	0.590646	0.442169	0.727357
YNL199C	0.293595	4.86017	0.589944	0.442441	0.727592
YGL241W	0.264121	4.53143	0.588902	0.442844	0.728044
YLR050C	0.231179	5.4839	0.58785	0.443252	0.728291
YER183C	0.210763	5.54392	0.586109	0.443928	0.728623
YOR359W	0.507718	2.46822	0.584791	0.44444	0.728764
YKR014C	0.206621	6.0446	0.583618	0.444898	0.729027
YNL186W	0.280178	3.6666	0.583436	0.444969	0.729027
YHR036W	0.273886	3.89147	0.582444	0.445356	0.729089
YOR022C	0.230219	4.81187	0.582328	0.445401	0.729089
YOR347C	0.189597	9.64174	0.582201	0.445451	0.729089
YGR263C	0.228597	5.23175	0.581973	0.44554	0.729089
YNL153C	0.245241	4.68083	0.58027	0.446206	0.729758
YNL161W	0.230799	4.95069	0.578924	0.446734	0.730107
YML057C-A	0.623023	1.17256	0.577379	0.447342	0.730299
YHR072W	0.190676	7.5656	0.576906	0.447528	0.730299
YNL073W	0.191496	7.58405	0.576451	0.447707	0.730313
YER061C	0.182044	7.5472	0.575562	0.448057	0.730464
YLR127C	0.329368	4.07171	0.574589	0.448441	0.730767
YBL006W-A	0.516255	2.03327	0.574109	0.448631	0.730767
YOR172W	0.21265	5.80791	0.573072	0.449041	0.731015
YOL002C	0.202797	6.57595	0.571613	0.449619	0.731535
YML049C	0.208664	6.36554	0.567806	0.451132	0.732944
YGL100W	0.189008	6.49374	0.565499	0.452053	0.733733
YNL177C	0.282073	4.59033	0.565322	0.452124	0.733733
YBR204C	0.198523	6.38268	0.565097	0.452214	0.733733
YMR009W	0.187454	7.99423	0.564967	0.452266	0.733733
YBR259W	0.306529	4.34037	0.563391	0.452897	0.734547
YDL209C	0.329092	3.09827	0.562823	0.453125	0.734706
YFL059W	0.554249	1.66975	0.559169	0.454595	0.736834
YPR188C	0.27299	5.02809	0.557919	0.4551	0.737275
YPL246C	0.183309	8.03162	0.553137	0.457039	0.739366
YNL004W	0.195867	6.20849	0.552098	0.457462	0.739647
YLR125W	0.385376	2.54976	0.551408	0.457743	0.739863
YDR207C	0.268642	4.70719	0.55093	0.457938	0.739967
YHR143W	0.199883	8.31561	0.548495	0.458933	0.741065
YMR013C	0.251676	5.32415	0.547697	0.45926	0.741065
YFL016C	0.210048	7.55285	0.547466	0.459355	0.741065
YIL079C	0.384257	2.66402	0.546316	0.459827	0.741307
YLR008C	0.283289	5.23604	0.546113	0.45991	0.741307
YNL041C	0.224343	5.04348	0.54433	0.460644	0.741636
YPL229W	0.320753	3.35621	0.541712	0.461724	0.742321
YDR519W	0.238075	6.05236	0.541638	0.461755	0.742321
YBR107C	0.208979	5.02075	0.54059	0.462188	0.742807
YBR282W	0.209378	5.21526	0.540251	0.462329	0.742822
YLR087C	0.206099	6.13989	0.539075	0.462816	0.743142
YCL038C	0.181882	7.27652	0.538821	0.462922	0.743142
YGL187C	0.180796	7.78541	0.537295	0.463556	0.743568
YIL159W	0.328647	2.92185	0.536835	0.463747	0.743568
YLL061W	0.176627	11.4753	0.535755	0.464197	0.743925
YIL014W	0.21587	5.4983	0.533773	0.465025	0.744244
YNL100W	0.188931	6.56306	0.533492	0.465142	0.744244
YBR131W	0.265734	3.86697	0.533389	0.465185	0.744244
YJL071W	0.180543	6.80649	0.531813	0.465845	0.744879
YDL160C-A	0.269452	3.86	0.529272	0.466913	0.745954
YMR174C	0.360551	2.85021	0.52796	0.467466	0.746481
YOL084W	0.194645	9.49479	0.527704	0.467574	0.746481
YLR090W	0.174477	7.45651	0.527126	0.467818	0.746481
YER117W	0.176255	8.10494	0.526814	0.467949	0.746481
YDR321W	0.176299	7.09428	0.526813	0.46795	0.746481
[truncated: 3,663 more rows]

## Sheet: 4E -glu
	logFC	logCPM	LR	PValue	FDR
YNL179C	2.86974	3.72854	72.8892	1.37136e-17	7.59596e-14
YPR150W	4.36866	2.81655	70.176	5.42422e-17	1.50224e-13
YML058W	2.31764	7.2599	65.8591	4.84338e-16	6.70687e-13
YBR056W-A	1.66983	6.50335	65.3172	6.37609e-16	7.06343e-13
YOL110W	1.79426	6.23304	63.0891	1.97568e-15	1.56333e-12
YOR045W	1.67689	7.21014	62.2388	3.0424e-15	2.10648e-12
YJR024C	1.67744	8.01345	60.6721	6.74181e-15	4.14921e-12
YPL271W	1.5983	6.21742	54.8443	1.30466e-13	7.22651e-11
YML101C	1.71894	6.04699	52.542	4.21153e-13	2.1207e-10
YGR023W	1.72327	5.26877	49.0656	2.47543e-12	1.05472e-09
YDR525W-A	1.72067	6.04233	48.7027	2.97857e-12	1.09989e-09
YJR115W	1.76376	4.63443	43.9374	3.3905e-11	8.1652e-09
YGL220W	1.45226	6.52366	43.6184	3.99061e-11	9.21e-09
YPR052C	1.47898	5.31382	43.3813	4.50463e-11	9.98045e-09
YJL210W	1.38257	7.32365	43.2826	4.73788e-11	1.00935e-08
YPL096C-A	1.665	4.76757	43.0154	5.43099e-11	1.11416e-08
YDR441C	1.66217	5.56943	42.489	7.10797e-11	1.35762e-08
YCR046C	1.36051	6.59013	41.8174	1.00206e-10	1.79045e-08
YDR476C	1.59116	6.94146	41.6666	1.08243e-10	1.87362e-08
YCR079W	1.32564	6.81413	41.289	1.31302e-10	2.20389e-08
YDR411C	1.30663	6.67194	40.743	1.73621e-10	2.74767e-08
YJL143W	1.43162	7.08381	40.1998	2.29271e-10	3.52759e-08
YLR245C	1.57458	4.99582	38.6863	4.97682e-10	6.72356e-08
YBR241C	1.31545	7.47423	37.0523	1.15006e-09	1.48143e-07
YER039C	1.57707	4.47117	36.6852	1.38832e-09	1.63615e-07
YDL222C	1.21286	6.96838	35.4762	2.58192e-09	2.72047e-07
YNL024C-A	1.41829	6.17146	35.3188	2.79913e-09	2.87118e-07
YOR276W	1.25331	7.68606	35.2423	2.91129e-09	2.93193e-07
YJR113C	1.23893	7.17226	35.1404	3.06777e-09	3.03435e-07
YNL097W-A	3.57747	2.73098	34.4772	4.31271e-09	4.04883e-07
YPR066W	1.32189	5.09405	34.1496	5.10342e-09	4.63407e-07
YIL153W	1.29109	7.07917	33.8276	6.02193e-09	5.29452e-07
YNR036C	1.44828	7.94037	33.3828	7.56903e-09	6.37418e-07
YGL198W	1.36463	8.38083	33.359	7.66234e-09	6.37418e-07
YLR375W	1.26603	8.14349	33.3469	7.71024e-09	6.37418e-07
YLR121C	1.24161	7.52926	33.1626	8.47666e-09	6.90474e-07
YML052W	1.3072	8.06551	33.027	9.08867e-09	7.29596e-07
YJR073C	1.41992	10.3914	32.9455	9.47782e-09	7.49966e-07
YGL070C	1.20637	5.6671	32.8735	9.83536e-09	7.67296e-07
YPR113W	1.39574	9.5566	32.4409	1.22875e-08	9.07475e-07
YIR016W	1.16304	6.78033	32.33	1.30086e-08	9.4809e-07
YAR035W	1.69797	4.31815	31.5266	1.96722e-08	1.34524e-06
YGR050C	1.82611	3.62829	31.4508	2.04555e-08	1.38174e-06
YCR043C	1.2508	5.68411	31.3224	2.18548e-08	1.45848e-06
YFR042W	1.19961	5.52517	30.4792	3.37471e-08	2.12415e-06
YGL127C	1.59666	4.29869	30.4281	3.46471e-08	2.13234e-06
YHR189W	1.26853	4.79239	30.1625	3.9732e-08	2.32624e-06
YNL300W	2.35625	6.62956	30.1544	3.98976e-08	2.32624e-06
YDR511W	1.29936	5.08659	30.1004	4.10244e-08	2.36702e-06
YCR076C	1.14925	5.77161	29.778	4.84456e-08	2.73816e-06
YBR230C	1.44989	5.96275	29.3778	5.9556e-08	3.2988e-06
YJR106W	1.12114	5.80981	28.9944	7.25869e-08	3.90349e-06
YOL071W	1.20526	5.12359	28.8932	7.6482e-08	4.0734e-06
YOL086W-A	1.242	5.77716	28.6486	8.6776e-08	4.53446e-06
YBL082C	1.11524	6.94461	28.4265	9.73257e-08	5.0382e-06
YOL052C-A	1.34111	4.84967	27.8121	1.3369e-07	6.55318e-06
YPL171C	1.50352	3.81551	27.5139	1.55967e-07	7.47125e-06
YDL046W	1.25066	7.97528	27.2917	1.7496e-07	8.07586e-06
YIL113W	1.24688	4.99422	27.0405	1.99237e-07	8.90468e-06
YIR035C	1.11172	8.39247	27.0394	1.99347e-07	8.90468e-06
YGR121C	1.09206	5.26256	26.8865	2.15758e-07	9.56069e-06
YNL259C	1.37368	5.01628	26.6923	2.38569e-07	1.03658e-05
YPL252C	1.37235	5.0121	26.4463	2.70962e-07	1.14569e-05
YOL084W	1.03962	6.21575	26.3901	2.78972e-07	1.17063e-05
YNL240C	1.06679	6.98795	26.2284	3.03326e-07	1.22637e-05
YNR075W	1.3439	4.7662	26.1754	3.11763e-07	1.24234e-05
YFR034C	1.27534	4.93695	26.1149	3.21697e-07	1.27277e-05
YHR021C	1.27044	10.4225	26.0813	3.27346e-07	1.28572e-05
YGL177W	3.60551	1.68008	26.0679	3.29611e-07	1.28572e-05
YJL173C	1.11572	5.56597	25.7507	3.88486e-07	1.46383e-05
YIL023C	1.05779	7.4501	25.6864	4.01653e-07	1.50321e-05
YLR137W	1.22655	5.14079	25.5669	4.27317e-07	1.57082e-05
YGR203W	1.2703	4.90647	25.2703	4.9832e-07	1.78077e-05
YHR041C	1.14628	6.90323	25.0059	5.71537e-07	2.02922e-05
YAL040C	1.36267	5.15603	24.9937	5.75172e-07	2.02922e-05
YNL145W	1.64489	8.54409	24.9545	5.86982e-07	2.05778e-05
YLL049W	1.26523	4.86393	24.9355	5.92797e-07	2.0651e-05
YCL009C	1.82864	9.17885	24.9085	6.01163e-07	2.08115e-05
YDL144C	1.12566	7.52416	24.8525	6.18881e-07	2.11273e-05
YMR056C	1.13739	5.57539	24.8437	6.21727e-07	2.11273e-05
YPR133W-A	1.51942	5.17068	24.7268	6.60605e-07	2.23115e-05
YGL162W	2.4909	2.59124	24.6447	6.8934e-07	2.31409e-05
YMR264W	1.09618	6.71866	24.4682	7.55461e-07	2.49081e-05
YHR199C	1.01711	7.11045	24.4564	7.60115e-07	2.49129e-05
YEL066W	1.06229	5.90948	24.3305	8.11425e-07	2.64381e-05
YCR060W	1.09991	5.16658	24.1583	8.8735e-07	2.87429e-05
YGL200C	1.16636	9.12567	24.0853	9.21632e-07	2.96798e-05
YKL058W	1.06536	6.62984	24.0082	9.59241e-07	3.07123e-05
YMR084W	1.05027	5.46256	23.7619	1.09018e-06	3.41941e-05
YIL006W	1.24031	5.22637	23.7545	1.09441e-06	3.41941e-05
YJL062W-A	1.00313	6.18584	23.7396	1.1029e-06	3.41941e-05
YDR178W	1.19658	6.97572	23.7359	1.10503e-06	3.41941e-05
YNL263C	1.10771	7.78667	23.5183	1.23732e-06	3.79337e-05
YKR045C	1.5653	3.65872	23.4507	1.28157e-06	3.90032e-05
YCL002C	1.09498	5.992	23.3541	1.34758e-06	4.05665e-05
YOL129W	1.01376	7.49478	23.3258	1.3675e-06	4.09436e-05
YBR175W	1.07935	5.85433	22.9033	1.70359e-06	5.01926e-05
YKL219W	1.01523	5.45836	22.7883	1.80862e-06	5.28663e-05
YOR302W	1.36955	4.81371	22.7832	1.81343e-06	5.28663e-05
YGR147C	0.983732	6.28786	22.7397	1.85493e-06	5.34322e-05
YGR232W	1.0914	6.91701	22.7326	1.86178e-06	5.34322e-05
YPL015C	1.02814	7.69354	22.6342	1.95966e-06	5.59513e-05
YIL157C	0.966982	6.52527	22.4937	2.10831e-06	5.95813e-05
YPL247C	1.06584	7.88571	22.4741	2.12999e-06	5.98883e-05
YKL190W	1.02061	6.27255	22.3771	2.24029e-06	6.19005e-05
YEL003W	1.10699	5.36311	22.372	2.24625e-06	6.19005e-05
YLL018C-A	1.00097	5.70063	22.2209	2.43014e-06	6.66365e-05
YGL010W	1.26576	3.96185	22.1886	2.47131e-06	6.74313e-05
YPL246C	1.0307	8.15114	22.1577	2.51141e-06	6.81896e-05
YML024W	1.18881	9.91161	22.098	2.59083e-06	6.96633e-05
YCR045W-A	1.24284	4.48675	22.0527	2.65268e-06	7.06852e-05
YCL010C	0.999396	5.46691	22.0515	2.65436e-06	7.06852e-05
YBR187W	1.07791	8.53273	21.9459	2.8044e-06	7.39693e-05
YKL204W	1.04273	4.96317	21.9003	2.87189e-06	7.51025e-05
YAL020C	1.02324	6.09742	21.8767	2.90744e-06	7.51025e-05
YJL121C	1.1172	8.70578	21.8635	2.9275e-06	7.51025e-05
YOR246C	1.01599	8.20022	21.8485	2.95048e-06	7.51025e-05
YEL044W	1.08757	6.6974	21.6108	3.33964e-06	8.4467e-05
YPL244C	1.00206	6.27097	21.5863	3.38261e-06	8.47795e-05
YER018C	0.987613	5.70775	21.5294	3.48452e-06	8.69404e-05
YDR157W	1.80223	3.16968	21.4431	3.64478e-06	9.01269e-05
YBR274W	0.994788	5.69322	21.3379	3.85048e-06	9.47902e-05
YAL014C	0.931348	6.84672	21.2613	4.00733e-06	9.65071e-05
YNR014W	2.10826	4.99601	21.2277	4.07838e-06	9.69535e-05
YBL006C	0.959391	6.8864	21.1297	4.29228e-06	0.000101602
YPR030W	0.980937	5.46562	21.0091	4.57115e-06	0.000106834
YFL055W	1.18403	4.13853	20.9969	4.60033e-06	0.000106922
YPL059W	1.05379	6.71728	20.9914	4.61355e-06	0.000106922
YPR062W	1.08511	5.15827	20.4878	6.00125e-06	0.000134579
YDR322C-A	0.944	5.95025	20.4272	6.19436e-06	0.000138285
YJL133C-A	1.06008	6.25069	20.4204	6.21645e-06	0.000138285
YFL017W-A	1.06174	4.92571	20.2432	6.81948e-06	0.000149893
YAL042W	1.03008	8.80716	20.1283	7.24154e-06	0.000157298
YBR162W-A	0.923084	5.96883	20.1089	7.31537e-06	0.000158281
YCR059C	0.910038	7.46175	19.9431	7.97816e-06	0.000169314
YOR343C	2.94371	2.21573	19.8187	8.51454e-06	0.000180008
YNR032W	0.897404	6.86084	19.7746	8.71326e-06	0.000182813
YGL030W	1.50263	10.9724	19.7225	8.95414e-06	0.000187158
YBL001C	0.887525	6.37202	19.6688	9.20934e-06	0.000191769
YLR191W	1.32243	3.71879	19.6445	9.32731e-06	0.000193498
YKR049C	1.07441	5.18392	19.6267	9.41436e-06	0.000194034
YDR034W-B	1.16823	4.17623	19.5628	9.7345e-06	0.000198233
YAL062W	1.02485	4.75051	19.488	1.01231e-05	0.000203898
YGR249W	1.11985	5.73136	19.2965	1.11912e-05	0.000220598
YDR156W	1.28904	6.14159	19.2539	1.14439e-05	0.000224778
YKR052C	0.9283	7.44388	19.0886	1.24786e-05	0.000240833
YJR147W	1.27767	5.69649	19.045	1.27671e-05	0.000244834
YAL054C	1.38241	6.4696	19.0439	1.27744e-05	0.000244834
YDR139C	1.2683	4.6429	19.0358	1.28292e-05	0.000245038
YNL322C	1.32947	9.08939	19.0099	1.30041e-05	0.000246825
YMR008C	0.980186	7.70589	18.938	1.35034e-05	0.000254405
YGR268C	1.04555	5.75634	18.9118	1.36904e-05	0.000256674
YJL079C	2.02408	6.83433	18.8186	1.43759e-05	0.000267208
YKL019W	0.910621	7.8078	18.7984	1.45289e-05	0.00026915
YIL011W	5.4239	0.485177	18.7579	1.48408e-05	0.00027401
YOR020W-A	1.04059	5.16406	18.6433	1.57603e-05	0.000287693
YDR374W-A	0.941993	5.11499	18.6362	1.5819e-05	0.000287693
YAL030W	1.06997	4.67432	18.6335	1.58415e-05	0.000287693
YJL066C	0.903314	6.51266	18.571	1.63693e-05	0.000294381
YJL093C	0.908951	6.50615	18.5088	1.69121e-05	0.000302181
YOL014W	1.03802	6.83878	18.483	1.7143e-05	0.000305322
YBR287W	1.02879	8.31916	18.4657	1.72994e-05	0.000307119
YGR063C	0.962017	6.11034	18.3517	1.83652e-05	0.000322937
YPR182W	1.06062	4.79625	18.3121	1.87513e-05	0.000328683
YFL030W	1.10436	4.9023	18.2374	1.95009e-05	0.000338607
YIL101C	1.55573	4.48689	18.0803	2.11782e-05	0.000363177
YGL002W	0.931126	5.35168	17.997	2.21252e-05	0.000377082
YNL093W	1.41478	3.30446	17.9405	2.27915e-05	0.000386061
YGR101W	0.844326	6.87213	17.8845	2.34722e-05	0.000395633
YDR328C	0.897584	7.7881	17.8823	2.34994e-05	0.000395633
YER119C	0.845183	7.17451	17.7294	2.54658e-05	0.000419807
YKR078W	1.41994	3.30805	17.7002	2.58601e-05	0.000422534
YKL067W	0.918599	7.51699	17.5742	2.76316e-05	0.000446214
YBR104W	0.899824	5.34309	17.5493	2.79951e-05	0.000449463
YPR174C	0.922775	5.02909	17.4902	2.88792e-05	0.000460985
YML113W	1.02378	4.58138	17.4349	2.97317e-05	0.000471873
YDR249C	1.13608	3.87309	17.4114	3.01018e-05	0.000476382
YFR034W-A	1.4893	3.72263	17.3674	3.08061e-05	0.000483385
YOR103C	0.931197	6.78857	17.3488	3.11093e-05	0.000486563
YOR299W	0.866399	6.66922	17.2752	3.23378e-05	0.000500332
YER083C	0.947511	6.64596	17.2427	3.28954e-05	0.000504731
YIR036C	0.930083	7.85981	17.2283	3.31455e-05	0.000507163
YEL034C-A	1.87738	2.45285	17.215	3.33799e-05	0.000508073
YOL073C	0.893228	6.31665	17.1949	3.37342e-05	0.000511928
YLR438W	1.14816	6.24511	17.1697	3.41841e-05	0.000515928
YGL126W	0.89579	7.79612	17.1397	3.47279e-05	0.000522546
YMR143W	1.0765	9.73307	17.1352	3.48112e-05	0.000522546
YCR048W	1.06421	8.14182	17.1035	3.53968e-05	0.000528471
YNR032C-A	1.07014	4.51231	17.0574	3.6266e-05	0.00053809
YCR073W-A	1.16279	7.66595	17.0489	3.64297e-05	0.00053809
YPL134C	0.850688	5.87736	16.9751	3.78729e-05	0.000556441
YMR245W	6.76583	0.00275875	16.9554	3.82679e-05	0.000559277
YCL052C	0.896906	6.1879	16.9139	3.9114e-05	0.000568641
YBR091C	1.01879	4.3834	16.8612	4.02161e-05	0.000580097
YOR096W	1.22763	11.2759	16.8389	4.06907e-05	0.000585418
YML102W	0.9028	7.04759	16.7692	4.2214e-05	0.000604195
YFR049W	0.852758	5.84815	16.7618	4.23779e-05	0.000604978
YOR376W-A	1.32177	3.62813	16.6617	4.46736e-05	0.000634479
YKL192C	1.21515	7.36596	16.6481	4.49958e-05	0.000637421
YCR075C	1.04129	5.79863	16.6409	4.51658e-05	0.000638197
YDR517W	0.891485	8.31676	16.5746	4.67726e-05	0.000657547
YJR017C	0.92372	6.92319	16.5618	4.70904e-05	0.000660338
YJR074W	0.872917	7.18484	16.4979	4.8705e-05	0.000681256
YER088C-A	1.22814	3.62181	16.4206	5.07318e-05	0.000706038
YNL125C	0.856387	6.47817	16.3799	5.18308e-05	0.000714156
YDL123W	1.9475	3.51146	16.3631	5.22932e-05	0.000718292
YKL187C	1.41986	3.52014	16.3549	5.25188e-05	0.000718292
YGL215W	0.898152	6.0759	16.3549	5.252e-05	0.000718292
YGL053W	0.893165	5.23333	16.2996	5.4076e-05	0.000735939
YLR178C	0.871595	7.71797	16.2576	5.52863e-05	0.000746905
YJL127C-B	1.42216	5.40799	16.2285	5.61436e-05	0.000754181
YJR129C	0.930659	4.80397	16.2281	5.61555e-05	0.000754181
YER028C	1.06619	4.24293	16.2113	5.66547e-05	0.000757997
YCR020C-A	1.04572	4.91109	16.2012	5.69577e-05	0.000760214
YAL028W	1.16413	4.00008	16.0933	6.02971e-05	0.000794978
YLR054C	1.24132	3.63034	16.0332	6.22428e-05	0.000816974
YOR161C	0.880756	8.05024	15.9978	6.34145e-05	0.000828349
YBL071W-A	1.12549	4.02706	15.9936	6.35581e-05	0.000828349
YOL026C	0.804239	6.59496	15.933	6.56238e-05	0.000847296
YPL264C	1.01688	4.12304	15.7897	7.07851e-05	0.000905793
YCL025C	0.909827	8.48033	15.7891	7.08085e-05	0.000905793
YCL008C	1.07463	5.01808	15.7828	7.10467e-05	0.000906746
YNL294C	0.854772	5.50257	15.7534	7.21597e-05	0.000917708
YBR145W	0.874002	6.26619	15.737	7.27868e-05	0.000922576
YKR100C	1.05538	4.26251	15.6774	7.51152e-05	0.000943454
YNL063W	0.953051	4.9868	15.6491	7.62482e-05	0.000953361
YNL194C	0.833344	6.90306	15.6222	7.73413e-05	0.000961958
YMR030W	1.20498	4.01661	15.6172	7.75465e-05	0.000961958
YDL067C	0.789065	6.76292	15.6151	7.76305e-05	0.000961958
YCR068W	0.815136	5.95076	15.5937	7.85166e-05	0.000970766
YDR513W	1.00687	7.62329	15.498	8.25946e-05	0.00101891
YOR357C	0.925797	4.57157	15.4617	8.41932e-05	0.00103632
YJL048C	0.8172	6.01793	15.3747	8.816e-05	0.00108035
YNR027W	0.801861	5.91506	15.303	9.15702e-05	0.0011123
YKL044W	2.12532	1.98142	15.2884	9.22802e-05	0.00111847
YGR280C	1.31961	3.6251	15.224	9.548e-05	0.00114787
YBR037C	0.89033	4.9204	15.223	9.55346e-05	0.00114787
YDR226W	0.95798	10.0215	15.1879	9.73253e-05	0.00115836
YJR046W	0.831558	7.69846	15.1383	9.99134e-05	0.00118
YNL026W	0.802005	5.98238	15.1039	0.000101753	0.00119559
YFL052W	1.13403	3.65364	15.0146	0.000106685	0.00124406
YDR155C	0.988125	10.6633	14.997	0.00010768	0.00125302
YBR284W	1.13853	4.26495	14.9775	0.000108801	0.00126341
YER154W	0.866796	6.94425	14.9092	0.000112809	0.00129907
YJR063W	1.00311	4.54536	14.8578	0.00011593	0.00132947
YER146W	0.835074	6.4163	14.7996	0.000119558	0.00136543
YIL047C	0.850167	8.9159	14.6703	0.000128051	0.00145046
YHL019W-A	2.2	2.67098	14.5121	0.000139265	0.00156786
YIL065C	0.813943	5.42293	14.5032	0.000139923	0.00157207
YIL042C	0.758197	6.57247	14.492	0.000140758	0.00157613
YLR297W	1.41543	3.31203	14.4694	0.000142457	0.00159087
YBL102W	0.791103	6.62639	14.4511	0.000143847	0.00160316
YDR302W	0.861763	5.72121	14.431	0.000145392	0.00161713
YDL173W	0.756142	6.49405	14.4254	0.000145819	0.00161862
YJL196C	0.889952	9.28034	14.4117	0.000146883	0.00162717
YKR057W	0.982811	9.84892	14.348	0.000151943	0.00167455
YML018C	0.978132	5.16185	14.3282	0.000153549	0.00168752
YIL043C	0.964445	9.84753	14.3061	0.00015536	0.00170404
YLR417W	0.954963	4.98916	14.273	0.000158117	0.00172426
YLR251W	0.846632	5.89413	14.2728	0.000158137	0.00172426
YOR100C	1.17399	3.37564	14.2243	0.000162264	0.00176577
YJL118W	1.18248	4.11457	14.1669	0.000167291	0.00181335
YDR380W	1.1607	3.53018	14.1551	0.00016834	0.00182116
YDL217C	0.83295	5.35171	14.074	0.000175758	0.00187867
YOR167C	0.925884	9.32864	14.072	0.000175943	0.00187867
YPL245W	0.748304	6.60466	14.037	0.000179248	0.00190202
YER023W	0.903818	9.86786	13.9889	0.000183892	0.00193646
YEL038W	0.756428	6.91736	13.9461	0.000188129	0.00197732
YOL059W	0.935334	8.75154	13.9297	0.000189777	0.00199087
YDR379C-A	1.22658	4.10677	13.8882	0.000194009	0.00202758
YML022W	0.80114	8.4203	13.8833	0.000194522	0.00202911
YCR051W	0.751417	7.1497	13.8605	0.000196891	0.00204996
YJL205C	0.934413	4.1688	13.8549	0.000197482	0.00205225
YOR023C	1.08608	4.37654	13.8175	0.000201451	0.00208958
YMR034C	0.929369	4.61203	13.7908	0.000204334	0.00211552
YDR016C	0.845042	5.30551	13.6898	0.000215623	0.00220357
YBR268W	1.21951	4.89259	13.6791	0.000216857	0.0022121
YNL144C	0.783958	6.558	13.6352	0.000221983	0.00225479
YER145C	0.854182	9.05661	13.5161	0.000236523	0.00236908
YJL174W	0.817373	7.54234	13.4599	0.000243713	0.0024323
YER019W	0.774113	7.73944	13.4543	0.000244452	0.00243336
YKL217W	0.832597	5.55812	13.4524	0.000244698	0.00243336
YIL029C	1.00633	3.87212	13.4485	0.000245196	0.00243395
YIL135C	0.83725	5.44453	13.3642	0.000256479	0.00252333
YJR058C	0.822201	5.54611	13.3037	0.000264877	0.00259032
YLR099W-A	1.02937	5.4401	13.2882	0.000267086	0.00259814
YNL090W	0.768786	5.7236	13.2862	0.000267366	0.00259814
YBR262C	1.02819	5.59409	13.2554	0.000271792	0.00263191
YLR315W	1.08054	3.81603	13.2442	0.00027342	0.00264152
YPL067C	0.88505	5.68467	13.2421	0.000273738	0.00264152
YGR161W-C	0.810285	6.30757	13.1886	0.000281663	0.00269452
YLR179C	0.845617	8.92423	13.1676	0.000284826	0.00272009
YPL014W	1.02826	6.63663	13.1491	0.000287657	0.00273768
YHR175W	0.772354	6.59395	13.1114	0.000293503	0.00278376
YOL016C	0.854192	8.9397	13.0805	0.00029838	0.00281555
YLR079W	0.755211	6.65097	13.0635	0.000301105	0.00283643
YOR213C	0.911514	4.23405	13.0264	0.00030713	0.00288827
YPR147C	0.85736	5.63572	12.8642	0.000334929	0.00310749
YCL033C	0.763391	6.59711	12.788	0.000348845	0.00322419
YFR018C	0.803725	7.09858	12.778	0.000350724	0.00322701
YPL088W	1.11465	3.51845	12.7676	0.000352672	0.00322884
YGR069W	3.25863	0.815456	12.7035	0.000364978	0.00332502
YMR042W	0.744681	5.43313	12.6661	0.00037234	0.00338097
YAL046C	0.778521	5.56763	12.6517	0.000375233	0.00339611
YGL178W	1.00089	4.96433	12.6328	0.00037903	0.00342487
YPL148C	1.31722	2.95387	12.6202	0.000381597	0.00344245
YDL004W	0.723003	6.59831	12.6094	0.000383811	0.0034568
YDR512C	0.910952	4.06612	12.603	0.000385137	0.00346311
YGL072C	1.1228	3.9774	12.4985	0.000407282	0.00364448
YBR252W	0.714976	6.63574	12.4893	0.000409295	0.00365659
YML100W	1.08035	9.01743	12.4832	0.000410632	0.00366263
YNL200C	0.763963	6.63476	12.4282	0.000422889	0.00374781
YCL040W	0.913686	10.6512	12.4233	0.000424011	0.00375175
YLR130C	0.750567	7.8933	12.4177	0.000425278	0.00375696
YMR022W	0.741727	6.55255	12.4081	0.000427467	0.00376533
YLL038C	0.735497	5.70019	12.382	0.000433493	0.00380525
YPR153W	1.55522	2.9171	12.3729	0.000435614	0.00381783
YPR138C	0.790158	6.54517	12.3658	0.000437269	0.00382627
YPL196W	0.791361	5.61297	12.3583	0.000439024	0.0038303
YLR177W	0.756386	8.46292	12.356	0.000439561	0.0038303
YER004W	0.720753	7.50776	12.3214	0.000447786	0.0038937
YOR040W	0.806796	5.02309	12.3179	0.000448625	0.00389488
YKR074W	0.767179	5.91874	12.303	0.000452239	0.00391558
YIL087C	0.791102	6.09025	12.3022	0.000452423	0.00391558
YNL006W	0.771791	8.03789	12.2773	0.000458512	0.00395591
YNL103W	0.879444	4.47042	12.2603	0.000462689	0.00398575
YAL013W	0.793983	6.0125	12.2342	0.000469225	0.00403239
YNL020C	0.73936	5.37214	12.2328	0.00046956	0.00403239
YER048W-A	0.811641	4.72954	12.2232	0.000471989	0.00404049
YNL003C	0.737221	6.14451	12.2215	0.000472412	0.00404049
YGR096W	0.869828	4.5933	12.1771	0.000483787	0.00411628
YNL288W	0.868367	6.31138	12.1651	0.000486928	0.00413664
YFL021W	1.18923	3.91388	12.1504	0.000490776	0.00415027
YER095W	0.757544	7.56924	12.1504	0.000490779	0.00415027
YMR181C	1.06346	4.17044	12.1352	0.000494782	0.00417774
YDR059C	0.842102	4.9117	12.1181	0.000499348	0.00420348
YLR206W	0.72284	5.86131	12.0668	0.00051329	0.00430775
YER144C	0.773101	5.20949	12.0595	0.000515297	0.00431805
YGR197C	0.747826	6.5007	12.0512	0.000517592	0.00433073
YHR106W	0.730936	5.45821	12.0195	0.000526475	0.00438518
YOL114C	1.20162	3.11402	12.0097	0.000529252	0.00440169
YER089C	0.836605	7.56276	11.9326	0.000551604	0.0045602
YBR243C	0.808299	7.2574	11.926	0.000553547	0.00456944
YKL043W	0.837184	4.82758	11.9077	0.000559027	0.00458733
YPR053C	1.27842	3.05217	11.9021	0.000560721	0.00458851
YGR201C	0.854066	4.83064	11.9017	0.000560827	0.00458851
YOR292C	0.93775	4.67708	11.8893	0.00056458	0.00461241
YER152C	0.695263	7.26897	11.8747	0.000569002	0.00464168
YMR243C	0.85508	9.90324	11.8554	0.000574957	0.00468336
YLR201C	0.727232	5.27269	11.8348	0.00058135	0.00472849
YNL066W	1.08321	9.40031	11.8032	0.000591277	0.00478813
YGR238C	0.863706	4.5519	11.7498	0.000608512	0.00489194
YOR084W	0.69275	6.22115	11.7391	0.000611995	0.00491281
YDR321W	0.783544	8.94268	11.7243	0.00061689	0.00493779
YFR017C	0.896361	5.29457	11.7127	0.000620745	0.00496148
YIL059C	0.936193	4.08972	11.7054	0.000623201	0.00497394
YER074W-A	0.723447	5.39686	11.6591	0.000638897	0.00507056
YOR289W	0.769584	5.46633	11.6572	0.000639553	0.00507056
YJL161W	1.11634	3.29095	11.6565	0.000639801	0.00507056
YAL044W-A	0.878993	4.83426	11.6475	0.000642887	0.00508707
YMR149W	0.707412	7.56749	11.642	0.000644807	0.00509499
YCR101C	1.25302	3.10658	11.6073	0.000656934	0.00517604
YOR228C	0.69027	6.1622	11.5974	0.000660424	0.00519615
YPL094C	0.717952	6.29731	11.5519	0.000676813	0.00531001
YKR051W	0.841359	4.48505	11.535	0.000682966	0.00534934
YDL047W	0.715422	6.83818	11.5329	0.000683757	0.00534934
YOL012C	0.718631	5.52142	11.503	0.000694853	0.00541321
YGR144W	1.33883	2.75098	11.4762	0.000704931	0.00547536
YKL146W	0.774014	7.87701	11.4739	0.000705796	0.00547536
YGR260W	0.8668	9.07988	11.4581	0.000711842	0.00550683
YHL032C	0.736993	7.19655	11.4236	0.00072516	0.0055787
YKR068C	0.735805	5.97722	11.3902	0.000738322	0.00566422
YJR116W	0.998308	3.93761	11.3513	0.000753952	0.0057602
YER117W	0.823014	10.2262	11.3125	0.000769857	0.00582546
YGR036C	0.910017	4.34132	11.3096	0.000771086	0.0058268
YGL103W	0.961116	12.3508	11.2827	0.000782308	0.00587952
YGR223C	0.872882	4.90287	11.279	0.000783907	0.00588355
YNL191W	1.07573	3.58274	11.2323	0.000803878	0.00601714
YHR056C	0.734858	5.01154	11.2109	0.000813191	0.00604599
YDR519W	0.766544	6.01589	11.2003	0.00081785	0.00607248
YKL191W	0.843008	8.43344	11.1736	0.00082968	0.00614385
YNL307C	0.738139	8.23673	11.1331	0.000848003	0.00623783
YNL044W	0.766329	7.41606	11.1238	0.000852261	0.00626084
YDR105C	0.675767	7.11247	11.0673	0.000878635	0.00643752
YOL062C	0.715389	7.31725	11.0255	0.000898685	0.00654115
YPL036W	0.928164	4.71602	11.0139	0.000904296	0.00656474
YFR025C	0.663274	7.01772	10.99	0.000916044	0.00662398
YIL040W	0.827033	4.64625	10.9491	0.000936474	0.00672691
YJL191W	0.79651	7.56569	10.947	0.000937539	0.00672691
YGL226W	1.38308	2.62689	10.9468	0.000937676	0.00672691
YBL040C	0.700666	6.24078	10.9446	0.000938784	0.00672691
YEL062W	0.896771	4.25752	10.9422	0.000939995	0.00672691
YNL305C	0.685102	7.67768	10.9307	0.00094583	0.00675994
YMR202W	0.767017	9.42718	10.9242	0.00094917	0.00677507
YBR255C-A	1.16594	3.04402	10.9016	0.000960793	0.0068404
YGR158C	0.811513	4.21056	10.8853	0.000969313	0.0068922
YGR279C	1.25071	10.0897	10.8738	0.000975326	0.00692606
YNR066C	0.902618	4.09525	10.8615	0.000981826	0.00695439
YDR119W-A	1.08153	3.36346	10.8583	0.000983557	0.00695775
YMR123W	0.751536	5.65241	10.8329	0.000997133	0.00702687
YLR016C	0.699803	5.71952	10.8175	0.00100547	0.00707663
YNL148C	0.885149	4.2376	10.8051	0.00101221	0.007115
YKL004W	0.970236	8.36669	10.7998	0.00101511	0.00712637
YMR241W	0.803295	8.05728	10.7916	0.00101962	0.00713091
YOR122C	0.793652	9.33074	10.7859	0.00102277	0.00714168
YKR085C	0.708123	5.21415	10.7381	0.00104951	0.00729257
YNL124W	0.875406	4.41539	10.7368	0.00105026	0.00729257
YPL031C	0.751721	6.21597	10.7357	0.00105091	0.00729257
YCL044C	1.02958	4.50555	10.7338	0.00105195	0.00729257
YPL248C	0.866866	4.13655	10.7309	0.00105363	0.00729506
YJR085C	0.748651	8.08368	10.7025	0.00106991	0.00738011
YDL212W	0.766365	7.91802	10.694	0.00107481	0.00740469
YNR017W	0.666892	6.53034	10.671	0.00108826	0.00747463
YJL115W	0.964067	3.53149	10.6698	0.001089	0.00747463
YLR390W-A	1.52632	8.25896	10.6385	0.00110758	0.00756457
YLR385C	1.53085	2.5084	10.6251	0.00111562	0.00761011
YOR236W	0.822813	4.51159	10.585	0.00114011	0.00773909
YLL041C	0.657932	6.13615	10.556	0.00115813	0.00785172
YDR435C	0.736849	5.758	10.5305	0.00117421	0.00792197
YHL020C	0.695668	7.03964	10.5192	0.00118141	0.00796086
YHR008C	0.712805	8.34348	10.5048	0.00119066	0.00801342
YDR204W	0.696152	6.78248	10.4801	0.00120669	0.00811144
YLR378C	1.17983	8.64478	10.4592	0.00122041	0.00818386
YAL009W	1.30593	3.17183	10.4439	0.00123058	0.00821258
YOR150W	0.811164	4.90502	10.4438	0.00123063	0.00821258
YOR380W	0.736679	4.89303	10.4336	0.00123742	0.00823998
YMR222C	0.688494	6.59221	10.4332	0.00123771	0.00823998
YDR378C	0.904589	6.93037	10.4068	0.00125551	0.00833849
YER142C	1.05043	3.16046	10.4007	0.0012597	0.00835625
YBL072C	0.80481	10.0307	10.3795	0.0012742	0.00844234
YKL051W	0.68054	6.70734	10.328	0.00131027	0.00866057
YDR410C	0.787305	5.73052	10.3066	0.00132552	0.00875097
YDR459C	0.803563	4.83685	10.2854	0.00134083	0.00881965
YDL083C	0.849005	10.0712	10.2191	0.00138995	0.00909689
YDL233W	0.709811	5.29092	10.2136	0.00139412	0.00910614
YGR118W	0.775009	9.11071	10.209	0.00139754	0.00911773
YKR038C	0.717576	5.05647	10.1989	0.00140524	0.00915718
YOR060C	1.04083	3.79314	10.1698	0.00142757	0.00929177
YHR026W	0.730151	9.12224	10.1647	0.00143155	0.00930679
YER088C	1.04148	7.1469	10.1348	0.00145495	0.00943674
YPL277C	1.47794	2.99883	10.131	0.00145793	0.0094396
YLR337C	0.96737	5.13826	10.1299	0.0014588	0.0094396
YIR037W	0.826824	7.63763	10.1187	0.00146776	0.00948649
YCL005W-A	0.655281	6.59892	10.1151	0.00147058	0.00949364
YOL105C	1.11508	3.07922	10.1105	0.00147426	0.00949529
YJR077C	0.886139	8.76984	10.056	0.00151853	0.00974641
YAL039C	0.715007	7.4331	10.0518	0.00152199	0.00975727
YDR072C	0.82504	7.34224	10.0443	0.00152824	0.00978604
YNR058W	1.27527	2.83704	10.0389	0.00153269	0.00979186
YKL201C	0.767556	4.99241	10.0163	0.00155159	0.00990119
YKL183W	0.644362	5.89591	10.0121	0.00155511	0.00991228
YDR231C	0.759272	5.41413	10.0026	0.00156321	0.00995242
YOL008W	0.723102	5.0251	9.96333	0.00159689	0.0101319
YBR090C	1.06661	3.18767	9.95726	0.00160217	0.0101538
YJL185C	0.882395	4.01719	9.90142	0.00165152	0.0104546
YER120W	0.905614	8.52041	9.89707	0.00165542	0.0104674
YOL015W	2.18529	1.30591	9.84646	0.00170159	0.0107225
YHR137W	0.731316	6.65156	9.82822	0.00171855	0.010796
YOL159C	0.82397	3.96112	9.76393	0.00177969	0.0111261
YLR070C	0.94664	3.7686	9.74165	0.00180139	0.0112364
YLR437C	0.879547	4.77723	9.72652	0.00181628	0.0113038
YKL214C	0.739389	4.62188	9.72035	0.00182238	0.0113291
YKL041W	1.12492	3.13966	9.70364	0.00183903	0.0113726
YKL018C-A	0.889835	4.58683	9.6823	0.00186052	0.0114887
YGR262C	0.647014	6.41345	9.68016	0.00186269	0.0114893
YIL018W	0.874372	12.2714	9.66974	0.00187328	0.011529
YMR175W-A	2.88846	0.599617	9.6318	0.00191237	0.0117305
YJL063C	0.703812	6.27189	9.627	0.00191737	0.0117481
YKL098W	0.67949	5.67308	9.61222	0.00193287	0.0118269
YLR162W-A	2.60991	1.88793	9.61067	0.0019345	0.0118269
YLR345W	0.646103	5.68613	9.5924	0.00195384	0.0119189
YHR176W	0.828924	4.00787	9.57212	0.00197555	0.0120116
YEL045C	0.935668	5.02333	9.52164	0.00203063	0.012319
YML081C-A	0.67219	6.4788	9.5197	0.00203278	0.012319
YGR027C	0.793543	11.2026	9.51596	0.00203692	0.0123306
YPR199C	0.751976	4.6764	9.49831	0.00205661	0.0124172
YJL036W	0.676547	4.92579	9.49511	0.0020602	0.0124172
YLR393W	1.19476	3.37414	9.45913	0.002101	0.0126494
YGR256W	1.09225	3.19019	9.44663	0.00211537	0.0127221
YAL008W	0.833509	4.48235	9.43237	0.00213188	0.0127936
YGR126W	1.45222	2.82342	9.42547	0.00213993	0.012828
YER153C	0.853217	4.02784	9.41698	0.00214986	0.0128736
YLR100W	0.603168	6.61995	9.29638	0.00229607	0.0136021
YFL002C	0.636058	5.21975	9.28641	0.0023086	0.0136471
YOR010C	2.21361	1.65928	9.26875	0.00233096	0.01375
YEL017W	0.814965	6.82592	9.23159	0.00237875	0.0139872
YPL137C	0.619411	7.15535	9.22762	0.00238392	0.0139998
YIL064W	0.661871	5.84033	9.21298	0.00240305	0.0140554
YHR142W	0.750187	6.71151	9.20531	0.00241314	0.0140995
YPL136W	3.26424	0.168328	9.18513	0.0024399	0.014196
YBR135W	0.629447	5.46965	9.15227	0.0024841	0.0143777
YLR326W	0.997572	3.75306	9.12473	0.00252177	0.0145501
YHR044C	1.57677	2.23668	9.11742	0.00253187	0.014586
YPL013C	0.840229	3.76175	9.11641	0.00253326	0.014586
YPR094W	1.17927	3.23393	9.09646	0.00256105	0.0147307
YDR408C	0.681053	8.08328	9.09438	0.00256396	0.0147321
YLR414C	0.667851	8.7681	9.08046	0.00258354	0.0147966
YML026C	0.704793	9.76972	9.07722	0.00258813	0.0147966
YPL048W	1.02377	8.87767	9.07693	0.00258855	0.0147966
YDR236C	0.69007	5.75473	9.05442	0.0026206	0.0149053
YJR144W	0.600928	6.33062	9.05414	0.002621	0.0149053
YDL087C	0.731175	4.32573	9.037	0.0026457	0.0150149
YDR461W	0.703829	7.63752	9.00898	0.00268656	0.0151691
YIL013C	0.854364	4.22436	9.00586	0.00269116	0.0151795
YBL087C	0.812475	10.137	9.00204	0.00269678	0.0151958
YGL248W	0.623663	5.94145	8.99118	0.00271285	0.0152553
YMR295C	0.654016	8.35803	8.95757	0.00276323	0.0154134
YOR072W-A	1.82332	1.99578	8.95079	0.00277349	0.0154551
YDL188C	0.750748	6.57867	8.94889	0.00277639	0.0154557
YPL230W	0.851514	4.57802	8.94147	0.00278769	0.015503
YGL023C	0.624014	6.06787	8.93401	0.0027991	0.0155509
YOL060C	0.627752	6.7355	8.91729	0.00282484	0.0156781
YCL057C-A	0.618023	5.94879	8.85278	0.00292642	0.0161449
YBR076C-A	0.926988	3.90508	8.83205	0.00295985	0.0162163
YOR348C	1.42825	2.5697	8.81849	0.00298194	0.0163201
YOL107W	0.791495	4.02017	8.8168	0.00298469	0.0163201
YCL005W	0.633175	6.00686	8.80686	0.00300101	0.0163931
YDL181W	0.773575	4.30178	8.79397	0.00302227	0.016493
YDR530C	0.644993	5.31677	8.78721	0.00303349	0.0165379
YJR019C	0.628425	6.68622	8.77568	0.00305273	0.0166264
YPL098C	0.624337	6.03921	8.74283	0.00310821	0.0168623
YBR265W	0.858385	6.7746	8.73539	0.00312093	0.0168982
YER020W	0.652199	7.69243	8.70115	0.0031801	0.0171849
YLR116W	0.998114	3.95425	8.69455	0.00319163	0.0172304
YMR040W	0.854963	3.87349	8.68506	0.00320828	0.0172867
YGR269W	2.26678	1.36782	8.6651	0.00324362	0.0174431
YHR191C	1.05205	3.60961	8.66027	0.00325223	0.0174725
YKL188C	0.947481	3.5343	8.65626	0.0032594	0.017494
YCR044C	0.637719	6.71687	8.64615	0.00327753	0.0175743
YOR328W	0.617945	6.05056	8.63543	0.00329687	0.0176438
YIL155C	0.594417	7.29723	8.59853	0.00336434	0.0179183
YOR071C	0.62928	5.32146	8.57509	0.00340793	0.0180542
YDL027C	0.69231	4.35018	8.57506	0.00340798	0.0180542
YHR025W	0.963533	9.66527	8.55718	0.00344162	0.0181381
YGL104C	0.682464	5.11747	8.55035	0.00345455	0.018186
YNL024C	0.957135	3.35914	8.53485	0.00348411	0.0183098
YDL039C	1.04015	3.98381	8.53089	0.0034917	0.0183322
YDL137W	0.64439	8.18477	8.52744	0.00349832	0.0183496
YHR032W	0.669173	7.8568	8.52377	0.00350538	0.0183693
YCR061W	0.843668	7.59346	8.51635	0.0035197	0.0184269
YMR105W-A	1.80766	1.60371	8.50621	0.00353936	0.0184774
YPL220W	0.748202	10.0317	8.48378	0.00358326	0.0186714
YDR391C	0.619894	5.51961	8.46864	0.00361321	0.0187704
YGL049C	0.580745	5.79248	8.46392	0.0036226	0.0187704
YMR071C	0.62342	6.17484	8.43447	0.00368174	0.0190384
YML013W	0.587176	6.2267	8.4314	0.00368795	0.0190384
YBR201C-A	1.07805	2.77759	8.43135	0.00368806	0.0190384
YOR120W	0.62632	5.9522	8.41281	0.00372587	0.0191977
YHR199C-A	0.793601	3.82411	8.40873	0.00373423	0.0192229
YLR050C	0.628341	5.72638	8.4005	0.00375118	0.0192923
YCL043C	1.02622	9.98559	8.39761	0.00375715	0.0193051
YBR296C	2.01246	1.44632	8.39127	0.00377027	0.0193366
YKL096W-A	1.12413	9.92438	8.33382	0.00389138	0.0198841
YDL200C	0.931338	3.59118	8.31777	0.00392591	0.0200421
YLL014W	0.686897	7.02837	8.31012	0.00394247	0.0200966
YCR075W-A	0.78661	4.46816	8.30949	0.00394386	0.0200966
YOR173W	0.643966	6.19796	8.30213	0.00395986	0.0201596
YOR099W	0.673055	9.01189	8.29932	0.00396598	0.0201722
YGL194C-A	1.03046	2.92972	8.29516	0.00397509	0.0202
YER060W	0.612466	6.21417	8.28611	0.00399494	0.0202637
YCL016C	0.666314	5.02979	8.28072	0.00400683	0.0203054
YGL166W	0.710626	6.24137	8.27201	0.0040261	0.0203658
YBR147W	0.982501	4.57351	8.22564	0.00413027	0.0208357
YOR251C	0.623143	6.5346	8.22092	0.00414101	0.0208709
YNR056C	2.48645	0.979341	8.2178	0.00414814	0.0208806
YGR138C	0.757699	7.5373	8.21677	0.00415049	0.0208806
YIL034C	0.655069	6.42274	8.21351	0.00415796	0.0208992
YGL019W	0.579104	7.4665	8.20826	0.00417001	0.0209408
YML053C	1.33113	3.00998	8.19248	0.00420643	0.0211045
YFL054C	0.636678	5.58408	8.18345	0.00422743	0.0211715
YNL306W	0.681329	6.44568	8.16744	0.00426491	0.0213207
YBR210W	0.88638	3.67772	8.14521	0.00431749	0.0215447
YGR183C	0.696095	4.85276	8.14314	0.00432245	0.02155
YJL077C	3.23382	1.05311	8.13769	0.00433544	0.0215759
YLR091W	0.698449	4.79232	8.12837	0.00435779	0.0216677
YMR292W	0.63048	6.01669	8.11353	0.00439362	0.0218067
YDR031W	0.667361	5.05574	8.10759	0.00440803	0.0218586
YBR213W	0.863927	4.04325	8.0806	0.00447415	0.0221469
YDR012W	1.02274	9.674	8.06933	0.00450207	0.0222453
YDR154C	0.823622	7.47099	8.05654	0.00453398	0.0223762
YDR357C	0.723487	4.54941	8.05386	0.00454069	0.0223762
YEL005C	0.982669	3.18773	8.04456	0.00456405	0.0224514
YHL026C	0.735111	3.99478	8.01538	0.00463818	0.0227554
YGL226C-A	0.727538	5.27417	8.00685	0.00466007	0.0228426
YOR294W	0.598409	5.20355	7.97288	0.00474833	0.023222
YJR124C	0.612733	5.92531	7.96967	0.00475677	0.0232344
YBR132C	0.761412	6.86441	7.9613	0.0047788	0.0233214
YER088W-B	2.41653	0.796772	7.94619	0.00481887	0.0234343
YHR096C	0.777446	3.85627	7.93389	0.00485173	0.0235528
YHL036W	0.697589	6.52912	7.93136	0.00485853	0.0235651
YDR311W	0.698754	4.30868	7.921	0.00488642	0.0236797
YIL036W	0.659187	5.26438	7.89509	0.00495692	0.023912
YMR122W-A	0.764613	9.66797	7.87446	0.00501379	0.0241033
YPR196W	0.909632	3.20744	7.81656	0.00517697	0.0247841
YMR316W	0.6277	6.59612	7.80358	0.00521427	0.0249196
YMR310C	0.922523	5.19915	7.80016	0.00522417	0.0249384
YFR053C	0.714623	10.1906	7.79911	0.0052272	0.0249384
YDL238C	0.665139	4.71807	7.79083	0.00525121	0.0250314
YDR079C-A	0.716116	4.08252	7.76411	0.00532946	0.0252467
YLR263W	2.67514	0.638156	7.76346	0.00533137	0.0252467
YEL020W-A	0.602285	5.33428	7.76296	0.00533285	0.0252467
YKR043C	0.629892	8.61475	7.76132	0.00533771	0.0252481
YDL231C	0.607734	5.8735	7.73148	0.00542662	0.0256249
YHR072W-A	0.566548	7.53327	7.72673	0.00544092	0.0256706
YGR031W	0.696728	6.37118	7.71732	0.00546935	0.0257354
YBL013W	0.659913	4.32944	7.71604	0.00547324	0.0257354
YML121W	0.639509	4.55544	7.69709	0.00553098	0.0259848
YOL085W-A	2.20884	2.23237	7.68727	0.00556116	0.0261044
YGL035C	0.562077	6.92063	7.66907	0.00561755	0.0263023
YHL008C	0.583966	5.95684	7.66613	0.00562671	0.0263053
YDL180W	0.758911	5.03382	7.6648	0.00563084	0.0263053
YER180C-A	1.71931	2.37917	7.66429	0.00563243	0.0263053
YOR347C	0.56934	7.65707	7.62573	0.00575413	0.0268058
YPR004C	0.62782	7.65603	7.59787	0.00584374	0.0271431
YLR324W	0.561012	5.83982	7.59713	0.00584612	0.0271431
YDR142C	0.65645	4.59871	7.5894	0.00587125	0.0272369
YJL094C	0.56292	6.56028	7.55185	0.00599486	0.0276944
YHR194W	0.561979	5.78854	7.54754	0.00600921	0.0277375
YGR174C	0.655825	5.18813	7.51686	0.0061124	0.0281201
YMR250W	0.632973	7.85875	7.50992	0.00613601	0.0281819
YOR002W	0.570556	7.43354	7.4976	0.00617812	0.0283049
YGR210C	0.592714	8.26455	7.46491	0.0062913	0.0286671
YDR044W	0.599619	7.23677	7.45253	0.00633474	0.028808
YPL185W	1.33808	2.22771	7.445	0.0063613	0.0289051
YIL089W	1.54493	1.80058	7.44144	0.00637387	0.0289384
YJR135W-A	0.630666	5.38014	7.42391	0.00643627	0.0291327
YOR324C	0.607403	5.41526	7.41303	0.00647532	0.0292551
YMR069W	0.94866	3.8567	7.40707	0.00649682	0.0293284
YMR184W	0.632072	5.7764	7.40086	0.00651927	0.0294058
YMR275C	0.606921	5.73463	7.39779	0.00653039	0.0294226
YPR154W	1.10524	6.17161	7.39163	0.00655282	0.0294848
YBR157C	0.857208	3.99885	7.39018	0.00655809	0.0294848
YBR013C	1.08438	3.17996	7.38508	0.00657673	0.0295446
YNL149C	0.591523	7.1121	7.37589	0.00661042	0.0296143
YPL041C	0.814173	3.55484	7.36659	0.00664469	0.0297294
YKL163W	1.18755	2.59713	7.36012	0.00666862	0.0298082
YFL016C	0.626124	8.18664	7.35758	0.00667804	0.0298082
YGL211W	0.563778	5.25451	7.35747	0.00667846	0.0298082
YPR051W	0.583914	5.24775	7.34391	0.00672903	0.0299856
YLR367W	0.640529	8.5066	7.32895	0.00678526	0.0301876
YBR070C	0.583874	5.27478	7.3188	0.00682368	0.0303342
YPL234C	0.633891	8.58569	7.31107	0.00685309	0.0304405
YBR004C	0.649544	5.22836	7.30286	0.00688448	0.0305309
YMR180C	0.745173	4.60431	7.28453	0.0069551	0.0308194
YLR348C	0.589672	8.42116	7.25847	0.00705676	0.0312449
YAL056W	0.572206	6.18521	7.22292	0.00719784	0.0317933
YLR099C	0.620173	4.9932	7.2199	0.00720997	0.0318215
YBL081W	1.33601	3.577	7.1955	0.00730865	0.0321802
YGR275W	0.612269	5.35597	7.18526	0.00735048	0.0323129
YDR260C	0.642758	4.85615	7.1748	0.00739347	0.0324762
YLR371W	0.618325	5.56749	7.15589	0.00747183	0.0327166
YGR172C	0.635652	6.82661	7.14442	0.00751975	0.0328744
YPR100W	0.716413	4.82911	7.13603	0.00755501	0.0330025
YGL240W	0.748629	4.02632	7.12078	0.00761957	0.0331647
YNL241C	0.595569	8.31527	7.12019	0.00762208	0.0331647
YBR024W	0.846571	3.46224	7.07934	0.00779779	0.033823
YOR178C	0.652126	4.30391	7.06307	0.00786889	0.0341047
YPR001W	0.905676	3.40357	7.05595	0.00790024	0.0342138
YPL049C	0.57454	7.33815	7.04244	0.00796005	0.0343921
YLR114C	0.575691	5.6621	7.03081	0.00801192	0.034547
YJL213W	0.553149	5.97201	7.03021	0.0080146	0.034547
YLR459W	0.666217	5.20862	7.02557	0.00803537	0.0346096
YKL124W	0.763132	3.65771	7.01277	0.00809304	0.0347768
YBR290W	0.717002	4.45115	7.00183	0.00814266	0.0349629
YCR083W	0.735987	4.97513	6.99016	0.0081959	0.0351643
YBR201W	0.660782	5.0627	6.98674	0.00821157	0.0352042
YOR247W	1.76292	5.94997	6.9814	0.00823609	0.0352821
YOR379C	1.88563	1.33416	6.97523	0.00826454	0.0353493
YOL092W	0.569544	7.98031	6.97242	0.00827755	0.0353776
YMR305C	0.819746	8.92768	6.96812	0.00829748	0.0354081
YOR032W-A	3.01652	0.135469	6.95502	0.00835844	0.035586
YGL208W	0.530323	6.05895	6.94659	0.00839794	0.0356993
YGL123W	0.836233	12.6263	6.94069	0.00842567	0.0357623
YKL025C	0.565126	5.20973	6.92089	0.00851948	0.0361051
YKR042W	0.912907	10.1382	6.9046	0.00859743	0.0362981
YDR115W	0.617507	5.31889	6.89883	0.00862524	0.0363606
YLR237W	0.538438	5.89506	6.89737	0.00863228	0.0363606
YMR221C	0.681346	6.18502	6.88483	0.00869301	0.0365321
YKL037W	1.97781	0.988972	6.8838	0.00869806	0.0365321
YMR286W	0.730303	4.59318	6.88207	0.00870646	0.0365321
YDR500C	0.687114	9.4379	6.88082	0.00871258	0.0365321
YGR006W	1.70917	2.484	6.86708	0.00877981	0.0367584
YLL023C	1.05019	6.8276	6.85733	0.00882784	0.0368523
YLR056W	0.575952	8.43571	6.83061	0.00896088	0.037291
YGL204C	0.717201	3.77702	6.81965	0.00901604	0.0374081
YPL162C	0.610827	4.51954	6.80683	0.00908097	0.0376493
YPR028W	0.630059	9.22758	6.78736	0.00918057	0.0380054
YLR212C	0.588606	5.20491	6.77929	0.00922216	0.0381234
YBR117C	0.821662	3.21045	6.76585	0.00929187	0.0383229
YLR146W-A	1.45637	2.18149	6.75043	0.00937249	0.0385471
YBR162C	0.747313	9.96549	6.75013	0.00937407	0.0385471
YOR159C	0.977698	3.12563	6.74276	0.00941286	0.0386779
YPL017C	0.881789	3.39316	6.72167	0.00952483	0.0390642
YEL059C-A	0.771911	3.48852	6.70084	0.00963676	0.0393934
YDR084C	0.56536	4.95686	6.69112	0.00968941	0.0395354
YNL080C	0.535579	5.93584	6.68684	0.00971273	0.0395579
YEL017C-A	0.563967	8.23313	6.66458	0.00983481	0.039967
YJL015C	1.8373	1.14177	6.65929	0.00986402	0.0400563
YOL085C	1.62226	1.67848	6.64074	0.00996727	0.0403572
YLR390W	0.608849	4.35896	6.61737	0.0100989	0.0408008
YPR166C	0.627001	4.8161	6.61584	0.0101076	0.040806
YGL020C	0.705245	3.82883	6.60475	0.0101707	0.0410311
YDR007W	0.566095	6.13074	6.57866	0.0103209	0.0415459
YBR071W	0.572637	5.94128	6.5627	0.0104138	0.0418804
YFR022W	0.542853	5.36775	6.54263	0.010532	0.0421507
YPR098C	0.581128	5.74822	6.51964	0.010669	0.0426373
YPL222C-A	1.07772	2.70148	6.51305	0.0107086	0.042716
YKR097W	0.883882	3.19312	6.51252	0.0107118	0.042716
YGR015C	0.61764	4.29196	6.5072	0.0107439	0.0427708
YBR043C	0.5568	5.60221	6.49593	0.0108121	0.042919
YOR285W	0.560108	7.87593	6.49515	0.0108169	0.042919
YDL206W	0.747978	3.59612	6.48	0.0109095	0.0432553
YKL174C	0.503234	6.50757	6.47426	0.0109448	0.0433641
YNR041C	0.537792	6.9542	6.44112	0.0111508	0.044089
YMR047C	0.561942	8.33115	6.43348	0.0111989	0.0442444
YBR222C	0.616134	7.79465	6.42794	0.0112339	0.044351
YNL074C	0.620289	6.73546	6.4222	0.0112702	0.0443795
YHR032W-A	0.708868	5.05769	6.42174	0.0112731	0.0443795
YER159C	0.679598	4.09148	6.4157	0.0113116	0.0444676
YPR158W	0.639702	5.03594	6.40279	0.0113941	0.0447286
YNL055C	0.696245	10.1836	6.36647	0.0116297	0.0454919
YNL223W	0.697035	4.18737	6.36633	0.0116306	0.0454919
YNL052W	0.531461	6.74907	6.36296	0.0116527	0.0455177
YML101C-A	1.18841	2.32686	6.36163	0.0116615	0.0455199
YPR082C	0.731806	3.87149	6.35799	0.0116854	0.0455812
YOR301W	0.575235	6.08021	6.33187	0.0118587	0.0461598
YJR127C	0.51081	6.1897	6.32547	0.0119016	0.0462687
YHR115C	0.601803	5.75766	6.3252	0.0119034	0.0462687
YKL196C	0.514006	6.92923	6.30003	0.0120736	0.0468566
YDL015C	0.561811	7.68923	6.29989	0.0120746	0.0468566
YHR139C	2.63414	1.02735	6.29087	0.0121362	0.0470414
YLR436C	0.669844	5.39555	6.28857	0.0121519	0.0470694
YGL018C	0.868852	3.12447	6.28505	0.0121761	0.0471302
YDR461C-A	0.535445	5.35561	6.28214	0.0121961	0.0471746
YHR033W	0.604469	4.86242	6.27141	0.0122701	0.0473949
YBR151W	0.493242	6.55051	6.25676	0.012372	0.047722
YDL125C	0.526922	8.05075	6.23868	0.0124989	0.0481443
YDR160W	0.576987	4.76025	6.23261	0.0125419	0.0482763
YDR111C	0.520603	6.61704	6.22968	0.0125626	0.0483225
YML071C	0.984505	3.23552	6.21437	0.0126717	0.0486746
YGR167W	0.528387	6.0811	6.20829	0.0127153	0.0487542
YGR031C-A	2.14393	1.2966	6.20796	0.0127177	0.0487542
YHR016C	0.502521	7.08821	6.2078	0.0127189	0.0487542
YPL114W	0.873841	3.33192	6.18949	0.0128511	0.049159
YOL159C-A	1.06236	2.81715	6.17897	0.0129277	0.049327
YDL157C	0.543854	6.29463	6.17868	0.0129299	0.049327
YGR282C	0.733982	11.0658	6.16626	0.013021	0.0495856
YFL042C	0.548388	5.18939	6.16567	0.0130253	0.0495856
YIR014W	0.659332	4.00677	6.15197	0.0131266	0.0498685
YGL063W	0.5576	5.60651	6.14448	0.0131823	0.0500456
YBR036C	0.580281	9.21982	6.14174	0.0132027	0.050089
YPL203W	0.536518	6.49862	6.13433	0.0132581	0.0502514
YIL055C	1.18289	2.38813	6.13359	0.0132637	0.0502514
YDL048C	0.62573	7.45438	6.11823	0.0133795	0.0506554
YKR021W	0.641815	4.31366	6.11212	0.0134258	0.050796
YOL133W	0.564988	5.58234	6.0965	0.013545	0.0511422
YPL222W	0.52935	6.46766	6.09464	0.0135592	0.0511612
YOL061W	0.558117	8.6799	6.09093	0.0135877	0.0512338
YBR031W	0.786746	10.673	6.07315	0.0137252	0.0516466
YIR038C	0.583409	5.30273	6.06227	0.01381	0.0518953
YPR176C	0.510749	6.2991	6.05727	0.0138492	0.0520071
YHR163W	0.515914	7.96786	6.0363	0.0140146	0.0525572
YPL026C	0.518673	5.89183	6.0342	0.0140313	0.0525841
YKL194C	0.606857	4.33315	6.02486	0.0141057	0.052756
YLR092W	0.604167	4.46569	6.02248	0.0141248	0.0527915
YPR114W	0.828141	6.54656	6.01649	0.0141728	0.0529302
YLR187W	0.690865	4.72103	5.98163	0.0144557	0.0537743
YML078W	0.619262	7.52677	5.98	0.014469	0.0537878
YNL012W	0.969954	2.97609	5.96675	0.0145782	0.0540485
YBL015W	0.541737	7.60611	5.9511	0.0147081	0.0543846
YHR100C	0.822901	4.62903	5.94673	0.0147447	0.0544471
YLR104W	0.752992	3.58509	5.94504	0.0147588	0.054463
YGR019W	0.575142	7.65852	5.94386	0.0147686	0.054463
YBR214W	0.611231	7.04718	5.92961	0.0148886	0.0548323
YDL210W	0.975187	2.985	5.92184	0.0149543	0.0550324
YJL035C	0.695883	3.71355	5.92085	0.0149628	0.0550324
YLR008C	0.568691	5.26856	5.91784	0.0149884	0.0550534
YHR188C	0.584159	8.39781	5.91399	0.0150211	0.0551372
YER053C-A	1.1356	2.39842	5.89279	0.015203	0.0556591
YMR304W	0.491303	6.3604	5.89273	0.0152035	0.0556591
YMR262W	0.59394	5.84918	5.88061	0.0153085	0.0559695
YPR063C	0.59032	6.74334	5.87814	0.01533	0.0560112
YKL023C-A	0.615838	4.71772	5.87694	0.0153405	0.0560125
YDL142C	0.51219	6.00276	5.86888	0.0154108	0.0562322
YPR184W	0.497957	6.63878	5.85987	0.0154899	0.0564837
YBR293W	0.579416	4.88067	5.85856	0.0155015	0.0564887
YGL098W	0.67039	3.71273	5.85049	0.0155727	0.0566934
YJL189W	0.537893	8.74714	5.84988	0.0155782	0.0566934
YDL081C	0.602714	10.6259	5.83077	0.0157482	0.0572747
YNL056W	0.581667	4.72319	5.81992	0.0158457	0.0575158
YPR071W	0.79187	3.13555	5.81675	0.0158743	0.057582
YOL164W	0.548187	4.89298	5.81493	0.0158907	0.0576037
YAR023C	0.702904	3.6531	5.80912	0.0159433	0.0577565
YHR140W	1.34467	1.99483	5.80496	0.015981	0.0578554
YLR246W	0.651048	4.28225	5.80151	0.0160124	0.0579304
YFR047C	0.531393	7.60516	5.79438	0.0160775	0.0580529
YAR050W	1.85781	1.01808	5.78923	0.0161247	0.0581722
YDR286C	0.896325	2.86952	5.78005	0.0162091	0.0583379
YFR015C	0.538649	9.0709	5.74365	0.0165484	0.0594048
YOR220W	0.528555	7.1074	5.72014	0.0167714	0.0601662
YHL006C	0.696228	3.67674	5.71785	0.0167933	0.0602058
YCR077C	0.527449	8.28185	5.71228	0.0168466	0.060319
YPR026W	0.517946	5.09397	5.69183	0.0170441	0.0608293
YOR125C	0.505654	5.2364	5.67491	0.0172092	0.0613396
YLL052C	1.10127	2.70239	5.66724	0.0172847	0.061569
YNL180C	0.574144	4.30213	5.664	0.0173166	0.0616045
YMR244C-A	0.561242	4.78299	5.64464	0.0175088	0.0622474
YMR161W	0.528904	5.70035	5.6399	0.0175562	0.0622972
YOR085W	0.756279	7.74974	5.63986	0.0175566	0.0622972
YAL059W	0.533241	5.01871	5.62909	0.0176648	0.062641
YJL199C	1.01617	2.46517	5.62703	0.0176855	0.0626744
YMR220W	0.508662	6.05579	5.62543	0.0177017	0.0626916
YNL321W	0.702705	7.20259	5.62221	0.0177343	0.0627669
YOR054C	0.514965	5.68363	5.61604	0.0177968	0.0629079
YCR082W	0.491311	6.2716	5.59986	0.0179619	0.0634027
YDR288W	0.719417	3.3677	5.59948	0.0179658	0.0634027
YAR002C-A	0.51888	8.27142	5.59878	0.017973	0.0634027
YLR344W	0.538833	8.23104	5.58723	0.0180919	0.0637069
YDL232W	0.54361	5.25116	5.58554	0.0181094	0.0637279
YDL033C	0.500166	5.35768	5.5597	0.0183785	0.0645931
YLR406C	0.486882	7.38328	5.54811	0.0185006	0.0649809
YOL067C	0.522547	5.48207	5.54502	0.0185334	0.0650135
YLR239C	0.58756	4.37711	5.54233	0.0185619	0.0650543
YBL049W	2.13576	1.38055	5.53794	0.0186085	0.0651531
YJL184W	0.496014	5.29554	5.5339	0.0186515	0.0652327
YLR112W	0.748729	3.58905	5.5336	0.0186547	0.0652327
YLR312C	1.15479	2.24054	5.53018	0.0186912	0.0652776
YHL040C	0.527716	6.56285	5.5286	0.0187081	0.0652957
YKL207W	0.507066	8.31972	5.52552	0.018741	0.0653693
YKL091C	0.790596	3.15006	5.51668	0.0188359	0.0655589
YPL149W	0.488331	6.89883	5.51334	0.018872	0.0656194
YNL136W	1.04691	2.28236	5.5088	0.018921	0.0657486
YKR053C	0.760127	3.2841	5.50246	0.0189898	0.0659464
YPL005W	0.7119	4.61937	5.49914	0.0190258	0.0659931
YDR275W	0.585475	4.96977	5.4907	0.0191179	0.0661836
YAL022C	0.525636	7.58432	5.45266	0.0195386	0.0673455
YOL147C	0.511249	5.76369	5.45099	0.0195573	0.067368
YLR036C	0.828628	3.27235	5.44325	0.019644	0.0676004
YDR367W	0.56116	5.98786	5.4428	0.0196491	0.0676004
YMR158W	0.681889	3.86156	5.43914	0.0196903	0.0677001
YGR286C	0.472522	6.92908	5.43441	0.0197438	0.0678418
YKL141W	0.479806	7.21651	5.41815	0.0199285	0.068434
YPR116W	0.600802	4.12985	5.41137	0.020006	0.0686574
YBR207W	0.469547	7.11101	5.40733	0.0200524	0.0687316
YIL136W	0.491001	5.98489	5.37078	0.0204768	0.0699463
YGR046W	0.609074	4.03991	5.37023	0.0204833	0.0699463
YIL121W	0.482613	8.00659	5.36547	0.0205392	0.0700534
YKL084W	0.920981	3.66763	5.36348	0.0205627	0.0700905
YNL202W	0.657886	3.78754	5.36066	0.0205959	0.0701173
YKL213C	0.487566	7.17561	5.34957	0.0207273	0.0704379
YDR377W	0.462167	6.65527	5.34032	0.0208376	0.0707228
YIL014C-A	0.953419	2.80608	5.33494	0.0209021	0.0708548
YJL101C	0.466214	6.91024	5.3279	0.0209867	0.0710546
YGR067C	0.756583	3.13019	5.31338	0.0211623	0.0715617
YDR186C	0.489053	5.44629	5.30472	0.0212678	0.0718306
YOL064C	0.489169	6.39395	5.30303	0.0212883	0.0718563
YGL229C	0.665186	4.03124	5.29999	0.0213256	0.0719381
YOL157C	1.28142	1.83189	5.29595	0.021375	0.072043
YIR034C	0.545801	5.10231	5.29533	0.0213827	0.072043
YPL217C	0.48832	5.9493	5.28987	0.0214499	0.0721816
YDR350C	0.552423	4.43143	5.28581	0.0214999	0.072306
YGR146C	0.613966	3.86177	5.2745	0.02164	0.072645
YDR225W	0.560284	9.95685	5.27264	0.0216631	0.0726783
YJR112W-A	0.565025	4.91742	5.26734	0.0217292	0.0728561
YER133W	0.494742	7.35944	5.2586	0.0218386	0.0731784
YNL270C	0.839083	3.05761	5.25584	0.0218732	0.0732502
YGR079W	0.571312	4.69755	5.24625	0.0219941	0.0736104
YLR034C	0.548985	7.62073	5.23124	0.0221848	0.0741727
YPL002C	1.11241	2.32846	5.23091	0.0221889	0.0741727
YPR140W	0.468787	5.85792	5.22617	0.0222495	0.0743304
YER019C-A	0.53296	8.41769	5.21913	0.0223398	0.0745871
YLR040C	0.85963	3.12502	5.20575	0.0225123	0.0750275
YKL087C	0.504174	5.20913	5.18977	0.0227202	0.0754481
YOR384W	2.28399	0.933456	5.18062	0.0228401	0.0757413
YLL006W	0.492545	5.09434	5.17991	0.0228496	0.0757413
YPR016C	0.559242	7.76448	5.17216	0.0229516	0.0760341
YER162C	0.727939	3.57924	5.15503	0.0231791	0.0766959
YNL046W	0.506703	6.49586	5.1454	0.023308	0.0770305
YMR122C	1.92944	0.673841	5.14222	0.0233508	0.0770799
YLR373C	0.466249	5.42586	5.13224	0.0234854	0.0773859
YOR257W	0.732883	3.22945	5.12022	0.0236487	0.0777388
YDR237W	0.452629	6.34313	5.11068	0.023779	0.0780283
YBR240C	0.688408	3.45787	5.1031	0.0238831	0.078231
YJL055W	0.471975	6.5344	5.09423	0.0240056	0.0784003
YHR141C	0.51145	8.75127	5.07778	0.0242343	0.0790542
YOR368W	1.10203	2.17401	5.0638	0.0244306	0.0796474
YKR094C	0.64939	9.76041	5.06068	0.0244746	0.0797277
YAL034C	0.7052	4.79743	5.059	0.0244984	0.0797277
YGR131W	0.909032	2.73623	5.04973	0.0246298	0.0801083
YPR188C	0.567925	4.33905	5.00863	0.0252212	0.0818148
YHR181W	0.470329	5.62321	5.00815	0.0252283	0.0818148
YOR031W	1.06508	2.73601	4.99219	0.025462	0.0824761
YNL073W	0.472997	6.56715	4.98813	0.0255218	0.0826213
YJL132W	0.589129	4.69167	4.98394	0.0255837	0.082725
YPL211W	0.441446	6.62895	4.97507	0.0257151	0.083053
YNR039C	0.719144	4.30307	4.96129	0.0259208	0.0836199
YDL138W	0.513985	4.87233	4.95683	0.0259878	0.0837873
YCR024C-A	0.601724	8.4203	4.95208	0.0260593	0.0839689
YBR085W	0.699627	3.43983	4.95084	0.026078	0.0839802
YJR105W	0.554677	10.808	4.9487	0.0261103	0.0840354
YIL163C	1.88217	0.791405	4.941	0.0262268	0.0842614
YCL034W	0.46178	7.61527	4.94063	0.0262325	0.0842614
YMR148W	0.618668	3.80099	4.94005	0.0262413	0.0842614
YBR008C	0.497491	4.92996	4.9347	0.0263227	0.0844376
YDR493W	0.498083	4.91687	4.92483	0.0264734	0.0848098
YDR014W	0.810503	2.92516	4.91983	0.0265502	0.0849575
YFL044C	0.464272	5.98217	4.90484	0.0267815	0.0855494
YHR005C-A	0.489316	5.58043	4.90349	0.0268025	0.0855673
YJL083W	0.474292	5.43329	4.90152	0.0268331	0.0856154
YGL036W	0.536586	5.04346	4.89458	0.0269412	0.0858121
YKL198C	0.894673	4.77905	4.8895	0.0270205	0.0859724
YDR259C	1.33257	2.20609	4.88017	0.027167	0.0863264
YBR172C	0.478756	5.35761	4.8793	0.0271806	0.0863264
YPL143W	0.587463	10.747	4.86863	0.0273493	0.0867681
YGR288W	0.597876	4.70253	4.8465	0.0277023	0.0877319
YOR329C	0.4641	5.39287	4.84181	0.0277777	0.0878701
YGR263C	0.550311	4.50676	4.83571	0.0278761	0.0880808
YEL008C-A	2.75419	0.601713	4.83401	0.0279036	0.0881175
YEL004W	0.802673	2.86041	4.82301	0.0280822	0.0884804
YNL228W	2.21051	0.287714	4.81739	0.028174	0.0887184
YIL003W	0.462241	5.46244	4.81084	0.0282812	0.0889186
YBR181C	0.584238	9.32628	4.81057	0.0282857	0.0889186
YNL011C	0.55469	4.3816	4.80583	0.0283635	0.0891127
YJR018W	2.07818	0.410134	4.80341	0.0284034	0.0891874
YHL048W	0.51287	4.84082	4.79092	0.0286101	0.0897346
YLR052W	0.584404	3.90128	4.78712	0.0286734	0.0898314
YPR043W	0.555578	10.1645	4.78231	0.0287536	0.0899017
YLR295C	0.505365	5.47729	4.78174	0.0287631	0.0899017
YML120C	0.444437	7.12543	4.7815	0.028767	0.0899017
YOR077W	1.14401	2.0025	4.77676	0.0288463	0.0900633
YPL151C	0.471955	5.09425	4.75284	0.02925	0.0910826
YBR019C	1.36012	1.38455	4.75083	0.0292841	0.0911261
YLR333C	0.553667	9.04802	4.74624	0.0293623	0.091217
YKR030W	0.563333	4.80089	4.74622	0.0293627	0.091217
YJR118C	0.568294	4.85282	4.73017	0.029638	0.0918579
YKL151C	0.472631	7.06161	4.72858	0.0296654	0.0918579
YNL039W	0.643841	4.28234	4.7284	0.0296685	0.0918579
YLR392C	0.765685	3.36703	4.72296	0.0297624	0.0920458
YER093C-A	0.864264	3.739	4.72015	0.0298112	0.0921453
YGR206W	0.628467	4.38751	4.71125	0.0299658	0.092344
YPL122C	0.583032	4.38237	4.70067	0.0301508	0.0927808
YOR018W	0.505547	4.4781	4.69548	0.0302421	0.0928038
YAL033W	0.499103	5.34205	4.6732	0.0306369	0.0939113
YNL177C	0.669118	3.68145	4.66843	0.030722	0.0940681
YLR372W	0.548649	9.16088	4.66417	0.0307983	0.0941794
YCR090C	0.502952	5.05364	4.65809	0.0309075	0.0944274
YDR223W	1.5168	1.32875	4.65626	0.0309404	0.0944758
YOR130C	0.49764	4.86226	4.63763	0.0312782	0.0952971
YLR193C	0.652291	3.90388	4.631	0.0313993	0.0956133
YIL143C	0.434861	6.6746	4.62488	0.0315115	0.0959023
YHR050W	0.504218	7.93901	4.61439	0.0317048	0.0962261
YOL158C	0.461273	8.3063	4.61292	0.031732	0.096256
YBR144C	2.31853	0.214191	4.60558	0.0318681	0.0966159
YIL096C	1.32448	2.08217	4.60369	0.0319033	0.0966317
YGR204C-A	2.84513	-0.0354453	4.60342	0.0319082	0.0966317
YDR426C	1.28105	1.64601	4.60019	0.0319683	0.0967082
YIR029W	0.668195	3.31578	4.59865	0.0319972	0.0967427
YEL058W	0.478115	8.5892	4.59748	0.032019	0.0967556
YNL336W	1.08477	2.15354	4.59192	0.032123	0.0969115
YDR437W	0.694146	3.27353	4.58835	0.0321899	0.0969548
YER053C	0.455195	5.95242	4.58155	0.032318	0.0971534
YER116C	0.698565	3.41276	4.57908	0.0323647	0.0972169
YOL005C	0.513412	6.20489	4.5621	0.032687	0.0978666
YPL233W	0.806208	2.77481	4.55697	0.032785	0.0980542
YDR054C	0.590385	5.25159	4.54532	0.0330089	0.0985641
YIL148W	0.552073	10.4327	4.54049	0.0331022	0.0987892
YGL068W	0.452856	7.15864	4.53223	0.0332622	0.09916
YIL099W	0.920596	2.51624	4.53127	0.0332809	0.0991623
YDL086C-A	0.939685	2.51624	4.5286	0.0333329	0.0992344
YNL151C	0.701935	3.60354	4.52819	0.0333409	0.0992344
YGR062C	0.453733	5.88574	4.52606	0.0333824	0.0992511
YPR172W	0.494812	4.86939	4.52379	0.0334267	0.0993296
YHR042W	0.757412	8.5303	4.51928	0.0335148	0.0994251
YHR200W	0.488295	7.92997	4.51923	0.0335159	0.0994251
YML060W	0.642897	3.62235	4.51848	0.0335306	0.0994251
YBR223C	0.532837	4.32502	4.50542	0.0337876	0.10005
YOR192C	0.830715	2.68584	4.50502	0.0337954	0.10005
YNR057C	0.537884	4.2731	4.50252	0.0338449	0.100143
YDR468C	0.73849	3.63161	4.50057	0.0338835	0.100175
YMR058W	0.523007	9.55337	4.50015	0.0338919	0.100175
YPR183W	0.696844	8.24811	4.49447	0.0340047	0.100401
YNL283C	0.571598	7.33908	4.48996	0.0340944	0.100562
YIL114C	0.452341	6.41036	4.4899	0.0340956	0.100562
YMR159C	1.70498	1.50093	4.48219	0.0342498	0.100963
YKL036C	1.92174	0.636363	4.47575	0.0343792	0.101183
YOR362C	0.449736	8.52898	4.47202	0.0344542	0.10135
YER134C	0.470864	5.41097	4.46814	0.0345326	0.101527
YHR057C	0.465119	6.05291	4.45851	0.0347278	0.101959
YCL041C	2.15234	0.309371	4.45074	0.0348861	0.10224
YCR063W	1.01038	2.11784	4.44698	0.034963	0.102412
YGR024C	0.431839	5.80213	4.44459	0.0350119	0.1025
YPL089C	0.562714	4.35956	4.44259	0.035053	0.102567
YGR246C	0.546699	4.08534	4.43698	0.0351683	0.102795
YAR019C	0.462645	5.90693	4.43528	0.0352035	0.102844
YPL224C	0.4432	6.0375	4.42715	0.0353716	0.103207
YIL028W	0.915943	2.49298	4.4145	0.0356347	0.103885
YHL028W	0.447523	5.98581	4.40292	0.0358774	0.104502
YJR149W	0.68968	3.52212	4.40187	0.0358995	0.104502
YNR009W	0.816437	3.29456	4.39428	0.0360596	0.104847
YOL122C	0.42669	5.96892	4.39249	0.0360975	0.104903
YER163C	0.426387	6.2915	4.36898	0.036599	0.106082
YDR434W	0.454342	4.99646	4.3424	0.0371744	0.107524
YLR080W	0.806449	2.80901	4.33301	0.0373802	0.108007
YMR252C	0.891591	4.32023	4.32608	0.0375326	0.10839
YJL158C	0.891381	8.69141	4.31261	0.0378309	0.109138
YLL054C	0.679442	3.29372	4.31112	0.037864	0.109177
YJR036C	0.566714	3.82987	4.30592	0.03798	0.109398
YKR073C	1.57113	0.934784	4.30409	0.0380207	0.109458
YOR021C	0.44215	6.17913	4.29961	0.038121	0.109633
YGR257C	0.460031	5.70308	4.2918	0.0382966	0.109882
YHR075C	0.759211	3.44438	4.29076	0.03832	0.109882
YLR266C	0.451836	4.9893	4.29046	0.0383267	0.109882
YKL031W	1.64405	0.740883	4.27051	0.0387793	0.111045
YJL084C	0.451971	5.06098	4.26953	0.0388016	0.111045
YHR175W-A	0.833169	3.20866	4.268	0.0388367	0.111056
YAL015C	0.451565	5.17904	4.26543	0.0388954	0.111167
YDR514C	0.523958	4.26699	4.26278	0.0389562	0.111283
YNL130C	0.431288	8.03781	4.25941	0.0390335	0.111364
YLR402W	1.13715	1.94696	4.25892	0.0390447	0.111364
YNL187W	0.50337	4.49372	4.25386	0.0391613	0.111639
YMR116C	0.611903	13.5111	4.24318	0.0394082	0.112285
YHR086W	0.425475	6.01484	4.2405	0.0394705	0.112405
YPL189C-A	0.466858	5.12085	4.23102	0.0396917	0.11286
YJL042W	0.472272	7.99704	4.22812	0.0397595	0.112995
YNL067W	0.463706	9.16671	4.2171	0.0400184	0.113615
YGL154C	0.657027	4.00021	4.20847	0.0402226	0.114136
YNR073C	1.72398	0.861804	4.2006	0.0404097	0.114608
YPL172C	0.509464	4.51816	4.19751	0.0404833	0.114641
YML048W	0.481993	8.84952	4.19224	0.0406094	0.114852
YDR332W	0.574533	4.06962	4.19196	0.040616	0.114852
YCR034W	0.582793	8.18291	4.18785	0.0407148	0.114944
YJR093C	0.602579	3.82291	4.16426	0.0412853	0.116199
YHR104W	0.432568	7.92805	4.16093	0.0413668	0.116369
YKR007W	0.456146	5.08663	4.15366	0.0415445	0.116605
YMR206W	1.51035	1.06514	4.1532	0.041556	0.116605
YBR261C	0.408137	6.28765	4.14861	0.0416686	0.116862
YPL001W	0.915574	2.78178	4.13281	0.0420595	0.117779
YNR010W	0.566041	3.67855	4.12607	0.0422272	0.118189
YHR105W	0.642073	3.31864	4.11985	0.0423829	0.118505
YGR129W	1.64921	0.688524	4.11399	0.04253	0.118737
YCR091W	0.4765	4.89685	4.10861	0.0426653	0.118995
YBL084C	0.463887	4.8047	4.10044	0.0428721	0.119451
YER118C	0.565816	3.97585	4.09256	0.0430723	0.119948
YFR007W	0.508467	4.41287	4.0895	0.0431504	0.120106
YKR058W	0.554845	4.53853	4.08175	0.0433488	0.120597
YLR078C	0.541886	4.63929	4.08002	0.0433931	0.12061
YHR034C	0.517735	5.51762	4.07987	0.043397	0.12061
YGR174W-A	1.92835	0.180717	4.06346	0.0438206	0.121543
YJR057W	0.492571	4.22943	4.05842	0.0439516	0.121846
YKR048C	0.463633	9.34009	4.05276	0.0440991	0.122194
YNL326C	0.489453	4.25724	4.04393	0.0443305	0.12262
YOR385W	0.402491	6.94285	4.04053	0.0444197	0.122775
YBR280C	0.417526	5.99109	4.03529	0.044558	0.123096
YAL044C	0.500275	8.03666	4.03287	0.0446219	0.123109
YGR037C	0.488665	7.42619	4.03258	0.0446296	0.123109
YJL077W-B	0.987196	2.36571	4.01953	0.0449762	0.123687
YJR039W	0.469834	4.74121	4.01668	0.0450522	0.123782
YBR291C	0.491878	5.10865	4.01152	0.0451905	0.12403
YMR013C	0.50455	4.26173	4.00433	0.0453835	0.124346
YOR219C	0.425601	5.20411	3.99547	0.0456228	0.124916
YCR064C	1.40259	0.979942	3.98547	0.0458943	0.125597
YER185W	1.21667	1.59756	3.97812	0.0460949	0.125977
YIL164C	0.535267	4.15931	3.95798	0.0466496	0.127089
YGL161C	0.398973	7.32011	3.95637	0.0466943	0.127096
YGR258C	0.454743	4.62066	3.95146	0.0468307	0.127404
YHR211W	0.83012	2.44582	3.9434	0.0470555	0.127828
YNR047W	0.434424	6.42512	3.93601	0.0472627	0.128265
YJR145C	0.501151	10.43	3.91468	0.0478662	0.129458
YJL212C	0.45227	7.44845	3.911	0.047971	0.129615
YMR035W	0.450716	5.343	3.90247	0.0482152	0.130148
YOL013C	0.458374	4.87168	3.89684	0.048377	0.130521
YML038C	0.398278	6.02112	3.88932	0.0485942	0.131044
YMR150C	0.461052	4.76041	3.88643	0.0486777	0.131205
YMR302C	0.388	6.64058	3.88355	0.0487614	0.131366
YOR149C	0.484906	4.32919	3.88104	0.0488344	0.131499
YBR067C	0.675186	8.15687	3.87616	0.0489764	0.131817
YOR083W	0.401773	5.68832	3.86134	0.0494109	0.132708
YPL170W	0.506042	5.36363	3.86079	0.0494269	0.132708
YPR011C	0.411029	5.87512	3.85261	0.0496687	0.133163
YOR003W	0.5273	4.03986	3.8447	0.0499035	0.133663
YDR462W	0.416199	5.19093	3.84257	0.0499669	0.133768
YIL056W	0.428511	5.25783	3.83734	0.0501229	0.134121
YJL078C	0.67887	6.3858	3.82094	0.0506159	0.13531
YOR360C	0.426027	5.36975	3.81994	0.050646	0.135325
YJL067W	2.41849	0.783541	3.81688	0.0507387	0.135463
YER178W	0.607782	10.5347	3.80171	0.0512001	0.136448
YBR233W-A	0.866898	2.50967	3.80139	0.0512102	0.136448
YJR103W	0.449443	9.30084	3.79931	0.0512738	0.136475
YDR082W	0.90142	2.28249	3.79097	0.0515296	0.136995
YNL094W	0.453785	5.49842	3.79054	0.051543	0.136995
YMR114C	0.464128	4.51728	3.76588	0.0523084	0.13863
YDL119C	0.497245	4.27668	3.76264	0.0524098	0.138824
YPR056W	0.59385	3.85173	3.75364	0.0526926	0.139315
YHR046C	0.462159	4.96213	3.74908	0.0528367	0.139629
YBR002C	0.421013	5.12262	3.72954	0.053458	0.140868
YGR277C	0.412671	5.34201	3.7187	0.0538061	0.141638
YFL028C	0.390125	5.69085	3.71657	0.053875	0.141638
YOL077W-A	0.532859	5.4533	3.71416	0.0539527	0.141767
YDR497C	0.507774	11.3956	3.71169	0.0540327	0.141909
YNR064C	1.83829	0.884881	3.70784	0.0541574	0.142169
YPL074W	0.575568	4.1663	3.70498	0.0542502	0.142346
YIR010W	0.583638	3.35524	3.69776	0.0544857	0.142761
YDR349C	0.391627	6.90401	3.68483	0.0549096	0.143793
YOR293W	0.45202	9.8219	3.67876	0.0551099	0.144192
YOR334W	0.771108	2.61525	3.67223	0.055326	0.144484
YGL257C	0.427785	5.16937	3.66839	0.0554537	0.144749
YPR145C-A	0.739564	3.28551	3.6666	0.0555132	0.144836
YMR306W	0.713602	2.81942	3.66291	0.0556364	0.145089
YLR164W	0.560194	3.48829	3.65772	0.0558101	0.145431
YNL100W	0.448725	5.77837	3.64872	0.0561122	0.14591
YOR382W	0.74428	3.65128	3.64804	0.0561353	0.14591
YBR068C	0.482172	9.32734	3.64724	0.0561623	0.145911
YMR169C	0.390369	6.10727	3.64481	0.0562441	0.146055
YIL062C	0.420871	7.4613	3.63333	0.0566333	0.146928
YKL056C	0.526464	12.0496	3.61761	0.0571711	0.148185
YHR048W	0.492312	4.18606	3.61492	0.0572635	0.148355
YPR198W	0.38012	5.7752	3.61267	0.0573409	0.148384
YLL003W	0.545868	3.75378	3.61182	0.0573702	0.148384
YLR426W	0.649542	4.70903	3.61109	0.0573953	0.148384
YPR005C	0.812306	2.64085	3.61071	0.0574087	0.148384
YPL010W	0.405995	6.92517	3.60944	0.0574524	0.148388
YCR010C	0.901556	2.07217	3.60833	0.0574907	0.148388
YLR356W	0.74443	4.57586	3.59831	0.0578384	0.149216
YML130C	0.396155	6.98636	3.59446	0.0579724	0.149455
YGL225W	0.445986	9.11538	3.5941	0.057985	0.149455
YLR235C	1.8448	0.430151	3.59097	0.0580942	0.149667
YLR020C	0.469634	4.42279	3.58953	0.0581448	0.149696
YGL125W	0.445519	7.11314	3.58911	0.0581595	0.149696
YJL134W	0.408758	7.13579	3.58477	0.0583115	0.150017
YBL089W	0.426272	5.41406	3.57674	0.0585942	0.150535
YLR138W	0.382073	6.53871	3.57412	0.0586866	0.150633
YMR166C	0.449831	4.67421	3.56582	0.0589807	0.151076
YDR276C	0.487158	8.46823	3.5654	0.0589956	0.151076
YMR090W	0.413449	4.9372	3.55989	0.0591916	0.15144
YNL184C	1.16063	1.38887	3.55987	0.0591924	0.15144
YBR058C-A	0.394483	6.05415	3.55782	0.0592657	0.151557
YDL085W	0.83049	2.36209	3.54168	0.0598449	0.152615
YJL133W	0.412142	5.42536	3.53976	0.0599142	0.152699
YFL022C	0.600661	8.18612	3.53848	0.0599602	0.152699
YOR338W	0.56899	3.49965	3.53626	0.0600406	0.152833
YKR004C	0.82914	2.37419	3.53036	0.0602547	0.153274
YDR352W	0.405847	5.62247	3.52997	0.060269	0.153274
YFR044C	0.495059	9.45979	3.5204	0.0606177	0.153948
YLR242C	0.589614	3.67346	3.51377	0.060861	0.154425
YCL038C	0.458852	5.48417	3.51005	0.0609975	0.1547
YDR479C	0.398925	5.8998	3.50868	0.061048	0.154757
YMR201C	0.65769	3.72132	3.50476	0.0611929	0.154912
YDL111C	0.439853	6.23629	3.50266	0.0612705	0.154967
YGL181W	0.396707	5.71743	3.50092	0.0613346	0.155058
YNL276C	0.775732	2.93271	3.4928	0.0616361	0.155607
YIR039C	0.588653	3.47552	3.48193	0.0620423	0.156348
YIR032C	1.14352	1.95145	3.48035	0.0621016	0.156426
YLR255C	1.37251	1.15386	3.46981	0.0624984	0.157354
YOR340C	0.390913	5.52972	3.466	0.0626425	0.157574
YER174C	0.487384	4.30849	3.46197	0.0627954	0.157793
YDL216C	0.868835	2.82187	3.46145	0.0628151	0.157793
YOR372C	0.558671	4.65062	3.45985	0.062876	0.157874
YPL069C	0.573254	3.81581	3.45343	0.0631207	0.158202
YML062C	0.698045	2.70109	3.45071	0.0632245	0.15839
YEL043W	0.443848	5.22478	3.44227	0.0635485	0.158771
YML099C	0.450509	4.5709	3.43857	0.0636909	0.159055
YPR200C	1.78207	1.45094	3.43083	0.0639901	0.15973
YOR226C	0.364366	6.42367	3.42582	0.0641843	0.160065
YBL030C	0.589097	8.41799	3.42487	0.0642213	0.160065
YDL230W	0.378664	5.56367	3.41871	0.0644614	0.160401
YKL026C	0.490428	4.43391	3.41112	0.0647584	0.160995
YIL117C	0.41093	6.26057	3.40965	0.0648163	0.161011
YJR136C	0.599224	3.46336	3.39519	0.0653869	0.162194
YNR002C	0.501971	4.28642	3.36768	0.0664874	0.164481
YML035C	0.37065	6.32359	3.36266	0.0666902	0.164909
YPR181C	0.551799	8.92842	3.36042	0.0667812	0.165061
YLR172C	0.444906	6.52284	3.35835	0.066865	0.16512
YML030W	0.755458	3.35873	3.34515	0.0674033	0.166107
YOL063C	0.392554	5.51863	3.34029	0.0676026	0.166349
YML011C	0.616117	3.15981	3.33643	0.0677614	0.166609
YLL057C	0.873567	2.09988	3.33496	0.067822	0.166609
YJL044C	0.432602	5.84642	3.3348	0.0678288	0.166609
YMR020W	0.452602	4.73719	3.33086	0.0679915	0.166609
YBL041W	0.396534	7.5889	3.33013	0.0680215	0.166609
YHR071C-A	1.5202	0.633963	3.32976	0.0680369	0.166609
YMR304C-A	0.687014	5.3966	3.32654	0.0681703	0.166824
YNR020C	0.500944	3.93206	3.32514	0.0682282	0.16685
YOR097C	0.546814	3.40226	3.31886	0.0684893	0.167381
YML100W-A	1.36618	0.917032	3.31847	0.0685057	0.167381
YPL221W	0.384087	8.18355	3.31261	0.0687504	0.167905
YDR138W	0.544106	3.37129	3.30805	0.0689415	0.168239
YDR481C	0.372136	7.47982	3.30789	0.0689479	0.168239
YMR256C	0.383808	5.47381	3.30679	0.0689943	0.168278
YJR153W	1.47948	0.897602	3.30473	0.0690806	0.168399
YLL051C	0.371885	6.54439	3.30416	0.0691046	0.168399
YJL206C	0.6527	3.11895	3.30273	0.0691647	0.168471
YLR318W	1.2339	1.60114	3.29824	0.069354	0.168784
YGR146C-A	2.30128	-0.0820187	3.29067	0.0696746	0.169415
YBR298C	0.460422	4.05001	3.28943	0.0697274	0.169469
YHL042W	0.78977	2.35062	3.28503	0.0699142	0.169774
YGL135W	0.476196	8.64382	3.27553	0.07032	0.170535
YGL007C-A	1.75539	0.781141	3.27295	0.0704307	0.170566
YDL022W	0.451594	8.92063	3.27237	0.0704559	0.170566
YPL025C	1.52209	1.21359	3.27043	0.070539	0.170573
YIL154C	0.365048	7.28199	3.27015	0.0705512	0.170573
YBR126W-A	0.477854	3.82956	3.26555	0.0707492	0.170977
YEL008W	1.01205	2.0826	3.25728	0.0711071	0.171618
YHR161C	0.390538	7.27658	3.25467	0.0712205	0.171816
YIL041W	0.4327	8.77661	3.25157	0.0713552	0.171992
YPR146C	0.631818	3.3168	3.24954	0.0714435	0.172129
YGR044C	0.396565	6.67974	3.24829	0.0714979	0.172186
YHR210C	0.700511	2.76729	3.2449	0.0716459	0.172392
YCL049C	0.403416	5.0248	3.23841	0.0719305	0.173002
YJL119C	1.31977	1.09952	3.23616	0.0720292	0.173131
YER158C	0.43655	5.18278	3.23372	0.0721367	0.173272
YNL280C	0.370549	7.32505	3.23172	0.0722246	0.173346
YNL146C-A	1.69349	0.453177	3.22617	0.0724698	0.173846
YPR157W	0.380585	6.39621	3.22466	0.0725367	0.173931
YLR252W	0.569302	4.03784	3.22383	0.0725736	0.173944
YKR050W	0.36254	6.23238	3.2189	0.0727924	0.174393
YER076C	0.461525	4.06606	3.21505	0.0729642	0.174654
YPR067W	0.442978	4.82468	3.20819	0.0732706	0.175311
YOR271C	0.393073	7.79384	3.20045	0.0736181	0.175797
YOR016C	0.412564	5.82873	3.20013	0.0736323	0.175797
YGL121C	0.618158	2.99617	3.19898	0.0736841	0.175845
YBL066C	0.518398	4.79584	3.19751	0.0737505	0.175928
YNL029C	0.435264	5.15054	3.18881	0.074144	0.17679
YBR204C	0.418505	5.05754	3.18239	0.0744356	0.177409
YMR313C	0.378745	6.14961	3.18095	0.0745015	0.17749
YPL219W	0.46742	4.66832	3.17484	0.0747807	0.177819
YCL001W	0.380293	6.20399	3.17482	0.0747815	0.177819
YJR047C	0.580142	3.25494	3.17365	0.0748353	0.177819
YGL164C	0.556573	3.24733	3.17049	0.0749799	0.177819
YNL159C	0.423893	4.50338	3.17021	0.0749928	0.177819
YPL135W	0.377331	7.82069	3.15218	0.0758257	0.17941
YDR063W	0.568182	3.24567	3.14067	0.0763626	0.180392
YJL072C	0.440591	4.65924	3.14049	0.0763709	0.180392
YBR256C	0.395236	6.94957	3.11824	0.0774202	0.182403
YKR066C	0.381731	8.41903	3.1064	0.0779852	0.183578
YER044C	0.42767	5.08093	3.10311	0.0781426	0.183811
YER182W	0.432501	4.83055	3.10157	0.0782168	0.183811
YPR058W	0.377843	6.1068	3.09772	0.0784019	0.18409
YOR067C	0.382839	6.6604	3.09534	0.0785169	0.184282
YDR428C	0.501268	3.94235	3.09313	0.0786235	0.184454
YLR312W-A	0.407985	4.75558	3.08762	0.07889	0.184766
YNL070W	0.46035	4.88676	3.08635	0.0789519	0.18478
YDR475C	0.367746	6.79059	3.07542	0.0794839	0.185529
YGL199C	0.710424	2.56597	3.07261	0.0796217	0.185773
YJR032W	0.456011	3.99068	3.06659	0.0799169	0.186226
YHL024W	0.560485	3.18661	3.06506	0.0799924	0.186245
YNL092W	0.591206	3.56233	3.05554	0.0804625	0.187171
YOR039W	0.405347	5.55267	3.05446	0.0805157	0.187171
YER094C	0.399147	8.03016	3.05226	0.080625	0.187324
YDL085C-A	0.596646	3.80739	3.04873	0.0808003	0.187574
YNL245C	0.633929	3.02345	3.04498	0.0809869	0.18787
YIL002W-A	0.413444	4.43902	3.04231	0.0811206	0.188082
YNL142W	0.396432	5.12964	3.03869	0.0813014	0.188343
YLR186W	0.369595	6.40201	3.03263	0.0816058	0.188835
YEL046C	0.438723	9.32396	3.02125	0.08218	0.18985
YJL131C	0.564317	3.28651	3.02102	0.0821916	0.18985
YLR035C	0.590029	3.4604	3.01918	0.0822852	0.189987
YML006C	0.477097	3.92309	3.01354	0.0825716	0.190568
YDR308C	0.554013	3.66909	2.99566	0.0834877	0.192522
YKL068W-A	0.442021	4.12607	2.99188	0.083683	0.192717
YDR046C	0.391844	8.56647	2.98829	0.0838686	0.192999
YMR276W	0.454961	9.95002	2.98187	0.0842022	0.193686
YMR236W	0.348557	6.72405	2.96309	0.0851852	0.195497
YDR489W	0.631151	3.05686	2.96278	0.0852011	0.195497
YMR182C	1.4397	0.736061	2.96036	0.085329	0.195547
YPL079W	0.410031	9.53985	2.95304	0.0857161	0.196353
YNR061C	0.388531	5.82162	2.95055	0.0858484	0.196575
YIL156W	0.364902	5.38368	2.94706	0.086034	0.196902
YNL031C	0.409102	9.83821	2.94653	0.0860624	0.196902
YAL037W	1.35501	0.829009	2.94197	0.0863053	0.197295
YBR255W	0.531384	3.61344	2.94127	0.086343	0.197299
YIL123W	0.489808	8.62332	2.93646	0.0866006	0.197643
YHR107C	0.360071	6.12834	2.91887	0.0875492	0.199398
YML077W	0.415425	4.40112	2.91556	0.0877289	0.199643
YLL028W	0.393576	7.60689	2.90908	0.0880823	0.200274
YOR349W	0.581588	3.22439	2.9081	0.0881355	0.200274
YKR012C	1.1619	1.23743	2.90599	0.088251	0.200274
YPL064C	0.499493	3.99788	2.90414	0.0883525	0.200397
YAL023C	0.463129	10.7887	2.89874	0.0886486	0.200828
YOR157C	0.394205	7.68336	2.89416	0.088901	0.201317
YBR129C	0.497751	4.76142	2.88005	0.0896834	0.202592
YPR128C	0.341891	6.4078	2.87671	0.0898693	0.202847
YPL273W	0.346898	7.49932	2.87321	0.0900653	0.203124
YPL270W	0.338864	7.01239	2.8623	0.0906778	0.203924
YDL198C	0.371446	6.35399	2.85156	0.0912856	0.204875
YDR425W	0.430942	4.23619	2.84798	0.0914891	0.205165
YCR006C	0.585736	3.63212	2.84122	0.0918742	0.205779
YGL012W	0.419657	9.51033	2.83518	0.0922204	0.206267
YGR087C	1.69103	0.799896	2.83424	0.0922744	0.206267
YKR013W	0.39247	7.16832	2.83352	0.0923157	0.206267
YBR283C	0.450022	9.0389	2.82843	0.0926088	0.206696
YOR229W	0.353018	5.43492	2.82824	0.0926197	0.206696
YFR031C-A	0.432074	11.2623	2.82104	0.0930359	0.207453
YDL071C	1.64439	0.491778	2.82044	0.0930709	0.207453
YNL203C	1.78541	0.57077	2.81423	0.0934315	0.208071
YNR037C	0.36998	5.4563	2.81122	0.0936073	0.208313
YBR246W	0.366162	6.04175	2.80734	0.0938339	0.208733
YGL128C	0.679969	2.55015	2.80526	0.0939554	0.208912
YGR133W	0.426219	4.30959	2.80468	0.0939899	0.208912
YNL185C	0.399642	5.69292	2.79656	0.0944669	0.20972
YCR036W	0.367472	6.5533	2.7897	0.0948721	0.210535
YJL054W	0.352962	5.38567	2.78867	0.0949328	0.210586
YPR187W	0.389853	6.32363	2.77972	0.0954647	0.211512
YDR319C	0.377048	5.08803	2.7761	0.095681	0.211873
YLR258W	0.382689	9.1102	2.77571	0.0957043	0.211873
YOL150C	1.19971	1.75923	2.77056	0.0960127	0.212471
YGR028W	0.343541	5.44317	2.76889	0.0961126	0.212607
YJL163C	0.438643	4.79572	2.76532	0.0963274	0.212885
YDL130W-A	0.393984	4.71976	2.76368	0.096426	0.212885
YER039C-A	0.603493	3.06862	2.76361	0.0964304	0.212885
YLR231C	0.337883	6.53724	2.76112	0.0965808	0.213075
YMR191W	0.339937	6.02956	2.76091	0.0965933	0.213075
YOL155C	0.780735	6.11084	2.75569	0.0969089	0.213601
YML015C	0.587182	3.35928	2.75401	0.0970108	0.213711
YLR171W	1.32719	1.16034	2.7521	0.0971267	0.213826
YDR003W	0.333883	5.82376	2.75113	0.0971857	0.21387
YDR265W	0.479154	5.32048	2.74802	0.0973749	0.214117
YGL212W	0.485923	3.79427	2.747	0.097437	0.214168
YNL199C	0.388582	4.34012	2.7447	0.0975771	0.214356
YCR097W	0.421464	5.42906	2.74433	0.0976	0.214356
YNR045W	0.375224	4.90405	2.7429	0.0976874	0.21444
YKL165C-A	0.647985	2.72527	2.74244	0.0977155	0.21444
YER097W	1.2441	1.00331	2.73712	0.0980412	0.214984
YNL265C	0.47329	3.94259	2.72874	0.0985573	0.21603
YOR275C	0.35086	5.06178	2.72777	0.0986172	0.216076
YLR181C	0.390906	4.3573	2.72436	0.0988276	0.216452
YMR151W	1.56927	0.622863	2.71757	0.0992489	0.217145
YNL009W	0.443103	3.92046	2.71737	0.0992616	0.217145
YJL043W	1.08294	1.29547	2.71308	0.0995285	0.217642
YHR180W	0.818021	1.8738	2.71051	0.0996888	0.217907
YGL203C	0.352898	5.51386	2.70693	0.0999129	0.218243
YPL024W	0.406509	4.34176	2.70679	0.099922	0.218243
YDR215C	1.15772	1.35347	2.70436	0.100074	0.218405
YDL037C	1.04931	1.42456	2.69755	0.100502	0.219166
YOR155C	0.328755	6.49171	2.69341	0.100764	0.21957
YGR105W	0.391994	5.63939	2.68675	0.101186	0.219965
YNR062C	1.184	1.00343	2.68606	0.10123	0.219973
YPR093C	0.3389	5.28976	2.67945	0.101651	0.220801
YOR104W	0.742066	2.88434	2.67093	0.102196	0.221813
YBL057C	0.374492	6.20379	2.66897	0.102322	0.221999
YML057W	0.390176	6.06834	2.66814	0.102375	0.222027
YPR168W	0.670595	2.4568	2.66616	0.102503	0.222161
YKL082C	0.454607	3.62342	2.66532	0.102557	0.222161
YNL117W	1.2993	0.660911	2.66176	0.102787	0.222484
YLR415C	1.30933	1.50717	2.65567	0.103181	0.223163
YNL167C	0.378877	4.50204	2.64925	0.103599	0.223979
YHL004W	0.36882	6.12051	2.63804	0.104332	0.2253
YML079W	0.383706	7.00684	2.63404	0.104595	0.225693
YKL116C	0.408028	4.51719	2.63241	0.104703	0.225794
YOR036W	0.476269	3.88778	2.63198	0.104731	0.225794
YOR318C	0.935106	1.65357	2.62812	0.104986	0.226183
YIR042C	0.826173	2.4186	2.61895	0.105594	0.227229
YOR022C	0.465967	3.77471	2.61816	0.105647	0.227254
YLR218C	0.640748	2.76425	2.6138	0.105937	0.22779
YBL021C	0.407911	4.24214	2.61111	0.106118	0.228089
YER007C-A	0.325921	5.80255	2.61021	0.106177	0.228129
YOL020W	0.376751	7.90364	2.59822	0.106983	0.229683
YGR043C	0.34874	5.06107	2.59389	0.107277	0.230125
YDL018C	0.441113	4.10033	2.58999	0.107541	0.230522
YPL186C	0.545817	3.5729	2.58356	0.107979	0.231192
YLR250W	0.340241	6.16101	2.57733	0.108404	0.231924
YLR453C	0.937572	1.51871	2.56949	0.108943	0.232807
YGL247W	0.57483	2.8715	2.56847	0.109013	0.232867
YPL206C	0.319599	6.79383	2.55482	0.109958	0.234433
YOR223W	0.324891	5.6617	2.55082	0.110237	0.234937
YNL197C	0.390856	4.96991	2.55008	0.110289	0.234957
YDR405W	0.35619	4.97003	2.54909	0.110358	0.235014
YFL034C-A	0.337747	5.81355	2.54844	0.110403	0.23502
YOR019W	0.37655	4.34448	2.54634	0.11055	0.235167
YIL120W	0.376792	4.67393	2.5439	0.110721	0.235335
YHR002W	0.417712	4.04206	2.52925	0.111753	0.237256
YGR213C	1.09989	1.51262	2.52521	0.11204	0.237707
YPR170C	2.08461	0.242792	2.52102	0.112338	0.237982
YNR059W	0.381787	4.49309	2.5202	0.112396	0.237982
YML092C	0.335404	8.33003	2.51318	0.112898	0.238772
YLR411W	1.10268	1.21966	2.4997	0.113868	0.240378
YGL047W	0.32857	5.48442	2.49867	0.113942	0.240378
YMR294W	1.34133	0.562725	2.48271	0.115104	0.242374
YCL012C	0.710891	2.87554	2.47403	0.115741	0.243483
YLR004C	0.963496	1.50935	2.46918	0.116098	0.244117
YNL158W	0.365942	4.5131	2.46769	0.116208	0.244117
YLR267W	0.673236	2.55223	2.46713	0.11625	0.244117
YMR203W	0.416437	8.82855	2.46563	0.116361	0.244117
YER051W	0.396623	4.14113	2.46517	0.116395	0.244117
YBL091C-A	0.447764	4.0623	2.46336	0.116529	0.244213
YMR200W	0.311889	6.82012	2.45752	0.116963	0.244937
YEL001C	0.336388	7.61841	2.45183	0.117388	0.245642
YBR035C	0.363234	6.85349	2.44627	0.117805	0.246222
YDR234W	0.346786	7.65871	2.446	0.117825	0.246222
YHR143W	0.508594	7.84956	2.44575	0.117843	0.246222
YMR230W	0.355159	8.71507	2.44282	0.118064	0.24659
YDR008C	1.20808	0.654181	2.43736	0.118476	0.247357
YGR039W	0.815968	1.78741	2.42802	0.119183	0.248647
YPL166W	0.572784	2.77933	2.42255	0.1196	0.249293
YLL061W	0.325114	6.17648	2.42179	0.119658	0.249293
YJR087W	1.87832	0.27208	2.42159	0.119673	0.249293
YPL268W	0.495262	3.74312	2.42026	0.119775	0.24936
YGL142C	0.326008	5.59754	2.41999	0.119795	0.24936
YLR094C	0.362538	6.23794	2.41524	0.12016	0.249837
YDL086W	0.322106	6.2761	2.41387	0.120265	0.249962
YHR143W-A	0.316808	5.6558	2.41315	0.12032	0.249983
YPL237W	0.333297	8.52121	2.40943	0.120607	0.250279
YMR044W	0.404578	4.7432	2.40817	0.120704	0.250279
YHR159W	0.364873	4.62943	2.40796	0.120719	0.250279
YOR344C	0.318685	6.08812	2.40777	0.120734	0.250279
YLR023C	0.326549	5.56255	2.4013	0.121234	0.251034
YMR251W	0.67778	2.35431	2.3835	0.122623	0.253246
YLR081W	0.912651	1.5739	2.37965	0.122925	0.253776
YPL076W	0.496358	3.57448	2.36639	0.123973	0.255559
YBR189W	0.392814	10.5243	2.36483	0.124097	0.255719
YJL216C	0.901772	1.71194	2.36108	0.124396	0.256145
YNL333W	1.15901	1.21611	2.35972	0.124504	0.256273
YDR171W	0.367137	9.92768	2.35562	0.124832	0.256662
YFL037W	0.378491	9.83983	2.3521	0.125114	0.256955
YPR007C	1.45372	0.422266	2.34582	0.12562	0.257775
YPR102C	0.477	9.02043	2.34541	0.125652	0.257775
YBR016W	0.436787	3.91815	2.34404	0.125763	0.257809
YBR021W	0.364895	5.00187	2.34268	0.125873	0.257845
YDR179C	1.11975	1.17926	2.33166	0.126767	0.259569
YJL116C	0.854452	2.07624	2.33114	0.126809	0.259569
YJR148W	0.303594	6.45552	2.32466	0.127338	0.260172
YDR487C	0.318339	8.01312	2.31981	0.127736	0.260888
YCL031C	0.367284	4.41452	2.31765	0.127913	0.261155
YLR141W	0.403255	4.241	2.3151	0.128123	0.261486
YMR164C	0.505957	3.50713	2.29895	0.129462	0.263714
YKL001C	0.406714	4.41044	2.28898	0.130296	0.264802
YDR232W	0.393198	8.70673	2.28819	0.130362	0.264802
YBR234C	0.365016	7.09602	2.2855	0.130588	0.265148
YOL028C	0.632463	2.46437	2.27678	0.131324	0.266449
YLR055C	0.335751	6.29857	2.27277	0.131664	0.26704
YIR028W	0.735069	2.39034	2.27119	0.131799	0.267118
YPL274W	0.377592	8.61332	2.26663	0.132187	0.267807
YBR006W	0.342694	6.40238	2.26403	0.132409	0.268061
YDL175C	0.347572	4.52457	2.26277	0.132517	0.26818
YJR123W	0.451065	11.0766	2.25932	0.132812	0.268427
YER072W	0.367269	6.75179	2.25544	0.133145	0.268765
YPL028W	0.385238	9.79347	2.24467	0.134076	0.270062
YHR136C	0.761543	1.86754	2.24363	0.134166	0.270079
YER031C	0.298779	6.3944	2.23687	0.134753	0.270728
YKL137W	0.423918	4.33998	2.22826	0.135506	0.271847
YJR096W	0.340136	6.94954	2.21725	0.136476	0.273452
YML076C	0.406105	3.93046	2.20762	0.137331	0.27481
YOR190W	1.50646	0.390319	2.20392	0.13766	0.27537
YHL015W	0.378039	10.4791	2.19673	0.138304	0.276358
YBR108W	0.35757	4.65779	2.19267	0.138669	0.276891
YPL269W	0.704573	2.38223	2.18644	0.13923	0.277666
YOR017W	0.509837	3.61548	2.18613	0.139259	0.277666
YGL160W	0.360301	4.69595	2.18554	0.139312	0.277671
YOR262W	0.339035	4.64791	2.17868	0.139934	0.278711
YJR020W	1.36854	1.03918	2.16628	0.141067	0.280362
YOL047C	1.07655	0.785419	2.16219	0.141443	0.281009
YBR085C-A	0.297371	7.33573	2.15863	0.141771	0.281279
YLR262C-A	0.376998	6.93647	2.15713	0.141909	0.28143
YPR155C	0.336323	4.80323	2.15495	0.142111	0.281729
YMR265C	0.29619	6.08107	2.15133	0.142446	0.282017
YJL190C	0.350571	10.06	2.14948	0.142618	0.28223
YLR456W	0.669604	2.24137	2.14419	0.143111	0.282957
YDR296W	0.303669	6.16651	2.13985	0.143516	0.283501
YOR131C	0.333213	5.96821	2.1377	0.143717	0.283695
YLR124W	1.65335	0.794243	2.1368	0.143802	0.283761
YLR090W	0.302715	6.32004	2.12892	0.144542	0.284817
YNR060W	1.32693	1.8333	2.12689	0.144734	0.284882
YPL003W	0.324264	5.58567	2.12674	0.144748	0.284882
YKL093W	0.527852	3.30779	2.12639	0.144781	0.284882
YMR025W	0.762393	2.14049	2.12523	0.144891	0.284998
YDL092W	0.311096	5.5858	2.12016	0.145371	0.28584
YML027W	0.638242	3.38895	2.1173	0.145643	0.28607
YMR173W	0.329218	4.69935	2.11505	0.145858	0.286288
YHR121W	0.417031	4.22782	2.11053	0.146289	0.286829
YDR320W-B	1.43909	0.701509	2.10593	0.146729	0.287489
YPL120W	0.525879	2.81373	2.10478	0.146839	0.287603
YFR050C	0.330128	7.79372	2.10394	0.14692	0.28766
YDR314C	0.4691	3.32139	2.09933	0.147364	0.288224
YDR004W	0.469043	4.36869	2.09704	0.147585	0.288452
YDR504C	1.39494	0.720803	2.09508	0.147774	0.288676
YBL011W	0.301714	7.44568	2.09477	0.147804	0.288676
YLR194C	0.337795	7.95348	2.09307	0.147969	0.288897
YDR167W	0.326179	5.03109	2.08595	0.14866	0.290041
YGL025C	0.311682	4.96292	2.07884	0.149354	0.291047
YCR031C	0.36963	10.0162	2.07851	0.149386	0.291047
YDR412W	0.675826	2.28098	2.07766	0.149469	0.291108
YHL010C	0.489418	3.21918	2.06891	0.150329	0.292577
YBR194W	0.539694	2.81564	2.06689	0.150529	0.292656
YGL032C	0.411957	6.93316	2.06283	0.150929	0.293024
YKR044W	0.328237	5.13992	2.06095	0.151116	0.293283
YBR022W	0.343076	4.74305	2.05959	0.151251	0.293443
YJR155W	0.582225	2.5292	2.05574	0.151633	0.293876
YBR192W	0.456208	3.65902	2.05254	0.151953	0.294289
YKL028W	0.427604	4.10021	2.05033	0.152173	0.294613
YDR404C	0.324509	6.41568	2.04501	0.152706	0.295438
YGR034W	0.374359	9.9528	2.04349	0.152859	0.29563
YGR113W	0.361087	4.26984	2.04163	0.153045	0.295784
YPL099C	0.350979	4.76004	2.03283	0.153933	0.296946
YDR018C	0.5944	2.49129	2.02829	0.154394	0.297457
YNL081C	0.304018	5.01561	2.0197	0.155269	0.298728
YMR306C-A	1.1439	0.859764	2.01073	0.15619	0.30029
YMR240C	0.724402	2.13135	2.0076	0.156513	0.300807
YER046W	0.602104	2.39264	1.99005	0.158336	0.303573
YOR142W	0.320821	7.81033	1.98652	0.158705	0.304004
YNL314W	0.391304	4.30712	1.98617	0.158742	0.304004
YNL320W	0.313185	5.02484	1.9858	0.15878	0.304004
YGR252W	0.58493	2.83743	1.98308	0.159066	0.304447
YOR026W	0.353059	4.15105	1.97386	0.160039	0.306014
YGL081W	1.09152	0.769438	1.97172	0.160265	0.306318
YJR133W	0.28414	6.1911	1.96642	0.160829	0.307289
YBL113C	1.28141	0.158656	1.96445	0.161038	0.307477
YDR078C	0.711347	3.04718	1.95497	0.162053	0.309094
YMR061W	0.328562	5.44254	1.94925	0.162668	0.310084
YDL073W	0.395219	3.69586	1.94891	0.162704	0.310084
YOR075W	0.436396	3.34855	1.94771	0.162834	0.310109
YAL002W	0.308994	5.04076	1.94678	0.162934	0.310109
YNL211C	0.695291	2.03107	1.94587	0.163033	0.310109
YLR316C	0.455618	4.05558	1.93972	0.163699	0.311057
YDR527W	0.441299	3.52376	1.93815	0.163869	0.311166
YDR235W	0.400346	3.93943	1.93763	0.163926	0.311167
YER014W	0.311554	4.76719	1.93528	0.164181	0.311295
YGR216C	0.312904	5.07147	1.93456	0.16426	0.311295
YJR102C	0.387248	3.74885	1.93223	0.164515	0.31142
YDR140W	0.435308	3.5188	1.93177	0.164565	0.31142
YGL236C	0.349938	5.91615	1.92902	0.164866	0.311731
YPL047W	0.366023	4.15924	1.92636	0.165158	0.311799
YNL195C	0.404705	4.00392	1.92496	0.165311	0.311871
YDR409W	0.328429	4.51925	1.92394	0.165423	0.311871
YOL002C	0.284565	6.43621	1.91828	0.166047	0.31291
YDR436W	0.296299	5.95091	1.91791	0.166087	0.31291
YNL295W	0.306654	4.75947	1.91521	0.166386	0.313363
YBR228W	0.582732	2.55865	1.91472	0.16644	0.313363
YNL101W	0.286968	6.23042	1.91289	0.166643	0.313563
YLR437C-A	1.74981	0.383172	1.91109	0.166842	0.313765
YGR175C	0.379229	10.0213	1.90992	0.166972	0.313831
YKL138C	0.304791	4.95285	1.90803	0.167182	0.314119
YHR092C	0.339816	9.04144	1.90207	0.167846	0.315103
YML007C-A	1.38975	0.601169	1.89844	0.168253	0.315596
YLR438C-A	0.330107	4.63077	1.8944	0.168706	0.316339
YIL035C	0.385783	4.20026	1.89354	0.168803	0.316387
YOL075C	0.28719	5.40573	1.89316	0.168846	0.316387
YHR198C	0.304292	5.53556	1.89042	0.169155	0.316751
YMR135C	0.340381	6.0911	1.88662	0.169583	0.317339
YLR300W	0.341671	9.81717	1.88452	0.169822	0.317594
YIR031C	0.457811	3.41127	1.8844	0.169835	0.317594
YIL009C-A	0.36297	4.73475	1.87765	0.170602	0.318529
YPR160W	0.29846	8.7025	1.86886	0.171605	0.320041
YOR181W	0.388539	4.48139	1.85939	0.172695	0.321641
YBL095W	0.296731	5.35709	1.85745	0.172919	0.32195
YCR098C	0.775327	1.61215	1.85521	0.173179	0.322306
YLR149C	0.311515	6.07178	1.85454	0.173256	0.322306
YLL010C	0.403865	4.73822	1.85399	0.17332	0.322306
YIR017C	0.59863	2.42823	1.85379	0.173343	0.322306
YIL088C	0.27191	6.88514	1.84443	0.174433	0.324005
YOR074C	0.353685	4.26821	1.84076	0.174862	0.324316
YPL150W	0.356235	4.31549	1.83036	0.176085	0.326417
YDR090C	0.310886	4.57739	1.82348	0.1769	0.327599
YDL128W	0.313411	8.31105	1.82065	0.177236	0.32803
YNL128W	1.20103	0.537413	1.82052	0.177251	0.32803
YAL058W	0.27801	6.02171	1.81988	0.177327	0.328045
YGR033C	0.307199	5.5305	1.81393	0.178037	0.328935
YDR284C	0.282766	6.4575	1.81096	0.178393	0.329483
YKL132C	0.335454	4.34054	1.80918	0.178607	0.329767
YLR120C	0.323955	8.05667	1.80744	0.178816	0.33
YBR029C	0.30451	7.02396	1.80441	0.179181	0.330497
YIL027C	0.305738	5.08397	1.7999	0.179724	0.331169
YOR316C	0.287877	6.49131	1.79876	0.179862	0.331238
YDR387C	0.302046	5.84343	1.7986	0.179882	0.331238
YER060W-A	0.743771	1.66563	1.79488	0.180333	0.331628
YOR013W	0.758806	1.70378	1.79278	0.180587	0.331986
YER055C	0.297277	8.95357	1.78789	0.181183	0.332464
YPR118W	0.29882	7.14009	1.78726	0.181261	0.332464
YJL065C	0.297749	5.50743	1.78297	0.181785	0.333303
YKL092C	0.318311	4.84487	1.77577	0.18267	0.334369
YPL118W	0.338614	4.7344	1.7751	0.182752	0.334369
YNL153C	0.342311	4.56523	1.77431	0.182849	0.334369
YKL130C	0.326294	4.70719	1.77229	0.183099	0.334681
YBL055C	0.29783	5.38883	1.77195	0.183141	0.334681
YKL128C	0.268419	7.31204	1.76949	0.183445	0.335126
YGL017W	0.268394	6.14033	1.76729	0.183718	0.335513
YER123W	0.44081	3.39754	1.76666	0.183795	0.335536
YBR146W	0.283174	5.12484	1.76621	0.183851	0.335536
YNL290W	0.269389	6.06256	1.76281	0.184275	0.336088
YNL274C	0.272212	6.13079	1.76154	0.184432	0.336264
YMR182W-A	1.05721	1.07572	1.75837	0.184827	0.336674
YIL100W	0.773806	1.47249	1.75828	0.18484	0.336674
YHL025W	0.263292	6.99078	1.75761	0.184923	0.336715
YHR001W-A	0.431028	4.35268	1.75646	0.185066	0.336866
YKL170W	0.341722	5.96487	1.75534	0.185207	0.336889
YHR151C	0.306861	5.77413	1.7553	0.185212	0.336889
YBR203W	0.275286	5.48742	1.75451	0.185311	0.336889
YJR012C	0.546958	2.97677	1.7514	0.1857	0.337465
YHR171W	0.321336	4.18989	1.75009	0.185866	0.337544
YML021C	0.293147	4.96775	1.74571	0.186417	0.338435
YNL051W	0.378914	3.61944	1.74065	0.187056	0.339278
YHR070W	0.297831	6.85648	1.7401	0.187127	0.339278
YMR296C	0.33173	8.23056	1.73729	0.187483	0.339813
YKR088C	0.293413	6.66097	1.73571	0.187684	0.340065
YOR123C	0.420077	4.34643	1.73244	0.1881	0.340506
YJL058C	0.519472	2.55218	1.73149	0.18822	0.340506
YBR141W-A	1.48287	0.511617	1.73114	0.188265	0.340506
YER009W	0.298032	8.13519	1.7309	0.188295	0.340506
YNL264C	0.271995	6.05841	1.72882	0.188562	0.340692
YLR109W	0.435686	11.5093	1.72865	0.188583	0.340692
YNL133C	0.876438	1.81189	1.71484	0.190358	0.343186
YGL243W	0.439206	3.80202	1.71454	0.190397	0.343186
YKR067W	0.344015	5.39262	1.71396	0.190472	0.343209
YHR131C	0.305779	5.30902	1.70984	0.191006	0.343948
YOL049W	0.258847	6.75269	1.7084	0.191193	0.34406
YER184C	0.392983	3.84408	1.70589	0.19152	0.344537
YLR027C	0.330572	10.0819	1.70419	0.19174	0.344822
YDR344C	0.556986	2.34396	1.69654	0.19274	0.34599
YJR151C	0.664213	1.85577	1.69259	0.19326	0.346429
YDR287W	0.295527	4.70296	1.68345	0.194467	0.34803
YDL154W	0.470688	2.85397	1.68249	0.194593	0.348035
YOL154W	0.49575	2.81147	1.68149	0.194727	0.348035
YDR403W	0.670546	2.18303	1.68127	0.194756	0.348035
YGR038W	0.296891	5.19561	1.68106	0.194784	0.348035
YGL224C	0.335431	4.02351	1.67949	0.194992	0.34823
YKL176C	0.269641	6.80864	1.67788	0.195207	0.34823
YDR181C	0.529868	2.62928	1.67787	0.195207	0.34823
YDR454C	0.28161	8.30436	1.67652	0.195388	0.34844
YFL032W	0.360727	4.32807	1.67446	0.195662	0.348817
YML124C	0.260402	7.12594	1.67329	0.195819	0.348983
YBR161W	0.357372	3.91815	1.67161	0.196043	0.349271
YLR097C	0.322502	4.04341	1.66993	0.196268	0.349558
YLR340W	0.464308	12.496	1.66027	0.197566	0.351194
YDR356W	0.384472	3.94021	1.6555	0.198212	0.352124
YDR382W	0.314773	9.75033	1.65545	0.198219	0.352124
YER045C	0.394384	3.67895	1.65428	0.198377	0.352124
YBL058W	0.266377	7.54965	1.64944	0.199036	0.353013
YLL027W	0.276498	5.99762	1.64626	0.199469	0.353501
YMR194W	0.258866	7.29377	1.64601	0.199502	0.353501
YLR010C	0.420039	3.0844	1.64219	0.200025	0.354211
YDR069C	0.338422	4.26542	1.64029	0.200286	0.35455
YDR041W	0.260313	5.96566	1.63698	0.20074	0.355239
YLR043C	0.29195	8.54374	1.63596	0.200881	0.355374
YBR120C	0.368453	3.70756	1.62952	0.201769	0.356626
YNL293W	0.31697	4.95836	1.62902	0.201839	0.356626
YDR070C	0.496775	3.02227	1.61707	0.203501	0.35875
YOR202W	0.268967	6.85423	1.6165	0.203581	0.358777
YIL102C-A	0.550423	2.31414	1.61529	0.20375	0.358961
YBR111W-A	0.458427	3.46741	1.6097	0.204534	0.360113
YOR126C	0.296417	5.29746	1.60951	0.204561	0.360113
YDL248W	0.586486	2.1549	1.60924	0.204599	0.360113
YGL136C	0.333204	4.1733	1.60816	0.204751	0.360265
YLR093C	0.276673	6.15488	1.60506	0.205188	0.36092
YMR269W	1.30665	1.02052	1.60077	0.205795	0.361872
YML025C	0.384258	5.06023	1.59909	0.206032	0.362174
YJL077W-A	0.494236	3.03865	1.59557	0.206532	0.362823
YLR085C	0.269635	5.12322	1.59309	0.206886	0.363329
YOR152C	0.513147	2.6974	1.59159	0.207099	0.363427
YFL045C	0.318976	8.80394	1.59131	0.207138	0.363427
YNL284C	0.286237	5.72727	1.59002	0.207324	0.363526
YDR316W	0.724889	2.06091	1.59	0.207326	0.363526
YNL251C	0.45644	4.91307	1.58879	0.207499	0.363714
YBR254C	0.313092	4.16844	1.58323	0.208297	0.364882
YGR117C	0.333073	3.98591	1.57563	0.209391	0.366682
YJR044C	0.25987	5.58846	1.57288	0.209789	0.367163
YER022W	0.486082	3.39421	1.57247	0.209848	0.367163
YDL072C	0.276899	7.82823	1.5719	0.209931	0.367163
YIL004C	0.409857	3.17223	1.56973	0.210246	0.367368
YER010C	0.292406	5.69663	1.56759	0.210558	0.3677
YLR281C	0.854376	1.71114	1.56692	0.210655	0.367734
YEL072W	0.765367	1.2966	1.56392	0.211093	0.368265
YLR165C	0.393727	3.33519	1.55885	0.211834	0.369062
YMR223W	0.300439	4.31224	1.55877	0.211846	0.369062
YJR001W	0.267456	8.07015	1.55823	0.211924	0.369062
YPR186C	0.756453	1.74308	1.55748	0.212034	0.369094
YFL024C	0.419184	3.67782	1.55473	0.212439	0.369451
YPR192W	0.60635	2.1298	1.54944	0.213218	0.370424
YDR538W	0.30519	4.64906	1.54774	0.213469	0.37066
YFL010W-A	0.972103	1.17356	1.54728	0.213538	0.370663
YPL050C	0.272418	5.18182	1.54475	0.213912	0.371067
YAL027W	0.343798	4.22045	1.54151	0.214393	0.371366
YDR492W	0.37213	5.61565	1.54099	0.21447	0.371366
YDR371W	0.36067	3.86708	1.54093	0.214479	0.371366
YMR021C	0.272709	5.76692	1.53477	0.215398	0.372492
YLR139C	0.662054	1.96832	1.53278	0.215695	0.372889
YMR142C	0.320214	10.9488	1.53118	0.215935	0.373187
YCR020W-B	0.804666	1.9267	1.52994	0.216122	0.373336
YCR007C	0.448165	3.1099	1.52926	0.216224	0.373336
YML085C	0.32324	9.319	1.52646	0.216645	0.37383
YLR446W	0.461698	2.89254	1.52268	0.217214	0.374696
YMR208W	0.296939	5.77527	1.52074	0.217508	0.375086
YMR317W	1.06763	0.267548	1.518	0.217922	0.375683
YER054C	0.498729	2.60247	1.51132	0.218939	0.376849
YDL070W	0.256445	6.72382	1.50947	0.21922	0.377217
YKL064W	0.250877	6.64704	1.50603	0.219746	0.377651
YMR094W	0.722257	1.74919	1.50098	0.220521	0.378749
YLR204W	0.31083	4.57034	1.49458	0.221508	0.379977
YPR042C	0.285711	6.26763	1.49379	0.22163	0.380064
YPL189W	0.723422	1.50388	1.49218	0.221879	0.380256
YHR122W	0.257705	5.22063	1.48848	0.222453	0.380934
YPR096C	1.23505	0.750349	1.4883	0.222481	0.380934
YPL167C	0.302703	4.085	1.48596	0.222845	0.381062
YHL018W	0.499268	2.7475	1.48584	0.222862	0.381062
YOL137W	0.372546	3.88675	1.48567	0.222889	0.381062
YGR010W	0.31476	4.37086	1.48561	0.222899	0.381062
YML003W	0.408391	3.23279	1.48047	0.2237	0.382313
YEL053C	0.314048	4.28628	1.47902	0.223929	0.382585
YLR364W	0.408246	3.14671	1.47645	0.224331	0.382918
YPR018W	0.593932	2.52052	1.47343	0.224806	0.383493
YCR095C	0.326981	3.81287	1.46806	0.225651	0.384343
YMR270C	0.352652	3.69325	1.46709	0.225806	0.384488
YJL214W	0.833291	0.98977	1.46224	0.226574	0.385203
YML063W	0.310897	11.446	1.45506	0.227718	0.386686
YJL076W	0.250607	7.07199	1.45501	0.227725	0.386686
YPR193C	1.03232	0.83353	1.45355	0.22796	0.386847
YGR032W	0.26124	6.84919	1.45164	0.228265	0.387122
YBR177C	0.278786	8.36955	1.45164	0.228266	0.387122
YHR029C	0.257568	5.60722	1.45123	0.228331	0.387122
YMR175W	0.96171	0.613498	1.44604	0.229165	0.388298
YOR258W	0.458317	2.74609	1.44506	0.229322	0.388345
YMR111C	0.483717	2.76634	1.44068	0.23003	0.389049
YNL045W	0.297076	7.34649	1.4392	0.230269	0.38921
YBR212W	0.27228	4.91625	1.43879	0.230336	0.38921
YGR162W	0.26669	8.28312	1.43478	0.230987	0.390191
YDL089W	0.323331	3.77493	1.43299	0.231277	0.390325
YDR354W	0.253687	6.78534	1.43157	0.231509	0.390596
YOR305W	0.439883	3.50166	1.43066	0.231656	0.390726
YLR439W	0.426624	4.78864	1.42773	0.232135	0.391279
YLR234W	0.305665	4.31047	1.42509	0.232568	0.391786
YBR263W	0.327935	9.70818	1.42218	0.233044	0.39247
YNL275W	0.286828	5.21544	1.42146	0.233163	0.392551
YDL107W	0.488411	2.43401	1.4186	0.233634	0.393104
YOR012W	1.01098	0.41549	1.4172	0.233864	0.393372
YCR027C	0.327857	4.25184	1.41474	0.234271	0.39366
YJR008W	0.275381	6.17739	1.41431	0.234342	0.39366
YJR021C	0.352746	4.10596	1.41402	0.234391	0.39366
YML047C	1.80911	0.190745	1.41118	0.23486	0.394328
YCL026C-A	1.23253	-0.115321	1.40488	0.235908	0.395418
YAR003W	0.316665	4.70607	1.40471	0.235937	0.395418
YOR316C-A	1.11379	0.449505	1.40338	0.236158	0.395668
YDR066C	0.505996	2.65597	1.40256	0.236295	0.395778
YLR404W	0.357952	3.5496	1.40196	0.236395	0.395826
YFR001W	0.373533	3.22381	1.3896	0.238472	0.398942
YOL108C	0.361178	3.44843	1.38852	0.238654	0.399126
YDR056C	0.277972	5.90861	1.38792	0.238756	0.399176
YHR112C	0.250443	6.0489	1.38418	0.239391	0.400116
YGR064W	1.01355	0.458639	1.37724	0.240572	0.40141
YDR183C-A	1.04819	0.464506	1.37461	0.241021	0.401871
YDR184C	0.301169	4.15716	1.36968	0.241866	0.402686
YGL022W	0.305725	10.1868	1.36734	0.24227	0.4031
YOR059C	0.31911	4.27208	1.36693	0.24234	0.4031
YPR170W-B	0.55869	2.21166	1.36448	0.242763	0.403682
YNL304W	0.328754	3.81948	1.36117	0.243336	0.404149
YER005W	0.235937	6.01844	1.36032	0.243482	0.404271
YEL011W	0.262724	8.74769	1.35886	0.243735	0.40444
YPL022W	0.243544	5.79258	1.35875	0.243755	0.40444
YJL004C	0.294363	4.76907	1.35847	0.243803	0.40444
YOR110W	0.267905	4.60663	1.35609	0.244217	0.405005
YLR167W	0.346978	12.3823	1.35491	0.244421	0.405222
YDL226C	0.265166	6.66041	1.35294	0.244765	0.40555
YER096W	0.4233	2.78254	1.34823	0.245588	0.40667
YKL218C	0.251495	5.68116	1.34597	0.245983	0.407203
YLR057W	0.35859	3.45432	1.3446	0.246225	0.407415
YGL146C	0.486657	2.70159	1.34245	0.246602	0.407794
YKR077W	0.591139	2.08056	1.34227	0.246635	0.407794
YKL206C	0.247824	5.62125	1.34003	0.247028	0.4082
YLR018C	0.243391	5.42494	1.33639	0.247672	0.409143
YKR006C	0.246909	5.32503	1.33552	0.247826	0.409153
YKR017C	0.286816	4.65485	1.33006	0.248795	0.410386
YBR052C	0.241531	7.24773	1.32906	0.248972	0.410556
YMR119W	0.280008	4.62019	1.32294	0.250066	0.411869
YHL012W	1.10111	0.649017	1.32122	0.250373	0.412129
YBR221C	0.292055	9.47143	1.3127	0.251907	0.413885
YKL175W	0.286453	7.46665	1.31091	0.25223	0.413956
YIL145C	0.241999	7.61131	1.30608	0.253106	0.415144
YJR055W	0.830514	1.00894	1.3034	0.253594	0.415579
YMR261C	0.23607	7.77753	1.30157	0.253926	0.416001
YIL156W-B	0.48214	5.01868	1.29834	0.254516	0.416844
YGR021W	0.291491	4.52894	1.29565	0.255009	0.417296
YDL061C	0.361336	8.60068	1.29469	0.255185	0.417445
YMR136W	0.274126	6.06421	1.29197	0.255684	0.418015
YHL044W	0.405471	2.84266	1.28514	0.256945	0.419577
YJR067C	0.356562	3.31499	1.28407	0.257144	0.419658
YGR088W	0.246928	7.59897	1.28347	0.257254	0.419714
YAL036C	0.271609	6.9807	1.2821	0.257509	0.419884
YER087C-B	0.282874	5.4255	1.2821	0.257509	0.419884
YNR004W	0.537415	2.09417	1.27974	0.257947	0.42035
YEL068C	0.361446	4.12347	1.27897	0.258091	0.420461
YGR007W	0.245195	6.51042	1.27279	0.259244	0.421966
YPL055C	0.258482	4.49842	1.27048	0.259676	0.422422
YBR089C-A	0.228946	5.84464	1.26353	0.260984	0.4243
YLR457C	0.635254	1.56137	1.26199	0.261274	0.424648
YML096W	0.30494	3.89351	1.26106	0.261451	0.424811
YML012W	0.239457	8.32659	1.25991	0.261668	0.425038
YIR025W	0.498573	2.40112	1.25933	0.261777	0.42509
YPL218W	0.26625	8.757	1.25758	0.26211	0.425506
YDL187C	0.843362	1.15025	1.25637	0.262339	0.425754
YNL086W	0.474604	3.12844	1.25481	0.262635	0.426109
YOL104C	0.56457	1.91355	1.25118	0.263328	0.427108
YHR134W	0.298848	4.23356	1.24896	0.263752	0.427545
YDR003W-A	0.350086	3.50212	1.24755	0.26402	0.427855
YDR385W	0.363569	10.1601	1.24433	0.264638	0.42873
YNR069C	0.590612	2.27371	1.24188	0.265109	0.429242
YIL069C	0.233944	6.44719	1.24063	0.26535	0.429381
YBL090W	0.259602	4.84674	1.23908	0.265648	0.429738
YDR256C	0.37974	3.15522	1.23529	0.266381	0.430673
YGL090W	0.546468	1.88217	1.23459	0.266517	0.430766
YPR064W	1.42394	0.0515138	1.22625	0.268137	0.43288
YHR154W	0.352172	4.43992	1.22345	0.268685	0.433638
YEL064C	0.353308	3.3158	1.22227	0.268916	0.43364
YIR022W	0.235798	6.32005	1.21503	0.270339	0.435279
YOR245C	0.257852	4.51267	1.21419	0.270504	0.435279
YFR043C	0.405051	3.09633	1.2113	0.271075	0.435845
YLR283W	0.293336	4.13877	1.20985	0.271362	0.436179
YCR099C	0.908184	0.531479	1.2054	0.272246	0.437092
YBR173C	0.283682	5.93148	1.20105	0.273112	0.438102
YBR005W	0.276485	7.81406	1.19906	0.273509	0.438612
YEL073C	0.265709	4.25248	1.19445	0.274433	0.439712
YPL156C	0.730406	2.0488	1.19161	0.275005	0.440501
YJL089W	0.72964	1.07788	1.18742	0.27585	0.441113
YHR123W	0.286422	6.81633	1.18735	0.275865	0.441113
YGL184C	0.367847	3.7479	1.18296	0.276753	0.442278
YBR286W	0.291577	11.1054	1.18105	0.277143	0.442646
YMR063W	0.387212	3.32976	1.18059	0.277235	0.442665
YML028W	0.344701	10.9221	1.17984	0.277388	0.442781
YLR110C	0.517167	12.1376	1.17488	0.278401	0.444271
YGL106W	0.256107	6.75254	1.17076	0.279246	0.445486
YPR015C	0.964978	1.20966	1.16935	0.279534	0.445694
YBR295W	0.223222	5.59488	1.15994	0.281477	0.448018
YNL164C	0.493573	2.10792	1.15862	0.281751	0.448325
YGL255W	0.278561	10.0037	1.15686	0.282117	0.448779
YDL170W	0.296742	4.21468	1.15629	0.282236	0.448838
YGL263W	1.05469	0.281488	1.15554	0.282391	0.448957
YGR194C	0.235616	6.04424	1.15331	0.282857	0.449217
YGR271C-A	0.362194	3.04549	1.14902	0.283755	0.45035
YGL250W	0.267305	4.44366	1.14786	0.283997	0.450604
YIL100C-A	1.20053	0.388343	1.13865	0.285938	0.452294
YBR230W-A	0.346298	3.49377	1.1378	0.286118	0.452294
YER141W	0.227508	7.35145	1.13113	0.287534	0.454136
YDL056W	0.273915	4.17786	1.12708	0.288399	0.455112
YNR043W	0.270118	8.06585	1.12386	0.289088	0.45594
YNL183C	0.260947	4.82562	1.12014	0.289888	0.45668
YBL101C	0.225527	6.01095	1.11498	0.291002	0.458174
YAL041W	0.261154	5.2364	1.11129	0.291802	0.459044
YGL175C	0.512448	2.12126	1.10536	0.293092	0.46055
YLR325C	0.252421	9.43718	1.10361	0.293475	0.46097
YBR297W	0.330399	3.30453	1.09683	0.294963	0.462531
YKR098C	0.391582	2.97477	1.0966	0.295013	0.462531
YGL077C	0.267846	9.50802	1.09633	0.295074	0.462531
YPR037C	0.278434	5.89316	1.09223	0.295977	0.463636
YOR121C	0.417456	3.14354	1.09117	0.296211	0.463871
YJR065C	0.224763	8.14486	1.08536	0.297501	0.465711
YEL034W	0.293271	10.2187	1.08041	0.298605	0.467092
YJL146W	0.263515	4.26965	1.07481	0.299862	0.468397
YIL086C	0.714496	0.962126	1.0739	0.300065	0.468582
YKR014C	0.234569	4.79215	1.07042	0.300851	0.469545
YGR149W	0.226555	5.44097	1.06697	0.30163	0.470584
YAL053W	0.238456	7.87983	1.06672	0.301687	0.470584
YJL037W	0.657845	1.63748	1.06448	0.302195	0.470979
YBR220C	0.219932	6.34479	1.063	0.302533	0.471062
YGR053C	0.503529	2.08792	1.06299	0.302535	0.471062
YFR029W	0.261982	4.50982	1.06275	0.302588	0.471062
YKR102W	0.571889	1.93521	1.05972	0.303279	0.472005
YMR194C-A	0.450907	2.21759	1.05577	0.304181	0.473137
YMR165C	0.223604	4.92881	1.05241	0.304953	0.474076
YLR220W	0.211501	6.55205	1.04943	0.305639	0.47461
YBR048W	0.306425	9.59285	1.04774	0.306028	0.474947
YKL063C	0.545755	2.56926	1.04667	0.306275	0.474953
YBR092C	0.233046	8.38985	1.04663	0.306284	0.474953
YGR231C	0.217271	6.44437	1.04661	0.306289	0.474953
YJR034W	0.267907	4.20501	1.04463	0.306748	0.475399
YIL127C	0.446243	3.35333	1.03492	0.309006	0.478363
YNL227C	0.452769	2.93192	1.03453	0.309096	0.478369
YGR209C	0.240098	9.74744	1.02588	0.311128	0.481111
YNL277W	0.277242	4.06885	1.02294	0.311823	0.482024
YGL256W	0.209113	5.72016	1.01951	0.312635	0.483036
YOR186C-A	0.739196	1.39653	1.01529	0.313638	0.484192
YMR017W	0.853896	0.736408	1.01403	0.31394	0.484511
YGR163W	0.235678	4.60335	1.00609	0.315841	0.486681
YOR147W	0.227889	4.64504	0.999444	0.317445	0.488424
YLR125W	0.701257	1.23477	0.997787	0.317847	0.488874
YNL291C	0.205655	5.85188	0.997509	0.317914	0.488874
YIL057C	0.998025	0.397494	0.995486	0.318405	0.488951
YOR189W	0.273516	4.22802	0.98879	0.320038	0.490733
YOR297C	0.252362	4.20105	0.98849	0.320112	0.490733
YJR076C	0.210781	6.08539	0.98792	0.320251	0.490733
YOR133W	0.329857	9.42434	0.984284	0.321144	0.491657
YMR087W	0.299588	3.46758	0.983712	0.321284	0.491736
YPL060W	0.29332	3.57591	0.974816	0.323482	0.494144
YDR483W	0.208123	8.13158	0.969056	0.324916	0.495406
YOL113W	0.426838	3.06647	0.96412	0.326151	0.496917
YBL059W	0.289717	4.05891	0.963678	0.326262	0.496917
YPL144W	0.244241	4.58314	0.963591	0.326284	0.496917
YIL162W	0.203455	7.9347	0.960029	0.32718	0.498144
YBL018C	0.264842	3.84853	0.958269	0.327623	0.498546
YOR250C	0.213237	5.53626	0.953326	0.328874	0.500037
YOL119C	0.225317	5.6779	0.951269	0.329396	0.500282
YEL037C	0.195648	6.8731	0.949049	0.329961	0.501002
YHR156C	0.533992	2.30514	0.947053	0.330471	0.501638
YBL059C-A	0.276542	3.60548	0.941804	0.331814	0.503053
YGR267C	0.203748	6.38556	0.941637	0.331857	0.503053
YJR004C	0.333217	3.27857	0.939517	0.332402	0.503604
YOL040C	0.292445	10.4527	0.938498	0.332664	0.503829
YOR363C	0.34513	3.27965	0.937007	0.333049	0.504083
YIL108W	0.20792	7.31629	0.936877	0.333082	0.504083
YAL007C	0.201958	5.77809	0.936378	0.333211	0.50414
YDL121C	0.252035	3.99379	0.929944	0.334877	0.506006
YDR447C	0.244931	9.84795	0.929853	0.334901	0.506006
YFL031W	0.258464	11.6551	0.928221	0.335326	0.506509
YML055W	0.252486	4.05231	0.927184	0.335596	0.506779
YJL203W	0.339618	2.99666	0.925736	0.335973	0.506978
YDR247W	0.205802	5.91867	0.921945	0.336965	0.508015
YPL223C	1.1252	0.375721	0.920767	0.337274	0.508343
YKL029C	0.248048	9.32707	0.917584	0.33811	0.509465
YDR047W	0.232675	7.6288	0.91714	0.338227	0.509502
YLR146C	0.205092	5.64534	0.914547	0.338911	0.510116
YOR134W	0.388044	2.5563	0.910675	0.339935	0.511241
YDR086C	0.187853	6.41535	0.906409	0.341069	0.512622
YPR101W	0.364566	2.78632	0.895326	0.344038	0.516182
YPR036W-A	0.334412	7.30846	0.894631	0.344225	0.516182
YDR372C	0.293049	4.9195	0.894555	0.344246	0.516182
YPL168W	0.317214	3.13103	0.893275	0.344591	0.516561
YKL066W	0.250873	3.90774	0.891859	0.344974	0.516994
YEL016C	0.277365	4.12222	0.89041	0.345366	0.517442
YGR110W	0.311138	3.54899	0.889295	0.345668	0.517726
YFR020W	0.232182	4.3503	0.887127	0.346257	0.518356
YAR033W	0.352922	2.99281	0.883026	0.347374	0.519607
YLR105C	0.22128	4.33368	0.88174	0.347726	0.519993
YDR401W	0.994467	0.224201	0.876187	0.349248	0.521565
YKL053C-A	0.21466	5.7616	0.874805	0.349628	0.521852
YOL136C	0.211752	4.90903	0.869949	0.35097	0.523289
YGR254W	0.255915	12.4837	0.869452	0.351107	0.523354
YNL244C	0.208522	6.2401	0.866499	0.351926	0.524298
YEL020C	0.202708	5.24208	0.866146	0.352025	0.524298
YGR141W	0.194259	6.29325	0.865196	0.352289	0.52441
YBR196C-B	0.819149	1.11539	0.864438	0.3525	0.524582
YIL119C	0.277418	3.3368	0.863187	0.352848	0.524819
YAR028W	0.188529	5.67252	0.861502	0.353319	0.525265
YDR503C	0.219371	4.85594	0.861435	0.353337	0.525265
YHR078W	0.19403	5.59857	0.858598	0.354131	0.526162
YLR107W	0.287696	4.01442	0.854363	0.355321	0.527647
YPL023C	0.189644	7.08401	0.853866	0.355461	0.527713
YLR068W	0.560341	1.4305	0.851095	0.356243	0.528307
YJL045W	0.462636	1.81452	0.844817	0.358023	0.530521
YPL229W	0.616324	1.39614	0.844265	0.35818	0.53055
YFR051C	0.244425	7.27499	0.838679	0.359775	0.532574
YLR041W	0.81633	0.224462	0.838617	0.359792	0.532574
YHR009C	0.186021	7.27933	0.83607	0.360523	0.533228
YHR209W	0.307738	3.14722	0.832609	0.361519	0.534337
YBR107C	0.275345	3.70096	0.832271	0.361617	0.534337
YDL066W	0.213911	9.35656	0.832125	0.361659	0.534337
YOR124C	0.190521	6.44376	0.831668	0.361791	0.534389
YHR208W	0.234951	9.5092	0.830031	0.362264	0.534815
YBR078W	0.320953	10.378	0.830002	0.362272	0.534815
YML046W	0.25056	3.92199	0.829301	0.362475	0.534971
YOR163W	0.205742	5.20838	0.828313	0.362761	0.535251
YNL190W	0.270646	6.61962	0.823485	0.364163	0.536748
YFR016C	0.255678	4.09399	0.819036	0.365462	0.538376
YDR313C	0.229458	4.26646	0.818054	0.36575	0.538637
YHR135C	0.209908	5.44709	0.817767	0.365834	0.538637
YMR107W	0.229877	4.2501	0.815902	0.366381	0.539299
YML127W	0.18287	7.45779	0.815573	0.366478	0.539299
YHR132W-A	0.186938	5.47756	0.814033	0.366931	0.539715
YDR100W	0.188701	5.94823	0.811001	0.367824	0.540562
YCR089W	0.297043	4.9735	0.809406	0.368296	0.540968
YNL135C	0.226646	8.8968	0.806626	0.36912	0.541886
YDR201W	0.252608	3.63797	0.806131	0.369267	0.541886
YER177W	0.224603	10.7818	0.803344	0.370095	0.542748
YFL053W	0.518711	1.80504	0.798027	0.371684	0.544645
YDR221W	0.207471	5.07717	0.795823	0.372345	0.545181
YFR030W	0.200829	6.36474	0.794919	0.372617	0.545342
YOL009C	0.283358	3.15706	0.794071	0.372872	0.545376
YKL006C-A	0.20541	4.54059	0.79347	0.373053	0.545397
YDL218W	0.328688	2.70838	0.786265	0.375232	0.548104
YLR120W-A	0.841012	0.119479	0.782398	0.376409	0.549243
YML005W	0.263276	3.35072	0.781538	0.376671	0.549481
YHR204W	0.216433	6.28763	0.776973	0.378069	0.55094
YKL119C	0.21392	4.29846	0.776191	0.378309	0.551034
YAL048C	0.202878	4.86404	0.776114	0.378332	0.551034
YGR181W	0.184973	5.68673	0.774626	0.37879	0.55141
YLR264W	0.263576	4.47638	0.773728	0.379066	0.551539
YLR211C	0.463802	1.70907	0.773691	0.379078	0.551539
YOR330C	0.194576	6.37542	0.772628	0.379405	0.551871
YJL088W	0.364898	2.50865	0.767932	0.380858	0.553403
YML098W	0.292373	3.13531	0.767331	0.381044	0.553528
YDR009W	0.401035	2.23524	0.765882	0.381494	0.553891
YPL108W	0.380887	2.8303	0.76339	0.38227	0.554376
YPR151C	0.644866	0.848758	0.76301	0.382388	0.554376
YBL019W	0.252601	3.46447	0.762882	0.382428	0.554376
YNL030W	0.173142	7.13437	0.753217	0.38546	0.558186
YML042W	0.265985	3.62852	0.74967	0.386581	0.559148
YDR460W	0.341427	3.43456	0.749368	0.386676	0.559148
YDL237W	0.194529	6.63368	0.749293	0.3867	0.559148
YNR022C	0.268359	3.5007	0.747045	0.387413	0.559698
YLR108C	0.170562	6.31631	0.746277	0.387657	0.559885
YOR383C	0.380179	3.401	0.745966	0.387756	0.559885
YMR272C	0.183602	7.66768	0.745367	0.387947	0.559885
YIL020C	0.228579	4.32638	0.741373	0.389222	0.561346
YOR174W	0.24329	4.65441	0.741216	0.389272	0.561346
YDR529C	0.171476	7.04926	0.740925	0.389365	0.561346
YJR068W	0.172973	6.21694	0.739818	0.389719	0.561565
YLR332W	0.246973	5.71121	0.737036	0.390612	0.562266
YIL160C	0.46913	1.60424	0.735473	0.391115	0.562698
YLR447C	0.180022	7.85875	0.734957	0.391281	0.562791
YNL005C	0.183107	5.6342	0.731028	0.39255	0.564177
YGL005C	0.243826	4.34411	0.729373	0.393086	0.564508
YLR443W	0.218465	4.6713	0.728606	0.393335	0.564719
YGR013W	0.224198	4.13659	0.727417	0.393722	0.565127
YOR008C	0.181503	6.246	0.72256	0.395305	0.567231
YGR077C	0.175471	5.52031	0.722295	0.395392	0.567231
YER008C	0.180927	5.82062	0.720537	0.395968	0.567762
[truncated: 3,540 more rows]

## Sheet: 4E +H2O2
	logFC	logCPM	LR	PValue	FDR
YEL044W	2.17938	8.26851	65.9901	4.53187e-16	2.52652e-12
YOL110W	1.99503	7.59318	61.6381	4.12755e-15	1.15055e-11
YJR024C	1.9091	8.04946	54.9253	1.25197e-13	2.32659e-10
YOL026C	2.28805	7.61431	50.0155	1.52534e-12	2.12595e-09
YBL006C	1.76197	7.55347	47.0325	6.98176e-12	7.78466e-09
YNL145W	2.26019	8.58554	44.7125	2.28198e-11	2.12034e-08
YJL210W	1.71343	7.9766	40.3301	2.14477e-10	1.49464e-07
YER018C	1.55754	6.62407	38.1102	6.68607e-10	3.83153e-07
YJR113C	1.63794	7.78466	38.0565	6.8727e-10	3.83153e-07
YML101C	1.82648	6.45128	36.6681	1.40054e-09	6.50668e-07
YDR156W	1.43094	6.46578	34.0272	5.43458e-09	2.01985e-06
YLL049W	1.71207	5.64047	33.7107	6.39472e-09	2.22816e-06
YCL057C-A	1.53933	6.46776	32.7451	1.05073e-08	3.44578e-06
YFR034C	1.74987	6.23018	32.377	1.26978e-08	3.92064e-06
YNR036C	1.56509	8.22834	31.9744	1.56214e-08	4.35447e-06
YPR182W	1.61765	5.55326	31.7513	1.75236e-08	4.52642e-06
YGL070C	1.47011	5.73718	31.6184	1.8764e-08	4.52642e-06
YNL300W	2.33862	6.08782	31.5028	1.99148e-08	4.52642e-06
YBR262C	1.54901	6.29618	31.1955	2.33305e-08	5.0026e-06
YNL149C	1.39051	7.62486	30.9675	2.62388e-08	5.41782e-06
YDR511W	1.57621	5.569	29.9071	4.53245e-08	7.89638e-06
YGR050C	1.89812	4.77007	29.6406	5.20042e-08	8.37732e-06
YOL014W	1.39097	6.16961	29.317	6.14554e-08	9.01615e-06
YKR038C	1.50305	5.60335	28.8903	7.65964e-08	9.93082e-06
YIL113W	1.36649	6.41988	28.5486	9.13741e-08	1.10741e-05
YML058W	1.45013	7.19883	28.0516	1.18122e-07	1.29124e-05
YMR056C	1.65357	5.44153	27.7703	1.36609e-07	1.43697e-05
YOR338W	2.06641	4.26848	27.5546	1.52723e-07	1.54806e-05
YGL127C	1.68473	5.22035	27.2994	1.74263e-07	1.67502e-05
YEL066W	1.40011	6.33477	27.176	1.85753e-07	1.69766e-05
YAL054C	1.48808	5.76116	27.0574	1.97507e-07	1.72122e-05
YGR201C	1.51911	5.06921	26.5686	2.54348e-07	1.96943e-05
YPR113W	1.41953	9.67648	24.9757	5.80586e-07	4.09717e-05
YBR056W-A	1.94207	4.48862	24.8514	6.19246e-07	4.26209e-05
YGR063C	1.37841	6.59092	24.3086	8.20738e-07	5.14114e-05
YMR202W	1.49239	9.97743	23.987	9.699e-07	5.79472e-05
YCR079W	1.3523	6.9756	23.9728	9.77047e-07	5.79472e-05
YGR023W	1.48946	5.11573	23.9322	9.97904e-07	5.83099e-05
YPL094C	1.175	6.75439	23.8769	1.02697e-06	5.83099e-05
YCR060W	1.30302	5.6954	23.8537	1.0394e-06	5.83099e-05
YOL085W-A	2.33044	3.36591	23.7591	1.09178e-06	6.02643e-05
YIL023C	1.26459	8.00644	23.5503	1.21688e-06	6.6511e-05
YFR025C	1.20311	7.35261	23.2882	1.3945e-06	7.47531e-05
YER153C	1.37072	5.29756	23.2548	1.41897e-06	7.47707e-05
YNL006W	1.32612	9.27417	23.2512	1.42165e-06	7.47707e-05
YMR069W	1.42645	5.50406	23.1902	1.46745e-06	7.64584e-05
YKL041W	2.53746	3.59162	22.9048	1.70226e-06	8.62737e-05
YCR075C	1.2984	5.71173	22.7031	1.8906e-06	9.24568e-05
YIL009C-A	1.4387	5.0128	22.4643	2.14089e-06	0.000100913
YOR276W	1.21901	7.99578	22.4422	2.16561e-06	0.000100913
YML018C	1.34895	5.217	22.4195	2.19137e-06	0.000100966
YKL003C	1.76943	5.13158	22.1335	2.54331e-06	0.000116221
YJL143W	1.52814	7.28882	22.0753	2.62162e-06	0.000118825
YOL067C	1.19572	6.05243	22.0127	2.7085e-06	0.000121773
YMR264W	1.70468	7.78234	21.8951	2.87972e-06	0.000127416
YGR121C	1.2235	5.91075	21.8399	2.96371e-06	0.000128456
YPL271W	1.19085	6.3547	21.8343	2.97234e-06	0.000128456
YJL062W-A	1.13647	6.39268	21.7004	3.18723e-06	0.000136683
YNR057C	1.5017	5.06676	21.4927	3.55169e-06	0.000148877
YGL126W	1.33479	8.44452	21.4685	3.59694e-06	0.000149649
YDR476C	1.59821	7.02677	21.4135	3.70162e-06	0.000152863
YML113W	1.31035	5.24349	21.3811	3.76473e-06	0.000154326
YFR018C	1.17939	7.2361	21.3514	3.82334e-06	0.000155585
YPL096C-A	1.48663	4.81251	21.3071	3.91271e-06	0.000158068
YGR203W	1.36299	5.06315	21.1562	4.23331e-06	0.000168576
YKR014C	1.65983	6.35853	21.0328	4.51498e-06	0.000176471
YAR035W	1.75039	4.7379	20.7356	5.27279e-06	0.000198808
YBR090C	1.83584	4.07746	20.7337	5.27777e-06	0.000198808
YIL042C	1.21014	6.86076	20.7089	5.34678e-06	0.000200056
YGL220W	1.43513	6.86453	20.4076	6.25801e-06	0.000231049
YDR408C	1.27834	8.30923	20.2888	6.65883e-06	0.000241866
YDR374W-A	1.46945	5.03465	20.2824	6.68114e-06	0.000241866
YGR174C	1.46501	5.28596	20.2375	6.83998e-06	0.000246019
YGL198W	1.42632	8.84561	20.1265	7.24872e-06	0.00025577
YNR037C	1.28013	5.39268	19.9747	7.84731e-06	0.000271731
YAL020C	1.28248	6.56898	19.9071	8.13e-06	0.00027679
YBL089W	1.20251	5.67696	19.9042	8.14233e-06	0.00027679
YGR223C	1.15475	5.77962	19.8815	8.23941e-06	0.00027765
YKL052C	1.11903	6.35243	19.69	9.10785e-06	0.00030224
YKR007W	1.26035	5.7286	19.6532	9.28481e-06	0.000306289
YPL264C	1.27241	5.35454	19.3925	1.06424e-05	0.000342955
YOL086W-A	1.08397	6.08131	19.2955	1.11969e-05	0.000358751
YJL116C	1.15784	5.83081	19.273	1.13296e-05	0.000360929
YCR046C	1.85745	7.12548	19.2037	1.17486e-05	0.000372149
YOR376W-A	1.79674	3.85283	19.1777	1.19094e-05	0.000375113
YLR245C	1.25919	5.12161	19.1093	1.2344e-05	0.000386618
YER074W-A	1.15631	5.46849	19.061	1.26604e-05	0.000394311
YDR441C	1.29148	5.08252	19.0252	1.29006e-05	0.00039956
YIL157C	1.06024	6.57722	18.9002	1.37735e-05	0.000421909
YGR249W	1.30406	5.64129	18.866	1.40227e-05	0.000426174
YHL019W-A	2.08097	3.36521	18.844	1.41854e-05	0.00042748
YNR027W	1.0886	6.24969	18.764	1.47934e-05	0.000443405
YIL049W	1.69731	4.20423	18.6229	1.59296e-05	0.000472381
YCR048W	1.18819	8.51196	18.5035	1.69593e-05	0.000492437
YJL161W	1.28424	5.00251	18.4877	1.71003e-05	0.00049396
YKL068W-A	1.69108	4.61023	18.4207	1.77126e-05	0.000506399
YOL129W	1.05452	7.60236	18.3588	1.82972e-05	0.000516508
YGR268C	1.28156	5.49349	18.2965	1.89055e-05	0.000524368
YDL142C	1.06322	6.23766	18.2525	1.93476e-05	0.000533976
YKL087C	1.59424	8.11227	18.2232	1.96474e-05	0.00053808
YCR073W-A	1.42037	8.30478	18.2191	1.96894e-05	0.00053808
YNL179C	1.69873	4.00242	18.1738	2.0163e-05	0.000545673
YIL043C	1.36639	10.4058	18.1147	2.07988e-05	0.000555368
YGR161W-C	1.44573	5.1859	18.1128	2.08201e-05	0.000555368
YCL010C	1.26796	5.94026	18.0118	2.19545e-05	0.000580076
YAL042W	1.69578	9.72918	18.0013	2.20753e-05	0.000580519
YBR002C	1.10175	5.8459	17.9795	2.23296e-05	0.00058445
YDR411C	1.05031	6.76438	17.9488	2.26928e-05	0.000588429
YJR147W	1.22382	7.10575	17.6285	2.68537e-05	0.000674368
YCR076C	1.13756	6.30656	17.5072	2.86221e-05	0.000706054
YPR066W	1.16426	5.2065	17.4206	2.99567e-05	0.000729294
YNL024C	1.36188	4.55455	17.3693	3.07761e-05	0.000742757
YNR075W	1.19629	5.36492	17.34	3.12541e-05	0.000751042
YNL024C-A	1.07088	6.40257	17.2506	3.27598e-05	0.000780496
YNL003C	1.05537	6.34632	17.1882	3.38525e-05	0.000803096
YEL045C	1.08914	6.15625	17.0334	3.67288e-05	0.000859816
YDL144C	1.09202	7.60485	17.026	3.68719e-05	0.000859816
YNL029C	1.16308	5.19789	16.9917	3.75439e-05	0.000864906
YDR461W	1.09851	7.49239	16.9619	3.81373e-05	0.000874961
YAL062W	1.26815	5.09862	16.9178	3.90344e-05	0.000884622
YJL079C	1.35255	6.28914	16.8453	4.05528e-05	0.000908098
YML081C-A	1.01823	6.65701	16.8423	4.06187e-05	0.000908098
YJR106W	1.14319	5.68789	16.7789	4.19984e-05	0.000929131
YPR158W	1.05277	6.14895	16.6947	4.39025e-05	0.000963607
YKR061W	1.2692	5.28227	16.6171	4.57366e-05	0.000997767
YDR378C	1.05682	7.048	16.6138	4.58167e-05	0.000997767
YOR302W	1.18312	5.90471	16.5758	4.67442e-05	0.00101389
YNL228W	4.03256	1.92361	16.5264	4.79772e-05	0.00103127
YLR348C	1.11636	8.73175	16.3774	5.19002e-05	0.00108368
YDR178W	1.15917	6.55924	16.3364	5.30367e-05	0.00110328
YMR244C-A	1.0994	5.43542	16.2489	5.55413e-05	0.00115109
YMR262W	1.00878	7.21619	16.1436	5.87168e-05	0.00119914
YGL229C	1.37231	4.92012	16.0675	6.11236e-05	0.00124367
YMR270C	1.57339	4.57701	16.0309	6.23165e-05	0.00126333
YHR041C	1.21273	7.12425	16.0219	6.26155e-05	0.00126479
YBR162W-A	1.02031	6.01387	15.925	6.59019e-05	0.00130748
YLR164W	0.98132	6.30833	15.9084	6.64837e-05	0.00131435
YNL240C	1.00278	7.76064	15.734	7.29009e-05	0.00142106
YFL056C	1.01121	6.69993	15.705	7.40282e-05	0.001438
YJR068W	1.00028	6.75032	15.6324	7.69238e-05	0.00147879
YIL153W	1.08983	7.21785	15.6247	7.7237e-05	0.00147971
YLR099W-A	1.36867	5.5286	15.4921	8.28488e-05	0.00157257
YDR493W	1.14654	5.70321	15.3954	8.72023e-05	0.00164798
YML102W	1.19638	7.65699	15.3544	8.91147e-05	0.00166716
YPL244C	1.08661	6.43998	15.3433	8.96403e-05	0.00167139
YPL137C	1.00352	8.27198	15.294	9.20097e-05	0.00170698
YJR046W	1.09407	8.31587	15.2909	9.21618e-05	0.00170698
YDR275W	1.06758	5.50954	15.2826	9.25632e-05	0.00170874
YLL018C-A	1.30578	6.06886	15.2284	9.52576e-05	0.00174118
YDR500C	1.22018	9.73598	15.1659	9.84652e-05	0.00178338
YKL165C-A	1.57771	3.97123	15.1647	9.85259e-05	0.00178338
YBR268W	1.36562	5.31899	15.1572	9.89195e-05	0.00178397
YDL129W	1.15045	5.29315	15.1039	0.000101755	0.00182406
YJR073C	1.19183	10.2228	15.0556	0.000104391	0.00185343
YLR114C	1.01556	5.7981	15.0001	0.000107503	0.00189661
YBR187W	1.08479	8.50899	14.8411	0.000116961	0.00203204
YJL205C	1.31274	4.49236	14.8404	0.000117001	0.00203204
YDR007W	0.907138	6.81751	14.5299	0.000137951	0.00233054
YLR346C	1.33756	4.32981	14.5108	0.000139357	0.00234718
YER020W	0.99609	7.69583	14.4473	0.000144135	0.00240418
YBR274W	1.17065	5.87453	14.4343	0.000145134	0.00240418
YJL063C	1.12468	6.50902	14.3675	0.000150374	0.00246969
YOR072W-A	2.6292	2.57926	14.3611	0.000150885	0.00246969
YKL058W	1.01718	6.67277	14.2842	0.00015718	0.00255474
YCR075W-A	1.37013	4.27941	14.1998	0.00016439	0.00264876
YOR084W	0.963989	6.44948	14.1603	0.000167876	0.00269715
YMR042W	1.29677	6.06634	14.103	0.000173067	0.0027567
YNL144C	1.11629	5.5904	14.0938	0.000173917	0.00276236
YGL072C	1.38042	4.13514	14.0241	0.000180487	0.00285857
YNL056W	1.03321	5.28529	13.9173	0.000191031	0.00300466
YGL166W	0.957118	6.20993	13.9144	0.000191328	0.00300466
YHL036W	0.895893	7.5656	13.8903	0.000193797	0.00303489
YLR417W	1.28751	4.83436	13.8407	0.000198976	0.00309858
YKL206C	0.939169	6.5238	13.8255	0.000200592	0.00311504
YDL067C	1.00332	7.00847	13.7966	0.000203709	0.00315466
YER152C	0.971316	7.60579	13.7747	0.000206088	0.00317387
YPL189C-A	1.05108	5.17245	13.7008	0.00021436	0.00327413
YIR035C	0.990667	8.70383	13.6956	0.000214953	0.00327422
YAR023C	1.50603	4.22094	13.6601	0.000219059	0.00332766
YOL052C-A	1.15035	7.54223	13.6369	0.00022178	0.00335985
YMR172W	1.18755	5.17498	13.6093	0.000225072	0.00340048
YER010C	1.05601	5.75963	13.594	0.000226911	0.003419
YML007C-A	2.13763	2.75232	13.3982	0.000251867	0.00376451
YPR153W	1.87738	2.94994	13.2637	0.000270589	0.00401206
YGL002W	0.960159	5.71765	13.0872	0.000297326	0.00433924
YAL046C	0.921344	5.7944	13.0581	0.000301975	0.00439559
YKR045C	1.41325	4.51061	12.9719	0.000316206	0.00454343
YGR010W	1.00851	5.30456	12.9422	0.000321251	0.00460161
YCR059C	1.04038	7.73697	12.9288	0.000323557	0.00460161
YLR191W	1.17499	4.53801	12.9113	0.000326609	0.00460974
YHR176W	1.01085	5.31501	12.8768	0.000332682	0.00466337
YCL005W	1.09321	6.33837	12.8755	0.000332919	0.00466337
YIR028W	1.92781	2.86959	12.8218	0.000342599	0.00476307
YLR375W	0.974211	8.57796	12.7962	0.000347328	0.00480484
YLR171W	2.49447	2.38042	12.7519	0.000355646	0.00490774
YJL127C-B	1.67567	5.79126	12.7444	0.000357069	0.00491521
YBR065C	1.08922	4.80212	12.7304	0.000359763	0.0049314
YER019C-A	0.924165	8.63979	12.7201	0.000361748	0.00494301
YHR189W	1.11851	4.80433	12.7021	0.000365251	0.00497471
YMR286W	1.05369	4.99425	12.699	0.000365853	0.00497471
YPL088W	1.34214	4.30463	12.6761	0.000370356	0.0050115
YHR078W	0.911797	6.31889	12.6395	0.000377688	0.00508602
YDR327W	6.40329	0.636596	12.6037	0.000384984	0.00517177
YOR103C	0.903327	6.75926	12.5596	0.000394169	0.00526976
YMR172C-A	2.66451	2.27232	12.5221	0.000402164	0.00536379
YGL023C	0.899486	6.45047	12.4487	0.000418273	0.00553889
YBR254C	1.07959	4.781	12.4095	0.000427163	0.00562987
YKL192C	0.997594	7.59844	12.365	0.000437448	0.00575182
YOR125C	0.943273	5.60814	12.3437	0.000442472	0.00579057
YPR150W	2.24505	2.87504	12.3326	0.000445127	0.00581167
YKL201C	1.06196	4.81273	12.3249	0.000446951	0.00582185
YER146W	0.990638	6.62619	12.2522	0.000464718	0.00598338
YIL120W	1.09959	5.19431	12.2428	0.000467048	0.00599952
YHL028W	0.888073	6.22728	12.1376	0.000494163	0.00631659
YMR184W	0.984062	6.50394	12.0465	0.000518899	0.00654392
YOR020W-A	0.937058	5.36098	12.0426	0.000519993	0.00654392
YIL064W	0.901687	5.77742	12.0263	0.000524544	0.00656396
YCR045W-A	1.13506	4.78638	12.0254	0.000524805	0.00656396
YLL060C	0.909439	8.6242	12.0243	0.000525116	0.00656396
YJL184W	1.43498	6.19423	11.9766	0.000538734	0.00667431
YMR236W	0.843009	7.03148	11.9498	0.000546545	0.00674112
YLR078C	1.23647	5.04706	11.921	0.000555039	0.00678584
YHL006C	1.25685	4.45631	11.911	0.000558021	0.00680736
YJR074W	0.960934	7.14871	11.8788	0.000567759	0.00690809
YDR512C	0.93689	5.35802	11.8715	0.000569994	0.00690809
YGR031W	1.12553	6.79134	11.8463	0.00057775	0.00698689
YKL204W	0.967602	5.15191	11.8342	0.000581534	0.00701742
YOL119C	0.914632	8.45083	11.8271	0.000583742	0.00702886
YGR096W	1.18018	4.46592	11.7762	0.000599934	0.00720826
YDR260C	0.95703	5.41798	11.7249	0.000616688	0.00737825
YPR133W-A	1.40699	4.94816	11.7157	0.00061975	0.0073871
YJL101C	0.898393	9.1775	11.6732	0.000634066	0.00752111
YHR072W-A	0.852722	7.74824	11.6396	0.000645625	0.00760964
YPL015C	0.895427	7.77854	11.6203	0.000652345	0.0076511
YFL030W	0.832122	7.68498	11.6153	0.00065411	0.0076511
YOR299W	0.834158	7.16239	11.612	0.000655272	0.0076511
YGL049C	0.919733	5.97763	11.5635	0.000672596	0.00781192
YOR213C	1.11645	4.45989	11.5533	0.000676274	0.00783831
YCR082W	0.917045	6.48143	11.5342	0.000683263	0.00787023
YIL047C	0.912723	9.14554	11.479	0.00070387	0.00807423
YMR035W	0.981152	4.98909	11.4424	0.000717884	0.00821808
YGR210C	0.951541	8.82794	11.4312	0.000722205	0.00823607
YOR045W	1.03052	6.82424	11.4307	0.00072241	0.00823607
YPL067C	1.12359	5.79611	11.4128	0.000729412	0.00828202
YIL065C	0.841217	6.18356	11.3884	0.000739024	0.0083741
YFR017C	1.12948	5.15943	11.3785	0.000743001	0.00840209
YGL063W	0.972683	5.88399	11.3204	0.000766597	0.00859916
YNL148C	1.32618	4.53788	11.312	0.000770076	0.00862083
YEL059C-A	1.3617	3.78385	11.2585	0.000792607	0.00883089
YNL080C	0.989637	5.61398	11.2562	0.000793592	0.00883089
YJL133C-A	1.05399	6.46579	11.25	0.00079625	0.00884282
YDL173W	0.808611	6.31403	11.1739	0.000829574	0.00917634
YMR151W	4.23871	1.0811	11.1087	0.000859248	0.00946701
YBR290W	1.21455	4.72364	11.1047	0.00086111	0.00946881
YPL013C	1.25252	4.07483	11.0749	0.000875036	0.00958414
YLR079W	0.852108	6.74441	11.0583	0.000882918	0.00962704
YKL098W	0.904666	6.02594	11.0524	0.00088572	0.00962704
YPR094W	1.27972	4.04299	11.0521	0.00088586	0.00962704
YBL029C-A	1.22529	5.03696	11.025	0.00089892	0.00974996
YDR459C	0.935027	5.14743	11.0127	0.00090492	0.00979598
YGL248W	0.826363	6.59857	10.9809	0.000920568	0.00994606
YAL030W	1.07993	4.94301	10.9747	0.00092362	0.00995973
YBL049W	1.6768	3.6662	10.9349	0.000943715	0.0100983
YGL179C	0.788707	6.40059	10.8969	0.000963265	0.0101999
YKL138C	1.0136	5.19201	10.8558	0.000984847	0.0103791
YGL032C	1.11233	6.9669	10.8476	0.00098926	0.0104057
YBR241C	1.13236	7.86241	10.8406	0.000992978	0.0104057
YGL025C	0.978961	5.17256	10.8329	0.000997126	0.0104101
YOR003W	1.2575	4.15719	10.7862	0.00102259	0.010602
YIR016W	0.799592	6.3588	10.7855	0.00102299	0.010602
YKL084W	1.43774	3.84018	10.7752	0.00102867	0.010602
YPL059W	0.774874	6.87687	10.7307	0.0010537	0.0108184
YML022W	0.882634	8.43091	10.7178	0.0010611	0.0108651
YBL081W	1.74536	3.42141	10.6929	0.00107545	0.0109361
YGR209C	0.951609	11.6517	10.6031	0.00112897	0.0113526
YIL143C	0.814594	7.40882	10.5978	0.0011322	0.0113526
YER159C	1.22424	4.39706	10.5718	0.00114828	0.0114931
YLR438C-A	0.928688	5.05946	10.5324	0.00117297	0.0117192
YPL097W	0.964595	5.13267	10.5004	0.00119346	0.011797
YPL014W	1.05824	6.47757	10.4753	0.0012098	0.0118718
YBR107C	1.2367	4.17089	10.4741	0.00121058	0.0118718
YFR034W-A	1.62678	4.18588	10.4563	0.0012223	0.0119385
YOR096W	1.02654	11.2608	10.4524	0.0012249	0.0119385
YFR020W	0.981911	5.20695	10.4254	0.00124293	0.012072
YPR026W	0.87142	5.59362	10.4215	0.00124554	0.0120763
YNR039C	1.07511	4.57844	10.4011	0.0012594	0.0121895
YJL035C	1.08773	4.42153	10.3763	0.00127642	0.0123329
YOL071W	0.995691	5.5069	10.3717	0.00127961	0.0123422
YKL094W	0.822014	8.36242	10.316	0.0013188	0.0126983
YCL009C	1.25162	9.35967	10.2964	0.00133287	0.0127896
YGL030W	1.05559	10.6186	10.2618	0.00135814	0.0129873
YAL015C	0.818415	5.82014	10.2398	0.00137443	0.0131207
YDR525W-A	0.831695	5.72629	10.2317	0.00138044	0.0131341
YDR155C	1.00185	10.6505	10.2281	0.00138317	0.0131341
YGR101W	0.777868	7.20432	10.2234	0.00138668	0.0131341
YHR116W	1.12268	4.64074	10.2222	0.00138762	0.0131341
YBR085C-A	0.792316	7.88998	10.2025	0.00140248	0.0132523
YMR277W	0.819136	6.10682	10.1875	0.00141398	0.0132973
YER118C	1.06623	4.46635	10.1864	0.00141483	0.0132973
YBR058C-A	0.813686	5.85011	10.1838	0.00141679	0.0132973
YNL322C	1.2286	9.15704	10.1794	0.00142018	0.0133067
YDR231C	0.850863	5.49627	10.1725	0.00142547	0.0133138
YJL077W-A	1.27226	3.85744	10.1722	0.00142572	0.0133138
YOR246C	0.831157	8.26226	10.1569	0.00143761	0.0134024
YGR062C	0.805731	5.91089	10.1161	0.00146977	0.0136339
YLR297W	0.845203	7.33793	10.0977	0.00148456	0.013744
YER163C	0.77509	6.73182	10.0869	0.00149329	0.0137704
YDL046W	0.93606	7.95094	10.0675	0.00150908	0.013883
YHR175W	0.878513	6.7181	10.0487	0.00152457	0.0140024
YBR076C-A	1.18641	4.12882	10.0318	0.00153857	0.0140615
YER115C	0.901161	5.10449	9.98015	0.00158237	0.0144333
YPL134C	0.847649	5.4909	9.97775	0.00158443	0.0144333
YJR019C	0.847366	6.39407	9.95193	0.00160681	0.0146133
YGR215W	2.14494	2.30744	9.92594	0.00162965	0.0147729
YHR134W	0.981421	4.85864	9.88465	0.00166663	0.0150591
YDR461C-A	0.819755	5.76755	9.87472	0.00167565	0.0151161
YHR138C	1.20866	4.57385	9.85816	0.0016908	0.0151791
YCL002C	0.889238	5.87991	9.76528	0.00177839	0.0157623
YPL047W	1.1064	4.65585	9.75589	0.00178749	0.0157718
YLR108C	0.866508	9.06042	9.75497	0.00178839	0.0157718
YLR246W	1.10523	4.37163	9.75455	0.0017888	0.0157718
YNL263C	1.04244	8.0286	9.75252	0.00179077	0.0157718
YPR174C	0.847634	5.50909	9.72788	0.00181493	0.0159139
YLR130C	0.811775	7.93528	9.70649	0.00183618	0.0160702
YEL005C	1.23029	3.77249	9.69306	0.00184965	0.0161374
YMR040W	1.3289	3.90206	9.64939	0.00189414	0.0164667
YFL017W-A	0.932059	5.11668	9.64734	0.00189626	0.0164667
YOR236W	0.968198	4.80296	9.62862	0.00191568	0.0165606
YCR020C-A	0.906109	4.9928	9.62834	0.00191598	0.0165606
YGR280C	1.23596	3.81221	9.6126	0.00193247	0.0166773
YBL059W	1.14816	5.55908	9.54508	0.00200486	0.0171428
YJL158C	0.991289	8.72065	9.53399	0.00201701	0.0172202
YOR382W	1.05132	4.44161	9.52849	0.00202306	0.0172389
YOL016C	0.777776	8.01073	9.52639	0.00202538	0.0172389
YDR529C	0.755264	7.48426	9.4754	0.00208246	0.0176439
YMR022W	0.728362	6.62644	9.46024	0.00209973	0.0177096
YCR051W	0.949596	7.53113	9.44047	0.00212249	0.0178475
YLL051C	0.775234	7.17473	9.42895	0.00213587	0.0178791
YCL005W-A	0.818286	6.65127	9.41018	0.00215784	0.0180359
YHR199C	0.902471	8.62074	9.39441	0.00217648	0.0181579
YBR147W	0.887823	5.09359	9.36986	0.00220583	0.0183545
YNL159C	0.934977	5.33802	9.34706	0.00223344	0.0184972
YKL086W	1.1483	8.09272	9.34474	0.00223626	0.0184972
YOL049W	0.797133	7.45281	9.33643	0.00224643	0.0185539
YOR202W	1.24196	8.2539	9.33052	0.00225369	0.0185588
YOL164W	0.819493	5.39553	9.32025	0.00226635	0.0186355
YNL046W	0.741224	6.57316	9.30109	0.00229018	0.0188038
YDL070W	0.739539	6.73229	9.29311	0.00230018	0.0188415
YIL101C	1.06974	4.59874	9.24592	0.0023602	0.0192089
YGR036C	0.91416	5.08964	9.24007	0.00236776	0.0192144
YGL199C	1.80187	2.77335	9.23669	0.00237213	0.0192218
YKR068C	0.749479	6.18499	9.20551	0.00241288	0.019439
YFL016C	0.852996	8.60194	9.19663	0.00242461	0.0194999
YER133W	0.750989	8.03866	9.16299	0.00246959	0.01981
YOL018C	1.11337	4.60938	9.1314	0.00251259	0.020126
YHR105W	1.32446	3.49286	9.10273	0.00255228	0.0203853
YBR230C	0.973433	6.29363	9.08229	0.00258097	0.020585
YPR128C	0.763252	6.48432	9.0745	0.00259198	0.0206433
YJL093C	0.715502	6.83218	9.04159	0.00263906	0.0209285
YBR129C	0.925058	4.786	9.02021	0.00267011	0.0211147
YOL073C	0.736379	6.62176	9.01216	0.0026819	0.0211779
YPR067W	0.932701	5.88599	9.0027	0.00269581	0.0212576
YDR070C	1.12494	4.23792	8.99016	0.00271438	0.0213738
YLR224W	0.888544	5.66409	8.97317	0.00273973	0.0214824
YKR049C	0.827479	5.50623	8.9523	0.00277121	0.0216987
YAL044W-A	0.879739	4.88712	8.93006	0.00280516	0.021859
YLR121C	0.888976	7.72684	8.92862	0.00280736	0.021859
YJR063W	1.26222	4.60124	8.91963	0.00282122	0.0219363
YCL008C	0.884085	5.25821	8.9135	0.0028307	0.0219575
YPL148C	1.2424	3.74056	8.91277	0.00283183	0.0219575
YOR100C	1.62266	2.81421	8.90213	0.00284839	0.0220552
YOR228C	0.954254	6.16026	8.89908	0.00285314	0.0220614
YPL247C	0.876506	8.66194	8.89138	0.0028652	0.0221239
YEL068C	0.980027	4.60194	8.88363	0.00287739	0.0221567
YNL200C	0.862363	7.33496	8.85319	0.00292576	0.0224981
YKL219W	0.842847	5.37047	8.83891	0.00294876	0.0226126
YGL200C	0.879187	9.12223	8.83542	0.00295439	0.0226246
YNR032W	0.730704	7.01853	8.82117	0.00297756	0.0227295
YKL019W	0.887659	7.90871	8.80615	0.00300216	0.0227715
YGR257C	0.761959	5.69852	8.80268	0.00300788	0.0227838
YFR039C	0.815143	5.20429	8.76392	0.00307247	0.0231049
YPR017C	0.834838	5.03092	8.76387	0.00307256	0.0231049
YJL199C	1.42047	3.38736	8.76058	0.00307811	0.0231049
YPL245W	0.745127	6.56524	8.75989	0.00307927	0.0231049
YMR194C-B	1.26592	3.51833	8.69332	0.00319379	0.0238358
YBR175W	0.773638	5.98633	8.64423	0.00328098	0.0243238
YJL134W	0.780931	7.54468	8.61076	0.00334182	0.0247091
YDL243C	0.717052	7.20954	8.57156	0.00341454	0.02518
YHR199C-A	1.31651	3.92191	8.50826	0.00353539	0.0259339
YGR269W	3.15215	1.09301	8.48075	0.00358924	0.0262599
YOR324C	0.877554	5.1281	8.46842	0.00361366	0.0264039
YLL038C	0.742573	6.16349	8.43321	0.00368429	0.0267446
YGL215W	0.728562	6.40314	8.3804	0.00379288	0.0274258
YCR083W	0.877257	5.1185	8.3707	0.00381319	0.027537
YNL259C	0.805904	5.15769	8.36588	0.00382332	0.0275744
YGR024C	0.717809	6.03676	8.35898	0.00383787	0.0276079
YER116C	1.1855	3.94693	8.33734	0.00388385	0.0278309
YLR137W	0.816031	5.05159	8.28299	0.00400182	0.0285296
YLR377C	4.15538	0.480366	8.27157	0.00402706	0.0286728
YHR034C	0.751413	6.12089	8.26493	0.00404181	0.0287008
YBL082C	0.804379	6.97111	8.26286	0.00404643	0.0287008
YOL108C	1.42079	3.20603	8.25792	0.00405745	0.0287424
YPL149W	0.731623	5.83895	8.25493	0.00406415	0.0287533
YGR224W	1.21287	3.60423	8.24608	0.004084	0.0288396
YGR133W	1.10153	4.24491	8.24444	0.00408771	0.0288396
YBR135W	0.807789	5.68162	8.24259	0.00409186	0.0288396
YMR313C	0.724712	6.50663	8.23669	0.0041052	0.0288495
YDR003W	0.719334	7.51431	8.2351	0.00410878	0.0288495
YPL170W	0.949563	5.76987	8.21203	0.00416137	0.0291087
YER039C	1.02543	4.62551	8.2	0.00418904	0.0292655
YBR197C	0.962888	5.91722	8.1863	0.00422079	0.0294136
YLR281C	2.15347	2.13039	8.15555	0.00429295	0.0298047
YBL102W	0.73527	6.54883	8.11727	0.00438456	0.0303034
YIL087C	0.755195	6.30666	8.11631	0.00438688	0.0303034
YJL115W	1.09715	4.16972	8.11292	0.00439508	0.0303034
YNL249C	0.977663	4.4519	8.11212	0.00439703	0.0303034
YPR140W	0.955238	6.1197	8.11105	0.00439963	0.0303034
YML076C	1.086	4.15389	8.10973	0.00440282	0.0303034
YDR517W	0.778739	8.41797	8.09234	0.00444527	0.0305578
YDR371W	1.19926	3.89989	8.07861	0.00447909	0.0306768
YJL044C	0.743442	5.8016	8.06936	0.004502	0.0307959
YOR285W	0.796005	7.77496	8.02833	0.00460512	0.0313858
YLR206W	0.675821	6.602	8.00073	0.00467585	0.0317901
YGR015C	0.874304	5.0165	7.96645	0.00476523	0.0323104
YHR143W-A	0.735466	6.02298	7.96288	0.00477463	0.0323104
YBL078C	0.887205	4.60669	7.95644	0.00479165	0.032363
YMR149W	0.793108	7.82454	7.94565	0.00482031	0.0324948
YNL097W-A	1.41778	3.24144	7.93381	0.00485196	0.0326534
YKR085C	0.744682	5.56134	7.93247	0.00485554	0.0326534
YKL036C	1.74505	2.54612	7.91034	0.0049153	0.0330154
YAL013W	0.80991	6.38948	7.90663	0.00492539	0.0330434
YBR172C	0.743079	5.4217	7.88856	0.00497483	0.033335
YOR360C	0.688717	6.56475	7.84418	0.00509845	0.0339999
YKL006C-A	0.829477	4.85329	7.83829	0.00511508	0.03407
YCR090C	0.772355	5.30439	7.82758	0.00514551	0.0342318
YHL015W	0.791841	10.7316	7.80194	0.00521902	0.0345565
YKL053C-A	0.709802	6.34189	7.78291	0.00527426	0.0348389
YMR243C	0.802553	9.9316	7.771	0.00530918	0.0349866
YPR138C	0.687392	6.96043	7.76633	0.0053229	0.0350356
YGL211W	0.748085	5.43183	7.73041	0.00542983	0.0354881
YNL180C	0.730151	5.91902	7.72644	0.0054418	0.0355246
YDR054C	0.696461	5.90455	7.71416	0.00547895	0.0357253
YDR437W	1.34364	3.34228	7.6978	0.00552882	0.0359664
YPR199C	0.873939	4.92635	7.69098	0.00554976	0.0360202
YPL151C	0.77635	5.55242	7.66605	0.00562696	0.0363503
YLR050C	0.789112	5.5936	7.65344	0.00566642	0.0365629
YNL039W	1.12511	4.15383	7.64206	0.00570226	0.0367091
YBL087C	0.843947	10.3351	7.63394	0.005728	0.0368323
YDR320C-A	0.969162	4.57459	7.61882	0.00577622	0.0370569
YER004W	0.6897	7.5281	7.59927	0.00583919	0.0373748
YHR191C	1.05608	4.53353	7.5701	0.00593444	0.0378541
YIL016W	0.924678	4.78441	7.56797	0.00594146	0.0378556
YKL191W	0.748084	8.31246	7.5657	0.00594894	0.03786
YFR042W	0.707299	5.73623	7.56211	0.00596082	0.0378923
YGR243W	0.907704	5.45955	7.54404	0.00602088	0.0381602
YDL160C-A	1.15331	3.69349	7.54326	0.0060235	0.0381602
YPR093C	0.720686	6.95716	7.53803	0.006041	0.0382277
YNL306W	0.673649	6.25023	7.52023	0.00610098	0.0384762
YAL058W	0.669065	6.31432	7.50217	0.00616246	0.0387325
YBL001C	0.728994	6.63739	7.49698	0.00618024	0.0388005
YER076C	0.969803	4.56698	7.48048	0.00623713	0.0391136
YNL235C	3.78831	0.610217	7.47673	0.00625015	0.0391512
YBL071W-A	1.0828	3.86194	7.44005	0.00637881	0.0398676
YOR247W	1.72231	5.62697	7.43627	0.00639222	0.0399066
YKR041W	1.23415	3.51184	7.41743	0.00645951	0.0402816
YLR204W	0.975894	4.98406	7.40184	0.00651572	0.0405867
YGR147C	0.688448	6.42729	7.3315	0.00677566	0.0420251
YLR116W	1.15546	4.03855	7.3312	0.00677678	0.0420251
YJL131C	1.07246	4.15092	7.32846	0.00678711	0.0420424
YLR194C	0.815088	7.0341	7.32234	0.00681025	0.0421389
YMR265C	0.667811	7.96991	7.31139	0.0068519	0.0423027
YMR084W	0.66412	6.55716	7.30586	0.00687302	0.0423393
YLL027W	0.855309	7.61163	7.27432	0.00699472	0.042994
YGR238C	0.941344	4.43914	7.23788	0.00713811	0.0436827
YPL252C	1.1134	5.62541	7.21226	0.00724072	0.0442621
YLL014W	0.7781	6.66978	7.20934	0.00725253	0.0442857
YKL198C	0.850174	4.7406	7.20135	0.00728487	0.0444345
YKL095W	0.956329	4.18856	7.19643	0.00730488	0.0445079
YKL170W	0.842238	6.30777	7.18803	0.00733915	0.0446191
YJL214W	2.4418	1.38947	7.17302	0.00740082	0.0448892
YMR150C	0.780755	5.04724	7.17135	0.00740772	0.0448892
YCR018C	1.12269	3.9873	7.14056	0.00753598	0.0455673
YIL156W-B	0.806626	5.28427	7.13562	0.00755675	0.045594
YBR228W	1.49152	2.65739	7.13318	0.00756706	0.0456069
YMR251W	0.952964	4.49306	7.13045	0.00757856	0.0456268
YKL018C-A	1.11378	4.4542	7.1268	0.00759401	0.0456705
YLR073C	0.83267	5.39076	7.1111	0.00766081	0.0460226
YPR157W	0.666309	8.24612	7.09534	0.00772846	0.0462654
YLR373C	0.752227	6.02716	7.09396	0.00773442	0.0462654
YBR253W	0.75846	5.23558	7.08515	0.00777252	0.0464435
YAL014C	0.842643	7.03741	7.07645	0.00781036	0.0466197
YOR328W	0.752748	5.87954	7.07401	0.00782099	0.0466332
YIR032C	1.50476	2.75144	7.06831	0.00784593	0.0467319
YNL290W	0.626497	6.50149	7.05694	0.00789585	0.0469791
YNL270C	1.43137	3.27306	7.05472	0.00790567	0.0469873
YJL045W	1.30543	3.1556	7.04966	0.00792802	0.04707
YJR017C	0.775738	7.36558	7.04613	0.00794368	0.047089
YDL238C	0.740166	5.44244	6.96452	0.00831419	0.0489975
YBR104W	0.691766	5.6049	6.94811	0.00839076	0.0493444
YGR206W	0.913836	4.44583	6.91282	0.008558	0.0501691
YLR292C	0.858483	5.83063	6.90505	0.00859525	0.0503346
YMR181C	0.92427	4.32091	6.90249	0.0086076	0.050354
YAL022C	0.658917	7.63935	6.89894	0.00862468	0.050401
YHR100C	0.977763	4.81567	6.87313	0.00875012	0.0510271
YIL164C	0.62892	6.60234	6.86268	0.00880142	0.0512191
YKR052C	0.684412	9.05496	6.85358	0.00884638	0.0514271
YGR232W	0.63373	6.74235	6.84489	0.00888951	0.0515702
YPR152C	1.10647	5.27377	6.83468	0.00894049	0.0517046
YDR069C	0.717655	5.98844	6.82012	0.00901365	0.0520737
YOR023C	0.790304	4.85472	6.80776	0.00907628	0.052327
YMR223W	0.903374	4.66898	6.79478	0.00914248	0.0526542
YNL191W	0.974916	4.14387	6.78459	0.00919483	0.0529011
YIL062C	0.638626	7.77407	6.77188	0.00926053	0.0531693
YGL208W	0.718907	6.38924	6.76014	0.00932166	0.0533576
YMR251W-A	0.714091	9.97202	6.74716	0.00938969	0.0536348
YBR013C	1.19399	3.72382	6.74089	0.00942276	0.0537677
YLR345W	0.767306	5.66944	6.73909	0.00943226	0.0537677
YOR226C	0.773585	10.1448	6.72896	0.00948597	0.0539478
YOL028C	0.830272	5.02446	6.72641	0.00949955	0.0539478
YJR129C	0.774125	4.95197	6.72585	0.00950256	0.0539478
YLR399C	0.628183	6.69434	6.70535	0.00961242	0.0544606
YGL010W	0.800566	4.6589	6.69156	0.00968706	0.0548278
YLR287C-A	0.749159	10.1329	6.68557	0.00971963	0.0548401
YKR048C	0.927566	10.1209	6.68555	0.00971977	0.0548401
YOR075W	1.1311	3.47416	6.68291	0.00973415	0.0548401
YHR175W-A	1.3374	3.63492	6.64498	0.00994358	0.0558825
YGL175C	1.53673	2.94834	6.63922	0.00997577	0.056007
YBL013W	0.981751	4.43808	6.63414	0.0100042	0.0561103
YMR044W	0.877458	5.06635	6.60551	0.0101664	0.0569051
YNL295W	0.742456	5.05399	6.60336	0.0101786	0.0569167
YLR100W	0.621076	6.75412	6.5863	0.0102767	0.0574072
YGL224C	0.81503	4.79619	6.5834	0.0102934	0.0574291
YER123W	0.992539	3.87934	6.58206	0.0103012	0.0574291
YEL017W	0.662169	7.24056	6.54053	0.0105444	0.0585507
YIL158W	0.759263	4.94599	6.52882	0.010614	0.0588421
YER145C	0.733584	9.00744	6.5276	0.0106213	0.0588421
YBR037C	0.72857	5.32733	6.50872	0.0107347	0.0591946
YPL122C	0.790577	4.88183	6.48726	0.010865	0.0597527
YHR048W	0.696721	10.5162	6.47937	0.0109134	0.0599428
YBR284W	1.04372	3.916	6.43763	0.0111728	0.0613072
YBR261C	0.901938	6.83951	6.42229	0.0112697	0.0616569
YMR222C	0.703356	6.69762	6.40167	0.0114013	0.0620726
YLR178C	0.748657	8.18926	6.39716	0.0114303	0.062109
YIL152W	0.946972	4.19734	6.39484	0.0114452	0.0621297
YMR295C	0.658247	8.46863	6.37789	0.0115551	0.0626294
YPL041C	1.00944	3.86515	6.37529	0.011572	0.0626348
YNL090W	0.67818	5.9403	6.35405	0.0117113	0.0632662
YNL282W	0.971478	3.88777	6.34629	0.0117627	0.0634335
YCR097W	0.743163	4.91384	6.34593	0.0117651	0.0634335
YGR260W	0.70899	9.10408	6.33667	0.0118267	0.0635545
YNL294C	0.692319	5.48036	6.32689	0.0118921	0.0637485
YNL245C	1.28023	3.29447	6.31934	0.0119428	0.063959
YER039C-A	1.23779	3.32347	6.31535	0.0119697	0.0640174
YNR010W	1.21773	3.11994	6.31432	0.0119767	0.0640174
YMR090W	0.651945	7.96535	6.27947	0.0122144	0.0650569
YHL025W	0.674064	7.08596	6.27728	0.0122295	0.0650569
YOR195W	0.993623	4.20443	6.259	0.0123564	0.0656067
YGR126W	0.905823	4.09652	6.25314	0.0123973	0.0657614
YER093C-A	0.89282	4.15501	6.23672	0.0125128	0.0659971
YDL025W-A	3.00562	1.59393	6.23041	0.0125575	0.0661075
YDL209C	1.51224	2.73919	6.20605	0.0127314	0.0667958
YDL012C	0.796758	5.06169	6.19555	0.0128072	0.0671055
YKL025C	0.908796	5.37566	6.17821	0.0129333	0.0675122
YNL063W	0.664969	5.62697	6.16727	0.0130135	0.0678042
YER048W-A	0.702438	4.99297	6.14675	0.0131654	0.0684675
YKR012C	2.08359	1.73731	6.1436	0.0131889	0.0685256
YIR036C	0.74446	8.29314	6.12703	0.0133131	0.0691064
YBL057C	0.601592	6.56945	6.12455	0.0133318	0.0691391
YNL275W	0.77793	4.5855	6.12164	0.0133537	0.0691884
YJL046W	1.03524	3.86959	6.11399	0.0134116	0.0694242
YGR179C	1.15978	3.33257	6.10831	0.0134548	0.0695185
YJL173C	0.642742	5.86191	6.0947	0.0135588	0.0698952
YBR210W	0.911855	4.41661	6.09233	0.013577	0.0698952
YKL187C	1.03918	4.23299	6.09087	0.0135882	0.0698952
YKL183W	0.662617	5.81943	6.09059	0.0135904	0.0698952
YLR390W	0.962649	4.93376	6.07761	0.0136906	0.0702268
YNL214W	1.1858	3.87204	6.07572	0.0137052	0.0702268
YOR013W	1.36876	2.74929	6.07325	0.0137244	0.0702429
YHL044W	1.07909	4.51105	6.07113	0.0137409	0.0702429
YPR052C	0.808972	5.00608	6.06875	0.0137594	0.0702429
YDL081C	0.783838	10.8839	6.06849	0.0137615	0.0702429
YOR049C	1.0907	3.31768	6.06427	0.0137944	0.0702436
YOR292C	0.72174	4.99055	6.06397	0.0137967	0.0702436
YLR162W-A	2.14254	1.74885	6.05563	0.0138621	0.0705118
YOL060C	0.650095	7.37075	6.04871	0.0139165	0.0706799
YOR158W	0.814423	4.73541	6.04655	0.0139335	0.0706799
YBR151W	0.599002	7.5616	6.04499	0.0139458	0.0706799
YLR165C	0.98847	3.76018	6.04136	0.0139745	0.0707609
YJR057W	0.997311	4.14662	6.02808	0.01408	0.0712307
YML118W	0.899871	4.17043	6.01505	0.0141843	0.0716933
YMR194C-A	1.52276	2.36662	5.99757	0.0143256	0.0721455
YDL125C	0.687651	8.56892	5.99159	0.0143742	0.0722167
YOR040W	0.656668	5.41155	5.99048	0.0143833	0.0722167
YML052W	0.765104	8.26607	5.99017	0.0143858	0.0722167
YPL196W	0.627617	6.2095	5.98634	0.0144171	0.07227
YFR007W	0.786531	4.60209	5.98459	0.0144314	0.07227
YDR404C	0.604558	6.36181	5.95887	0.0146434	0.0730205
YGL068W	0.590688	7.50009	5.94494	0.0147596	0.0732365
YNR069C	0.878662	5.484	5.94423	0.0147655	0.0732365
YGR144W	1.21919	2.96415	5.9101	0.0150543	0.0744963
YKR051W	0.756086	5.01908	5.89711	0.0151657	0.074822
YKL044W	1.97017	3.01287	5.84992	0.0155778	0.0767191
YDR322C-A	0.610037	5.77232	5.8437	0.015633	0.0768551
YNL187W	0.714819	4.80633	5.83248	0.0157329	0.0770747
YNR058W	0.982662	3.75091	5.81174	0.0159195	0.0775998
YOR060C	0.954445	3.87294	5.80731	0.0159597	0.0776397
YJL043W	2.2979	1.45336	5.79239	0.0160956	0.0781648
YNL276C	0.976888	3.56866	5.79054	0.0161126	0.0781792
YIL134W	0.788965	4.55582	5.77433	0.0162619	0.0787666
YER144C	0.713474	4.81217	5.72187	0.0167549	0.080698
YKL043W	0.697977	6.41296	5.71776	0.0167941	0.0807131
YOR104W	1.24845	3.15711	5.71311	0.0168387	0.080788
YML087C	0.72571	4.98258	5.70673	0.0169	0.0810123
YDR115W	0.678746	5.37503	5.68528	0.0171078	0.0818677
YPL055C	0.996754	4.48328	5.67728	0.017186	0.0821714
YJR021C	0.757447	4.57553	5.66544	0.0173023	0.0824978
YDR249C	0.724372	4.77067	5.66282	0.0173282	0.0824978
YLL041C	0.58658	6.38848	5.65233	0.0174322	0.0825138
YCR063W	1.20162	2.94735	5.65054	0.01745	0.0825138
YJL118W	1.05667	3.98744	5.64622	0.0174931	0.0825774
YLL056C	0.585674	6.98957	5.64026	0.0175526	0.0827882
YMR061W	0.78622	5.67577	5.63035	0.0176521	0.0831171
YDR215C	1.80094	1.899	5.59966	0.017964	0.0841807
YMR305C	0.857544	8.8465	5.59921	0.0179686	0.0841807
YHR193C-A	2.36628	1.35448	5.59174	0.0180453	0.0842539
YPL064C	0.874644	4.05503	5.58572	0.0181075	0.084332
YDR204W	0.564353	7.14676	5.58432	0.0181219	0.084332
YCR036W	0.591817	7.18944	5.581	0.0181563	0.0844217
YAL059W	0.720638	4.93543	5.5791	0.018176	0.0844427
YJR112W-A	0.680515	5.13456	5.53892	0.018598	0.0857602
YER028C	1.09333	3.6875	5.53441	0.018646	0.0859105
YBR126W-A	1.00014	3.75912	5.52091	0.0187905	0.0865047
YKR063C	0.930241	3.87033	5.51915	0.0188094	0.0865203
YPL098C	0.652022	6.00096	5.49335	0.0190889	0.0875171
YPR154W	0.685539	5.17533	5.49157	0.0191084	0.0875187
YDL071C	2.9061	1.00875	5.49044	0.0191207	0.0875187
YOL062C	0.558214	7.30065	5.486	0.0191694	0.0876697
YFL055W	0.879465	4.76267	5.48212	0.019212	0.0877924
YHR067W	0.839492	4.07121	5.46776	0.0193704	0.0882992
YOL150C	2.78018	1.1629	5.46196	0.0194348	0.0885205
YNL185C	0.601009	5.61834	5.46044	0.0194517	0.0885253
YOR257W	1.164	3.3124	5.45698	0.0194904	0.0885978
YKL156W	0.623277	8.0034	5.45616	0.0194995	0.0885978
YNL011C	0.700913	4.89843	5.45307	0.0195339	0.0886399
YOR304C-A	1.49833	2.36571	5.44676	0.0196047	0.0888585
YHL020C	0.549028	6.76306	5.43392	0.0197493	0.0894416
YDR154C	0.566496	7.14008	5.4283	0.0198129	0.0895934
YLR038C	0.618821	5.70933	5.42636	0.019835	0.089611
YHL026C	0.922625	4.37355	5.41643	0.0199482	0.0900493
YJL121C	0.667282	8.72772	5.41228	0.0199956	0.0901903
YDL207W	0.77893	4.42097	5.40534	0.0200752	0.0904765
YGR019W	0.691887	8.38298	5.37836	0.0203881	0.0916685
YPR051W	0.627476	5.6321	5.36776	0.0205123	0.092079
YDL087C	0.80807	4.77787	5.35736	0.020635	0.0924761
YLR235C	2.54808	1.01059	5.35236	0.0206943	0.0925848
YPL174C	1.30874	2.88942	5.35111	0.0207091	0.0925848
YNL199C	0.735985	4.80657	5.32982	0.0209636	0.0934227
YLR074C	0.779877	5.8149	5.32678	0.0210001	0.0935109
YLR279W	3.05476	1.0448	5.32446	0.0210281	0.093561
YDR487C	0.678269	10.0462	5.31887	0.0210957	0.0937119
YNL177C	0.824979	4.45404	5.31332	0.021163	0.0938226
YKL037W	2.66991	1.39835	5.31265	0.0211711	0.0938226
YHL018W	1.14963	3.19536	5.30812	0.0212263	0.0939924
YOR122C	0.658844	9.33036	5.30324	0.0212858	0.0941813
YDR201W	1.13133	3.56193	5.29885	0.0213395	0.0942064
YHR139C-A	3.67768	0.0482716	5.29725	0.0213591	0.0942064
YKR074W	0.656639	6.02384	5.27937	0.0215795	0.0950283
YOL122C	0.569202	7.51176	5.27318	0.0216565	0.095138
YOL027C	0.945764	7.63218	5.25719	0.0218563	0.0958687
YFR022W	0.550191	6.91424	5.2347	0.0221406	0.0966594
YJR022W	1.43101	4.60142	5.23317	0.0221601	0.0966688
YKL012W	0.917732	4.06898	5.22358	0.0222826	0.097107
YIR014W	1.19455	3.09368	5.22125	0.0223126	0.097107
YLR315W	0.962599	3.53162	5.2138	0.0224083	0.0972553
YER044C-A	3.07392	0.661946	5.21325	0.0224153	0.0972553
YDR328C	0.612147	8.07902	5.2105	0.0224509	0.0973281
YLR385C	1.72169	3.03694	5.20238	0.022556	0.0977077
YHL024W	0.905961	4.06373	5.18774	0.0227468	0.0984575
YKL217W	1.40198	2.38526	5.17775	0.0228779	0.0987187
YGR183C	0.682244	5.00775	5.17479	0.0229169	0.0988103
YNL198C	2.97896	0.844787	5.15082	0.0232354	0.100029
YNR014W	0.97122	3.95603	5.14823	0.0232701	0.100101
YGL243W	0.838224	4.1413	5.13725	0.0234177	0.100658
YGL053W	0.884501	5.14066	5.13325	0.0234718	0.100698
YDR468C	0.949119	4.17089	5.13256	0.023481	0.100698
YBR157C	0.784201	4.42771	5.11014	0.0237864	0.101694
YGR119C	0.534276	6.64258	5.10818	0.0238133	0.101731
YJL083W	0.630661	5.49522	5.10232	0.0238938	0.101877
YAR031W	1.11528	3.18098	5.09995	0.0239266	0.101877
YDL188C	0.54971	6.87939	5.09773	0.0239571	0.101877
YIL013C	0.866855	4.07209	5.08641	0.024114	0.102384
YBR031W	0.754635	10.6958	5.08517	0.0241313	0.102384
YIR037W	0.570384	7.44616	5.07652	0.024252	0.102817
YBR091C	0.801027	4.42359	5.07324	0.0242979	0.102905
YPL025C	1.52489	2.56586	5.0724	0.0243097	0.102905
YEL008W	1.63636	1.98766	5.06181	0.0244587	0.103379
YGL007C-A	2.86059	0.817223	5.05391	0.0245704	0.103773
YDR375C	0.630989	5.55318	5.04803	0.0246539	0.104046
YBR220C	0.564947	6.1949	5.03906	0.0247819	0.104429
YBR203W	0.798643	4.36675	5.03007	0.0249108	0.104734
YDR160W	0.71506	5.10495	5.01069	0.0251913	0.105754
YOL059W	0.646498	8.70306	4.99903	0.0253616	0.106229
YMR030W	0.922207	3.58386	4.97652	0.0256936	0.107458
YEL038W	0.565108	7.16938	4.96872	0.0258097	0.107782
YMR047C	0.587491	8.33611	4.95442	0.0260241	0.108507
YDR237W	0.583944	6.80146	4.95038	0.0260849	0.108606
YIL100W	1.96137	1.9853	4.93918	0.0262545	0.109149
YML130C	0.587378	8.56805	4.93492	0.0263192	0.109308
YOR126C	0.587627	5.36224	4.93409	0.0263319	0.109308
YDR236C	0.577245	5.78036	4.92528	0.0264665	0.109548
YDL167C	0.696131	4.77562	4.92527	0.0264667	0.109548
YNR017W	0.750707	6.46156	4.92516	0.0264683	0.109548
YJL065C	0.715403	5.75215	4.91715	0.0265913	0.109812
YLR395C	0.619517	5.26288	4.88704	0.027059	0.111227
YPL049C	0.589873	7.38527	4.87361	0.0272704	0.111871
YDL157C	0.6472	6.17666	4.86405	0.0274219	0.112245
YOR018W	0.538052	6.66628	4.85431	0.0275771	0.112714
YDR321W	0.601164	8.9373	4.85037	0.0276402	0.112889
YER083C	0.636129	6.60446	4.84634	0.0277049	0.112935
YKL196C	0.521229	7.15476	4.84268	0.0277638	0.113041
YJL078C	0.847633	6.54267	4.83973	0.0278113	0.113041
YDR248C	0.726696	4.59157	4.82946	0.0279773	0.113601
YMR195W	0.571539	5.61424	4.81685	0.0281827	0.114048
YIL029C	1.17191	4.07221	4.80875	0.0283156	0.114391
YMR306W	0.746955	4.24679	4.79005	0.0286246	0.115388
YMR256C	0.628598	5.14773	4.78479	0.0287122	0.11564
YJL055W	0.617471	6.708	4.78381	0.0287284	0.11564
YGL203C	0.589002	5.86246	4.77225	0.028922	0.116251
YAL028W	1.11639	4.44702	4.76618	0.0290242	0.116522
YHR087W	0.593887	8.36885	4.76576	0.0290312	0.116522
YOR083W	0.586925	5.88009	4.75058	0.0292883	0.117385
YHR163W	0.563418	8.12643	4.74264	0.0294239	0.117759
YLR091W	0.736384	5.3851	4.73868	0.0294917	0.117918
YDR100W	0.541414	6.16104	4.73036	0.0296347	0.118101
YKL096W-A	0.900942	10.0443	4.73004	0.0296402	0.118101
YBR165W	0.768357	4.35219	4.7296	0.0296477	0.118101
YBR201C-A	1.60911	2.42087	4.72485	0.0297298	0.118304
YBR269C	0.926887	6.5566	4.71706	0.0298648	0.118672
YMR068W	0.778364	4.73681	4.7078	0.030026	0.119223
YMR057C	2.76111	0.845654	4.70457	0.0300824	0.119226
YMR302C	0.514723	6.67913	4.68463	0.0304336	0.120332
YPR167C	0.586562	5.22424	4.68239	0.0304733	0.120382
YDR016C	0.608783	5.13769	4.68148	0.0304895	0.120382
YKR073C	2.35242	0.962169	4.67437	0.030616	0.12071
YKL031W	1.72881	1.62061	4.67039	0.0306869	0.120757
YML121W	0.770772	4.41385	4.67005	0.030693	0.120757
YOR289W	0.71857	5.82294	4.66466	0.0307896	0.121052
YOR372C	0.693653	4.67924	4.6597	0.0308787	0.121317
YJL213W	0.551996	5.72106	4.65242	0.0310099	0.121661
YER015W	0.971486	3.46485	4.64976	0.0310579	0.121764
YMR173W	0.566094	6.84889	4.6474	0.0311006	0.121845
YLR016C	0.599819	5.74116	4.6419	0.0312005	0.122065
YHR026W	0.62333	9.22587	4.61949	0.0316106	0.123583
YHR140W	1.09333	3.14853	4.61604	0.0316743	0.123721
YDR276C	0.593301	8.34896	4.61516	0.0316905	0.123721
YLR337C	0.742662	5.56214	4.61302	0.0317302	0.123721
YJR018W	2.38595	1.51777	4.61277	0.0317347	0.123721
YNL125C	0.588457	6.18109	4.60334	0.0319098	0.124202
YNL086W	0.847771	3.80691	4.60253	0.0319249	0.124202
YMR171C	0.509819	6.98072	4.59562	0.0320537	0.124443
YLR239C	0.93385	4.41224	4.59511	0.0320634	0.124443
YDR363W-A	0.616117	5.83515	4.58362	0.032279	0.125056
YLL053C	0.898731	3.84803	4.5757	0.0324285	0.125548
YLL023C	0.593336	6.61963	4.57123	0.0325132	0.125626
YBL086C	0.712904	5.2461	4.57107	0.0325163	0.125626
YMR175W-A	2.75254	0.712562	4.56804	0.0325737	0.125761
YGR263C	0.916347	4.63304	4.56594	0.0326137	0.125828
YKL213C	0.520331	7.41164	4.56364	0.0326575	0.12583
YMR263W	0.58061	5.20521	4.56205	0.032688	0.125853
YMR122W-A	0.743863	9.47103	4.55536	0.0328159	0.126258
YMR122C	2.07383	1.14123	4.54365	0.0330411	0.126775
YAL063C	1.51459	1.95705	4.53388	0.0332302	0.127303
YIL014C-A	1.05719	3.05734	4.53216	0.0332636	0.127303
YHR050W-A	1.11574	3.16362	4.53078	0.0332904	0.127303
YLR378C	0.798618	8.45348	4.53065	0.0332929	0.127303
YOL008W	0.567999	5.33192	4.4887	0.0341197	0.130019
YDL205C	0.500664	6.92324	4.48609	0.0341717	0.130128
YLR177W	0.512255	7.72044	4.46258	0.0346451	0.131571
YDR041W	0.52002	6.0365	4.46044	0.0346885	0.131646
YNL291C	0.547563	5.72602	4.45728	0.0347529	0.131801
YLR366W	2.59304	1.029	4.45246	0.0348511	0.132083
YGR279C	0.804629	9.88432	4.44588	0.0349856	0.132503
YMR005W	0.728259	5.11223	4.43977	0.035111	0.132708
YNL103W	0.778635	5.20571	4.39994	0.0359401	0.135291
YJL072C	0.561982	5.33931	4.39364	0.0360732	0.135701
YER186C	0.608821	5.58882	4.39044	0.0361409	0.135772
YLR212C	0.747791	5.10264	4.37294	0.0365139	0.136804
YDR405W	0.669308	5.02119	4.37106	0.0365543	0.136849
YCL042W	1.88475	1.55128	4.36507	0.036683	0.137152
YDR458C	0.825146	3.72751	4.35761	0.0368441	0.137402
YML009C	0.763001	4.33714	4.35193	0.0369669	0.137761
YOR012W	1.61703	1.67131	4.34689	0.0370767	0.137986
YGR258C	0.679609	5.00951	4.34422	0.0371348	0.138018
YHR200W	0.515609	8.04447	4.34055	0.037215	0.138131
YJL144W	0.50748	7.25995	4.31711	0.0377309	0.139506
YPR011C	0.528592	6.06571	4.31691	0.0377354	0.139506
YGL240W	0.772746	4.06028	4.30669	0.0379628	0.140068
YGL089C	2.70505	0.86877	4.30062	0.0380985	0.140476
YNL042W	0.743399	4.51676	4.29284	0.0382731	0.140813
YER092W	0.576602	5.33679	4.29204	0.0382911	0.140813
YKL082C	0.78235	3.95753	4.29021	0.0383325	0.140872
YMR201C	0.798926	3.9326	4.27136	0.0387599	0.142256
YDR034W-B	1.07007	3.13588	4.26882	0.0388179	0.142351
YJL209W	0.68871	4.41231	4.26609	0.0388803	0.142396
YDR119W-A	1.25765	2.52257	4.26522	0.0389002	0.142396
YNL014W	0.76097	4.32893	4.25823	0.0390605	0.142795
YMR123W	0.588829	5.57319	4.25203	0.0392034	0.14313
YGR286C	0.504712	6.65526	4.24756	0.0393068	0.143413
YER088C	0.726808	6.68259	4.24402	0.0393888	0.143525
YKL174C	0.492091	6.34544	4.24067	0.0394666	0.143714
YAR002C-A	0.571682	8.35516	4.23849	0.0395174	0.143805
YGR033C	0.597325	5.82666	4.23579	0.0395803	0.14394
YOL061W	0.532685	8.8123	4.22989	0.0397179	0.144346
YKL004W	0.613759	7.84431	4.22385	0.0398597	0.144767
YKL141W	0.499643	7.0415	4.20589	0.0402839	0.145679
YBR291C	0.575035	5.2031	4.20508	0.0403031	0.145679
YDL217C	0.618625	5.52697	4.20447	0.0403176	0.145679
YER087C-B	0.796184	5.18025	4.20438	0.0403198	0.145679
YNL142W	0.521199	5.57016	4.20084	0.0404041	0.145711
YLR437C	0.769362	4.90369	4.19445	0.0405565	0.146061
YDL241W	0.987183	3.12709	4.19289	0.0405939	0.146101
YPL168W	0.859666	3.76401	4.19056	0.0406496	0.146207
YOL020W	0.557516	7.69147	4.1831	0.040829	0.146663
YGR197C	0.532843	8.69864	4.1696	0.0411555	0.147551
YPL120W	1.02181	3.17809	4.16359	0.0413018	0.147981
YER053C-A	0.694186	5.16526	4.16128	0.0413581	0.148087
YKL109W	0.612009	5.31852	4.15727	0.0414562	0.148343
YER072W	0.493037	6.9093	4.14758	0.0416941	0.148854
YKR057W	0.625054	9.89851	4.14055	0.0418677	0.149336
YGL036W	0.634397	4.5741	4.13617	0.0419761	0.149532
YHR131C	0.519688	5.68914	4.12123	0.0423484	0.150447
YNR002C	0.893284	3.85896	4.12047	0.0423674	0.150447
YLR439W	0.71484	4.63654	4.11959	0.0423894	0.150447
YLR094C	0.628231	6.02335	4.11773	0.042436	0.150447
YLR459W	0.778574	5.05322	4.1151	0.0425021	0.150447
YNR045W	0.575082	5.0204	4.11398	0.0425301	0.150447
YCL034W	0.626311	8.22791	4.10688	0.0427091	0.150985
YDR488C	0.524128	5.45758	4.09188	0.0430897	0.151851
YCR007C	1.15069	3.33332	4.09151	0.0430991	0.151851
YKR009C	0.65492	4.47858	4.08999	0.043138	0.151851
YER060W	0.533782	6.83768	4.08972	0.0431448	0.151851
YHR141C	0.559338	8.78125	4.07583	0.0435009	0.152859
YDR311W	0.670148	4.42382	4.07163	0.0436093	0.152995
YLR105C	0.776559	4.68316	4.06987	0.0436546	0.152995
YHR081W	1.04628	3.52634	4.06898	0.0436777	0.152995
YER104W	1.05267	3.79209	4.06853	0.0436893	0.152995
YPR063C	0.656262	6.99848	4.05227	0.044112	0.154088
YJR151C	1.83696	2.21007	4.04761	0.0442338	0.15432
YMR292W	0.529023	5.86325	4.03632	0.0445308	0.155248
YGL121C	0.699711	4.40326	4.03365	0.0446012	0.15531
YDR357C	0.665887	4.5798	4.028	0.0447511	0.155735
YLR364W	0.926012	3.46893	4.02357	0.0448688	0.15581
YJR146W	1.34153	2.27567	4.02307	0.0448821	0.15581
YLR266C	0.580165	5.22766	4.02298	0.0448844	0.15581
YMR029C	0.587678	5.15091	4.00226	0.0454392	0.157007
YLL003W	1.138	3.38924	4.00065	0.0454827	0.157007
YIL055C	1.45338	2.77103	3.99664	0.0455912	0.157284
YPL172C	0.714884	4.36856	3.98676	0.0458591	0.157925
YNL044W	0.559708	6.86956	3.98662	0.0458631	0.157925
YJL100W	0.486142	6.47635	3.98608	0.0458778	0.157925
YOR293W	0.548285	9.79834	3.97835	0.0460887	0.158412
YHR106W	0.534404	5.49966	3.97384	0.0462122	0.15867
YDR410C	0.505848	5.80815	3.97353	0.0462207	0.15867
YKL028W	0.721361	4.73029	3.96794	0.0463746	0.1591
YJL203W	1.01458	3.08826	3.96582	0.0464329	0.159203
YOR189W	0.655669	4.41504	3.95992	0.046596	0.159663
YOL005C	0.577828	6.1785	3.95058	0.0468552	0.160453
YJR096W	0.540733	8.07821	3.94751	0.0469408	0.160556
YCL035C	0.492153	6.66679	3.93779	0.0472128	0.161235
YPR045C	0.552741	5.72637	3.93621	0.0472571	0.161235
YGR274C	0.578932	5.12206	3.92856	0.0474726	0.161476
YDR308C	0.794193	3.64479	3.92646	0.0475318	0.161579
YEL073C	1.17663	3.1466	3.91028	0.0479917	0.162845
YOR054C	0.513631	5.46853	3.90753	0.0480701	0.163011
YOR016C	0.541918	5.93451	3.90113	0.0482535	0.163137
YOR078W	0.865508	4.08883	3.88207	0.0488044	0.1647
YDR379C-A	0.755063	4.07391	3.87945	0.0488807	0.164824
YLR138W	0.474067	6.38163	3.87079	0.0491333	0.165509
YPL221W	0.498433	8.4604	3.86718	0.0492391	0.165666
YKR043C	0.65241	8.92345	3.85628	0.04956	0.166279
YPR058W	0.484505	6.23942	3.85539	0.0495864	0.166279
YCR102W-A	1.90684	1.55976	3.85391	0.0496303	0.166279
YDL018C	0.600718	4.93381	3.8488	0.0497816	0.166598
YDR503C	0.533902	5.20362	3.8476	0.0498172	0.166598
YPL273W	0.468256	7.58072	3.84647	0.0498508	0.166598
YEL017C-A	0.513042	8.48391	3.83997	0.0500444	0.167064
YER019W	0.538994	7.96525	3.83728	0.0501249	0.167206
YAL044C	0.659064	8.76409	3.83554	0.0501767	0.167206
YLR237W	0.520487	5.55268	3.82985	0.0503476	0.167675
YPR028W	0.520703	9.3184	3.81387	0.05083	0.168978
YNR032C-A	0.69861	4.13582	3.80468	0.0511096	0.16959
YPL165C	2.17665	0.837925	3.80276	0.0511681	0.169597
YLR314C	0.489413	5.89048	3.80047	0.0512382	0.169663
YBL044W	2.28826	0.861952	3.79959	0.0512652	0.169663
YOR186C-A	2.43929	1.06407	3.79822	0.0513071	0.169663
YGR141W	0.485663	6.50497	3.79588	0.0513788	0.169763
YCL033C	0.539121	6.81833	3.79516	0.051401	0.169763
YNL093W	1.71508	1.65432	3.78954	0.0515737	0.170233
YDL230W	0.512538	5.65432	3.77983	0.051874	0.170627
YPR037C	0.508613	6.15733	3.77895	0.0519014	0.170627
YLR112W	0.82781	4.48604	3.77874	0.0519077	0.170627
YLR052W	0.736889	4.31789	3.7779	0.0519337	0.170627
YDR046C	0.570269	9.2914	3.77776	0.0519381	0.170627
YHR021C	0.560645	10.273	3.77112	0.0521446	0.171104
YML101C-A	1.10879	2.64727	3.76867	0.0522211	0.171195
YDR349C	0.457557	6.83285	3.76827	0.0522337	0.171195
YGR039W	1.23155	2.66578	3.76338	0.0523867	0.171495
YDR475C	0.473812	7.21476	3.75575	0.0526261	0.171774
YNL005C	0.649145	5.60364	3.73989	0.0531278	0.17331
YOR182C	0.594229	10.586	3.73752	0.0532033	0.173339
YPL277C	1.37335	2.24829	3.73156	0.0533937	0.173679
YJL212C	0.563947	8.05626	3.73079	0.053418	0.173679
YHR159W	0.584427	4.71256	3.7082	0.0541459	0.175808
YOL125W	0.461361	6.27455	3.69967	0.0544232	0.176498
YOR019W	0.783445	3.59311	3.69831	0.0544676	0.176498
YPL026C	0.571323	4.96391	3.69614	0.0545386	0.176498
YLR211C	1.38408	2.26989	3.69584	0.0545482	0.176498
YNR056C	1.82255	1.29676	3.69215	0.0546692	0.176701
YLR070C	0.766212	3.7559	3.68414	0.0549324	0.17733
YJR101W	0.475399	6.11267	3.68168	0.0550134	0.177389
YDL175C	0.555661	5.18316	3.68165	0.0550145	0.177389
YOR311C	0.520709	6.40866	3.66943	0.055419	0.178384
YGR009C	0.575038	5.57887	3.66689	0.0555037	0.178397
YDR482C	0.780808	4.29416	3.66656	0.0555148	0.178397
YGR275W	0.484912	5.65812	3.65959	0.0557473	0.17868
YKL207W	0.510317	8.45141	3.65899	0.0557674	0.17868
YAL027W	0.73173	4.13426	3.65691	0.0558371	0.178801
YJL151C	0.610575	8.23053	3.64891	0.0561059	0.17953
YGR131W	0.91574	3.14481	3.64822	0.0561293	0.17953
YDR259C	1.2541	2.10395	3.64517	0.0562319	0.179755
YPR057W	0.801872	3.82172	3.63289	0.0566482	0.180775
YOR265W	0.636318	4.7206	3.61267	0.0573409	0.182705
YGL164C	0.842129	3.23931	3.61154	0.0573798	0.182705
YER120W	0.669597	8.55038	3.61142	0.0573842	0.182705
YHL038C	0.645463	4.2952	3.60971	0.057443	0.182788
YNR051C	0.648375	4.95673	3.60555	0.057587	0.182873
YGL067W	0.496415	5.54342	3.60354	0.0576565	0.182945
YLR414C	0.493122	8.0286	3.59953	0.0577958	0.183179
YGL136C	0.80733	4.48499	3.59567	0.0579304	0.183457
YER119C	0.530346	7.305	3.59512	0.0579495	0.183457
YOR150W	0.551664	5.2201	3.59205	0.0580564	0.183692
YAL056W	0.450219	6.47892	3.59032	0.0581172	0.18378
YGL035C	0.567304	5.73245	3.58682	0.0582395	0.18404
YDL212W	0.490926	7.96758	3.57961	0.0584927	0.184653
YGR289C	0.840312	3.65197	3.56675	0.0589476	0.185678
YPL038W	0.769078	4.08794	3.56666	0.0589508	0.185678
YDR352W	0.503577	5.95819	3.55628	0.0593205	0.186527
YBR192W	0.784416	3.85476	3.55006	0.0595432	0.187121
YPL135W	0.534215	9.26843	3.54547	0.0597083	0.187323
YFR046C	1.03196	3.05715	3.54262	0.0598108	0.187326
YAR003W	0.547569	5.28912	3.54237	0.0598198	0.187326
YLR426W	0.58	5.35552	3.54172	0.0598434	0.187326
YLR423C	1.46749	2.03169	3.53783	0.059984	0.187622
YLR453C	2.54834	1.48269	3.53724	0.0600053	0.187622
YKL190W	0.446031	6.81486	3.50872	0.0610466	0.190237
YLR250W	0.45393	6.86416	3.50453	0.0612013	0.190613
YOR031W	1.0429	3.06561	3.48963	0.0617543	0.192014
YMR014W	1.10713	2.37065	3.48202	0.0620388	0.192448
YER045C	0.747305	4.12987	3.48128	0.0620666	0.192448
YFL021W	0.735946	4.49688	3.47886	0.0621575	0.192623
YGL225W	0.556416	9.09864	3.47274	0.062388	0.192889
YKL090W	0.874984	3.48684	3.47121	0.0624456	0.192889
YDR440W	0.872577	3.5116	3.46916	0.062523	0.192898
YDL047W	0.465196	6.87745	3.45952	0.0628887	0.193811
YLR325C	0.518085	9.39053	3.44812	0.0633236	0.194829
YNL173C	0.441642	6.60142	3.44509	0.0634401	0.194905
YBR052C	0.4542	7.66296	3.44474	0.0634533	0.194905
YLR271W	0.919858	2.85082	3.44197	0.06356	0.195125
YPR004C	0.538309	8.07347	3.43903	0.0636732	0.195365
YDR423C	0.51067	5.47152	3.43571	0.0638013	0.195459
YBR230W-A	0.882119	3.63853	3.43148	0.0639649	0.195829
YAL033W	0.578801	5.34226	3.42356	0.0642724	0.196554
YJL185C	0.93353	3.92489	3.41746	0.0645102	0.196971
YBL021C	0.687021	4.79923	3.41687	0.0645334	0.196971
YER154W	0.570646	7.01158	3.41644	0.0645501	0.196971
YHR057C	0.482503	5.91461	3.41328	0.0646738	0.197025
YKR044W	0.529102	5.27429	3.4122	0.064716	0.197046
YKR100C	0.625284	4.76862	3.40425	0.0650288	0.197891
YHR032W	0.556216	8.1431	3.4021	0.0651136	0.197975
YFL003C	1.81333	1.44262	3.40174	0.0651275	0.197975
YLR163C	0.455321	7.75549	3.39583	0.0653614	0.198311
YGL178W	0.559303	4.75246	3.39469	0.0654066	0.198311
YBL055C	0.493376	5.40907	3.39446	0.0654159	0.198311
YPL222C-A	0.923072	3.10479	3.38792	0.0656756	0.19899
YOR192C	0.745779	3.54966	3.37878	0.0660409	0.199879
YDR171W	0.508449	10.0847	3.37628	0.0661413	0.200075
YCL025C	0.562417	8.75908	3.37456	0.0662104	0.200175
YOR390W	1.39821	2.19887	3.3692	0.0664259	0.200609
YJR122W	0.473301	5.92512	3.36332	0.0666635	0.200996
YNL223W	0.791495	4.16474	3.3598	0.0668061	0.201129
YLR179C	0.563568	8.93391	3.35863	0.0668536	0.201138
YHR150W	0.705201	3.95749	3.35662	0.0669352	0.201191
YML023C	0.745435	4.61982	3.3562	0.0669525	0.201191
YBR057C	1.06885	3.50029	3.35465	0.0670156	0.201191
YKL001C	0.60933	4.85204	3.35113	0.067159	0.201513
YLR312C	1.23937	2.5491	3.3485	0.0672664	0.201618
YJL077W-B	1.04173	2.40613	3.34555	0.0673868	0.20187
YER060W-A	1.04894	2.78839	3.34379	0.0674591	0.20187
YER044C	0.627371	4.87369	3.34222	0.0675235	0.201955
YOR332W	0.433221	6.88615	3.34112	0.0675686	0.201981
YJR124C	0.456954	5.82119	3.3352	0.067812	0.20252
YMR114C	0.660351	4.07206	3.33419	0.0678539	0.20252
YOL015W	1.76026	1.52437	3.33346	0.0678841	0.20252
YER089C	0.551131	8.21769	3.33113	0.0679801	0.202668
YOL092W	0.466876	7.8485	3.32857	0.068086	0.202875
YBR196C-B	1.56665	1.69216	3.32493	0.068237	0.203164
YPR116W	0.761936	3.61759	3.32375	0.0682858	0.203164
YBR089C-A	0.489157	5.98253	3.3236	0.0682922	0.203164
YPR036W-A	0.559038	7.65177	3.31572	0.0686201	0.203813
YCR101C	0.781587	3.44019	3.3144	0.0686753	0.203868
YHR139C	1.14483	2.31399	3.31096	0.0688194	0.204187
YNL101W	0.459689	6.14936	3.30969	0.0688724	0.204224
YBR252W	0.426578	6.7621	3.30892	0.0689049	0.204224
YLR238W	0.937716	3.65257	3.30024	0.0692698	0.205196
YLR436C	0.483954	5.42119	3.29359	0.0695509	0.20581
YHR056C	0.573018	5.05102	3.29222	0.0696087	0.205872
YOR348C	1.07267	2.42278	3.29052	0.069681	0.205961
YJR043C	0.758026	3.5442	3.27684	0.0702639	0.20726
YMR273C	0.660496	4.6042	3.27522	0.0703334	0.207355
YER094C	0.476673	8.42823	3.2738	0.0703943	0.207425
YJR116W	0.742571	4.29951	3.26976	0.0705681	0.207827
YLR128W	0.846247	3.39049	3.26605	0.0707279	0.207996
YOL097W-A	1.56318	1.79062	3.26598	0.0707306	0.207996
YOR210W	0.664455	4.52316	3.26583	0.0707371	0.207996
YLR393W	0.8372	3.74565	3.26249	0.0708816	0.208271
YOL114C	0.843269	3.53073	3.26107	0.070943	0.208271
YKR023W	1.44265	2.27668	3.25749	0.0710977	0.208506
YDL059C	0.871682	3.31587	3.24352	0.0717065	0.20952
YPR006C	0.562518	4.78272	3.237	0.0719924	0.209986
YHR005C-A	0.500366	5.53462	3.23432	0.0721103	0.210045
YJR076C	0.424961	6.55384	3.23427	0.0721122	0.210045
YNL283C	0.509112	7.1829	3.22883	0.0723522	0.210414
YPL144W	0.547196	4.87892	3.22346	0.07259	0.210995
YDL232W	0.535013	5.2379	3.22218	0.072647	0.211051
YFR035C	2.28762	0.256777	3.21718	0.072869	0.211476
YML088W	0.614142	4.26651	3.21536	0.0729503	0.211493
YJL036W	0.530428	4.94266	3.21495	0.0729682	0.211493
YDR226W	0.508881	10.0944	3.2145	0.0729887	0.211493
YIL114C	0.432817	6.759	3.21358	0.0730294	0.211501
YPL257W	1.07568	2.87979	3.1952	0.0738548	0.213006
YBR255C-A	0.90023	3.25423	3.18971	0.0741032	0.213417
YBR188C	0.705837	3.74428	3.18951	0.0741121	0.213417
YJL004C	0.657265	4.90919	3.18814	0.0741745	0.213486
YCL016C	0.462072	5.50138	3.18701	0.0742256	0.213523
YNL230C	0.882564	3.32014	3.18428	0.0743497	0.21377
YMR013C	0.619696	4.71596	3.18197	0.074455	0.213782
YBR005W	0.457488	5.9789	3.18166	0.0744691	0.213782
YPL024W	0.78286	4.35073	3.17597	0.0747288	0.214408
YOR215C	0.734179	4.15768	3.1605	0.0754402	0.215903
YCR064C	1.66232	1.53258	3.15684	0.0756095	0.216277
YIR010W	0.704763	3.77941	3.15136	0.0758638	0.216893
YJR133W	0.481985	5.61865	3.14324	0.0762424	0.21764
YHR007C-A	0.952508	2.85795	3.13973	0.0764064	0.217997
YGL252C	0.424859	6.48537	3.1308	0.0768261	0.218858
YCL031C	0.508536	4.98189	3.11488	0.0775802	0.220331
YIR029W	0.774263	3.34359	3.10846	0.0778866	0.221089
YMR043W	0.541975	5.27385	3.10452	0.0780751	0.221398
YKL033W-A	0.427484	7.2002	3.08313	0.0791083	0.224214
YMR319C	0.461446	7.93031	3.08065	0.079229	0.224442
YPL269W	1.04986	2.74029	3.07568	0.0794714	0.224699
YHR142W	0.482994	6.61695	3.07548	0.0794809	0.224699
YPL246C	0.466558	7.86912	3.07194	0.0796543	0.224961
YEL028W	1.8727	2.07648	3.06932	0.0797828	0.225096
YHL040C	0.462871	7.12159	3.06023	0.0802303	0.225901
YCR071C	0.717461	3.76935	3.04413	0.0810294	0.227408
YML057C-A	2.44359	0.745882	3.0436	0.0810561	0.227408
YOR120W	0.44843	6.49666	3.04284	0.0810939	0.227408
YGR045C	0.828617	3.18896	3.03885	0.0812933	0.227629
YPL204W	0.436392	6.72423	3.03061	0.0817071	0.228444
YOR044W	0.692558	4.44638	3.02929	0.0817738	0.228516
YMR304C-A	0.510302	4.91282	3.02804	0.0818371	0.228578
YLR067C	0.700264	3.69017	3.02557	0.0819616	0.228697
YDR462W	0.549073	5.44809	3.02114	0.0821857	0.229093
YGR053C	1.11882	2.47418	3.01946	0.082271	0.229212
YBR294W	1.10751	2.80328	3.01425	0.0825355	0.229723
YNR041C	0.455099	6.79617	3.00901	0.0828031	0.230238
YJR144W	0.43635	6.61544	3.00528	0.0829936	0.230653
YJR118C	0.585915	4.87094	2.99442	0.0835517	0.231742
YEL020W-A	0.516163	5.56532	2.98814	0.0838764	0.232175
YEL062W	0.512872	4.79005	2.9867	0.083951	0.232175
YIL110W	0.554818	4.78219	2.98657	0.0839577	0.232175
YNR059W	0.58716	4.26198	2.97949	0.0843258	0.232846
YGR064W	1.81154	1.30806	2.97035	0.0848034	0.234049
YDR176W	0.489624	4.86635	2.96458	0.0851064	0.234653
YPR196W	0.66083	4.47342	2.96268	0.0852068	0.234814
YOR030W	0.564843	4.39571	2.95966	0.085366	0.235136
YKR003W	0.437887	6.01638	2.95845	0.0854297	0.235195
YOL159C-A	0.80394	3.3015	2.95439	0.0856444	0.235438
YKL151C	0.420189	7.31673	2.94789	0.0859896	0.236117
YDL169C	0.779057	3.71397	2.94735	0.0860187	0.236117
YNL012W	1.09895	3.0342	2.94309	0.0862456	0.236476
YIL003W	0.432652	5.96522	2.94251	0.0862767	0.236476
YGR167W	0.443509	6.26874	2.93885	0.086472	0.236895
YML100W-A	1.71364	0.929371	2.93083	0.086903	0.237609
YNR066C	0.57735	4.45239	2.9298	0.0869584	0.237626
YJR110W	0.533187	4.97236	2.92858	0.0870241	0.237626
YHR032W-A	0.633442	4.56873	2.92833	0.0870373	0.237626
YCL029C	0.571274	4.81275	2.9229	0.087331	0.238013
YGL106W	0.47943	7.16102	2.92133	0.0874157	0.238074
YDR066C	0.616741	4.20224	2.9157	0.0877216	0.23856
YHR060W	0.981412	3.27866	2.9135	0.087841	0.238592
YLL059C	1.05921	2.86349	2.91328	0.0878529	0.238592
YDL049C	0.605303	4.59233	2.91312	0.0878617	0.238592
YLR090W	0.411307	6.39434	2.91047	0.088006	0.238867
YMR021C	0.492498	5.51914	2.90655	0.0882205	0.239305
YDL111C	0.420507	6.39911	2.90326	0.0884006	0.239472
YDL009C	2.15059	0.766246	2.89311	0.088959	0.240517
YMR234W	0.880671	3.14144	2.89208	0.0890161	0.240553
YHL004W	0.495211	6.26506	2.8873	0.0892805	0.240803
YER008C	0.49583	5.75125	2.88509	0.0894027	0.241016
YNL244C	0.396294	6.82336	2.88085	0.0896385	0.241494
YJR135C	0.775379	3.439	2.87522	0.0899528	0.24168
YGL104C	0.50151	5.14481	2.85548	0.0910632	0.244193
YER134C	0.452866	5.74058	2.84857	0.0914555	0.245127
YLR059C	0.466294	6.02596	2.84423	0.0917024	0.245523
YDR329C	0.498413	5.30353	2.84366	0.0917353	0.245523
YJL168C	0.704203	3.99821	2.83466	0.0922505	0.246547
YGL123W	0.530547	12.6339	2.83178	0.0924158	0.246634
YHL019C	0.52839	4.71579	2.82762	0.0926554	0.247106
YIL139C	0.883267	3.02112	2.82555	0.092775	0.247228
YDR519W	0.437736	6.11799	2.81852	0.0931822	0.248003
YER184C	0.527607	4.7085	2.81752	0.0932402	0.248003
YCR006C	0.884975	2.89517	2.81148	0.093592	0.24882
YPL171C	0.442422	8.93142	2.81058	0.0936443	0.24884
YDR111C	0.418683	5.9892	2.80732	0.0938349	0.249068
YIL156W	0.442584	5.53183	2.80658	0.0938783	0.249068
YLL052C	0.707495	4.65745	2.80606	0.0939086	0.249068
YHR133C	0.433807	7.87747	2.80115	0.0941965	0.249594
YIL022W	0.5192	7.75574	2.79959	0.0942883	0.249718
YNL321W	0.56902	6.95927	2.79146	0.0947681	0.250829
YPR145C-A	0.988609	2.68741	2.78297	0.0952712	0.251876
YBR018C	1.15517	2.02726	2.77762	0.0955903	0.252327
YGL212W	0.671334	3.98718	2.77221	0.0959135	0.253061
YKR030W	0.503142	5.02602	2.76802	0.0961652	0.253485
YLR182W	0.577607	4.7672	2.76693	0.0962306	0.253538
YHR188C	0.454283	8.35784	2.76494	0.0963505	0.253734
YBR108W	0.487269	4.9626	2.75862	0.0967315	0.254617
YBR270C	0.802297	3.03157	2.75584	0.0968999	0.25494
YKL146W	0.477028	7.97539	2.75256	0.0970991	0.25494
YDR252W	0.820678	2.99395	2.75131	0.0971745	0.25494
YGR162W	0.451972	8.1508	2.75108	0.0971889	0.25494
YIL006W	0.501443	5.17757	2.75087	0.0972015	0.25494
YHL008C	0.399517	6.68888	2.7491	0.0973089	0.255053
YGR107W	2.29683	0.557439	2.7478	0.0973881	0.25514
YDL216C	1.01359	3.01436	2.74414	0.0976115	0.255486
YPR082C	0.637126	3.89395	2.7432	0.0976691	0.255516
YBR194W	1.31366	3.69445	2.74138	0.09778	0.255686
YKL128C	0.425257	7.84695	2.7378	0.0979998	0.256021
YPL005W	0.422907	5.47734	2.7326	0.0983193	0.256615
YIL018W	0.488089	12.142	2.73087	0.0984256	0.256773
YNL066W	0.516516	8.92068	2.72891	0.0985466	0.256797
YDL033C	0.474428	5.51645	2.7289	0.0985472	0.256797
YMR225C	0.770847	3.48564	2.72848	0.098573	0.256797
YKR042W	0.757174	10.3924	2.72718	0.0986534	0.256879
YLR390W-A	0.673285	8.05329	2.72648	0.0986968	0.256879
YOR159C	0.787046	3.30283	2.72524	0.0987736	0.256959
YMR241W	0.450596	7.86706	2.7191	0.0991537	0.257827
YDR004W	0.578323	4.41288	2.70875	0.0997993	0.259141
YOR316C	0.39334	6.91325	2.70802	0.099845	0.259141
YCL049C	0.492486	5.36941	2.70591	0.099977	0.259363
YOR383C	0.712818	3.33041	2.69988	0.100356	0.259956
YDR524C	0.632085	4.3405	2.69865	0.100433	0.259956
YDR060W	0.538739	6.59386	2.69857	0.100438	0.259956
YKR025W	0.587931	4.7088	2.69505	0.10066	0.260408
YOR229W	0.416869	5.62388	2.68351	0.101392	0.261938
YJL211C	1.23094	1.96925	2.67728	0.101789	0.262764
YLR054C	0.903022	2.56144	2.67529	0.101917	0.262765
YBL095W	0.432376	5.81197	2.675	0.101936	0.262765
YGR016W	0.783103	2.95217	2.66541	0.102551	0.263832
YLR295C	0.464243	6.5661	2.66167	0.102793	0.26425
YLR205C	0.630279	4.3569	2.66142	0.102809	0.26425
YMR177W	0.426	6.02209	2.65752	0.103061	0.264778
YPL239W	0.455432	5.61572	2.65518	0.103213	0.264827
YGR230W	1.12552	2.9999	2.65251	0.103386	0.265124
YMR164C	0.620655	3.79154	2.6399	0.10421	0.267113
YML099C	0.47165	4.8336	2.62374	0.105276	0.269226
YLL057C	1.13418	2.31449	2.61495	0.105861	0.27035
YGR079W	0.64669	3.78438	2.59936	0.106907	0.272398
YHR042W	0.638791	8.35905	2.59658	0.107095	0.272751
YPL223C	1.63173	1.12187	2.58353	0.107981	0.274757
YKR097W	0.71114	3.22982	2.58217	0.108074	0.274868
YEL016C	0.552369	4.45371	2.57328	0.108682	0.275736
YOR194C	0.721989	4.04066	2.57296	0.108704	0.275736
YMR161W	0.49761	5.74073	2.57285	0.108712	0.275736
YIL136W	0.384225	6.32004	2.5659	0.10919	0.276447
YMR034C	0.644241	4.23561	2.56103	0.109527	0.277051
YKL079W	0.570865	4.2074	2.56101	0.109528	0.277051
YAL039C	0.577602	7.19241	2.55154	0.110187	0.27859
YKL188C	0.74591	3.17975	2.54081	0.110938	0.279981
YKR021W	0.597899	4.40388	2.53789	0.111143	0.280241
YGL242C	0.470279	5.52839	2.53734	0.111182	0.280241
YGR262C	0.379255	6.41094	2.5369	0.111213	0.280241
YPR046W	0.666677	3.92907	2.52371	0.112146	0.282155
YGR288W	0.550328	5.33641	2.52337	0.112171	0.282155
YLR317W	0.865362	2.77066	2.52258	0.112227	0.282155
YHR083W	0.450394	7.58645	2.51986	0.11242	0.282381
YPL217C	0.4197	5.94701	2.51951	0.112446	0.282381
YPR015C	1.09614	1.91602	2.51775	0.112571	0.282568
YPL036W	0.516441	4.9365	2.51631	0.112674	0.282684
YKR071C	0.446311	7.50968	2.51568	0.112719	0.282684
YNL281W	0.377129	7.39493	2.5139	0.112846	0.28275
YKL051W	0.424229	7.42516	2.5115	0.113019	0.283054
YMR316W	0.393676	6.00794	2.49833	0.113967	0.284918
YNL130C	0.395837	8.02878	2.4959	0.114143	0.285194
YEL003W	0.45043	5.19833	2.49539	0.11418	0.285194
YOR161C	0.421847	9.08519	2.4929	0.114361	0.285391
YPL099C	0.544339	4.32178	2.48902	0.114643	0.285967
YAL021C	0.394489	7.50113	2.48659	0.114821	0.286153
YDR530C	0.612031	5.24097	2.48504	0.114933	0.286306
YBR265W	0.447954	6.33561	2.4806	0.115258	0.286988
YDL086C-A	0.838376	2.99027	2.47946	0.115342	0.287067
YIR018C-A	1.72652	0.876895	2.47871	0.115397	0.287076
YMR074C	0.424299	7.13899	2.47018	0.116024	0.28838
YER023W	0.453388	9.71224	2.4643	0.116459	0.289106
YNL074C	0.516936	6.87845	2.46413	0.116472	0.289106
YBR201W	0.454136	4.97866	2.46157	0.116662	0.289361
YHR194W	0.386124	6.06056	2.46135	0.116679	0.289361
YER051W	0.550641	4.5602	2.45814	0.116917	0.289695
YNL288W	0.462825	6.26333	2.45646	0.117042	0.289747
YPL043W	0.466071	5.16854	2.45412	0.117217	0.290051
YJL076W	0.395078	7.15358	2.44763	0.117703	0.290933
YBR271W	0.583472	4.43362	2.44757	0.117707	0.290933
YPL017C	0.470744	4.70985	2.44097	0.118203	0.291584
YLR402W	1.02518	2.10511	2.43087	0.118967	0.292563
YML015C	0.712851	3.61398	2.41971	0.119817	0.294394
YPR062W	0.399191	5.62918	2.4093	0.120616	0.295836
YGR213C	0.741441	3.0117	2.40389	0.121034	0.296662
YMR191W	0.390457	6.10033	2.40337	0.121074	0.296662
YPR043W	0.520541	10.2073	2.3993	0.121389	0.297209
YNL097C	0.457529	5.54604	2.3934	0.121849	0.298203
YNL146C-A	1.29987	1.35446	2.38966	0.122141	0.298629
YHR017W	0.424111	5.64571	2.3891	0.122184	0.298629
YIL102C-A	1.23694	1.77467	2.38678	0.122366	0.298944
YPR118W	0.399083	7.51708	2.3827	0.122685	0.299528
YBL080C	0.643954	3.781	2.38075	0.122838	0.299573
YJL092W	0.580717	4.41195	2.37598	0.123214	0.300227
YKL122C	0.60449	4.48582	2.37048	0.123649	0.300891
YDL039C	0.59003	4.25195	2.36524	0.124065	0.301771
YJL140W	0.488486	4.63037	2.36071	0.124426	0.302386
YHR082C	0.381793	6.71409	2.35814	0.124631	0.302584
YBL028C	0.60374	3.84142	2.35765	0.12467	0.302584
YER137C	1.26915	1.69054	2.346	0.125605	0.303928
YDR145W	0.456893	5.08416	2.34137	0.125979	0.304499
YDL177C	0.690468	3.3028	2.33801	0.126251	0.304961
YBR297W	0.755758	2.99876	2.33524	0.126476	0.305239
YPR151C	1.46063	1.13825	2.33168	0.126765	0.305541
YBR158W	0.371584	6.59521	2.33003	0.126899	0.305568
YML079W	0.377286	7.28094	2.32652	0.127186	0.305744
YDL092W	0.384175	5.75863	2.32594	0.127233	0.305744
YNL241C	0.461348	9.63972	2.32334	0.127446	0.306123
YAR033W	0.714525	3.38085	2.32061	0.12767	0.306396
YCL058C	0.717873	3.24881	2.3183	0.12786	0.306588
YLR412W	0.506497	4.59821	2.30188	0.129217	0.309577
YGR277C	0.404195	5.62566	2.29986	0.129385	0.309687
YMR017W	1.8476	0.34896	2.29888	0.129467	0.309687
YHR118C	0.622858	3.67445	2.29765	0.12957	0.309687
YDR382W	0.453281	9.9244	2.29667	0.129652	0.309687
YLR247C	0.53078	5.55746	2.2896	0.130243	0.310833
YHR161C	0.379102	7.28119	2.2841	0.130706	0.31176
YIL121W	0.379776	7.89023	2.28366	0.130743	0.31176
YDR049W	0.546165	4.14528	2.28088	0.130977	0.312184
YOR036W	0.608631	3.80957	2.27697	0.131308	0.312838
YOR089C	0.40663	5.36148	2.27295	0.131649	0.313383
YGR146C-A	1.89948	0.803375	2.26764	0.132101	0.314191
YLR139C	1.03152	2.14351	2.26349	0.132455	0.314898
YNL234W	0.457228	4.79242	2.26046	0.132715	0.315381
YNL081C	0.40655	5.21952	2.25826	0.132903	0.31559
YGL019W	0.421195	7.64165	2.25624	0.133077	0.31559
YNL070W	0.464775	4.99204	2.2562	0.13308	0.31559
YMR317W	2.0279	0.662542	2.25617	0.133083	0.31559
YPR172W	0.566551	5.42407	2.25013	0.133603	0.316502
YOL112W	0.537388	4.01826	2.24871	0.133726	0.31655
YBR243C	0.424287	7.67128	2.24598	0.133962	0.316715
YFR003C	0.464276	4.59703	2.24528	0.134023	0.316715
YNL284C	0.393383	5.92417	2.24325	0.134198	0.316881
YKR017C	0.478942	4.64266	2.22995	0.135358	0.319079
YGL047W	0.374191	5.71412	2.21577	0.136607	0.321478
YGR176W	1.48301	1.0288	2.212	0.136941	0.32213
YAR050W	1.52618	1.35583	2.20658	0.137423	0.322754
YER079W	0.415829	5.58254	2.20489	0.137574	0.3228
YOR389W	0.883119	2.39517	2.18647	0.139228	0.325763
YFR049W	0.389725	6.00302	2.18539	0.139325	0.325813
YMR078C	0.523435	4.14848	2.18082	0.13974	0.326509
YER173W	0.638218	3.57475	2.17371	0.140387	0.327556
YLR460C	0.383241	8.19814	2.17332	0.140423	0.327556
YMR008C	0.378278	7.78864	2.17147	0.140592	0.327691
YHL032C	0.354947	6.75973	2.16323	0.141347	0.328886
YIL144W	0.917028	2.6663	2.1592	0.141719	0.329612
YHR184W	1.89072	0.73364	2.15547	0.142063	0.330276
YOL080C	1.1962	2.32572	2.15199	0.142385	0.330722
YMR105W-A	1.21823	1.73309	2.15147	0.142433	0.330722
YPL186C	0.755572	2.87583	2.14468	0.143064	0.331912
YGR136W	0.371341	6.5127	2.14294	0.143227	0.332151
YOR261C	0.413437	7.84575	2.14049	0.143456	0.332268
YER088C-A	0.639269	4.17612	2.1362	0.143858	0.332921
YLR227C	0.996686	2.33157	2.13519	0.143953	0.332943
YDR454C	0.402567	8.46178	2.13025	0.144417	0.333662
YJR036C	0.666461	3.31458	2.12732	0.144694	0.334041
YDL115C	0.592507	4.02926	2.12337	0.145067	0.334608
YHR046C	0.377553	5.73271	2.11754	0.14562	0.335745
YFR047C	0.431727	7.99576	2.11397	0.14596	0.336207
YDR063W	0.60224	3.75765	2.10961	0.146377	0.336502
YOR130C	0.358852	5.90438	2.10916	0.14642	0.336502
YBR122C	0.391013	5.56214	2.10904	0.146431	0.336502
YKR080W	0.345803	6.38173	2.10488	0.14683	0.337184
YDR302W	0.410561	5.49032	2.10468	0.146849	0.337184
YMR010W	0.580843	4.66416	2.09658	0.147629	0.338558
YLL004W	0.567746	3.97928	2.09042	0.148225	0.339645
YHL009C	0.657538	3.76981	2.08631	0.148625	0.340179
YKL115C	1.34927	1.34306	2.08529	0.148724	0.340179
YGL103W	0.497116	12.4177	2.08488	0.148764	0.340179
YER128W	0.815877	2.67215	2.07886	0.149352	0.340965
YDR314C	0.701392	3.44194	2.07597	0.149634	0.341331
YOR026W	0.453073	4.69022	2.07302	0.149924	0.341852
YKR022C	0.746087	3.19354	2.07209	0.150016	0.341885
YPL203W	0.347295	7.74593	2.06982	0.150239	0.34201
YMR255W	0.723061	3.80512	2.06781	0.150437	0.34232
YPL053C	0.342788	6.58318	2.0672	0.150498	0.34232
YDR336W	0.931051	2.91242	2.05907	0.151302	0.343869
YLR438W	0.482297	5.94891	2.0574	0.151468	0.344106
YLR242C	0.524309	3.96978	2.05418	0.151789	0.344694
YGL226C-A	0.4866	5.56751	2.04938	0.152268	0.345486
YOR022C	0.46742	4.61843	2.04837	0.15237	0.345486
YAL040C	0.517356	4.2599	2.04759	0.152447	0.345486
YIL028W	0.943559	2.7759	2.04645	0.152562	0.345486
YMR220W	0.373044	6.65387	2.04572	0.152635	0.345489
YOR131C	0.419435	6.34354	2.04494	0.152713	0.345526
YGL250W	0.471384	4.40723	2.03489	0.153725	0.347024
YDL045W-A	0.451051	4.70113	2.03466	0.153749	0.347024
YPR001W	0.91439	2.28235	2.0296	0.154261	0.347898
YMR272C	0.388197	7.74321	2.0224	0.154994	0.348756
YIR005W	0.579626	3.77573	2.02218	0.155017	0.348756
YOR148C	0.929682	2.10892	2.0215	0.155086	0.348771
YMR230W	0.372242	8.75292	2.02031	0.155208	0.348904
YHR029C	0.345455	6.70442	2.0164	0.155608	0.349521
YPL069C	0.517434	4.11958	2.01266	0.155991	0.350101
YKL125W	0.55061	4.56654	2.00594	0.156684	0.35109
YJR067C	0.650463	3.25119	2.00508	0.156773	0.35115
YJL119C	1.51817	1.09825	1.9957	0.157747	0.353046
YIL059C	0.665268	4.81441	1.98251	0.159127	0.355454
YML098W	0.624446	3.25482	1.98237	0.159141	0.355454
YJR078W	0.855759	2.37456	1.98152	0.15923	0.355454
YJL054W	0.358824	5.57695	1.98115	0.159269	0.355454
YGR077C	0.371274	5.3808	1.98041	0.159348	0.355487
YER065C	0.53761	4.10146	1.97918	0.159477	0.355634
YBR043C	0.361136	5.45699	1.97607	0.159805	0.356222
YOR385W	0.438496	5.87126	1.96783	0.160678	0.357884
YML054C	0.483719	4.33905	1.96673	0.160796	0.358002
YBR244W	0.372366	8.89838	1.95836	0.161688	0.359702
YOR179C	0.596798	3.76343	1.95493	0.162057	0.360196
YIR017C	0.53598	3.96946	1.94983	0.162605	0.360877
YJL122W	0.583296	3.5333	1.94703	0.162907	0.3611
YPL034W	1.21221	1.30296	1.94584	0.163036	0.3611
YOR349W	0.625156	3.74969	1.94548	0.163075	0.3611
YER074W	0.388338	9.08083	1.94485	0.163143	0.3611
YCR061W	0.563883	8.21139	1.9417	0.163484	0.36157
YJR127C	0.410874	6.96687	1.94155	0.163501	0.36157
YKL116C	0.51248	4.15749	1.93676	0.164021	0.362288
YLR265C	0.741791	2.93393	1.9272	0.165066	0.363875
YDL210W	0.703799	2.97384	1.92539	0.165264	0.363881
YGL236C	0.508023	5.48756	1.92461	0.165349	0.363925
YGR007W	0.357029	6.29567	1.9203	0.165823	0.364759
YJL037W	1.29951	1.62315	1.91939	0.165924	0.364759
YER088W-B	1.80929	0.812246	1.91772	0.166108	0.364874
YBR233W-A	0.653589	3.16202	1.91491	0.166419	0.365269
YLR066W	0.400708	5.97695	1.91397	0.166523	0.365354
YIL089W	0.955543	2.08983	1.91267	0.166667	0.365527
YIR018W	0.444519	4.7319	1.91188	0.166754	0.365574
YBR258C	1.03427	1.92939	1.90689	0.167309	0.366476
YBR106W	0.385161	9.42899	1.90199	0.167856	0.366922
YBR256C	0.362979	7.76919	1.90163	0.167896	0.366922
YJL163C	0.372523	5.46939	1.89903	0.168187	0.367202
YHR035W	0.818998	2.45331	1.89864	0.168231	0.367202
YHR210C	0.823742	2.89753	1.89813	0.168287	0.367202
YFL054C	0.336179	6.77318	1.88837	0.169386	0.368898
YKL067W	0.372435	7.68755	1.88781	0.169449	0.368898
YMR095C	1.40205	1.46007	1.8877	0.169461	0.368898
YLR142W	0.753306	2.6366	1.87447	0.170964	0.371589
YPR034W	0.362137	5.81449	1.8723	0.171212	0.371982
YEL025C	0.354666	5.44912	1.86176	0.172422	0.374173
YDR513W	0.386486	9.14142	1.86033	0.172586	0.374297
YOR297C	0.496377	4.24151	1.85988	0.172639	0.374297
YPL077C	0.662011	2.94267	1.85952	0.17268	0.374297
YCR077C	0.359331	8.32563	1.8569	0.172983	0.374769
YPL108W	0.584357	3.31599	1.85647	0.173032	0.374769
YDR479C	0.338683	6.30161	1.85336	0.173393	0.375404
YLL009C	0.569696	4.00211	1.8482	0.173993	0.376264
YGL108C	0.577698	3.4649	1.84743	0.174083	0.376313
YPR166C	0.423012	4.74651	1.84039	0.174905	0.377824
YCR020W-B	1.0711	1.78525	1.83971	0.174985	0.377824
YMR276W	0.393003	10.0791	1.83794	0.175193	0.378127
YPR008W	0.367224	6.28324	1.82569	0.176637	0.380655
YOL006C	0.459893	4.63883	1.82486	0.176736	0.380721
YDL218W	0.359192	6.38826	1.81604	0.177786	0.382243
YDR123C	0.590216	3.77345	1.8146	0.177958	0.382465
YJL133W	0.370941	5.24665	1.8117	0.178304	0.382915
YOL038W	0.386946	7.64491	1.80707	0.17886	0.383961
YFL059W	0.890542	2.40983	1.80503	0.179105	0.384205
YKR058W	0.623127	3.98554	1.80377	0.179258	0.384205
YNL305C	0.355247	7.64519	1.80299	0.179351	0.384205
YIL044C	0.356553	5.27578	1.80269	0.179388	0.384205
YPL236C	0.391942	4.92375	1.80056	0.179645	0.384485
YDR042C	1.27484	1.82041	1.80047	0.179656	0.384485
YDL098C	0.880144	2.62351	1.79916	0.179815	0.384676
YHR156C	0.777876	2.42488	1.7967	0.180111	0.385016
YOR245C	0.419171	4.54804	1.79376	0.180469	0.385485
YOR251C	0.320931	6.43627	1.79154	0.180739	0.385888
YGL073W	0.383059	4.97857	1.78576	0.181444	0.38683
YOR059C	0.436451	4.46061	1.78406	0.181652	0.386973
YKR040C	0.948191	1.84385	1.77978	0.182177	0.387943
YOL033W	0.431635	4.56415	1.77826	0.182363	0.388158
YHR025W	0.509053	9.55503	1.77737	0.182472	0.388158
YGL177W	1.07572	2.67291	1.77439	0.18284	0.388614
YDR138W	0.850351	3.05376	1.77205	0.183128	0.389078
YJL104W	0.51372	4.60833	1.76824	0.1836	0.389931
YMR178W	0.387361	4.99355	1.76548	0.183942	0.390509
YBL079W	0.349453	6.82016	1.76325	0.18422	0.390801
YFL044C	0.372151	6.13891	1.76246	0.184318	0.39086
YDL035C	0.353171	5.37585	1.7613	0.184463	0.391019
YCL041C	1.55974	0.967463	1.75756	0.184929	0.39171
YGL251C	0.779636	2.63573	1.75571	0.185161	0.391902
YJL048C	0.313611	7.32414	1.74609	0.186369	0.39401
YNL277W	0.388983	5.3679	1.73841	0.18734	0.395165
YER112W	0.504872	4.47311	1.73758	0.187446	0.395239
YDR196C	0.423468	4.676	1.73277	0.188057	0.396228
YDR254W	0.614952	3.13157	1.72364	0.189225	0.398237
YJL146W	0.466685	4.13382	1.71635	0.190164	0.39991
YGR027C	0.381542	11.088	1.71461	0.190389	0.400134
YIL099W	0.524878	4.53453	1.71323	0.190566	0.400153
YIL169C	1.39028	1.41731	1.71267	0.19064	0.400157
YKL162C-A	1.30823	1.25475	1.7113	0.190817	0.400379
YOL011W	0.335948	7.94225	1.70615	0.191486	0.401602
YGR138C	0.400831	8.05319	1.7057	0.191544	0.401602
YHR008C	0.362634	10.4505	1.70454	0.191696	0.401768
YOR305W	0.600952	3.51978	1.70348	0.191834	0.401906
YDL130W-A	0.44982	4.28619	1.69508	0.192933	0.403889
YIL004C	0.634481	2.99054	1.68802	0.193862	0.405394
YPR005C	0.793997	2.93475	1.68741	0.193943	0.405412
YOR085W	0.424123	7.5356	1.67803	0.195187	0.406791
YPR175W	0.365586	5.5536	1.67605	0.19545	0.407189
YNR020C	0.506981	3.79581	1.67264	0.195905	0.40783
YBR167C	0.705202	2.75424	1.66826	0.196492	0.408748
YPR183W	0.435311	8.37664	1.66642	0.196739	0.409108
YMR182C	1.51808	0.973667	1.6651	0.196917	0.409325
YJL094C	0.325872	5.85634	1.6617	0.197373	0.409969
YGL085W	0.429662	4.41486	1.65611	0.19813	0.411387
YBR022W	0.364155	4.92508	1.65338	0.198499	0.411947
YJL165C	0.339099	6.80225	1.65248	0.198621	0.411947
YGR271C-A	0.68464	2.80228	1.65035	0.198911	0.412394
YPL248C	0.807624	2.66233	1.64934	0.199049	0.412454
YDR251W	0.341223	5.82494	1.64893	0.199105	0.412454
YDL002C	0.472538	3.9693	1.64681	0.199394	0.412454
YDR412W	0.779038	2.37843	1.64649	0.199437	0.412454
YEL058W	0.340613	8.74493	1.64638	0.199452	0.412454
YKR065C	0.323519	6.12431	1.64531	0.199598	0.412454
YMR048W	0.403686	4.56636	1.64473	0.199678	0.412454
YGL066W	0.549833	3.79548	1.64001	0.200324	0.413454
YJR148W	0.340193	7.09259	1.63956	0.200386	0.413454
YDL109C	0.39132	4.66307	1.63846	0.200537	0.413613
YJL117W	0.311656	6.62157	1.6366	0.200793	0.413833
YHL042W	0.797617	2.39113	1.63533	0.200967	0.414039
YPR053C	0.534392	3.55606	1.631	0.201565	0.414803
YBR123C	0.52791	4.10741	1.62872	0.201881	0.414803
YGL188C-A	1.01891	2.13575	1.62869	0.201885	0.414803
YHR136C	0.881982	2.00339	1.62781	0.202006	0.414803
YDR200C	0.512972	4.11821	1.62777	0.202012	0.414803
YLR350W	0.454503	6.44526	1.62706	0.20211	0.414803
YIL077C	0.323131	6.05988	1.62619	0.20223	0.414803
YEL006W	0.356121	5.36475	1.62536	0.202346	0.414887
YMR073C	0.473138	4.34218	1.62347	0.202609	0.415184
YLL042C	1.27419	1.53318	1.62271	0.202714	0.415184
YLR040C	0.651452	3.29547	1.61583	0.203674	0.416642
YER035W	0.420135	7.12243	1.61547	0.203725	0.416642
YER076W-A	1.91126	0.428397	1.61164	0.204262	0.417282
YOR163W	0.338843	5.60339	1.60985	0.204513	0.417488
YBL058W	0.337581	7.93641	1.60832	0.204728	0.417707
YGL128C	0.823276	2.57415	1.60238	0.205566	0.418564
YDR369C	0.582428	3.40462	1.59954	0.205969	0.419078
YEL030W	0.538928	3.30237	1.5931	0.206884	0.420328
YEL001C	0.341284	7.79562	1.59077	0.207216	0.420696
YDL138W	0.312884	6.12292	1.58974	0.207364	0.420842
YDR358W	0.363492	5.22768	1.58571	0.20794	0.421352
YPL255W	0.96689	2.01685	1.58566	0.207948	0.421352
YJR089W	0.59522	3.16388	1.58326	0.208292	0.421805
YIL154C	0.372033	7.49527	1.57962	0.208815	0.42271
YOL147C	0.373617	5.58759	1.57675	0.209229	0.423386
YCR068W	0.375188	6.41701	1.57626	0.209301	0.423386
YLR020C	0.41364	4.50767	1.57001	0.210206	0.424841
YIR030C	0.971006	2.02219	1.56971	0.210249	0.424841
YNL222W	0.500792	3.69422	1.56672	0.210684	0.425566
YPL010W	0.326898	6.85584	1.56401	0.211078	0.426209
YHR177W	1.06631	1.38115	1.56126	0.21148	0.426866
YLR367W	0.3319	8.3151	1.55761	0.212015	0.427636
YDL208W	0.310169	6.76454	1.55584	0.212275	0.428004
YPR100W	0.369443	4.75205	1.55394	0.212555	0.428415
YKR046C	0.345641	6.8082	1.54773	0.213471	0.429529
YCR028C	0.403422	6.04614	1.54626	0.213688	0.429766
YPR185W	0.451679	4.25977	1.54226	0.214282	0.430649
YCL052C	0.31806	6.41046	1.53963	0.214674	0.431101
YNR070W	1.02216	1.79942	1.53522	0.21533	0.431578
YNR040W	0.374221	4.74793	1.53462	0.21542	0.431578
YJR105W	0.37761	10.9675	1.53449	0.21544	0.431578
YBR077C	0.326645	5.68369	1.532	0.215812	0.432012
YMR304W	0.369028	6.16217	1.52977	0.216147	0.432219
YLR141W	0.429018	4.80911	1.52788	0.21643	0.432628
YHR075C	0.471415	3.93843	1.52505	0.216857	0.433326
YAL011W	0.591108	2.91337	1.52211	0.217301	0.433746
YJR134C	0.49205	4.11674	1.5192	0.217741	0.434158
YMR023C	0.565077	3.62267	1.51791	0.217935	0.434391
YDR510W	0.314263	6.11582	1.51182	0.218862	0.435769
YDR079C-A	0.593066	4.35646	1.50819	0.219415	0.436344
YPL181W	0.392029	4.62459	1.50788	0.219463	0.436344
YJL064W	1.49237	0.767465	1.50371	0.220101	0.436818
YOL043C	0.702498	2.77181	1.50334	0.220158	0.436818
YLR255C	1.53644	1.02085	1.50325	0.220172	0.436818
YOL111C	0.433113	6.55468	1.50144	0.220451	0.43706
YOR149C	0.41783	4.75279	1.49515	0.22142	0.438537
YLR081W	1.37769	1.05556	1.49502	0.221439	0.438537
YDR499W	0.660033	3.14712	1.49258	0.221817	0.438537
YNL128W	0.970735	1.54686	1.49233	0.221855	0.438537
YOL142W	0.345831	5.16732	1.49202	0.221904	0.438537
YPL214C	0.325984	5.47198	1.48785	0.22255	0.439525
YEL043W	0.319832	5.51672	1.48728	0.222638	0.439525
YJL042W	0.337323	8.33344	1.48712	0.222664	0.439525
YPL138C	0.410605	4.32732	1.48676	0.222719	0.439525
YOR002W	0.29216	7.40161	1.48315	0.223282	0.44017
YCR105W	1.52841	0.832883	1.47973	0.223816	0.440599
YDR090C	0.4039	4.57365	1.47235	0.224975	0.442256
YKR078W	0.732543	3.09834	1.4688	0.225534	0.443042
YFL002C	0.323412	5.4336	1.46611	0.22596	0.443566
YER174C	0.463219	4.31208	1.46427	0.226252	0.443983
YML012C-A	1.36737	0.707695	1.46234	0.226558	0.444426
YDL090C	0.34208	5.4029	1.45488	0.227747	0.445975
[truncated: 4,042 more rows]

## Sheet: 4G1 Control
	logFC	logCPM	LR	PValue	FDR
[truncated: 5,630 more rows]

[truncated: 7 more sheets: 4G1 -aa, 4G1 -glu, 4G1 +H2O2, 4G2 Control, 4G2 -aa, 4G2 -glu, 4G2 +H2O2]
