# Supplementary material for: Dynamic changes in eIF4F-mRNA interactions revealed by global analyses of environmental stress responses
Source: Genome Biol. 2017 Oct 27;18:201. doi: 10.1186/s13059-017-1338-4 (PMC5660459; doi:10.1186/s13059-017-1338-4)
Supplement: Supplementary file 5 — Supplementary Source Data 4. ∆IP edgeR files for changes in IP with stress. Each TAP-tagged strain ± each stress is shown in a different tab. edgeR outputs shown for [IP(stress)/Total(stress)]/[IP(control)/Total(control)] (termed ∆IP). (XLSX 4435 kb) [file 13059_2017_1338_MOESM5_ESM.xlsx]

## Sheet: Header
Dynamic changes in eIF4F–mRNA interactions revealed by global analyses of environmental stress responses
Joseph L. Costello, Christopher J. Kershaw, Lydia M. Castelli, David Talavera, William Rowe, Paul F. G. Sims, Mark P. Ashe, Christopher M. Gran, Simon J. Hubbard, and Graham D. Pavitt
Additional File 5: Supplementary Source Data 4.
∆IP edgeR files for changes in IP with stress.
Each TAP-tagged strain ± each stress is shown in a different tab. edgeR outputs shown for [IP(stress)/ Total(stress)] / [IP(control) / Total(control)] (termed ∆IP).

## Sheet: 4E -aa
	logFC	logCPM	LR	PValue	FDR
YBR115C	1.78404	8.53043	53.0497	3.25217e-13	1.91097e-09
YJR109C	1.63132	9.67366	37.7151	8.18676e-10	2.40527e-06
YGL062W	1.54075	9.22473	35.7153	2.28366e-09	4.47293e-06
YDR127W	1.59048	9.9765	33.32	7.81737e-09	1.14837e-05
YDL171C	1.63215	9.64929	30.751	2.93351e-08	3.44746e-05
YJL130C	1.64575	10.6581	29.4762	5.66087e-08	5.54387e-05
YGR094W	1.28249	9.00048	27.9237	1.26194e-07	0.000105931
YIL125W	1.19684	8.20034	25.9798	3.45012e-07	0.000253411
YER091C	1.41705	11.7382	25.6959	3.99678e-07	0.000260945
YKL182W	1.50159	11.4745	25.0377	5.62199e-07	0.000330348
YOR375C	1.32713	10.364	23.7198	1.1143e-06	0.000545635
YBL042C	1.23576	7.27244	23.4917	1.25455e-06	0.000558563
YMR189W	1.28883	9.04528	23.3781	1.33082e-06	0.000558563
YMR006C	1.49153	7.48436	23.1226	1.51995e-06	0.000595414
YJL080C	1.25821	8.24652	22.8946	1.71132e-06	0.000628484
YDL185W	1.24504	11.0245	22.2601	2.38105e-06	0.000777229
YKL211C	1.16454	8.53243	22.1564	2.51316e-06	0.000777229
YGR061C	1.34943	10.2565	21.6272	3.31118e-06	0.000945492
YLR180W	1.64066	11.1314	21.51	3.51981e-06	0.000945492
YBR218C	1.39636	9.57851	21.4991	3.53996e-06	0.000945492
YLR249W	1.45976	12.8954	21.1946	4.14942e-06	0.00106009
YDR093W	1.21441	7.2364	21.0797	4.40564e-06	0.00107865
YGL026C	1.52887	10.3509	20.6727	5.44881e-06	0.00128069
YGL009C	1.26793	10.1308	20.5053	5.94675e-06	0.00129419
YPR145W	1.20246	10.4454	20.3945	6.30102e-06	0.00130748
YLR237W	1.24116	6.02376	20.3489	6.45286e-06	0.00130748
YJR139C	1.2197	10.1222	19.9582	7.91522e-06	0.00150032
YNR016C	1.32851	10.7948	19.6836	9.13831e-06	0.00167802
YGR218W	1.1341	7.41726	19.2095	1.17128e-05	0.00202425
YBR248C	1.24288	6.93902	19.0315	1.2858e-05	0.00212861
YDL054C	1.20853	6.95718	19.0045	1.30412e-05	0.00212861
YCL057W	1.03	7.17067	18.7432	1.49556e-05	0.00237511
YIL115C	1.26734	6.07904	18.4394	1.75397e-05	0.00265091
YGL137W	1.09187	9.0802	18.4334	1.75945e-05	0.00265091
YPL061W	1.22122	11.1877	18.3312	1.85639e-05	0.00272704
YMR108W	1.13729	9.65257	18.0996	2.09641e-05	0.00300451
YDL145C	1.01303	9.02962	17.5762	2.76025e-05	0.00366159
YER069W	1.06663	8.70039	17.5504	2.79798e-05	0.00366159
YGL206C	1.07117	8.93548	17.5366	2.81825e-05	0.00366159
YGR240C	1.13536	10.3329	17.2469	3.28224e-05	0.00394888
YBR196C	1.23815	12.3713	17.2024	3.36018e-05	0.00394888
YDR011W	1.09777	8.34725	16.9558	3.8261e-05	0.00424192
YNL313C	1.53388	5.79228	16.6682	4.45215e-05	0.00475346
YBL076C	1.05103	10.0671	16.6352	4.53019e-05	0.00475346
YDR342C	1.63042	6.8376	16.4904	4.8898e-05	0.00504079
YLL048C	1.01384	8.21002	16.2562	5.53297e-05	0.00560547
YKL157W	0.956092	8.0985	16.2144	5.6563e-05	0.00563329
YHR094C	1.39744	9.33897	15.8862	6.72665e-05	0.00653968
YIL015W	0.975014	9.15296	15.8545	6.84021e-05	0.00653968
YHR047C	1.12882	6.93431	15.838	6.90028e-05	0.00653968
YML075C	0.983043	6.80946	15.7883	7.08408e-05	0.00660731
YPL086C	1.49198	5.39069	15.5432	8.06432e-05	0.00729014
YPR080W	1.18706	9.40203	15.5067	8.22127e-05	0.00731942
YGL016W	1.29988	6.37391	15.419	8.61198e-05	0.00755284
YLL015W	0.987345	6.74949	15.3577	8.89589e-05	0.00768709
YBR023C	0.89729	7.58326	15.2083	9.6281e-05	0.00819924
YKL210W	0.986809	10.1048	15.0705	0.000103567	0.00869367
YDR050C	1.10307	12.1162	15.0291	0.000105865	0.00876149
YDR158W	1.05416	10.0784	14.8879	0.000114091	0.00918203
YPR074C	1.15572	11.448	14.7373	0.000123575	0.00943025
YAL023C	1.14819	10.5727	14.5983	0.000133032	0.00974925
YHR070W	1.15125	6.58598	14.5963	0.000133178	0.00974925
YKR039W	1.14824	9.63779	14.5526	0.000136299	0.00974925
YGR192C	1.30407	14.4795	14.5332	0.000137711	0.00974925
YHR029C	0.904908	6.34077	14.3989	0.000147888	0.0102234
YPL231W	1.12095	12.1012	14.2294	0.00016182	0.0109294
YOR141C	1.21585	5.15325	14.0756	0.000175611	0.0115398
YLR153C	1.01007	9.867	14.0634	0.000176749	0.0115398
YGR204W	1.33965	11.3771	13.986	0.00018418	0.0118818
YFR033C	1.19827	5.03373	13.9342	0.000189318	0.0118818
YJR016C	1.27041	11.2897	13.9282	0.00018993	0.0118818
YGR175C	1.09937	9.78515	13.8335	0.00019974	0.0122258
YBR229C	0.919637	6.62847	13.7991	0.000203436	0.0123236
YER052C	1.05607	8.5013	13.4515	0.000244814	0.0143909
YCL030C	1.59871	10.7875	13.4303	0.000247592	0.0144044
YDL055C	0.950183	10.8744	13.2825	0.000267892	0.0154327
YOL058W	1.1392	9.97247	13.1977	0.000280294	0.0156858
YJL069C	2.16339	4.76598	13.1167	0.000292676	0.0158924
YER086W	0.990796	8.57733	12.9584	0.000318481	0.0170101
YDL195W	0.944829	8.08687	12.8457	0.000338254	0.0177462
YGR217W	0.912932	5.70657	12.8243	0.000342149	0.0177917
YOR204W	0.973352	10.7502	12.7741	0.000351456	0.0178739
YPL028W	1.01589	9.75472	12.7666	0.000352855	0.0178739
YJL186W	0.914313	8.11203	12.5894	0.00038793	0.0191553
YBL007C	0.799302	8.13459	12.3495	0.000441099	0.020901
YOR335C	0.937375	9.59532	12.3077	0.000451092	0.020901
YLR259C	0.976139	10.588	12.2809	0.000457612	0.020901
YDL126C	0.982045	11.0639	12.2781	0.000458317	0.020901
YGL234W	1.31094	10.5836	12.2759	0.000458854	0.020901
YIR012W	1.0577	7.47633	12.2376	0.000468372	0.0210088
YHR113W	0.864289	7.77692	12.2064	0.000476262	0.0212009
YOR374W	1.36004	10.4324	11.9585	0.000543978	0.0233315
YFL036W	0.9108	6.72465	11.9196	0.000555467	0.0235695
YDL190C	0.973397	6.22692	11.908	0.000558948	0.0235695
YIL129C	0.963019	6.81883	11.8624	0.000572798	0.0235695
YDL229W	1.29383	11.1795	11.8043	0.000590954	0.0241142
YDR122W	0.752696	6.79589	11.7424	0.000610921	0.0245875
YMR205C	1.192	11.2213	11.6996	0.000625142	0.0249887
YKL103C	1.03996	8.4034	11.6541	0.000640629	0.0254347
YPR033C	0.850319	8.25576	11.6254	0.000650556	0.0255282
YOR187W	0.809055	8.96973	11.6217	0.000651881	0.0255282
YGL253W	0.93744	10.5583	11.5896	0.000663201	0.0256379
YJR064W	0.984996	8.56342	11.5314	0.000684302	0.0258962
YDR234W	1.0319	7.39886	11.515	0.000690367	0.0258962
YPL262W	0.957471	8.44512	11.5108	0.000691917	0.0258962
YOL021C	0.842128	6.90591	11.4224	0.000725657	0.0263208
YFR044C	1.27318	9.29989	11.4041	0.000732837	0.0264181
YDL095W	0.987765	9.64679	11.3686	0.000746953	0.0266523
YEL047C	1.04871	7.73854	11.365	0.000748406	0.0266523
YER070W	1.01533	8.43272	11.2346	0.000802847	0.0280384
YPL160W	0.961615	9.14833	11.2202	0.000809134	0.0280384
YNL085W	0.888234	6.70523	11.2075	0.000814659	0.0280384
YDR385W	1.31802	9.56144	11.2046	0.000815957	0.0280384
YHR033W	1.04859	5.46665	11.181	0.000826391	0.0280686
YOR086C	0.805247	8.28158	11.1061	0.000860433	0.0290569
YLR450W	0.810027	7.37179	11.0827	0.000871369	0.0292581
YHR137W	1.34054	5.68183	11.059	0.0008826	0.0293048
YOR109W	0.846694	6.75554	11.0587	0.000882736	0.0293048
YMR120C	0.874819	9.85874	10.9886	0.000916738	0.0302627
YDR037W	0.858874	8.64983	10.9634	0.000929299	0.0305059
YOR117W	0.767853	8.23355	10.9141	0.000954357	0.0309823
YNL071W	0.877648	9.4617	10.784	0.00102382	0.0322338
YER095W	0.854753	8.23281	10.7804	0.00102582	0.0322338
YDL066W	0.88132	9.6593	10.6569	0.00109663	0.0342755
YJR143C	0.894106	9.91123	10.5512	0.00116115	0.0357221
YLR069C	0.801638	6.25927	10.5362	0.00117056	0.0358242
YKL148C	1.06777	7.82325	10.4813	0.00120586	0.0365239
YLR398C	0.875264	6.09163	10.448	0.00122783	0.0369079
YLR231C	0.829112	6.6491	10.4431	0.0012311	0.0369079
YJL172W	0.81695	8.55029	10.3174	0.00131779	0.0387166
YGL125W	1.12733	8.62463	10.2683	0.00135338	0.0391386
YCR037C	0.842823	6.12089	10.2628	0.00135742	0.0391386
YKL127W	0.903925	7.67243	10.1847	0.00141614	0.0401993
YGR229C	0.979956	5.86762	10.1297	0.00145898	0.0408238
YDR188W	1.01582	9.22947	10.1194	0.00146717	0.0408581
YDR036C	0.801193	6.01014	10.1016	0.00148141	0.040869
YFR053C	1.06712	9.9335	10.1015	0.00148147	0.040869
YKL152C	0.941796	13.5125	10.0855	0.00149445	0.0410344
YIL074C	0.883923	8.96126	10.0344	0.00153641	0.0414762
YDR354W	0.73784	7.15993	10.0316	0.00153877	0.0414762
YNL079C	0.845556	6.35826	9.98328	0.00157968	0.0423845
YKL104C	0.724748	8.21002	9.96778	0.00159303	0.0425484
YMR083W	0.833707	9.4409	9.93707	0.00161983	0.0428744
YHR074W	0.753537	8.72235	9.92777	0.00162803	0.0428983
YHR183W	0.995033	11.1064	9.81456	0.00173136	0.0446205
YDL140C	0.872578	8.58449	9.79558	0.00174931	0.0448863
YHR019C	1.03067	10.5651	9.7475	0.00179567	0.0456768
YJL062W	0.916944	6.79072	9.7122	0.00183049	0.0462447
YBR263W	0.966989	9.50201	9.70107	0.0018416	0.0462447
YML059C	0.865847	6.30336	9.56665	0.00198145	0.0487154
YBR235W	0.738127	7.07224	9.33017	0.00225411	0.0545068
YGL022W	0.919507	10.1523	9.25867	0.00234383	0.0556162
YHR027C	0.730339	8.68215	9.20539	0.00241303	0.05649
YDR170C	0.937604	7.31288	9.16867	0.00246193	0.057406
YKR092C	1.0781	5.73257	9.13894	0.00250227	0.0581159
YFL007W	0.875498	7.69238	9.08792	0.00257304	0.0590593
YDR038C	1.36165	3.55161	9.07692	0.00258856	0.0591843
YLL040C	0.807422	7.9326	9.04531	0.0026337	0.0596694
YGR124W	0.859517	10.3399	9.02284	0.00266627	0.0600269
YMR080C	0.911618	6.61842	8.97682	0.00273426	0.061023
YGL008C	0.844926	13.4748	8.96927	0.00274558	0.061023
YDR032C	1.00376	8.80182	8.95809	0.00276244	0.061023
YOR108W	0.856513	7.71448	8.94169	0.00278735	0.0612197
YER107C	0.859533	6.77012	8.93172	0.0028026	0.0612197
YCL054W	3.08092	4.52764	8.89139	0.00286518	0.0621248
YER090W	0.719862	7.46452	8.85992	0.00291501	0.062513
YMR303C	1.39685	4.85558	8.84048	0.00294621	0.0629525
YPL222W	0.80692	7.21492	8.82318	0.00297428	0.0633219
YML070W	0.822647	8.72453	8.81631	0.0029855	0.0633314
YOR133W	1.27498	8.93863	8.78777	0.00303257	0.0639902
YDR321W	0.816366	8.66297	8.74118	0.00311102	0.0650547
YKL216W	0.807352	9.07077	8.70467	0.00317396	0.0659016
YBR222C	0.82731	8.00491	8.68561	0.00320732	0.0663598
YFL041W	0.751738	7.35511	8.61524	0.00333361	0.0684905
YBR040W	3.48615	1.49435	8.58141	0.00339613	0.0695319
YFL028C	0.845285	6.24137	8.54478	0.00346514	0.0701974
YCR017C	0.789862	8.31203	8.44649	0.00365749	0.0728522
YDR299W	5.23152	3.70489	8.40958	0.00373249	0.0738456
YGR155W	0.803048	9.94152	8.3994	0.00375346	0.0740111
YHR020W	0.993699	9.86215	8.3922	0.00376835	0.0740563
YBR245C	0.861076	5.8394	8.36153	0.00383249	0.074623
YJL068C	0.722703	7.71562	8.3602	0.00383529	0.074623
YER025W	0.815039	7.91524	8.35069	0.00385542	0.0747671
YBL105C	0.904417	5.56836	8.30525	0.00395306	0.0759295
YGL202W	0.871149	9.75661	8.29317	0.00397945	0.0761669
YHR064C	0.905851	10.0537	8.28548	0.00399634	0.0762418
YHR065C	1.16424	5.19702	8.24529	0.00408578	0.0774455
YMR241W	0.852712	7.9966	8.24407	0.00408854	0.0774455
YGL077C	0.927371	9.42619	8.2322	0.00411536	0.077506
YMR261C	0.649169	8.01175	8.1874	0.00421822	0.0784376
YGL201C	0.980355	5.83462	8.17836	0.00423931	0.0784377
YHR174W	0.918782	14.4371	8.15937	0.00428393	0.0784554
YDR135C	0.826594	7.99587	8.15852	0.00428594	0.0784554
YML123C	1.31135	4.66616	8.09926	0.00442833	0.0797706
YJR125C	0.717911	6.80796	8.0948	0.00443924	0.0797706
YJR066W	0.752464	7.16529	8.07826	0.00447995	0.0802567
YOR251C	0.824464	6.55901	8.05787	0.00453065	0.0807859
YPL226W	0.852687	7.70168	8.02407	0.00461597	0.081944
YLR369W	0.784704	4.96247	7.99714	0.00468512	0.0822742
YER082C	1.29198	4.75678	7.99503	0.00469058	0.0822742
YGL171W	2.34824	3.81953	7.92422	0.00487775	0.0850494
YGR032W	0.760964	7.23223	7.9103	0.00491541	0.0854525
YGL105W	0.720817	8.85888	7.8805	0.00499707	0.0862726
YER165W	0.829933	9.32203	7.87822	0.00500338	0.0862726
YGR191W	0.953454	8.07523	7.8478	0.00508825	0.0872764
YML085C	0.806341	9.19657	7.84555	0.00509459	0.0872764
YDL014W	0.946504	8.07809	7.81248	0.00518867	0.0878634
YBR038W	1.07916	6.76721	7.79797	0.00523049	0.0883171
YOL004W	0.737858	6.70403	7.77381	0.0053009	0.088489
YLR342W	0.91174	11.4233	7.7591	0.00534426	0.08896
YEL031W	0.814922	9.35649	7.74322	0.00539144	0.089485
YAL035W	0.69435	7.76249	7.72021	0.00546062	0.0896273
YEL024W	0.793063	6.38549	7.69863	0.00552627	0.0903168
YKR082W	0.873704	5.82782	7.68675	0.00556277	0.0903168
YJR033C	0.696989	6.04684	7.68632	0.00556411	0.0903168
YPR191W	0.744989	7.0017	7.65782	0.00565268	0.0912504
YLR244C	0.86578	7.6049	7.65105	0.00567393	0.0913381
YDR172W	0.931991	7.72643	7.64208	0.0057022	0.0913381
YLR347C	0.738661	8.67436	7.64128	0.00570474	0.0913381
YPL012W	1.34531	5.63814	7.6332	0.00573035	0.0914988
YDL019C	0.67385	7.1078	7.61211	0.00579775	0.0921378
YDL141W	0.838495	6.38347	7.60697	0.00581432	0.0921378
YKR035C	6.66855	-0.309715	7.60601	0.00581741	0.0921378
YLR100W	0.670301	6.79696	7.56693	0.00594489	0.0934283
YOL086C	1.03113	13.7935	7.56328	0.00595695	0.0934283
YLR056W	0.824092	7.85194	7.54527	0.00601677	0.0937787
YLR430W	0.755588	6.20136	7.52895	0.00607152	0.0942189
YCR057C	1.01903	6.52344	7.49904	0.00617318	0.0954569
YBL015W	0.894757	7.7487	7.45543	0.00632452	0.0957806
YKL172W	2.35818	3.93223	7.44546	0.00635966	0.0960652
YBR121C	0.706312	8.90869	7.39834	0.0065284	0.0981096
YPR019W	0.729715	6.30225	7.3584	0.00667503	0.099709
YHR007C	0.833047	8.50011	7.35604	0.00668379	0.099709
YOR153W	0.634647	10.2627	7.34298	0.00673252	0.100153
YDL102W	1.08234	5.30197	7.31752	0.00682856	0.100906
YPR036W	0.673817	9.93669	7.30089	0.00689204	0.101498
YCR012W	0.78953	14.4232	7.27838	0.00697893	0.10252
YOR151C	0.747184	7.97053	7.25022	0.00708924	0.103881
YBL047C	0.754378	8.37708	7.23497	0.00714971	0.104393
YHR079C	0.974105	4.71117	7.228	0.0071775	0.104393
YEL065W	0.787015	6.3134	7.22172	0.00720265	0.104501
YOR271C	0.752792	7.58258	7.21271	0.00723891	0.104768
YJL157C	0.81347	6.52011	7.19833	0.00729713	0.105351
YOL080C	4.89565	2.01036	7.17692	0.00738472	0.105836
YDR035W	0.758548	8.55984	7.16582	0.00743057	0.106234
YDL058W	0.724193	6.05319	7.15104	0.00749205	0.106594
YMR196W	0.691059	8.44524	7.11314	0.00765212	0.108608
YDR062W	0.695447	7.79888	7.09526	0.00772882	0.10917
YCL043C	1.12474	9.78874	7.04558	0.00794613	0.111011
YER043C	0.927031	11.3069	7.0326	0.00800391	0.111011
YJR132W	0.931119	6.04261	7.02001	0.00806036	0.11126
YPR163C	0.738988	8.10631	7.01873	0.00806613	0.11126
YOR356W	0.664031	7.25444	6.97274	0.00827607	0.112472
YHR186C	0.710759	5.5554	6.96512	0.00831139	0.112472
YAL060W	0.649738	8.99338	6.96139	0.00832875	0.112472
YLL021W	0.818878	5.53934	6.95819	0.00834366	0.112472
YGL173C	0.720507	8.55411	6.95502	0.00835842	0.112472
YEL032W	0.789122	7.80402	6.95234	0.00837098	0.112472
YJL198W	0.898165	7.226	6.94944	0.00838453	0.112472
YJR045C	0.848398	9.78402	6.93656	0.00844515	0.112659
YDR496C	2.20741	4.01204	6.93364	0.00845891	0.112659
YMR276W	0.788588	9.99509	6.89874	0.00862563	0.113504
YML086C	0.786931	8.0312	6.85791	0.00882498	0.114979
YGL195W	0.739027	9.10705	6.84267	0.00890056	0.115261
YNL186W	0.87951	5.10562	6.8417	0.00890543	0.115261
YCR067C	0.624008	6.70149	6.82337	0.00899728	0.116193
YHR208W	0.876653	9.91502	6.78411	0.00919729	0.117998
YFL010C	0.794639	7.85429	6.75214	0.0093635	0.119609
YBR015C	0.776026	7.67015	6.71335	0.00956936	0.121446
YHR179W	0.708559	9.88872	6.70564	0.00961082	0.121709
YIL116W	0.689125	7.64439	6.68895	0.00970125	0.12259
YER166W	0.607966	7.01228	6.68113	0.00974387	0.122817
YOL020W	0.736726	7.88003	6.65856	0.00986806	0.123635
YNL102W	0.824384	5.19833	6.61615	0.0101058	0.125808
YNL104C	0.850741	10.1762	6.60442	0.0101726	0.126326
YKL029C	1.02227	8.71765	6.5421	0.0105351	0.12984
YHR016C	0.795884	7.68385	6.52463	0.010639	0.130162
YLR355C	0.991411	10.3694	6.52286	0.0106496	0.130162
YDR129C	0.66449	9.38437	6.51429	0.0107011	0.130238
YOR230W	0.693662	9.72375	6.51209	0.0107143	0.130238
YJL039C	0.813394	6.3551	6.46302	0.0110142	0.133168
YGL076C	0.891282	9.20193	6.39689	0.011432	0.136534
YMR318C	0.719099	9.01023	6.37583	0.0115685	0.137049
YPR164W	0.742103	5.2714	6.35645	0.0116955	0.138275
YPL212C	0.953352	5.60761	6.34685	0.011759	0.138747
YMR247C	0.83115	5.78014	6.33809	0.0118172	0.139154
YLL031C	0.640551	7.09831	6.3173	0.0119566	0.139676
YDR132C	1.01162	5.44714	6.30667	0.0120284	0.139877
YEL058W	0.667438	8.70069	6.30504	0.0120395	0.139877
YDR368W	0.663703	7.39399	6.22371	0.0126051	0.1435
YNL251C	1.19615	5.65421	6.21783	0.012647	0.1435
YJR041C	1.34428	4.46378	6.21737	0.0126503	0.1435
YBR249C	0.896703	9.57606	6.2036	0.0127491	0.144053
YPR097W	0.89256	5.11525	6.20034	0.0127726	0.144053
YDR238C	0.732738	7.80557	6.18899	0.0128548	0.144426
YML005W	1.18085	3.42603	6.16983	0.0129947	0.145719
YHR066W	1.63424	4.2498	6.14934	0.0131461	0.146578
YDR027C	0.853136	5.63024	6.13116	0.013282	0.146914
YPR159W	0.673406	8.65582	6.12907	0.0132977	0.146914
YDR144C	0.727145	6.11033	6.12608	0.0133202	0.146914
YDR395W	0.769221	6.93857	6.1239	0.0133367	0.146914
YJR070C	0.880534	7.11744	6.10707	0.0134642	0.146914
YOR321W	0.620411	7.14447	6.10526	0.013478	0.146914
YKL054C	0.951211	6.60565	6.10344	0.0134919	0.146914
YOL034W	1.4551	3.48182	6.10141	0.0135074	0.146914
YDR508C	0.924309	8.3566	6.09894	0.0135263	0.146914
YOR361C	0.642143	8.36124	6.08841	0.0136072	0.147248
YNL242W	0.662979	5.58268	6.07721	0.0136937	0.147912
YCR042C	0.847547	5.43137	6.00656	0.0142528	0.151381
YLL018C	0.923283	8.65255	6.00094	0.0142983	0.151381
YBR074W	0.639131	6.48563	5.98099	0.0144608	0.152279
YLR134W	0.946803	4.60329	5.9653	0.0145901	0.152872
YBR118W	0.880785	9.61549	5.96353	0.0146047	0.152872
YJR105W	0.707476	10.6706	5.93364	0.0148545	0.153671
YDR502C	0.681554	9.41867	5.89458	0.0151875	0.156291
YGL130W	0.615911	6.48779	5.88482	0.015272	0.156574
YMR015C	0.714208	6.1474	5.88165	0.0152994	0.156574
YHR018C	0.85175	9.68135	5.87404	0.0153658	0.156574
YNL209W	0.917034	11.0303	5.86994	0.0154016	0.156574
YMR259C	1.2123	4.5645	5.85615	0.0155227	0.156807
YIL137C	0.652347	7.00761	5.85216	0.015558	0.156807
YDR141C	0.66227	5.93176	5.83638	0.0156981	0.157409
YML016C	0.736649	5.05816	5.82065	0.0158391	0.157743
YBR127C	0.648803	10.5333	5.81835	0.0158598	0.157743
YML029W	0.599358	6.54155	5.81474	0.0158924	0.157743
YDL196W	5.32716	0.0805661	5.80736	0.0159592	0.158033
YFL009W	0.610302	6.37599	5.80558	0.0159754	0.158033
YLR397C	0.718806	6.76172	5.79484	0.0160732	0.158467
YOL070C	0.741173	5.71156	5.78977	0.0161197	0.158659
YDR025W	0.81494	9.70777	5.78051	0.0162048	0.158699
YOR160W	0.660501	5.25652	5.76141	0.016382	0.159213
YMR062C	0.570274	8.2162	5.761	0.0163857	0.159213
YLR300W	0.705031	9.78457	5.74071	0.0165761	0.159936
YDR443C	0.670909	5.60186	5.71108	0.0168581	0.162367
YER125W	0.600452	8.11803	5.68734	0.0170878	0.163746
YLR089C	0.877137	7.33304	5.68503	0.0171102	0.163746
YCL045C	0.597584	7.41195	5.66884	0.0172689	0.164458
YNL280C	0.611887	7.29315	5.6407	0.0175482	0.166044
YFR002W	0.77713	5.61323	5.63189	0.0176366	0.166344
YMR054W	0.615783	7.20675	5.61722	0.0177848	0.167206
YIL030C	0.555154	6.93809	5.59153	0.0180475	0.168865
YLR384C	0.721778	7.78368	5.5801	0.0181657	0.169701
YOR144C	1.56271	2.84662	5.5553	0.0184248	0.171034
YBR081C	0.807472	4.70633	5.53356	0.0186551	0.172898
YNL119W	1.85397	3.4564	5.49197	0.019104	0.175673
YPR189W	0.856416	6.04547	5.47406	0.0193007	0.176653
YPL091W	0.600976	8.01281	5.45597	0.0195016	0.177208
YFR031C-A	0.651918	10.9206	5.45239	0.0195415	0.177208
YGR125W	0.597897	6.8306	5.44963	0.0195725	0.177208
YLR223C	0.983818	4.23844	5.43575	0.0197286	0.177527
YMR246W	0.745761	9.13183	5.40338	0.0200978	0.179749
YKL165C	0.628651	5.92417	5.39556	0.020188	0.179928
YGL027C	0.625891	6.32667	5.3884	0.020271	0.179928
YFR030W	0.601204	9.99444	5.36482	0.0205469	0.18125
YAL042C-A	3.78398	-0.376495	5.35429	0.0206713	0.181383
YML010W	0.649173	6.79617	5.35209	0.0206975	0.181383
YBL099W	0.643122	9.00082	5.34821	0.0207436	0.181383
YJL200C	0.965694	7.14594	5.33704	0.0208769	0.182007
YIL067C	0.683109	6.17381	5.32237	0.0210534	0.183233
YGL148W	0.731695	9.68066	5.31717	0.0211162	0.183278
YDR406W	0.61694	6.79083	5.29281	0.0214137	0.185039
YLR401C	0.839121	5.55473	5.28982	0.0214504	0.185085
YER089C	0.793177	7.93427	5.28509	0.0215088	0.185316
YPR160W	0.705211	9.37673	5.26292	0.0217844	0.186679
YIL024C	1.29378	2.93656	5.26215	0.0217941	0.186679
YOR041C	2.95896	0.84979	5.25537	0.0218791	0.187135
YOR184W	0.607628	9.1043	5.2402	0.0220708	0.188226
YGL167C	0.720626	7.70753	5.23766	0.022103	0.188228
YGL150C	0.705793	6.1514	5.21934	0.022337	0.188927
YAL038W	1.05999	13.9373	5.21865	0.0223459	0.188927
YKL112W	0.681701	5.37004	5.20782	0.0224855	0.189835
YGR083C	1.04694	5.45736	5.19858	0.0226054	0.190028
YIL108W	0.68161	7.88122	5.16712	0.0230184	0.192399
YOR370C	0.540672	6.73109	5.16156	0.0230922	0.192538
YAL012W	1.12491	10.7734	5.13083	0.0235045	0.194362
YFR013W	0.694297	5.37409	5.12167	0.0236289	0.194458
YLR386W	0.630498	5.38019	5.11337	0.0237422	0.195117
YNL123W	0.594927	6.57921	5.10507	0.023856	0.195426
YLR305C	0.575349	6.9287	5.08397	0.024148	0.196257
YKL209C	0.564922	7.71257	5.06387	0.0244296	0.198271
YCR093W	0.588239	7.10633	5.04949	0.0246332	0.199098
YNL059C	0.803723	4.30204	5.044	0.0247114	0.199269
YDR345C	0.750804	10.2479	5.04087	0.0247561	0.199269
YCR030C	0.761848	6.30811	5.02825	0.0249371	0.200452
YKL212W	0.666297	7.77617	5.0225	0.02502	0.200844
YAR015W	0.654247	8.12219	5.01033	0.0251965	0.201793
YMR275C	0.676175	5.90493	5.00403	0.0252883	0.201894
YOL119C	0.631338	7.84907	4.99689	0.0253929	0.202339
YDR380W	2.20449	2.60968	4.98467	0.0255729	0.203062
YML031W	0.554291	6.61503	4.97075	0.0257794	0.203628
YOR227W	0.509903	6.20315	4.96938	0.0257999	0.203628
YOR317W	0.534538	9.68079	4.95878	0.0259585	0.203985
YDR212W	0.647804	8.44522	4.95792	0.0259714	0.203985
YJR103W	0.64833	9.3766	4.92722	0.0264369	0.206673
YNL127W	0.709322	5.43745	4.91802	0.026578	0.206851
YGR014W	0.959888	7.39556	4.91023	0.0266982	0.207237
YLR336C	1.05119	4.0955	4.90611	0.0267618	0.207318
YLR113W	0.466826	7.5507	4.90499	0.0267792	0.207318
YNL243W	0.647891	8.40022	4.89699	0.0269036	0.207698
YKL215C	0.718422	5.94596	4.8955	0.0269267	0.207698
YDR232W	0.671371	8.70783	4.87394	0.0272653	0.20918
YGR056W	0.65989	4.50842	4.87311	0.0272783	0.20918
YDR120C	0.940772	5.89333	4.87238	0.0272899	0.20918
YKL145W	0.547857	7.18031	4.85698	0.0275344	0.210393
YPL030W	1.02829	4.22467	4.85176	0.027618	0.210757
YDR517W	0.661566	8.63297	4.84444	0.0277354	0.211138
YBR283C	0.655887	8.94019	4.84137	0.0277848	0.211208
YMR142C	0.73455	10.791	4.83055	0.0279597	0.212262
YNL037C	0.614423	8.34675	4.8168	0.0281836	0.213686
YDR504C	2.0525	1.55355	4.81334	0.0282403	0.213818
YOR116C	0.653742	7.00093	4.80919	0.0283084	0.213818
YKR046C	0.758753	7.20211	4.80645	0.0283535	0.213818
YKL060C	0.751189	15.0491	4.80093	0.0284444	0.213818
YJL060W	0.612226	8.25643	4.79528	0.0285377	0.213818
YBL004W	0.913743	6.75088	4.78899	0.0286422	0.213818
YDR456W	0.632736	7.52454	4.78646	0.0286844	0.213818
YNL279W	0.719302	4.40062	4.78634	0.0286864	0.213818
YBR035C	0.664381	7.30257	4.78314	0.0287398	0.213818
YOL139C	0.68003	6.13472	4.77961	0.0287986	0.213818
YBR191W	0.772621	9.33243	4.77804	0.0288249	0.213818
YKL203C	0.632764	6.25694	4.77401	0.0288924	0.213818
YPL082C	0.784103	6.25019	4.76315	0.0290753	0.214902
YPR181C	0.843451	8.85939	4.74018	0.0294659	0.215891
YLL061W	0.769267	9.30143	4.72441	0.0297373	0.216795
YHR037W	0.513736	7.25439	4.71694	0.0298668	0.217293
YBL045C	0.545677	7.72795	4.71621	0.0298796	0.217293
YBR048W	0.903813	9.48662	4.69956	0.0301704	0.218596
YJR078W	1.12611	3.21331	4.68955	0.0303466	0.219602
YHR072W	0.500833	7.42791	4.64585	0.0311286	0.223609
YBR234C	0.595982	7.32606	4.62465	0.0315156	0.225561
YHL011C	0.634931	6.45155	4.60216	0.0319317	0.227525
YOR291W	0.479845	6.98541	4.59609	0.0320449	0.227625
YER164W	0.736333	5.63611	4.58778	0.0322007	0.227966
YGR143W	0.509367	6.75124	4.58059	0.0323361	0.2281
YDR107C	0.520977	6.48154	4.57574	0.0324278	0.228472
YMR226C	0.670841	8.70791	4.56436	0.0326439	0.229221
YPL198W	0.985953	5.94979	4.55676	0.032789	0.229221
YDR531W	0.527382	6.40693	4.55139	0.032892	0.229221
YNR053C	0.701714	6.88506	4.54727	0.0329712	0.229221
YNR060W	2.33275	2.2572	4.54601	0.0329955	0.229221
YER105C	0.656429	6.70009	4.5326	0.033255	0.230205
YCR053W	0.553754	7.57908	4.53204	0.0332659	0.230205
YNL248C	0.967488	5.74482	4.53076	0.0332909	0.230205
YHR069C	0.639303	5.69148	4.51315	0.0336352	0.231122
YLR318W	1.62655	2.16489	4.51085	0.0336804	0.231122
YHR001W	0.772625	6.72948	4.49225	0.0340489	0.231122
YGL140C	0.635537	6.81222	4.48972	0.0340993	0.231122
YGR073C	1.9066	1.88436	4.47937	0.0343064	0.231973
YGL114W	0.625894	7.85804	4.46939	0.0345073	0.232686
YBR094W	0.610263	5.35586	4.46823	0.0345307	0.232686
YER177W	0.535368	10.8284	4.46594	0.0345772	0.232732
YMR096W	0.822026	4.89431	4.46141	0.0346689	0.232736
YDR326C	0.548683	5.89665	4.45945	0.0347086	0.232736
YNR031C	0.581704	5.53299	4.45615	0.0347757	0.232736
YPR103W	0.593028	8.215	4.44471	0.0350096	0.233392
YKR034W	2.49449	1.35545	4.44219	0.0350612	0.233392
YLR087C	0.706767	5.94766	4.44165	0.0350724	0.233392
YIL053W	0.690847	9.80493	4.43084	0.0352951	0.233927
YOL061W	0.622805	8.68609	4.42995	0.0353136	0.233927
YOL097C	0.566439	7.54563	4.42921	0.0353288	0.233927
YHL034C	0.627547	7.51759	4.42369	0.0354432	0.233927
YFL022C	0.886819	7.85847	4.42064	0.0355067	0.233927
YGR092W	0.50745	6.07328	4.41971	0.0355262	0.233927
YDR226W	0.594552	9.98511	4.4096	0.0357372	0.234628
YIR034C	0.67917	6.32621	4.40156	0.035906	0.23521
YBR092C	0.735763	7.84446	4.38288	0.0363016	0.236299
YJL012C	0.640369	7.08728	4.38069	0.0363483	0.236299
YKL082C	1.5973	3.45241	4.34176	0.0371885	0.239343
YLR028C	0.477943	8.44894	4.30736	0.0379478	0.242371
YPL154C	0.559261	10.0936	4.29523	0.0382195	0.24305
YGR132C	0.540709	7.32941	4.28732	0.0383976	0.243776
YHR063W-A	5.11377	-0.797173	4.2741	0.0386975	0.244765
YIL140W	0.629859	5.72337	4.26354	0.0389386	0.245761
YDL078C	0.512177	8.23327	4.24448	0.0393781	0.247736
YDR471W	0.589442	8.48634	4.23349	0.0396338	0.247911
YBL022C	0.528223	7.39222	4.22983	0.0397195	0.247911
YHR122W	0.635448	5.75595	4.22919	0.0397344	0.247911
YKL129C	0.565327	5.76449	4.21815	0.0399937	0.248818
YLR438W	0.991635	7.07949	4.20974	0.0401924	0.249125
YLR163C	0.598527	6.81168	4.17876	0.0409336	0.251698
YOR069W	0.60722	5.89439	4.17807	0.0409503	0.251698
YLR301W	0.732819	7.3241	4.17555	0.0410111	0.251809
YML072C	0.487317	8.1129	4.16334	0.0413079	0.25232
YNL308C	2.22958	3.61603	4.16052	0.0413767	0.25232
YML103C	0.570595	6.30613	4.15802	0.0414378	0.25232
YCR004C	0.582171	8.20104	4.14234	0.0418233	0.254404
YJL008C	0.461727	7.95729	4.13563	0.0419895	0.254624
YJR140W-A	3.84174	-0.181121	4.13185	0.0420834	0.25493
YDR119W	0.581257	7.45337	4.12894	0.0421558	0.255106
YGR109C	2.51529	1.43834	4.12547	0.0422422	0.255365
YNL170W	2.12826	0.977956	4.12341	0.0422938	0.255415
YPL111W	0.735203	7.54647	4.11357	0.0425404	0.256114
YOR217W	0.723538	5.8454	4.09177	0.0430924	0.257903
YEL042W	0.650471	7.3718	4.08989	0.0431404	0.257903
YIL162W	0.612022	7.29605	4.08461	0.0432755	0.257903
YOL155C	1.15453	6.17409	4.08353	0.0433032	0.257903
YDR206W	0.730492	5.2792	4.08346	0.0433048	0.257903
YML063W	0.587557	11.1748	4.0414	0.0443968	0.262386
YDR301W	0.655243	5.90843	4.04127	0.0444003	0.262386
YKL034W	0.523568	6.10415	4.04012	0.0444306	0.262386
YLR029C	0.533342	11.0063	4.03243	0.0446336	0.262584
YDL182W	0.898951	8.13834	4.03208	0.0446429	0.262584
YCL026C-B	0.888156	6.9654	4.01968	0.0449723	0.263467
YOR229W	0.611361	5.73496	4.00525	0.0453588	0.26442
YLR048W	0.800222	10.4944	4.00474	0.0453724	0.26442
YER110C	0.627251	9.1139	4.00431	0.045384	0.26442
YDL084W	0.547101	8.68809	3.99928	0.0455197	0.26442
YKL031W	1.6122	1.64919	3.97993	0.0460456	0.265875
YKR090W	0.64038	4.57515	3.97932	0.0460621	0.265875
YDR097C	0.746899	5.19898	3.97374	0.0462151	0.266496
YNL216W	0.563287	6.60733	3.97024	0.0463111	0.266788
YHR024C	0.519395	7.28011	3.96137	0.0465559	0.267327
YPR010C	0.724969	9.06982	3.95678	0.0466829	0.267327
YNL021W	0.726278	5.61204	3.95561	0.0467153	0.267327
YGR271W	0.634249	5.92626	3.95414	0.0467563	0.267327
YFL057C	1.61375	2.26094	3.94127	0.0471153	0.268375
YLR209C	0.511022	6.57563	3.92817	0.0474835	0.269552
YNL220W	0.614554	8.66772	3.92002	0.0477144	0.269552
YJR072C	0.707622	6.56055	3.90609	0.0481113	0.270166
YDR477W	0.644616	5.97498	3.90513	0.0481389	0.270166
YML078W	0.634376	7.52127	3.89796	0.0483448	0.271063
YMR315W	0.666853	9.18465	3.89113	0.0485416	0.27157
YIL109C	0.645409	8.58202	3.88668	0.0486704	0.271851
YBL079W	0.554894	6.88332	3.88261	0.0487887	0.271995
YPL006W	0.500408	6.90213	3.87972	0.0488726	0.272204
YKL010C	0.575282	6.18635	3.8766	0.0489636	0.272224
YDL143W	0.481014	8.30101	3.87567	0.0489906	0.272224
YKR026C	0.612317	5.70273	3.87391	0.0490423	0.272224
YEL071W	0.49633	10.1219	3.87146	0.0491137	0.272224
YML093W	1.61064	4.53976	3.8685	0.0492005	0.272224
YLR058C	0.660628	10.5909	3.86311	0.0493588	0.272843
YJL212C	0.761944	9.09524	3.85623	0.0495617	0.272939
YDR281C	4.06514	0.167814	3.85618	0.049563	0.272939
YDL128W	0.568189	8.58728	3.85464	0.0496085	0.272939
YNL208W	1.06978	9.67353	3.84928	0.0497675	0.273336
YGR264C	0.569496	7.69191	3.83439	0.0502113	0.274969
YOR042W	0.478001	6.70147	3.82053	0.0506282	0.27643
YLR075W	0.578797	11.9989	3.81461	0.0508074	0.27643
YNL004W	0.621085	5.56668	3.81036	0.0509365	0.276876
YHR008C	0.585308	9.44643	3.79757	0.051327	0.277655
YDL103C	0.731396	7.12254	3.79738	0.0513329	0.277655
YDR150W	0.800511	6.0951	3.79688	0.0513483	0.277655
YMR177W	0.762115	4.74287	3.79661	0.0513565	0.277655
YNR043W	0.671221	7.98709	3.79157	0.0515113	0.277944
YCR011C	0.556297	7.54291	3.7897	0.0515689	0.277999
YNL091W	0.495366	6.17497	3.77835	0.0519199	0.279104
YLR034C	0.527975	7.71603	3.77653	0.0519765	0.279104
YIL075C	0.488585	8.44077	3.7754	0.0520113	0.279104
YBR291C	0.57223	5.55458	3.77295	0.0520877	0.279258
YOR142W	0.57204	8.16121	3.76128	0.0524525	0.280447
YJL066C	0.614977	6.58273	3.75769	0.0525652	0.280616
YPL058C	0.491142	7.11544	3.75723	0.0525797	0.280616
YDL022W	0.744232	9.34192	3.75154	0.0527589	0.281172
YOR091W	0.794522	5.24133	3.75088	0.0527797	0.281172
YDR044W	0.538308	7.02498	3.74781	0.0528767	0.28118
YHR039C	0.469187	7.06167	3.74202	0.0530603	0.281901
YJR090C	0.79803	5.07817	3.73471	0.0532928	0.2821
YDR293C	0.472759	8.1558	3.7333	0.0533378	0.2821
YKR067W	0.574462	6.46764	3.72578	0.0535786	0.282864
YNL045W	0.586245	7.70067	3.72273	0.0536766	0.282873
YNL189W	0.458152	7.48578	3.71786	0.0538335	0.283312
YLR214W	0.603833	7.95467	3.71715	0.0538563	0.283312
YDL131W	0.730196	7.4132	3.68048	0.0550531	0.288472
YNL087W	0.584093	6.73407	3.67287	0.0553049	0.288864
YDR341C	0.527043	8.25753	3.64341	0.0562914	0.292457
YKL089W	1.25603	2.66201	3.62545	0.0569021	0.294215
YOL057W	0.458431	6.58544	3.62066	0.0570662	0.294535
YNL329C	0.575096	5.63416	3.61552	0.0572429	0.294535
YOR118W	0.811402	4.35669	3.59407	0.0579861	0.296697
YBR011C	0.707981	10.206	3.5932	0.0580164	0.296697
YJR009C	0.676354	11.4774	3.58263	0.0583867	0.29833
YHR190W	0.439254	7.5445	3.5727	0.0587367	0.299317
YLL058W	0.666427	6.66651	3.56775	0.058912	0.299317
YER003C	0.573171	8.19735	3.56207	0.059114	0.299317
YGR065C	0.534828	7.81026	3.55991	0.0591909	0.299317
YDL199C	0.588971	5.47709	3.54792	0.05962	0.301227
YLR304C	0.547907	10.7355	3.53326	0.0601494	0.301777
YKL184W	0.512999	6.99216	3.53282	0.0601654	0.301777
YJL109C	0.655884	7.02923	3.53211	0.0601911	0.301777
YBR140C	0.580657	7.07833	3.52911	0.0603002	0.302066
YMR203W	0.58537	8.69604	3.51128	0.0609525	0.303523
YIL018W	0.519685	11.904	3.50816	0.0610671	0.303836
YGR054W	0.566496	7.20844	3.48745	0.0618359	0.306882
YDR111C	0.66578	6.81968	3.48162	0.0620539	0.307367
YIL033C	0.614892	8.43155	3.47925	0.0621429	0.307367
YGL001C	0.518386	7.1307	3.46993	0.0624939	0.308066
YJR040W	0.521486	6.54775	3.44936	0.0632764	0.310102
YMR091C	0.600545	4.72621	3.44314	0.0635147	0.310609
YBL024W	0.51723	6.41876	3.44253	0.0635385	0.310609
YJR137C	0.540396	10.0438	3.43625	0.0637803	0.311008
YBR031W	0.758812	10.4103	3.43622	0.0637816	0.311008
YOR316C	0.57269	7.51199	3.42919	0.0640537	0.311315
YDR148C	0.442236	7.78639	3.42154	0.064351	0.312489
YPL245W	0.527988	6.40297	3.42024	0.0644017	0.312489
YNL287W	0.569203	7.86726	3.40766	0.0648946	0.313844
YMR288W	0.623265	4.76135	3.39975	0.0652061	0.314917
YPL133C	0.577137	4.56987	3.39931	0.0652236	0.314917
YJL159W	1.0251	9.88109	3.38954	0.0656112	0.315909
YPL074W	0.68493	4.54415	3.3858	0.0657603	0.315951
YDR298C	0.435528	7.09891	3.37426	0.0662223	0.317133
YEL046C	0.726475	9.70603	3.34809	0.067283	0.320645
YER129W	0.755074	4.80345	3.3435	0.0674711	0.320817
YFL018C	0.547318	8.57877	3.34079	0.0675821	0.320817
YHR009C	0.498066	7.40634	3.33928	0.0676442	0.320817
YDL183C	1.38522	3.27473	3.31548	0.0686302	0.324113
YIL048W	0.620387	5.60972	3.314	0.0686922	0.324113
YKL096W	0.945455	8.98273	3.27346	0.070409	0.329139
YDL168W	0.547937	7.71991	3.27292	0.0704322	0.329139
YLR063W	1.94066	2.03715	3.26781	0.0706519	0.329139
YKL081W	0.538114	9.80443	3.26294	0.0708621	0.329139
YJL005W	0.481249	7.41969	3.26278	0.0708689	0.329139
YLL045C	0.51848	9.92206	3.26136	0.0709302	0.329139
YOR034C	0.490167	5.37001	3.26113	0.0709403	0.329139
YMR290C	0.767449	6.17334	3.25698	0.07112	0.329366
YPR016C	0.593783	7.54646	3.24479	0.0716509	0.331252
YPL048W	0.643921	8.64008	3.24348	0.0717082	0.331256
YDL150W	0.710954	4.46545	3.22075	0.0727103	0.333994
YDR430C	0.413653	6.37817	3.22045	0.0727235	0.333994
YOL144W	1.80633	2.58027	3.21973	0.0727557	0.333994
YNL166C	0.67106	4.58551	3.21661	0.0728943	0.334108
YLL024C	0.501337	11.4451	3.21129	0.0731318	0.334675
YHR076W	0.448711	6.41476	3.19974	0.0736502	0.336227
YLR208W	0.609321	7.46143	3.19676	0.0737845	0.336227
YOR284W	1.0357	2.75617	3.19616	0.0738116	0.336227
YNL257C	0.66622	5.74015	3.18911	0.0741305	0.337252
YJL071W	0.48264	5.53423	3.1754	0.0747549	0.339721
YML092C	0.501365	8.53822	3.15595	0.0756505	0.341679
YPL085W	0.55309	6.51416	3.15299	0.0757881	0.342034
YDR270W	0.568668	5.37919	3.129	0.076911	0.344004
YLR413W	0.714667	7.26176	3.12867	0.0769266	0.344004
YLR109W	0.806977	11.6153	3.11674	0.0774919	0.345742
YGL110C	0.698087	4.36464	3.11189	0.0777227	0.346063
YLL043W	0.431967	6.58912	3.11152	0.0777405	0.346063
YGR116W	0.614139	6.59471	3.10401	0.0780999	0.347161
YIL142W	0.57183	8.40974	3.10389	0.0781054	0.347161
YHL039W	0.554087	5.58291	3.09268	0.0786453	0.34833
YIL041W	0.534935	8.75988	3.08215	0.0791557	0.349188
YOL143C	0.491903	8.71807	3.0788	0.0793191	0.349367
YKR018C	0.426914	8.12057	3.06232	0.0801273	0.351889
YOR063W	0.582515	12.9347	3.04882	0.0807957	0.354031
YOR270C	0.460875	8.8521	3.045	0.080986	0.354431
YPR115W	0.457001	6.97075	3.04457	0.0810077	0.354431
YML021C	0.745511	5.19624	3.04046	0.0812131	0.354957
YLL012W	0.69721	4.26789	3.03974	0.0812487	0.354957
YLR256W	0.443625	6.952	3.03068	0.0817038	0.35668
YLR150W	0.550953	10.2955	3.02556	0.081962	0.357262
YDL155W	0.63556	4.79432	3.02443	0.0820191	0.357262
YBL017C	0.486029	7.8547	3.0228	0.0821014	0.357262
YOL045W	0.618493	4.46956	3.02056	0.0822149	0.357262
YGL189C	0.510363	10.7818	3.01744	0.0823732	0.357262
YPL242C	0.646042	5.47694	3.01698	0.0823968	0.357262
YBL082C	0.492489	6.82609	3.00974	0.0827657	0.357908
YLR027C	0.462266	10.1664	3.00754	0.0828778	0.357908
YDR490C	0.412114	6.39165	3.00738	0.0828862	0.357908
YHL030W	0.410391	7.59718	3.00418	0.0830502	0.357996
YHR107C	0.466586	6.18983	2.99388	0.0835796	0.3591
YLR044C	0.874696	15.1029	2.99009	0.0837754	0.359202
YDR300C	0.845446	5.48782	2.98981	0.0837901	0.359202
YMR121C	0.445419	6.15273	2.98461	0.0840594	0.35987
YEL036C	0.466962	6.75706	2.98227	0.0841812	0.35987
YDR028C	0.80774	5.78386	2.98053	0.0842718	0.35987
YLR192C	0.437878	6.9694	2.96908	0.0848702	0.360602
YDL097C	0.436715	7.26348	2.96847	0.084902	0.360602
YER088C-A	0.979847	4.12206	2.9679	0.0849321	0.360602
YML083C	3.73451	-0.370444	2.96786	0.0849342	0.360602
YCL028W	0.491394	8.25148	2.95688	0.085513	0.361552
YDL227C	0.793014	5.88502	2.94898	0.0859319	0.362519
YOR371C	0.583961	5.12172	2.94729	0.0860218	0.362519
YFL033C	0.559719	6.35013	2.94441	0.0861752	0.362726
YOR161C	0.497716	10.0887	2.93807	0.086514	0.363076
YER092W	0.517489	7.04381	2.93714	0.0865638	0.363076
YBR281C	0.440696	6.41205	2.91715	0.0876427	0.365554
YFL048C	0.431615	6.74049	2.91165	0.0879419	0.366139
YDR335W	0.485722	6.85457	2.90488	0.0883117	0.36659
YER019W	0.507272	8.21837	2.89966	0.0885983	0.366898
YAL001C	0.663122	5.31377	2.89952	0.0886061	0.366898
YLR448W	0.75049	8.45137	2.89731	0.0887273	0.366898
YNL241C	0.532073	9.60461	2.89613	0.0887925	0.366909
YPL106C	0.541435	10.4811	2.88866	0.0892051	0.36823
YNL238W	0.417607	7.20017	2.88789	0.0892475	0.36823
YPL128C	0.547759	5.65934	2.88695	0.0893001	0.36823
YPL117C	0.503277	6.37588	2.87743	0.0898292	0.369712
YNL268W	0.536245	8.14281	2.87164	0.0901528	0.370187
YMR217W	0.534047	9.34014	2.86305	0.0906356	0.371391
YEL040W	0.52324	9.10836	2.85384	0.0911561	0.373004
YKL033W	0.69487	4.0475	2.85057	0.0913416	0.373273
YER056C	0.572728	8.74088	2.84911	0.0914243	0.373273
YOR145C	0.669528	5.64749	2.8465	0.0915732	0.373273
YDR283C	0.63432	5.0615	2.83969	0.0919622	0.373826
YGL236C	0.723932	6.12062	2.83914	0.0919933	0.373826
YGR271C-A	1.69701	2.59286	2.82133	0.0930196	0.376694
YGR012W	0.477866	5.60534	2.80668	0.0938723	0.37881
YOL002C	0.453846	6.61235	2.80647	0.0938845	0.37881
YBR058C	0.581621	5.8737	2.80644	0.0938868	0.37881
YML120C	0.436744	7.19562	2.79956	0.09429	0.380005
YBR103W	0.670788	4.77845	2.79758	0.0944069	0.380216
YPL137C	0.42427	7.80698	2.78722	0.095019	0.381416
YHR098C	0.461263	7.96116	2.78585	0.0951005	0.381416
YKR031C	0.518903	5.73057	2.77786	0.0955756	0.382748
YDR103W	0.512926	5.20675	2.77638	0.0956641	0.382748
YOR337W	0.533288	5.29337	2.766	0.0962866	0.384623
YPR073C	0.619189	4.73044	2.76269	0.0964857	0.384895
YPL009C	0.552885	5.08079	2.76	0.0966481	0.385281
YNR030W	0.438491	7.02962	2.7508	0.0972056	0.386515
YCL064C	0.936546	5.93367	2.75055	0.0972209	0.386515
YLR342W-A	1.5627	2.36667	2.74658	0.0974626	0.386662
YER097W	1.45991	1.47818	2.7462	0.0974861	0.386662
YOR155C	0.389925	7.05376	2.74591	0.0975036	0.386662
YFL053W	0.715719	4.62662	2.74072	0.0978205	0.387359
YGR100W	0.537649	5.623	2.73951	0.0978946	0.387359
YPL253C	1.05625	2.31947	2.7357	0.0981283	0.388023
YLR144C	0.481199	5.9989	2.73001	0.0984784	0.388914
YOR099W	0.411487	8.86794	2.71769	0.0992417	0.389802
YML124C	0.445616	7.24456	2.70807	0.0998414	0.390675
YNL262W	0.492633	5.36248	2.70756	0.0998739	0.390675
YJL026W	0.511302	9.16869	2.70417	0.100086	0.39071
YAL011W	0.727483	2.98596	2.70135	0.100263	0.39071
YEL022W	0.554014	5.67022	2.70089	0.100292	0.39071
YJL143W	0.611173	7.15159	2.70023	0.100334	0.39071
YNR050C	0.466493	8.07316	2.69955	0.100376	0.39071
YEL033W	4.53764	-0.0464013	2.69536	0.100641	0.39071
YNL124W	0.926868	4.21326	2.69509	0.100658	0.39071
YCL050C	0.425092	6.47964	2.69368	0.100747	0.39071
YHR165C	0.520656	6.77991	2.69029	0.100961	0.39081
YIL038C	0.518013	5.39053	2.68224	0.101473	0.392015
YNL095C	0.649434	4.28191	2.67755	0.101772	0.392913
YML127W	0.386958	7.84477	2.67193	0.102132	0.39298
YPL235W	0.512433	6.25608	2.66697	0.102451	0.39298
YNL049C	0.431306	6.48526	2.66496	0.102581	0.39298
YGR266W	0.50369	5.83609	2.66461	0.102603	0.39298
YDL198C	0.488897	8.33878	2.66374	0.102659	0.39298
YKL164C	0.609703	8.75447	2.66036	0.102878	0.39356
YPL040C	0.689589	4.26905	2.65756	0.103059	0.393997
YMR301C	0.60713	6.44612	2.65492	0.10323	0.394139
YNL219C	0.44085	6.82034	2.64439	0.103916	0.395189
YCL027W	0.663212	4.65964	2.63928	0.104251	0.395977
YJR121W	0.428851	10.1508	2.63042	0.104834	0.397258
YCR089W	0.925491	5.17406	2.63005	0.104858	0.397258
YDR090C	0.485531	5.31578	2.61651	0.105757	0.399119
YOL138C	0.636567	4.52978	2.61395	0.105928	0.399251
YJR091C	0.427027	6.64908	2.60673	0.106411	0.400558
YIL100C-A	3.78065	0.159311	2.60565	0.106483	0.400573
YPL090C	0.558247	7.92801	2.59351	0.107302	0.402527
YBL023C	0.541288	5.49769	2.58974	0.107558	0.402553
YOL090W	0.468447	5.5891	2.58301	0.108016	0.402659
YEL037C	0.515568	7.02396	2.58151	0.108118	0.402659
YBR078W	0.671074	10.1465	2.57777	0.108374	0.402675
YBR059C	0.384698	6.70513	2.5741	0.108626	0.402675
YPL126W	0.6804	5.88261	2.57322	0.108687	0.402675
YCL040W	0.587553	11.4196	2.56451	0.109286	0.404132
YOR138C	0.393815	6.4631	2.56146	0.109498	0.404286
YDL149W	0.481181	5.08017	2.5567	0.109827	0.404537
YGR196C	0.722841	3.9723	2.55598	0.109878	0.404537
YLR055C	0.458353	6.32202	2.5534	0.110057	0.404944
YBR202W	0.422812	6.57991	2.53979	0.111009	0.407511
YPR128C	0.397239	6.70856	2.53848	0.111101	0.407511
YOL145C	0.556498	5.90932	2.53252	0.111522	0.408083
YCL058W-A	3.21619	1.37611	2.53135	0.111605	0.408083
YDL236W	0.38432	7.68998	2.5303	0.111679	0.4081
YOL152W	1.09834	3.27602	2.51951	0.112446	0.409658
YAL026C	0.41279	6.36266	2.51842	0.112524	0.409658
YJR130C	0.519589	5.3721	2.51506	0.112763	0.410022
YGL207W	0.448962	7.62679	2.5127	0.112933	0.410131
YGR178C	0.382522	7.09763	2.50662	0.113369	0.411167
YDR177W	0.39997	6.29692	2.5058	0.113428	0.411167
YAL051W	0.58223	4.74716	2.49996	0.113849	0.411857
YKL027W	0.526025	5.52668	2.49911	0.113911	0.411857
YLR219W	0.456015	6.00099	2.49806	0.113987	0.411857
YAL003W	0.510755	8.98231	2.49448	0.114246	0.412099
YPL218W	0.466875	8.61369	2.48885	0.114655	0.413069
YOL064C	0.456027	8.45756	2.48497	0.114938	0.413835
YGL056C	0.571997	5.5374	2.4738	0.115757	0.41551
YDL164C	0.641655	5.39591	2.46965	0.116064	0.416102
YLR051C	1.03285	2.9926	2.44751	0.117711	0.418753
YIL094C	0.393952	7.52838	2.44518	0.117886	0.418753
YMR109W	0.465753	6.64009	2.4437	0.117998	0.418753
YJR077C	0.726661	8.60574	2.44146	0.118166	0.419038
YDR434W	0.436214	5.38251	2.43268	0.118829	0.420121
YOR048C	0.433018	6.22395	2.42777	0.119202	0.421186
YPR032W	0.568327	5.24547	2.4262	0.119322	0.421356
YJR053W	1.07015	2.153	2.42054	0.119754	0.422119
YLL013C	0.490139	5.38648	2.41454	0.120213	0.42276
YMR237W	0.370309	6.74787	2.40963	0.120591	0.423293
YER062C	0.507984	8.16889	2.38433	0.122557	0.426774
YDR255C	0.69462	3.22247	2.3838	0.122599	0.426774
YMR162C	0.553765	5.62621	2.37706	0.123129	0.427626
YJR065C	0.413719	8.42425	2.37508	0.123285	0.427889
YPR137W	0.979685	3.96295	2.36757	0.12388	0.429054
YOL151W	0.403373	8.51114	2.36372	0.124186	0.429304
YHR164C	0.668426	4.46527	2.33667	0.126359	0.431907
YMR208W	0.463745	5.69912	2.33601	0.126413	0.431907
YDR128W	0.479629	5.68428	2.33295	0.126662	0.431907
YJL138C	0.455153	6.92467	2.33195	0.126743	0.431907
YKR079C	0.882192	3.98234	2.33133	0.126794	0.431907
YOR348C	0.965863	5.44132	2.32591	0.127235	0.433063
YER036C	0.406902	8.67607	2.32355	0.127429	0.433067
YNL116W	0.653166	4.81359	2.31638	0.128018	0.434736
YKR028W	0.455769	6.39711	2.31487	0.128142	0.434736
YGR270W	0.494054	6.0137	2.30936	0.128597	0.434934
YPL145C	0.436397	7.30286	2.30402	0.12904	0.435453
YHR082C	0.456064	6.773	2.30247	0.129169	0.435453
YLR049C	0.587594	4.09135	2.29496	0.129795	0.436716
YPR176C	0.405252	6.74369	2.28349	0.130757	0.438795
YCR065W	0.626288	5.4755	2.27968	0.131079	0.439372
YBR221C	0.492651	9.47631	2.27743	0.131269	0.439549
YKR099W	0.718218	3.93087	2.27729	0.131281	0.439549
YOR092W	0.383628	6.05636	2.27161	0.131763	0.440659
YPL125W	0.490845	5.17577	2.25899	0.132841	0.442075
YJL111W	0.427955	7.21502	2.25873	0.132863	0.442075
YDR457W	0.403208	7.96184	2.24655	0.133913	0.444453
YBL037W	0.54096	4.66184	2.24605	0.133956	0.444453
YML014W	0.741041	4.81395	2.243	0.13422	0.445077
YOR233W	0.536901	4.91688	2.23616	0.134815	0.446764
YML126C	0.427933	7.95147	2.23337	0.135059	0.447103
YAL067C	1.10655	5.69751	2.23056	0.135305	0.447161
YOL137W	0.546402	4.36631	2.22182	0.136073	0.448453
YLR187W	0.643244	4.8154	2.22145	0.136105	0.448453
YGL040C	0.389435	7.44988	2.22086	0.136157	0.448453
YNL267W	0.622286	5.1739	2.21659	0.136534	0.448453
YAL034W-A	1.1041	2.19893	2.21489	0.136685	0.448453
YNL207W	0.51345	5.60433	2.21313	0.136841	0.448453
YKL078W	1.04761	4.02625	2.19775	0.138212	0.451436
YHR068W	0.424861	7.31701	2.19264	0.138672	0.452435
YJL123C	0.404433	5.84261	2.19081	0.138837	0.452721
YGR211W	0.424667	8.99357	2.18695	0.139185	0.453412
YBR046C	0.445671	5.68954	2.18675	0.139203	0.453412
YEL030C-A	3.15666	-0.481776	2.17923	0.139884	0.454505
YBL034C	0.641946	3.98728	2.17776	0.140018	0.454505
YOR290C	0.415818	6.31617	2.17432	0.140332	0.45482
YNL022C	0.607783	5.27988	2.17304	0.140449	0.454949
YIL070C	0.579871	4.60537	2.16628	0.141067	0.455446
YDR047W	0.411212	7.86643	2.15378	0.142219	0.457405
YBR082C	0.442478	7.7829	2.15125	0.142454	0.457443
YPR088C	0.408852	6.78554	2.15114	0.142464	0.457443
YPL131W	0.508614	11.4385	2.14733	0.142818	0.458078
YML056C	0.457035	8.94504	2.14634	0.14291	0.458123
YPL101W	0.443632	5.7969	2.14194	0.14332	0.458524
YOR061W	0.505931	5.403	2.1412	0.143389	0.458524
YHR216W	0.465982	6.68786	2.14094	0.143414	0.458524
YNL273W	0.513414	4.32167	2.13999	0.143503	0.458524
YHR166C	0.603752	4.08497	2.13467	0.144001	0.459286
YPL208W	0.504539	5.7874	2.13231	0.144223	0.459298
YCL017C	0.3842	7.79299	2.12654	0.144768	0.460142
YDL086W	0.377722	6.32612	2.12335	0.145069	0.460522
YER172C	0.461801	5.66462	2.11953	0.145431	0.461173
YGL014W	0.57283	5.64841	2.10824	0.146508	0.461964
YPL260W	0.489775	5.78757	2.10565	0.146756	0.462381
YDR205W	0.435668	5.80267	2.09994	0.147305	0.463365
YJR069C	0.475849	5.66058	2.09037	0.14823	0.465527
YPL249C	0.569573	4.79523	2.08314	0.148934	0.466481
YKR066C	0.410987	9.94667	2.08274	0.148972	0.466481
YJL197W	0.422096	5.84234	2.08255	0.148991	0.466481
YOR254C	0.44019	6.93597	2.07859	0.149378	0.466658
YAL053W	0.468473	8.03738	2.07851	0.149386	0.466658
YKL126W	0.443525	6.98797	2.07291	0.149935	0.467675
YJR148W	0.461515	7.24426	2.07049	0.150173	0.467878
YNL201C	0.527051	4.44848	2.0553	0.151678	0.471565
YIL020C	0.597144	4.28921	2.04529	0.152678	0.473421
YHR188C	0.406797	8.55833	2.04267	0.152941	0.47374
YBR182C	0.593531	4.0705	2.04177	0.153032	0.473769
YNR067C	0.359067	7.93052	2.03686	0.153526	0.474699
YNL139C	0.419763	5.53133	2.03639	0.153574	0.474699
YNL163C	0.391056	5.94015	2.02751	0.154473	0.476908
YPR184W	0.527357	8.20611	2.02693	0.154532	0.476908
YJL050W	0.609913	6.22371	2.02102	0.155135	0.477763
YKL220C	0.794594	2.9456	2.01863	0.155379	0.478015
YLR328W	0.343683	6.46849	2.01729	0.155516	0.478186
YKL146W	0.44573	8.26496	2.01459	0.155793	0.478527
YPR035W	0.383372	9.79089	2.01383	0.155871	0.478527
YLR084C	0.475043	6.01309	2.01367	0.155888	0.478527
YBL039C	0.512483	8.10802	2.01118	0.156144	0.478626
YOR341W	0.517823	8.38891	2.01114	0.156148	0.478626
YAR002W	0.482334	5.12043	2.00545	0.156735	0.479022
YFL037W	0.484045	9.81444	2.00181	0.157111	0.479576
YNL064C	0.439242	8.12713	2.00018	0.15728	0.479844
YNL330C	0.38604	6.53844	1.99934	0.157368	0.479862
YMR176W	0.50238	4.71684	1.99382	0.157942	0.480864
YER176W	0.446113	5.75104	1.99218	0.158113	0.481136
YDR094W	2.34287	-0.126385	1.99106	0.15823	0.481242
YDL040C	0.422556	7.04451	1.98922	0.158423	0.481428
YJR025C	0.512814	5.70117	1.98891	0.158455	0.481428
YBL025W	1.03699	1.58981	1.98725	0.158628	0.481705
YGL107C	0.44027	4.83155	1.98445	0.158922	0.481894
YNR044W	0.87375	5.87169	1.98432	0.158936	0.481894
YDR481C	0.361981	8.02076	1.98085	0.159301	0.482501
YLR433C	0.466537	5.50346	1.97826	0.159574	0.48308
YHR032W	0.491978	8.11042	1.97452	0.159969	0.484025
YGR090W	0.554694	5.88086	1.97112	0.160329	0.48416
YOR130C	0.354242	6.74046	1.97067	0.160376	0.48416
YML116W	0.369825	5.64554	1.97021	0.160425	0.48416
YGR185C	0.416313	8.32458	1.96607	0.160866	0.484485
YOR112W	0.449972	5.48143	1.96565	0.16091	0.484485
YPL217C	0.60779	5.70425	1.95863	0.16166	0.485937
YAL029C	0.407579	6.21097	1.95576	0.161967	0.486068
YDR497C	0.362624	11.3779	1.95387	0.16217	0.486419
YFL013C	0.602169	4.22839	1.95082	0.162498	0.486419
YOR378W	0.783027	2.90721	1.94825	0.162776	0.486505
YGL019W	0.444288	7.55703	1.94486	0.163142	0.487104
YGL186C	0.475203	7.99966	1.94122	0.163536	0.487305
YGR097W	0.476967	6.63517	1.94098	0.163563	0.487305
YOR188W	0.518215	5.13387	1.9405	0.163614	0.487305
YDR334W	0.582057	5.58437	1.93965	0.163706	0.487305
YDR256C	0.549983	5.32903	1.92859	0.164913	0.489409
YCR048W	0.434775	8.38457	1.92527	0.165277	0.489747
YER126C	0.626973	4.75771	1.92435	0.165377	0.489797
YDR061W	0.432075	6.40273	1.91826	0.166049	0.490796
YOR087W	0.296436	6.76757	1.91404	0.166515	0.491698
YJR119C	0.769511	2.75173	1.91088	0.166865	0.492219
YDR012W	0.64604	9.16956	1.90186	0.16787	0.494191
YOR241W	0.375029	6.06546	1.89922	0.168166	0.494566
YDR390C	0.412204	4.83137	1.89738	0.168372	0.494925
YIL155C	0.517746	8.24339	1.8963	0.168493	0.494993
YPL209C	1.287	1.63336	1.89491	0.168649	0.494996
YKL021C	0.482014	4.83278	1.88544	0.169718	0.497883
YFR051C	0.514641	7.32688	1.88454	0.169819	0.497933
YBR027C	2.00828	0.176673	1.8744	0.170972	0.499817
YKL181W	0.42409	7.67348	1.87238	0.171203	0.499894
YJR004C	0.698572	3.77977	1.86978	0.1715	0.500049
YLR253W	0.356245	5.88234	1.86922	0.171564	0.500049
YCL039W	0.633036	5.53247	1.8685	0.171647	0.500049
YDL167C	0.633057	4.74869	1.86445	0.172112	0.500632
YMR037C	0.521536	4.83298	1.86167	0.172433	0.500847
YGL176C	0.650329	3.75489	1.86023	0.172599	0.501082
YEL020C	0.382953	6.05334	1.85667	0.17301	0.501586
YOR098C	0.354876	6.86184	1.85204	0.173546	0.502386
YOL081W	0.353832	7.62372	1.85054	0.17372	0.5026
YJL153C	0.504016	5.26737	1.83363	0.175699	0.50633
YHR099W	0.397194	7.22522	1.82994	0.176135	0.50709
YBL080C	0.553797	4.38569	1.82829	0.17633	0.507153
YBL041W	0.383078	7.69919	1.82748	0.176426	0.507163
YMR129W	0.411847	6.07418	1.8268	0.176506	0.507163
YHR028C	0.428887	7.3629	1.82569	0.176638	0.507294
YDR291W	0.498732	4.7588	1.82254	0.177012	0.507529
YEL069C	2.36283	-0.260293	1.82175	0.177106	0.507529
YNL096C	0.38993	7.22449	1.82148	0.177137	0.507529
YGR098C	0.512878	4.72608	1.81585	0.177808	0.508493
YAL017W	0.322984	7.42699	1.81563	0.177834	0.508493
YML009W-B	2.29683	1.05312	1.81353	0.178085	0.508964
YNL325C	0.674673	3.73552	1.81252	0.178207	0.509063
YEL056W	0.352458	5.85182	1.80552	0.179046	0.509685
YML082W	0.474329	5.38383	1.80484	0.179129	0.509685
YIL090W	0.457737	5.58561	1.80371	0.179265	0.509685
YLR234W	0.54124	4.16785	1.80338	0.179304	0.509685
YDL160C	0.362184	7.24554	1.80277	0.179378	0.509685
YCL038C	0.45118	6.26957	1.80138	0.179546	0.509778
YOR362C	0.308481	8.78283	1.80084	0.17961	0.509778
YHR077C	0.645475	4.30461	1.79535	0.180276	0.510397
YDR464W	0.523831	4.46422	1.79495	0.180324	0.510397
YCR069W	0.457779	7.14064	1.79375	0.18047	0.510401
YPR023C	0.331416	6.93452	1.79351	0.180499	0.510401
YLR274W	0.498472	5.44789	1.79169	0.18072	0.510768
YJL127C	0.701419	3.69981	1.79101	0.180803	0.510768
YKL074C	0.779345	3.40759	1.78945	0.180993	0.510979
YBL002W	0.492643	8.58409	1.78647	0.181357	0.510979
YOR051C	0.465185	5.66235	1.7824	0.181855	0.510979
YKL014C	0.67626	5.70896	1.78145	0.181971	0.510979
YLR071C	0.348337	5.39378	1.78008	0.18214	0.510979
YGL225W	0.372338	8.99452	1.77962	0.182195	0.510979
YAL043C	0.521935	7.09553	1.77883	0.182293	0.510979
YPL136W	1.45945	1.10529	1.77816	0.182375	0.510979
YNL255C	0.424903	7.62902	1.77616	0.182622	0.510979
YMR312W	0.716792	4.03267	1.77492	0.182774	0.510979
YPL206C	0.437794	6.99472	1.76886	0.183524	0.512297
YBR247C	0.927093	4.28185	1.76555	0.183934	0.512901
YOR157C	0.410454	8.12579	1.76497	0.184006	0.512901
YMR280C	0.623142	3.93772	1.76395	0.184133	0.512901
YOR326W	0.375	6.47454	1.76009	0.184613	0.512901
YDR268W	0.448495	5.05508	1.75043	0.185823	0.514905
YAL016W	0.394692	7.7816	1.74898	0.186005	0.514905
YJL217W	0.466807	7.21926	1.74633	0.186338	0.514905
YNR012W	0.675382	3.76346	1.74612	0.186365	0.514905
YNL299W	1.01916	2.73961	1.74526	0.186473	0.514905
YBR241C	0.549698	8.17275	1.74126	0.186979	0.515858
YDR389W	0.435687	5.02718	1.73972	0.187174	0.515858
YBL103C	0.466763	3.81583	1.73853	0.187325	0.515858
YNL062C	0.670263	4.79322	1.73825	0.187361	0.515858
YGR245C	0.634385	5.56232	1.73338	0.187979	0.516394
YMR207C	0.396731	5.42612	1.72642	0.188869	0.517374
YNL237W	0.571533	5.05688	1.72508	0.18904	0.517374
YDR432W	0.596589	8.00156	1.72172	0.189472	0.517947
YLR138W	0.386943	6.66554	1.72064	0.189611	0.51797
YIL078W	0.375885	9.36706	1.71571	0.190246	0.518577
YER158W-A	2.70526	-0.308178	1.70943	0.19106	0.518577
YDR416W	0.591041	3.77121	1.7091	0.191102	0.518577
YDR208W	0.475738	5.95168	1.70627	0.19147	0.519187
YOR347C	0.38832	8.44678	1.70312	0.191881	0.520012
YML025C	0.532508	5.32172	1.70258	0.191951	0.520012
YDR096W	0.400829	5.51831	1.70178	0.192055	0.520053
YCR084C	0.536945	7.54051	1.70088	0.192172	0.520072
YMR125W	0.394284	5.89121	1.70037	0.192239	0.520072
YHL007C	0.354198	5.56249	1.69204	0.193332	0.521684
YIL005W	0.373121	5.04068	1.69177	0.193368	0.521684
YJR140C	0.555657	4.77875	1.68869	0.193774	0.522076
YGR013W	0.457954	4.56143	1.68865	0.19378	0.522076
YML074C	0.526727	4.86172	1.68075	0.194825	0.524173
YJR031C	0.484463	4.89323	1.67732	0.195281	0.524847
YAL019W	0.462932	5.63002	1.67719	0.195298	0.524847
YPL265W	0.395394	7.85042	1.67516	0.195568	0.524847
YGR173W	0.45825	5.34377	1.67317	0.195834	0.52485
YLR418C	0.43994	5.60362	1.67282	0.195881	0.52485
YNL298W	0.391483	4.97469	1.6712	0.196098	0.525191
YKL218C	0.417681	6.77477	1.66727	0.196624	0.525286
YBR086C	0.293176	7.64076	1.66706	0.196652	0.525286
YPR161C	0.49311	4.53206	1.66695	0.196668	0.525286
YPL070W	0.576232	3.91345	1.66694	0.196669	0.525286
YHR032W-A	0.631735	5.03438	1.66529	0.19689	0.525608
YPL134C	0.308777	6.25224	1.66471	0.196969	0.525608
YMR309C	0.409839	7.11572	1.66256	0.197258	0.525941
YBR080C	0.365253	6.59241	1.66245	0.197273	0.525941
YLR340W	0.51147	12.1445	1.65863	0.197788	0.526599
YDR422C	0.482528	5.72622	1.65763	0.197924	0.526624
YEL015W	0.48649	5.38176	1.64679	0.199397	0.529169
YLR270W	0.30639	6.5022	1.64618	0.19948	0.529169
YEL045C	0.587139	5.4508	1.64543	0.199582	0.529169
YLR173W	0.462873	5.86503	1.64313	0.199897	0.529386
YKR070W	0.401702	6.18313	1.64181	0.200077	0.529573
YER156C	0.411356	7.45991	1.63475	0.201047	0.531075
YDR447C	0.484664	9.68564	1.6344	0.201096	0.531075
YFL054C	0.3376	6.83161	1.6336	0.201206	0.531127
YJR126C	0.336655	7.13467	1.62997	0.201708	0.531733
YMR131C	0.394379	7.4663	1.62693	0.202128	0.532586
YNL239W	0.449507	7.94586	1.62632	0.202212	0.532586
YHL040C	0.34784	6.81036	1.62498	0.202399	0.532807
YOL076W	0.459316	4.90691	1.62441	0.202478	0.532807
YBR225W	0.357605	4.98746	1.62255	0.202736	0.53306
YMR116C	0.396869	13.1259	1.62242	0.202755	0.53306
YER141W	0.310978	7.84237	1.61933	0.203185	0.533713
YDR487C	0.370359	8.99611	1.6185	0.203301	0.533779
YDR353W	0.362206	10.4375	1.61075	0.204386	0.535248
YDL166C	0.598458	4.38772	1.61051	0.20442	0.535248
YLL034C	0.653278	4.70605	1.60732	0.204868	0.535263
YLR203C	0.376231	7.00525	1.60317	0.205454	0.536067
YDR244W	0.429585	5.20466	1.60256	0.205541	0.536067
YOR127W	0.430183	5.00483	1.60055	0.205826	0.536334
YNL161W	0.464918	4.8363	1.59871	0.206086	0.536773
YER120W	0.544233	8.54429	1.59531	0.20657	0.537795
YKR001C	0.374391	7.63591	1.5898	0.207354	0.538903
YDR091C	0.450345	6.83853	1.58972	0.207365	0.538903
YPL263C	0.691779	4.76844	1.58959	0.207384	0.538903
YOR108C-A	3.10339	-0.0552079	1.58911	0.207454	0.538903
YPL084W	0.393438	5.56757	1.58064	0.208668	0.541578
YMR076C	0.67524	4.13774	1.57404	0.209621	0.542627
YNR065C	0.568946	3.83614	1.57138	0.210007	0.542796
YMR229C	0.578916	7.4886	1.56697	0.210647	0.543833
YGR123C	0.559256	6.22586	1.5601	0.211651	0.544993
YNL061W	0.586722	5.25427	1.55919	0.211784	0.544993
YLR441C	0.373526	10.2669	1.55876	0.211846	0.544993
YER159C	0.498625	4.35624	1.55749	0.212033	0.544993
YNL301C	0.423712	7.01322	1.55743	0.212042	0.544993
YDL093W	0.390859	5.6414	1.55692	0.212117	0.544993
YLR454W	0.460052	6.4001	1.5527	0.212737	0.545842
YDR394W	0.314599	7.97354	1.55206	0.212832	0.545842
YKR048C	0.505514	9.64153	1.54975	0.213172	0.54627
YOR352W	0.476762	4.21789	1.54706	0.21357	0.547052
YER187W	0.831017	1.77606	1.53757	0.21498	0.549228
YOL098C	0.292743	7.22425	1.53579	0.215245	0.549665
YPR190C	0.603331	4.67382	1.5338	0.215543	0.549814
YBR286W	0.327813	11.3253	1.5327	0.215707	0.549814
YPR089W	0.366789	5.58046	1.52807	0.216402	0.550594
YHR084W	0.439643	4.47205	1.51832	0.217873	0.553309
YLR083C	0.367266	8.19716	1.51299	0.218684	0.554117
YDR002W	0.3774	7.91065	1.51144	0.218919	0.554117
YHR201C	0.35368	5.99155	1.50912	0.219273	0.554117
YBL033C	0.491454	7.67955	1.50873	0.219333	0.554117
YDR539W	0.336095	6.06488	1.50791	0.219459	0.554117
YOL077C	0.480686	5.83841	1.50621	0.219718	0.554117
YBR156C	0.658242	2.6892	1.50618	0.219723	0.554117
YPL225W	0.332545	6.65699	1.50512	0.219885	0.554117
YMR278W	0.314858	6.09502	1.50278	0.220244	0.554717
YMR190C	0.366424	5.02302	1.50026	0.220631	0.555215
YDR310C	0.403508	5.02583	1.49954	0.220742	0.555257
YBR132C	0.443319	7.35955	1.49567	0.22134	0.555302
YJR131W	0.341088	5.87979	1.4913	0.222015	0.556272
YNL008C	0.480923	5.29733	1.48938	0.222313	0.556272
YNL041C	0.498971	4.6698	1.489	0.222372	0.556272
YER093C	0.535335	4.29175	1.48889	0.222389	0.556272
YKL140W	0.41406	5.2054	1.48838	0.222468	0.556272
YBR198C	0.319501	6.10034	1.48836	0.222471	0.556272
YBR026C	0.311597	6.64932	1.48429	0.223104	0.557618
YJL183W	0.288882	7.46125	1.48241	0.223398	0.558116
YPR138C	0.360983	8.08484	1.47742	0.224178	0.559025
YMR302C	0.295857	7.07773	1.47431	0.224667	0.559857
YJL020C	0.33314	5.99353	1.47081	0.225218	0.560518
YPL022W	0.348986	5.96689	1.46671	0.225865	0.561493
YML028W	0.470446	11.0691	1.46652	0.225895	0.561493
YPL043W	0.784096	4.82144	1.46651	0.225897	0.561493
YPL184C	0.342581	6.93622	1.46554	0.226051	0.561638
YPL081W	0.451332	6.90811	1.46436	0.226237	0.561863
YLR460C	0.542189	6.40197	1.46302	0.226451	0.562157
YJL112W	0.411728	5.23687	1.46076	0.22681	0.56281
YFR006W	0.36212	6.2953	1.45536	0.22767	0.564231
YHL038C	0.470492	4.4254	1.45361	0.22795	0.564685
YPL264C	0.364256	6.18816	1.45213	0.228186	0.565033
YAL020C	0.547411	6.56531	1.45001	0.228526	0.565635
YGL245W	0.329971	9.43976	1.44878	0.228723	0.565648
YIL154C	0.435666	7.6008	1.44279	0.229688	0.567555
YKL017C	0.502136	3.9472	1.4384	0.230399	0.568565
YJL041W	0.386385	6.46536	1.43728	0.23058	0.568565
YIR006C	0.46675	7.52599	1.43362	0.231174	0.569136
YMR011W	0.423881	9.01462	1.43331	0.231225	0.569136
YPL153C	0.643387	3.03637	1.43189	0.231457	0.569292
YJR015W	0.281108	7.70296	1.42507	0.232571	0.570946
YPR042C	0.306683	6.3687	1.4248	0.232615	0.570946
YNL278W	0.534663	4.65817	1.42194	0.233084	0.571583
YBL088C	0.409861	5.19822	1.42144	0.233166	0.571583
YLR172C	0.396681	6.15785	1.41904	0.233562	0.571834
YMR300C	0.295217	7.32927	1.41784	0.233759	0.571834
YDR168W	0.461858	5.11002	1.41759	0.2338	0.571834
YOL052C	0.411508	6.73133	1.41621	0.234029	0.571834
YOR260W	0.384579	5.5384	1.41584	0.234089	0.571834
YHL032C	0.31806	7.51844	1.41575	0.234104	0.571834
YIL133C	0.494642	9.35935	1.41486	0.234251	0.571834
YNL233W	0.553381	3.85358	1.41414	0.234371	0.571834
YJL014W	0.320769	7.82158	1.41374	0.234436	0.571834
YPR067W	0.402475	5.57463	1.40982	0.235086	0.571894
YBR049C	0.464648	4.89329	1.40742	0.235484	0.571894
YGR277C	0.321364	5.86634	1.40578	0.235759	0.571894
YAL041W	0.373353	5.43555	1.40549	0.235806	0.571894
YBR289W	0.413668	4.70741	1.40539	0.235824	0.571894
YER178W	0.504053	10.5258	1.39673	0.237271	0.57375
YHR211W	0.527242	2.95378	1.39591	0.23741	0.573847
YIL112W	0.458278	4.69402	1.39392	0.237745	0.573947
YGR199W	0.383668	5.6765	1.39123	0.238198	0.574333
YOL030W	0.471127	8.51445	1.38701	0.238911	0.575581
YMR008C	0.342956	8.19896	1.38367	0.239476	0.576382
YLR032W	0.415874	4.58468	1.38254	0.239669	0.576462
YKL101W	0.391294	5.14422	1.38189	0.23978	0.576469
YJL105W	1.6295	-0.0826821	1.38137	0.239868	0.576469
YNL047C	0.424177	4.58836	1.38024	0.24006	0.576695
YKL039W	0.282067	7.32489	1.37903	0.240267	0.576918
YNR008W	0.334183	5.65819	1.37854	0.24035	0.576918
YBR149W	0.29023	8.56224	1.37709	0.240597	0.57713
YDR237W	0.368154	6.68591	1.37609	0.240769	0.57713
YBR231C	0.490166	4.79578	1.37572	0.240831	0.57713
YLR392C	0.535745	3.83868	1.37475	0.240997	0.577293
YLR354C	0.366461	10.0924	1.37399	0.241127	0.57737
YGR043C	0.485673	6.28947	1.36869	0.242036	0.578691
YML037C	0.53143	2.66871	1.36309	0.243003	0.57975
YHR045W	0.340107	5.95849	1.36298	0.243022	0.57975
YDR296W	0.297909	6.43806	1.36254	0.243098	0.57975
YHR003C	0.314621	5.58564	1.3567	0.24411	0.581431
YFR039C	0.341426	5.1758	1.35404	0.244573	0.582091
YML006C	0.579652	4.34273	1.35088	0.245124	0.582552
YLL008W	0.647421	5.23648	1.34991	0.245294	0.582552
YDL060W	0.738271	4.79307	1.34958	0.245352	0.582552
YJR020W	1.4659	1.4677	1.34609	0.245963	0.583009
YGL089C	2.79625	-0.34245	1.34413	0.246306	0.583352
YOR128C	0.315046	8.09698	1.34261	0.246574	0.58375
YDL085W	0.546578	4.11096	1.33657	0.24764	0.584814
YBR265W	0.451816	6.81421	1.33612	0.24772	0.584814
YDL213C	1.05525	2.15896	1.33273	0.248319	0.585759
YPL019C	0.384117	5.74928	1.33115	0.248601	0.586136
YML109W	0.493897	3.73882	1.33071	0.248679	0.586136
YNL125C	0.343029	6.91218	1.32976	0.248848	0.586178
YIL068C	0.490057	4.39848	1.32833	0.249103	0.586249
YPR144C	0.539872	5.12244	1.32764	0.249226	0.586249
YFR009W	0.312928	7.17593	1.32629	0.249467	0.58643
YDR407C	0.325551	6.02131	1.32525	0.249652	0.58643
YMR058W	0.364575	9.29512	1.32506	0.249687	0.58643
YLR352W	0.419825	4.64551	1.32497	0.249702	0.58643
YKR089C	0.293856	6.5748	1.32377	0.249917	0.586701
YDL122W	0.416402	5.40068	1.32193	0.250246	0.586771
YLL028W	0.436312	8.13034	1.32123	0.250372	0.58683
YBR021W	0.457289	5.08235	1.31818	0.250919	0.587309
YLR419W	0.469447	4.53243	1.31558	0.251387	0.587309
YDR325W	0.505789	4.12482	1.31515	0.251465	0.587309
YBR017C	0.314172	7.17048	1.31403	0.251667	0.587309
YFL041W-A	0.669684	2.94942	1.31132	0.252157	0.587309
YMR092C	0.343669	9.01972	1.31106	0.252203	0.587309
YNL010W	0.371793	6.95597	1.30924	0.252532	0.587309
YHR155W	0.419752	5.01001	1.30854	0.252659	0.587309
YDR356W	0.555428	4.01333	1.30802	0.252753	0.587309
YGL021W	0.318031	5.38836	1.30463	0.25337	0.587762
YNL240C	0.397107	7.29063	1.29872	0.254446	0.589561
YKR064W	0.643393	3.25422	1.29532	0.25507	0.590417
YBL035C	0.507208	3.93471	1.29506	0.255117	0.590417
YHR147C	0.418514	5.8162	1.2929	0.255514	0.59087
YOL141W	0.638343	3.29273	1.28949	0.256142	0.591856
YFR040W	0.324791	5.64968	1.28748	0.256512	0.592014
YIR026C	0.538791	4.96841	1.28099	0.257715	0.593157
YGR055W	0.322788	10.3157	1.27143	0.259499	0.596435
YLL001W	0.279612	7.0561	1.27035	0.259702	0.596435
YBR061C	0.422526	5.20114	1.26979	0.259806	0.596435
YDR261C	0.295687	6.57686	1.26857	0.260035	0.596435
YDL184C	0.476745	9.68604	1.26856	0.260038	0.596435
YDR210W	0.755938	3.56775	1.26687	0.260354	0.596439
YJL073W	0.749338	3.54473	1.2629	0.261103	0.597498
YMR211W	0.63089	3.23648	1.26097	0.261468	0.597776
YGR169C	0.350223	4.61341	1.26052	0.261552	0.597776
YLR451W	0.389483	4.31837	1.25897	0.261847	0.598088
YOR205C	0.624368	3.45159	1.25872	0.261893	0.598088
YGR285C	0.339219	8.91975	1.25677	0.262264	0.598704
YHR085W	1.03166	3.4268	1.25509	0.262582	0.59902
YBL030C	0.526182	8.54564	1.25496	0.262606	0.59902
YMR075W	0.628869	3.45458	1.24767	0.263998	0.601028
YDL028C	0.54258	4.31026	1.24354	0.26479	0.60241
YOL156W	1.62768	0.0503622	1.24271	0.264949	0.60241
YGR166W	0.38627	4.11465	1.24151	0.265181	0.60241
YGL213C	0.39804	5.66611	1.24146	0.26519	0.60241
YHR146W	0.400907	6.55846	1.23951	0.265566	0.60273
YDR243C	0.426772	3.79295	1.23768	0.265919	0.603297
YER049W	0.380175	7.24766	1.2369	0.266069	0.603404
YLR240W	0.308019	5.58202	1.23592	0.266259	0.603603
YNL134C	0.363906	9.24845	1.23468	0.266499	0.603877
YOR124C	0.357421	6.78221	1.23423	0.266586	0.603877
YER011W	1.37205	0.723668	1.23172	0.267072	0.604681
YGL187C	0.34507	7.37178	1.23081	0.267249	0.604681
YJR111C	0.321794	5.13201	1.22579	0.268228	0.606429
YDL112W	0.384219	5.95498	1.22267	0.268838	0.607297
YGL156W	0.353277	5.61904	1.21908	0.26954	0.60774
YOR207C	0.375779	6.03011	1.21706	0.269939	0.607961
YIL124W	0.289441	7.94693	1.21603	0.270141	0.607961
YLR126C	0.641062	3.18847	1.21542	0.27026	0.607961
YDL003W	0.698311	3.06578	1.21121	0.271092	0.608689
YKL121W	0.393136	4.90984	1.20473	0.272378	0.610642
YGR082W	0.479628	6.83061	1.20216	0.272891	0.611092
YBR237W	0.502525	4.27491	1.20105	0.273113	0.611124
YNL082W	0.610565	3.2735	1.19829	0.273664	0.611962
YJL076W	0.290044	7.06603	1.19813	0.273696	0.611962
YDR492W	0.450274	5.63573	1.19673	0.273976	0.612356
YGL249W	1.21418	0.570883	1.19123	0.275082	0.612962
YBR170C	0.293713	6.03844	1.18452	0.276437	0.614584
YNL126W	0.492386	3.85448	1.18171	0.277008	0.614773
YDL156W	0.488536	3.55723	1.17669	0.27803	0.616493
YHR169W	0.410743	5.47139	1.1711	0.279176	0.617992
YOL066C	0.414237	4.65273	1.17049	0.2793	0.617992
YMR093W	0.457085	6.12752	1.16891	0.279625	0.617992
YMR027W	0.293117	7.7617	1.16769	0.279876	0.617992
YCL025C	0.403794	10.1948	1.16732	0.279952	0.617992
YDR166C	0.332057	5.00055	1.16673	0.280074	0.617992
YKL191W	0.365373	8.04212	1.16452	0.28053	0.618535
YGR287C	0.508665	4.10424	1.16201	0.28105	0.618735
YDR349C	0.309984	6.92443	1.16189	0.281075	0.618735
YGL246C	0.429178	4.49936	1.16182	0.281089	0.618735
YPL063W	0.256757	6.43215	1.16142	0.28117	0.618735
YPR155C	0.456483	5.13451	1.16103	0.281253	0.618735
YGR128C	0.710834	4.15338	1.15944	0.281582	0.619108
YHR073W	0.266201	6.407	1.15919	0.281633	0.619108
YLR306W	0.588943	3.20272	1.15645	0.282204	0.620057
YLR310C	0.308386	5.99853	1.1561	0.282276	0.620057
YDL004W	0.276592	6.72069	1.1544	0.282631	0.620605
YKR050W	0.311295	6.57818	1.15247	0.283032	0.620952
YML061C	0.452582	3.76326	1.15161	0.283211	0.620952
YDL224C	0.332342	5.63088	1.14952	0.28365	0.621258
YGL092W	0.267177	7.20167	1.14917	0.283722	0.621258
YOR126C	0.372123	5.48291	1.14631	0.284324	0.621535
YLR236C	2.2902	-0.0712699	1.14305	0.285008	0.622534
YKR054C	0.324406	6.029	1.13937	0.285785	0.623407
YBR136W	0.48052	5.4521	1.13934	0.285792	0.623407
YDR006C	0.290703	5.86669	1.13887	0.28589	0.623407
YER168C	0.311122	5.71592	1.13822	0.286029	0.623407
YER087C-A	1.99188	-0.219028	1.13618	0.286461	0.623886
YDR110W	0.558048	3.59029	1.13389	0.286947	0.624482
YLR060W	0.320423	8.4183	1.12766	0.288274	0.626443
YLR432W	0.326941	8.80619	1.12594	0.288643	0.626901
YNL055C	0.388689	10.4103	1.11457	0.291091	0.630232
YLR380W	0.477205	6.47557	1.11297	0.291437	0.630517
YOL041C	0.67	3.85554	1.1104	0.291995	0.630795
YKL038W	0.264535	6.17709	1.10849	0.29241	0.630996
YNR033W	0.237865	7.41068	1.10608	0.292937	0.631022
YLR088W	0.254561	6.04573	1.10597	0.292959	0.631022
YDR420W	0.329967	4.93272	1.10343	0.293514	0.631256
YMR014W	1.40402	2.10137	1.10306	0.293596	0.631256
YMR124W	0.319296	4.64628	1.10172	0.293889	0.631256
YPR192W	0.512884	3.53866	1.10005	0.294255	0.631256
YLR210W	0.617112	3.74555	1.09911	0.294462	0.631256
YMR250W	0.346355	9.19153	1.09904	0.294477	0.631256
YDR146C	0.404691	4.45229	1.09727	0.294865	0.631256
YAR073W	1.44549	0.0288491	1.0972	0.294881	0.631256
YDL130W	0.282826	8.65899	1.09639	0.295061	0.631256
YHR042W	0.583541	8.27031	1.09541	0.295276	0.631323
YNL221C	0.348961	6.01791	1.0932	0.295762	0.631424
YFR011C	0.504788	3.77109	1.09303	0.295802	0.631424
YDL215C	0.36874	5.78986	1.09249	0.29592	0.631424
YGL139W	0.273087	5.81014	1.09134	0.296174	0.631424
YHR036W	0.498135	3.53957	1.08912	0.296666	0.632012
YPL016W	0.4652	4.26837	1.08873	0.296753	0.632012
YPL270W	0.220442	7.46281	1.08771	0.296978	0.632034
YGR186W	0.315595	6.44614	1.07959	0.298788	0.633177
YBR109C	0.350028	6.47478	1.07898	0.298926	0.633177
YGL038C	0.281044	6.15883	1.07685	0.299402	0.633182
YLR057W	0.462539	3.74259	1.07661	0.299458	0.633182
YDL082W	0.400831	8.90832	1.07566	0.299671	0.633406
YOR239W	0.389169	5.86734	1.06941	0.301078	0.635237
YDL117W	0.365497	4.93973	1.06498	0.302081	0.636439
YPR059C	2.2079	-0.754878	1.06403	0.302297	0.636666
YFR004W	0.284484	6.8295	1.06229	0.302694	0.636726
YOR328W	0.311569	6.52996	1.05998	0.303219	0.636726
YBR036C	0.28667	9.2667	1.05997	0.303222	0.636726
YOR136W	0.267631	9.20022	1.05962	0.303301	0.636726
YMR012W	0.277484	8.04501	1.05647	0.304023	0.638013
YMR304W	0.301859	6.88259	1.05404	0.304578	0.638912
YDL088C	0.299312	5.13236	1.05086	0.305308	0.639234
YGL203C	0.307147	5.90755	1.0505	0.305392	0.639234
YGL133W	0.461074	4.3801	1.04999	0.305509	0.639234
YNL212W	0.316283	5.99118	1.04967	0.305583	0.639234
YJR092W	0.27888	5.37934	1.04205	0.307345	0.640866
YER088C	0.49516	7.05	1.03532	0.308912	0.642806
YNL098C	0.241147	7.45464	1.0351	0.308964	0.642806
YOR330C	0.289972	6.62701	1.03396	0.309231	0.642969
YLR167W	0.356974	12.2031	1.03215	0.309654	0.643283
YFR019W	0.293245	5.55847	1.02861	0.310486	0.643973
YOL158C	0.258773	8.45334	1.02836	0.310544	0.643973
YIL047C	0.281511	10.0823	1.0277	0.310699	0.643973
YNR055C	0.220253	7.34298	1.02706	0.31085	0.644061
YDL052C	0.534253	6.67245	1.01966	0.3126	0.64588
YGR103W	0.470174	5.42995	1.01894	0.312771	0.64588
YOR198C	0.275595	6.14304	1.01622	0.313418	0.646645
YER111C	0.612566	3.59348	1.01348	0.314072	0.647766
YMR243C	0.285262	9.79398	1.01236	0.314339	0.64792
YJL079C	0.582231	6.88606	1.01224	0.314367	0.64792
YBR069C	0.352105	8.45228	1.00461	0.316197	0.648998
YDL132W	0.284843	6.20426	1.0046	0.316199	0.648998
YDR207C	0.418749	4.4446	1.00454	0.316215	0.648998
YKL142W	0.277207	6.87131	1.0036	0.316441	0.649046
YHR050W	0.306779	7.91842	1.00261	0.316681	0.649046
YIL021W	0.26973	5.86399	1.00146	0.316956	0.649252
YGR008C	0.445952	7.17134	0.999924	0.317329	0.649695
YHR006W	0.317767	6.16824	0.997521	0.317911	0.649825
YOL123W	0.32738	6.20933	0.996991	0.31804	0.649825
YLR357W	0.305677	5.29407	0.996795	0.318087	0.649825
YMR001C	0.405799	4.29465	0.996713	0.318107	0.649825
YOR065W	0.302335	6.39685	0.996438	0.318174	0.649825
YLR299C-A	1.95486	-0.0729952	0.995133	0.318491	0.649825
YHR149C	0.419312	4.24763	0.99238	0.319161	0.650952
YGR038W	0.347995	5.26525	0.990043	0.319732	0.651311
YNL326C	0.298619	4.61813	0.988785	0.32004	0.651311
YOR272W	0.378982	5.90046	0.987892	0.320258	0.651311
YKL085W	0.357344	8.46455	0.987588	0.320332	0.651311
YNL265C	0.342889	4.38689	0.985709	0.320793	0.651311
YEL053C	0.358816	4.61454	0.985319	0.320889	0.651311
YJL082W	0.259758	6.94096	0.981874	0.321737	0.65213
YNL218W	0.584264	3.08116	0.981058	0.321938	0.652312
YML004C	0.306234	9.05623	0.979037	0.322437	0.652648
YGL094C	0.315408	4.93754	0.976476	0.32307	0.653197
YJL027C	2.50114	-0.26446	0.97193	0.324199	0.65459
YIR023W	0.35638	4.2273	0.971743	0.324246	0.65459
YNL297C	0.225117	6.66277	0.971577	0.324287	0.65459
YIL095W	0.292402	4.71897	0.970295	0.324607	0.654854
YAR042W	0.257631	6.05536	0.970157	0.324641	0.654854
YLR359W	0.284474	8.99696	0.957935	0.327708	0.657838
YFL026W	0.278926	9.25419	0.95535	0.328361	0.657838
YOR056C	0.378455	4.97583	0.955245	0.328388	0.657838
YAL039C	0.388468	7.44909	0.954915	0.328471	0.657838
YEL061C	0.461951	3.80841	0.954179	0.328658	0.657877
YJL207C	0.464908	5.64907	0.953956	0.328714	0.657877
YOL083W	0.509575	4.34922	0.94722	0.330428	0.659809
YIL131C	0.319818	5.37711	0.942183	0.331717	0.661463
YDR278C	2.05651	0.179762	0.942076	0.331745	0.661463
YGR281W	0.263439	6.41726	0.937118	0.33302	0.663182
YGR231C	0.250864	6.7871	0.936971	0.333058	0.663182
YLR261C	1.80856	-0.169652	0.931463	0.334483	0.664523
YCL011C	0.254137	7.767	0.926494	0.335776	0.665328
YHL047C	0.290234	6.00427	0.926399	0.3358	0.665328
YMR044W	0.416592	4.93898	0.925984	0.335909	0.665328
YMR016C	0.362289	4.69042	0.922637	0.336784	0.666449
YGR184C	0.297918	6.85244	0.921519	0.337076	0.666449
YDR019C	0.30364	7.51821	0.916883	0.338295	0.667501
YOR296W	0.334943	4.59074	0.915349	0.338699	0.667851
YML084W	1.24748	0.0597732	0.913348	0.339228	0.668669
YHR197W	0.804498	4.64838	0.910493	0.339984	0.669037
YBR126C	0.249562	9.6149	0.907723	0.340719	0.66946
YDR392W	0.354845	4.51795	0.907538	0.340768	0.66946
YGL200C	0.265515	9.04982	0.905512	0.341308	0.669535
YOR074C	0.338088	4.29605	0.904365	0.341614	0.669535
YBL106C	0.367899	4.53974	0.904328	0.341624	0.669535
YJL064W	1.27175	0.807514	0.904147	0.341672	0.669535
YLR045C	0.291419	5.11073	0.902989	0.341982	0.669535
YER068W	0.34434	5.54117	0.90228	0.342171	0.669535
YOR323C	0.300819	6.99197	0.89984	0.342825	0.67023
YBR034C	0.303436	5.6917	0.89924	0.342985	0.67023
YGR003W	0.371026	4.20092	0.894079	0.344374	0.671604
YKL155C	0.393217	3.71774	0.893258	0.344596	0.671813
YHL017W	0.281626	6.44129	0.892174	0.344889	0.671929
YGR195W	0.250095	5.4619	0.89177	0.344998	0.671929
YHR170W	0.333462	6.74563	0.88942	0.345635	0.672069
YGL120C	0.33968	7.20816	0.889125	0.345715	0.672069
YBR295W	0.252674	5.91258	0.888998	0.345749	0.672069
YEL070W	1.18121	0.763359	0.885127	0.346801	0.672822
YBL097W	0.660044	2.56149	0.885018	0.346831	0.672822
YCL009C	0.480103	9.2141	0.882562	0.347501	0.67314
YGL086W	0.579931	3.70259	0.881408	0.347816	0.67314
YOR165W	0.270565	6.37591	0.881131	0.347892	0.67314
YGR262C	0.262841	6.37553	0.878927	0.348496	0.673605
YFL039C	0.360535	11.9022	0.877074	0.349004	0.673641
YNL112W	0.31512	8.51102	0.876538	0.349152	0.673641
YHR049W	0.304148	7.16756	0.874289	0.349771	0.673756
YCR077C	0.276257	8.33081	0.874057	0.349835	0.673756
YPR037C	0.445595	6.13111	0.873295	0.350045	0.673939
YJL142C	0.766126	1.90667	0.871592	0.350515	0.674148
YMR238W	0.233395	7.23902	0.871241	0.350612	0.674148
YFR024C-A	0.239604	8.11273	0.869747	0.351025	0.674443
YDR033W	0.352054	10.8128	0.869441	0.35111	0.674443
YHR112C	0.268368	7.71463	0.86831	0.351424	0.674825
YKR077W	0.504625	2.50781	0.865945	0.35208	0.675578
YNL183C	0.271931	5.59735	0.864094	0.352596	0.675971
YOR168W	0.244504	8.1484	0.862162	0.353134	0.67608
YMR099C	0.233028	7.62716	0.860285	0.353659	0.67608
YGL012W	0.268349	9.33518	0.860182	0.353688	0.67608
YKR096W	0.365984	4.66678	0.856663	0.354674	0.677745
YJR052W	0.546456	3.82356	0.854743	0.355214	0.678411
YDR155C	0.360981	10.6783	0.853418	0.355587	0.678661
YNR062C	1.1592	1.12613	0.853317	0.355616	0.678661
YPL036W	0.332688	4.98683	0.852078	0.355965	0.679108
YMR269W	1.65812	0.716274	0.848613	0.356945	0.679816
YER132C	0.303175	4.74215	0.848423	0.356999	0.679816
YPL093W	0.357832	6.89092	0.845942	0.357703	0.679994
YAR018C	0.364587	4.14825	0.841549	0.358954	0.681111
YOR336W	0.326858	5.63641	0.840678	0.359203	0.681132
YER033C	0.331768	4.41155	0.840588	0.359229	0.681132
YOR090C	0.260886	6.4089	0.834208	0.361059	0.683385
YOR185C	0.275363	6.51611	0.832323	0.361602	0.683705
YMR143W	0.324133	9.3622	0.831485	0.361843	0.683883
YPR055W	0.48492	4.70857	0.830169	0.362224	0.683892
YOL036W	0.244314	5.54469	0.828555	0.362691	0.684164
YNL035C	0.274417	5.65874	0.826266	0.363355	0.684447
YNL178W	0.224707	11.6448	0.825337	0.363624	0.684447
YDR436W	0.307438	6.466	0.825106	0.363691	0.684447
YDR077W	0.579547	9.08692	0.820752	0.36496	0.684729
YDR239C	0.419557	4.1536	0.820714	0.364972	0.684729
YDR267C	0.343623	4.85488	0.819513	0.365323	0.685169
YDL135C	0.36171	5.3836	0.817495	0.365913	0.68584
YER171W	0.354629	4.69258	0.815902	0.366381	0.686278
YIL141W	1.30564	0.533473	0.81392	0.366964	0.686904
YOR176W	0.257506	8.68435	0.813104	0.367204	0.686906
YBR102C	0.312072	4.23312	0.812776	0.367301	0.686906
YDR372C	0.448814	5.22401	0.8118	0.367589	0.687007
YJL087C	0.423181	3.80152	0.810256	0.368045	0.687384
YPL079W	0.259247	9.29054	0.810021	0.368114	0.687384
YLR362W	0.40327	4.46735	0.809928	0.368141	0.687384
YHR187W	0.432486	4.54731	0.806806	0.369066	0.688449
YKR078W	0.61802	3.3898	0.806423	0.36918	0.688449
YGL104C	0.301948	6.12391	0.803814	0.369955	0.68942
YMR307W	0.257695	10.9266	0.803346	0.370095	0.68942
YJR123W	0.39867	10.9256	0.803078	0.370175	0.68942
YBL065W	1.61198	-0.299401	0.802462	0.370358	0.68942
YNR038W	0.372291	4.84212	0.802084	0.370471	0.68942
YNL138W	0.249595	7.67366	0.797089	0.371965	0.690023
YPL113C	0.425529	2.92864	0.796677	0.372089	0.690023
YPR202W	1.29296	0.68356	0.796335	0.372192	0.690023
YKR093W	0.349345	7.375	0.795921	0.372316	0.690023
YLR429W	0.236374	8.06782	0.795756	0.372365	0.690023
YDR001C	0.229436	7.87135	0.791923	0.373519	0.691105
YHR144C	0.509354	3.39183	0.791449	0.373662	0.691105
YOR280C	0.321608	4.75866	0.790952	0.373813	0.691165
YBR079C	0.288465	7.50686	0.785065	0.375596	0.69368
YNR003C	0.363308	4.37754	0.782929	0.376247	0.693919
YML060W	0.55964	3.43461	0.778343	0.377649	0.695448
YGL100W	0.222095	6.58358	0.777902	0.377784	0.695448
YNL274C	0.2362	7.3295	0.777093	0.378032	0.695448
YPR011C	0.240555	6.27057	0.777014	0.378056	0.695448
YML013W	0.281168	6.53033	0.77289	0.379325	0.696348
YKR022C	0.580577	3.32712	0.772856	0.379335	0.696348
YDL124W	0.255097	9.36604	0.771829	0.379652	0.6967
YOR093C	0.332085	4.65894	0.768713	0.380615	0.697597
YMR295C	0.234795	8.42315	0.766151	0.38141	0.69827
YDL001W	0.436064	3.67119	0.765999	0.381458	0.69827
YPL023C	0.266587	7.34385	0.765198	0.381707	0.698508
YOR216C	0.5675	3.63455	0.76394	0.382098	0.698661
YCL061C	0.446368	3.88604	0.763784	0.382147	0.698661
YDL223C	0.323071	5.17638	0.761754	0.38278	0.698923
YNL250W	0.375727	3.91966	0.760453	0.383187	0.698923
YAL013W	0.279273	6.29514	0.760276	0.383242	0.698923
YBR125C	0.237213	5.78286	0.759424	0.383509	0.699193
YKL150W	0.29081	7.18017	0.757497	0.384113	0.699421
YGR140W	0.481404	3.48268	0.756849	0.384316	0.699421
YPR165W	0.247244	8.44478	0.756672	0.384372	0.699421
YLR146C	0.276013	5.40165	0.756369	0.384467	0.699421
YDR069C	0.318552	5.30692	0.75351	0.385367	0.700408
YNL196C	1.59706	-0.0424514	0.752606	0.385652	0.700709
YJL051W	0.308131	4.75367	0.75143	0.386024	0.700951
YJR088C	0.252721	5.48506	0.749179	0.386736	0.701538
YDL016C	0.450415	3.70952	0.748733	0.386878	0.701538
YIL004C	0.394375	3.41884	0.74467	0.388169	0.702181
YML111W	0.325082	4.45559	0.744407	0.388253	0.702181
YGR260W	0.238446	9.37437	0.740802	0.389404	0.703393
YHR021C	0.222022	10.1215	0.740427	0.389524	0.703394
YER073W	0.222868	8.11618	0.737712	0.390395	0.704317
YDR257C	0.501113	3.95642	0.735724	0.391034	0.704509
YCL063W	0.32208	4.4063	0.73448	0.391435	0.704509
YER017C	0.207294	7.29395	0.73416	0.391538	0.704509
YJL163C	0.268724	6.59948	0.733661	0.391699	0.704509
YOR338W	0.358557	4.46193	0.733657	0.391701	0.704509
YGL227W	0.328395	4.99863	0.732195	0.392173	0.704738
YCL008C	0.378719	5.43488	0.732149	0.392187	0.704738
YBR190W	1.50673	-0.244773	0.721955	0.395503	0.708425
YJL196C	0.275455	9.50681	0.721903	0.395521	0.708425
YGL122C	0.257776	6.55779	0.718453	0.396652	0.708858
YMR186W	0.229639	9.66831	0.717178	0.397071	0.709176
YER076W-A	1.61899	0.27002	0.716785	0.397201	0.709192
YFR016C	0.306725	4.43634	0.715147	0.39774	0.709294
YBR176W	0.271675	4.82925	0.714259	0.398034	0.709498
YGR047C	0.41314	4.10029	0.71237	0.398658	0.709822
YJL129C	0.320804	4.85728	0.712039	0.398768	0.709822
YML099C	0.280417	4.68665	0.711522	0.398939	0.709822
YMR308C	0.232019	7.58243	0.711328	0.399003	0.709822
YJL095W	0.342882	4.78565	0.709633	0.399566	0.710415
YNL106C	0.286624	4.90874	0.709068	0.399753	0.710511
YPL071C	0.522489	3.08769	0.707558	0.400256	0.710974
YLR085C	0.293848	5.55526	0.7065	0.400608	0.711385
YLR179C	0.26847	8.95068	0.705421	0.400968	0.711809
YNL320W	0.294515	5.42296	0.70438	0.401316	0.711996
YIL083C	0.243388	5.29699	0.70219	0.402049	0.712447
YHR041C	0.369833	6.98633	0.698604	0.403253	0.71371
YIR002C	0.389958	4.37744	0.694519	0.404631	0.715434
YHR111W	0.343361	4.29278	0.691973	0.405494	0.7162
YNL052W	0.235163	7.09497	0.691916	0.405513	0.7162
YGR101W	0.210625	7.47539	0.690776	0.4059	0.716668
YNL002C	0.557104	4.69347	0.687866	0.406891	0.71784
YKR029C	0.386317	3.7196	0.683651	0.408333	0.719665
YJL167W	0.228781	8.14776	0.682403	0.408761	0.719777
YCR088W	0.330427	9.12983	0.682394	0.408764	0.719777
YCR076C	0.297218	6.25487	0.680929	0.409267	0.720232
YEL002C	0.274681	7.95113	0.678125	0.410233	0.721499
YLR005W	0.316131	5.13745	0.677391	0.410487	0.721729
YML035C	0.214243	6.72368	0.674326	0.411548	0.722494
YIR018C-A	1.13389	0.326962	0.672695	0.412114	0.723076
YGL097W	0.250274	6.08005	0.672336	0.412238	0.723078
YBR208C	0.245997	7.2137	0.670614	0.412837	0.723907
YNL076W	0.344732	4.28495	0.668283	0.413651	0.723907
YLR346C	0.55612	2.91219	0.668129	0.413705	0.723907
YHR025W	0.376661	9.39608	0.667676	0.413863	0.723907
YOL147C	0.239487	5.73269	0.667097	0.414066	0.723907
YKR027W	0.276601	4.59707	0.663085	0.415473	0.725012
YOR005C	0.27289	4.30436	0.662719	0.415602	0.725012
YER055C	0.190244	9.59164	0.662483	0.415685	0.725012
YLR212C	0.29999	5.14917	0.660471	0.416394	0.725417
YGL159W	0.359352	4.03887	0.659987	0.416564	0.725417
YML131W	0.289364	7.68253	0.659722	0.416658	0.725417
YGL242C	0.317406	5.25262	0.657665	0.417386	0.726251
YPL202C	0.463446	3.06633	0.657226	0.417541	0.726251
YMR283C	0.370536	3.8339	0.65697	0.417632	0.726251
YML034C-A	1.56483	-0.00994926	0.656407	0.417831	0.726377
YEL063C	0.279395	8.3281	0.656069	0.417951	0.726377
YKL046C	0.186003	7.2764	0.65412	0.418643	0.726935
YDL174C	0.197876	8.20493	0.653508	0.418861	0.727098
YLR389C	0.212562	6.82649	0.652474	0.41923	0.727523
YDL015C	0.239528	7.60258	0.65052	0.419927	0.727673
YBR053C	0.269163	7.35188	0.650497	0.419935	0.727673
YDR189W	0.22519	6.28683	0.649791	0.420187	0.727895
YIL037C	1.01775	1.27764	0.64822	0.42075	0.728052
YLR299W	0.231592	7.56787	0.647282	0.421086	0.728052
YHL006W-A	1.12318	0.478792	0.646632	0.421319	0.728052
YLR440C	0.301067	4.46383	0.645043	0.42189	0.728052
YGL208W	0.231771	6.53623	0.644736	0.422001	0.728052
YMR185W	0.57084	3.17539	0.644423	0.422114	0.728052
YLR316C	0.412489	4.03169	0.644245	0.422178	0.728052
YBR108W	0.319784	5.17499	0.644161	0.422208	0.728052
YDR309C	0.334319	5.54014	0.644096	0.422231	0.728052
YDR388W	0.213812	8.8876	0.643936	0.422289	0.728052
YGR200C	0.23732	6.50218	0.643727	0.422365	0.728052
YIL026C	0.357809	4.5409	0.643622	0.422402	0.728052
YNL141W	0.370667	6.14156	0.643328	0.422508	0.728052
YKL213C	0.221629	7.59167	0.64253	0.422796	0.728121
YGR210C	0.236897	8.39001	0.639067	0.424049	0.729423
YLR363C	0.37523	3.20164	0.637907	0.42447	0.729623
YPL213W	0.358891	3.6202	0.637226	0.424717	0.72964
YMR110C	0.220952	7.39238	0.636869	0.424847	0.72964
YBR093C	0.278283	4.84728	0.636021	0.425155	0.72964
YOR363C	0.288816	4.17373	0.630106	0.427316	0.731965
YIR025W	0.425195	2.50641	0.629929	0.427381	0.731965
YJL029C	0.250142	5.42825	0.629158	0.427664	0.732213
YBR174C	1.47788	-0.0889728	0.628228	0.428006	0.732426
YBR251W	0.300314	4.88769	0.62771	0.428197	0.732426
YMR200W	0.193871	7.21416	0.62758	0.428244	0.732426
YOL027C	0.461187	7.25996	0.627111	0.428417	0.732426
YIR039C	0.245713	5.33669	0.626169	0.428764	0.732426
YHR203C	0.254258	9.20765	0.625851	0.428881	0.732426
YGR274C	0.267132	5.07398	0.624016	0.429559	0.732426
YDR289C	0.543731	2.69765	0.623883	0.429608	0.732426
YPR156C	0.277599	6.34918	0.623003	0.429934	0.73247
YER143W	0.239824	6.409	0.62023	0.430962	0.733283
YGR180C	0.257881	8.53766	0.618643	0.431552	0.733951
YLR228C	0.273578	5.5351	0.61735	0.432034	0.734063
YEL008W	0.634219	2.3928	0.617185	0.432095	0.734063
YER119C	0.270115	7.94618	0.614534	0.433086	0.734358
YBR007C	0.361883	3.38216	0.61432	0.433166	0.734358
YLR002C	0.414532	4.4298	0.613865	0.433336	0.734435
YDR227W	0.473047	3.41445	0.61237	0.433897	0.735038
YOR111W	0.530415	3.35637	0.612249	0.433942	0.735038
YDR266C	0.301518	5.2366	0.60969	0.434905	0.736031
YKL096W-A	0.451639	9.81934	0.60867	0.435289	0.736461
YFL014W	0.450809	9.07511	0.607296	0.435808	0.736461
YMR148W	0.374441	4.78595	0.607182	0.435851	0.736461
YIR035C	0.180183	8.78509	0.606822	0.435987	0.736461
YJL055W	0.281875	6.65708	0.605494	0.43649	0.736683
YKL174C	0.185072	6.45632	0.605351	0.436544	0.736683
YPR105C	0.302959	5.49826	0.604482	0.436873	0.736715
YPL243W	0.280325	6.33212	0.604397	0.436905	0.736715
YPL221W	0.184065	8.72858	0.603202	0.437359	0.737212
YDR533C	0.204912	7.35599	0.6021	0.437778	0.737544
YLR139C	0.629435	2.25728	0.602024	0.437807	0.737544
YML049C	0.255405	5.82378	0.597204	0.439647	0.738527
YDR449C	0.9888	2.77815	0.596648	0.43986	0.738544
YPL039W	0.366216	4.14664	0.59652	0.439909	0.738544
YJL001W	0.220559	8.0204	0.592061	0.441623	0.740367
YML100W-A	0.771047	1.2015	0.590688	0.442153	0.740403
YMR221C	0.243538	6.31753	0.590483	0.442232	0.740403
YJL171C	0.188336	9.44252	0.590369	0.442276	0.740403
YKL073W	0.241707	5.85246	0.588906	0.442843	0.740773
YML047C	1.32444	-0.160497	0.588821	0.442875	0.740773
YNL016W	0.203165	7.48732	0.583499	0.444944	0.743176
YGR254W	0.227451	12.3301	0.581092	0.445885	0.744166
YNL069C	0.253571	10.6424	0.580706	0.446036	0.744166
YOR294W	0.437421	4.88911	0.580065	0.446287	0.744166
YJR145C	0.20737	10.2365	0.579835	0.446377	0.744166
YBR256C	0.251824	7.98663	0.578666	0.446836	0.744166
YCR028C	0.231496	6.29822	0.578512	0.446896	0.744166
YOR084W	0.218619	6.59625	0.578216	0.447013	0.744166
YBR045C	0.820993	1.45398	0.577144	0.447434	0.744372
YEL049W	1.32544	0.0525212	0.576429	0.447715	0.744629
YKL166C	0.412621	3.97263	0.574462	0.448491	0.745076
YGL116W	0.239478	4.61741	0.570915	0.449896	0.747198
YDR285W	0.73629	1.63852	0.568025	0.451045	0.747967
YBL104C	0.215971	5.12161	0.567943	0.451077	0.747967
YER099C	0.242698	6.01707	0.567458	0.451271	0.747967
YGL188C-A	0.816873	2.07011	0.566471	0.451665	0.747967
YGR207C	0.22403	5.38365	0.565684	0.451979	0.747967
YER140W	0.273741	3.99984	0.565554	0.452031	0.747967
YBR145W	0.240015	7.08284	0.565373	0.452103	0.747967
YOR194C	0.362441	4.09536	0.565146	0.452194	0.747967
YKR002W	0.20194	5.26849	0.56493	0.452281	0.747967
YNL135C	0.223326	8.953	0.56489	0.452297	0.747967
YGL141W	0.271756	5.59427	0.564326	0.452523	0.747967
YDR450W	0.192325	9.00845	0.562207	0.453372	0.748081
YIL123W	0.316644	8.59938	0.561107	0.453815	0.748081
YKL076C	1.089	0.267819	0.561082	0.453825	0.748081
YGL163C	0.232974	4.88845	0.560266	0.454153	0.748135
YOL023W	0.38105	3.13021	0.559489	0.454466	0.748135
YKL057C	0.286935	5.6247	0.55719	0.455395	0.748713
YOL056W	0.317291	4.34211	0.556411	0.45571	0.749022
YLR229C	0.219256	7.04135	0.553927	0.456717	0.750137
YPR069C	0.209865	8.00384	0.552438	0.457323	0.750529
YDL165W	0.273882	5.08591	0.550577	0.458082	0.750529
YGR214W	0.275323	10.8276	0.550359	0.458171	0.750529
YIL169C	1.31551	0.527824	0.549762	0.458415	0.750529
YLR148W	0.365761	4.35601	0.545837	0.460024	0.752208
YGL123W	0.298239	12.4086	0.545387	0.460209	0.752208
YLR293C	0.27704	8.89574	0.543602	0.460944	0.75299
YMR216C	0.178568	6.64236	0.542375	0.46145	0.753608
YDR176W	0.295766	4.74346	0.539638	0.462583	0.754478
YLR190W	0.273296	5.21938	0.534316	0.464798	0.756761
YLR174W	0.38703	4.16372	0.532922	0.465381	0.75697
YOR014W	0.216659	6.16359	0.532731	0.465461	0.75697
YOR123C	0.378059	4.34083	0.531837	0.465835	0.75697
YGR189C	0.22085	8.50138	0.531339	0.466044	0.75697
YML057W	0.19936	6.55431	0.53107	0.466157	0.75697
YHR127W	0.255234	4.02339	0.530934	0.466214	0.75697
YLR046C	0.327782	3.79965	0.529279	0.46691	0.757681
YJL216C	0.451057	2.16332	0.527971	0.467461	0.758157
YLR390W-A	0.446065	8.15853	0.525158	0.46865	0.759224
YHR028W-A	1.72433	-0.41885	0.52502	0.468708	0.759224
YHL033C	0.218083	9.22912	0.524636	0.468871	0.759224
YNL258C	0.328286	4.72677	0.523733	0.469254	0.759224
YOR008C	0.196077	6.61121	0.523414	0.469389	0.759224
YNL312W	0.219558	6.5042	0.521981	0.469998	0.759224
YOR096W	0.454764	11.1346	0.521958	0.470008	0.759224
YCR033W	0.219895	5.76235	0.521124	0.470362	0.759294
YDL226C	0.183397	6.83506	0.520181	0.470764	0.759322
YHR108W	0.193882	7.26653	0.517955	0.471716	0.760368
YPR183W	0.316241	8.09246	0.51459	0.473159	0.761929
YKR043C	0.272071	8.49282	0.512603	0.474014	0.762535
YBR131W	0.349456	3.71981	0.512511	0.474054	0.762535
YKR056W	0.346333	5.17916	0.511997	0.474276	0.762581
YPR084W	0.235631	4.39043	0.507141	0.476379	0.763369
YER114C	0.23399	5.62405	0.506356	0.476721	0.763369
YPR075C	0.201195	6.25171	0.50592	0.476911	0.763369
YFR052C-A	0.528527	2.4278	0.504801	0.477398	0.763941
YML102W	0.243514	7.29076	0.504477	0.47754	0.763959
YLR286C	0.276438	9.78723	0.503204	0.478096	0.763983
YKL135C	0.243279	5.57568	0.501681	0.478762	0.764459
YLR378C	0.346622	8.43021	0.501224	0.478963	0.764571
YCR047C	0.294559	5.79438	0.498579	0.480125	0.765644
YDL064W	0.237377	5.91695	0.498142	0.480318	0.765644
YPR024W	0.169495	8.21861	0.498001	0.48038	0.765644
YJL088W	0.298371	4.33654	0.495449	0.481507	0.766382
YGR252W	0.387931	3.12771	0.495002	0.481704	0.766449
YML106W	0.199092	7.90879	0.492485	0.482821	0.767171
YNL327W	0.292349	8.32732	0.491926	0.483069	0.767171
YAR030C	1.09658	-0.0575809	0.49192	0.483072	0.767171
YLR023C	0.21555	6.02866	0.489823	0.484006	0.768057
YHR109W	0.334783	3.57375	0.489574	0.484117	0.768057
YNR048W	0.263596	4.83085	0.489041	0.484356	0.768057
YER151C	0.243839	5.53731	0.488631	0.484539	0.768057
YBL091C	0.161019	7.20745	0.488002	0.48482	0.768082
YPL078C	0.182246	7.16887	0.487996	0.484823	0.768082
YBR243C	0.223533	7.2945	0.486903	0.485312	0.76865
YIR003W	0.202366	5.73331	0.485884	0.485769	0.76896
YFR023W	1.17967	-0.654573	0.484828	0.486243	0.769211
YGR121C	0.216122	7.35781	0.483008	0.487063	0.769971
YNR041C	0.231649	7.50794	0.480092	0.488381	0.770741
YCL037C	0.340017	5.86923	0.479983	0.48843	0.770741
YGL233W	0.253586	5.60505	0.479898	0.488469	0.770741
YNL065W	0.206728	7.01522	0.479174	0.488797	0.771052
YOR058C	0.353521	4.2214	0.478289	0.489198	0.771064
YMR086W	0.207708	5.99286	0.477807	0.489418	0.771064
YDR109C	0.215356	4.72061	0.476739	0.489903	0.771348
YJL154C	0.177968	6.32958	0.475177	0.490615	0.771604
YKR023W	0.51981	2.56295	0.474942	0.490722	0.771604
YKR057W	0.26484	9.81294	0.474209	0.491057	0.771717
YOL142W	0.233805	5.1768	0.473369	0.491441	0.772115
YGL017W	0.15772	6.40545	0.470065	0.492957	0.772946
YJL218W	0.423052	2.58331	0.469922	0.493023	0.772946
YDR182W	0.173837	6.25237	0.469048	0.493425	0.773371
YPL237W	0.220244	8.32944	0.467906	0.493952	0.773831
YMR088C	0.167436	7.43727	0.466199	0.494741	0.7744
YIL160C	0.5347	2.67993	0.464697	0.495437	0.775076
YEL055C	0.290369	5.52961	0.463953	0.495783	0.775411
YHR103W	0.227923	5.85412	0.463154	0.496154	0.775668
YIL156W	0.225734	5.54151	0.461849	0.496761	0.775703
YMR219W	0.219746	4.98047	0.457339	0.49887	0.777756
YLR222C	0.377943	5.31362	0.455861	0.499565	0.778165
YNL108C	0.221366	6.27238	0.455669	0.499655	0.778165
YIL128W	0.21504	5.06841	0.455654	0.499662	0.778165
YGL152C	1.31011	-0.297274	0.454233	0.500332	0.778438
YDR484W	0.311254	3.6849	0.453876	0.5005	0.778438
YLR337C	0.300062	5.49493	0.453282	0.50078	0.778462
YOR355W	0.241567	5.58818	0.450703	0.502001	0.779578
YGR263C	0.322296	4.87735	0.450474	0.50211	0.779578
YGL087C	0.23566	5.04253	0.450365	0.502162	0.779578
YBR084C-A	0.166414	9.00402	0.449973	0.502348	0.779661
YLR131C	0.243753	4.47075	0.448351	0.503119	0.780579
YHR023W	0.30789	5.76266	0.44817	0.503205	0.780579
YOL022C	0.253	6.2059	0.44372	0.505333	0.782846
YJR089W	0.384591	3.5459	0.442968	0.505693	0.782963
YLR235C	0.601112	1.20894	0.442604	0.505868	0.782963
YOR256C	0.242382	5.04194	0.442426	0.505954	0.782963
YJL128C	0.154745	6.56339	0.442176	0.506074	0.782963
YIL144W	0.403861	3.132	0.441805	0.506253	0.783032
YDR528W	0.529242	1.67432	0.441492	0.506403	0.78306
YDR421W	0.260358	4.65058	0.44019	0.507031	0.783753
YLR258W	0.167287	9.62081	0.439732	0.507252	0.783753
YBR181C	0.219171	9.13026	0.438852	0.507677	0.784203
YGR110W	0.356716	3.63971	0.438177	0.508004	0.784227
YBL008W	0.23254	4.7211	0.437717	0.508226	0.784227
YML091C	0.220113	4.95545	0.437262	0.508447	0.784353
YKL197C	0.257665	5.15494	0.436043	0.509038	0.784568
YLR072W	0.162013	6.02711	0.435887	0.509115	0.784568
YLR278C	0.219951	5.27441	0.433572	0.510241	0.786098
YOL024W	1.33859	-0.691219	0.431727	0.511143	0.786662
YDR505C	0.166246	6.21907	0.430293	0.511845	0.786891
YPR135W	0.227561	4.58794	0.429491	0.512239	0.786891
YML125C	0.193644	7.5654	0.429247	0.512359	0.786891
YHR060W	0.474549	3.18471	0.428411	0.51277	0.786891
YMR244W	0.6274	1.44779	0.428157	0.512894	0.786891
YHR117W	0.167409	6.94724	0.427613	0.513162	0.786891
YGL223C	0.295288	4.8016	0.427604	0.513167	0.786891
YAL024C	0.316749	3.76544	0.425417	0.514246	0.788265
YNR023W	0.214488	4.45759	0.425054	0.514426	0.788265
YHL029C	0.219299	5.43948	0.423891	0.515002	0.788265
YOL127W	0.203029	10.5688	0.420404	0.516735	0.789791
YIL058W	1.01121	1.23892	0.420386	0.516745	0.789791
YGL055W	0.190937	9.89761	0.4164	0.518739	0.791955
YER001W	0.203387	6.12096	0.416357	0.51876	0.791955
YNL075W	0.361788	4.27304	0.415314	0.519285	0.792344
YFL052W	0.357976	3.9563	0.413538	0.520179	0.793156
YBR088C	0.252813	5.64833	0.413369	0.520265	0.793156
YFL002C	0.252204	5.12472	0.413059	0.520421	0.793156
YGL165C	1.23334	-0.164691	0.412198	0.520856	0.793156
YGL164C	0.245415	3.53207	0.411905	0.521004	0.793156
YDR364C	0.293527	3.7067	0.411385	0.521268	0.793156
YLR422W	0.17244	6.23254	0.411293	0.521314	0.793156
YOR210W	0.243843	4.42641	0.410921	0.521502	0.793156
YPL127C	0.203527	7.35136	0.410785	0.521572	0.793156
YLR068W	0.359048	0.97094	0.410411	0.521761	0.793238
YCR068W	0.221175	6.64227	0.409921	0.522009	0.793411
YLR175W	0.214196	8.03135	0.409006	0.522474	0.793606
YIL055C	0.312031	3.6976	0.408054	0.522959	0.793606
YPL274W	0.1888	9.98293	0.407917	0.523029	0.793606
YMR252C	0.344798	4.50081	0.407843	0.523066	0.793606
YDL144C	0.222735	7.93663	0.404945	0.524546	0.795005
YNL303W	1.04355	0.209004	0.40398	0.525041	0.79555
YBR177C	0.177635	8.53807	0.403207	0.525438	0.795613
YPL001W	0.288555	3.46939	0.402751	0.525672	0.795685
YGL099W	0.35234	3.99896	0.400541	0.52681	0.796064
YMR255W	0.320378	4.49369	0.400482	0.526841	0.796064
YPR072W	0.297021	4.89783	0.399875	0.527154	0.796082
YPL129W	0.241371	5.55637	0.399054	0.527578	0.796095
YLR286W-A	1.02419	0.307892	0.39864	0.527793	0.796095
YJL045W	0.326115	3.31036	0.398541	0.527843	0.796095
YBR105C	0.220029	6.52038	0.396371	0.528969	0.796776
YGR002C	0.254289	3.75795	0.395709	0.529314	0.796818
YHR010W	0.202134	9.24077	0.394556	0.529914	0.797382
YGL078C	0.366533	4.99653	0.393108	0.53067	0.798148
YEL001C	0.179315	7.69547	0.392238	0.531125	0.798491
YAL058W	0.180143	6.39624	0.390998	0.531775	0.798491
YJL190C	0.177339	9.85353	0.390971	0.531789	0.798491
YER184C	0.209946	4.5294	0.39088	0.531837	0.798491
YML027W	0.385747	3.66276	0.390809	0.531874	0.798491
YNL023C	0.20324	5.43809	0.388322	0.533183	0.79923
YOR303W	0.184629	8.69402	0.38754	0.533595	0.799644
YJR138W	0.228268	4.95204	0.385977	0.534422	0.80027
YML110C	0.167618	7.82364	0.382395	0.536324	0.801947
YGL134W	0.218974	4.50345	0.378962	0.538159	0.803819
YPR160C-A	1.09406	-0.115528	0.375131	0.540221	0.80556
YIL046W	0.173191	8.44701	0.375013	0.540284	0.80556
YGL028C	0.20003	6.53981	0.374456	0.540585	0.805772
YMR294W	0.756012	1.15198	0.373206	0.541262	0.805772
YCR094W	0.216854	4.92026	0.373168	0.541283	0.805772
YLR410W	0.1779	6.61189	0.373065	0.541338	0.805772
YER161C	0.232342	3.94688	0.372798	0.541483	0.805772
YMR228W	0.303527	4.08285	0.37267	0.541552	0.805772
YBR133C	0.160414	5.93028	0.372622	0.541579	0.805772
YIL093C	0.179139	5.1941	0.371009	0.542455	0.806545
YJL011C	0.34659	3.39867	0.36973	0.543151	0.807376
YOL038W	0.206513	7.53482	0.369249	0.543414	0.807526
YBR142W	0.373485	4.16833	0.366714	0.544801	0.807988
YAL021C	0.202885	7.71302	0.36623	0.545067	0.808068
YNR001C	0.158783	8.56513	0.366035	0.545173	0.808068
YPL150W	0.199345	4.70339	0.365865	0.545267	0.808068
YHR153C	0.560091	1.80122	0.365574	0.545427	0.808101
YOR095C	0.279487	5.77713	0.364336	0.546108	0.808703
YLR207W	0.143653	6.44433	0.363868	0.546366	0.808727
YML036W	0.306446	4.32755	0.363807	0.5464	0.808727
YOR353C	0.224437	4.43844	0.362928	0.546884	0.809036
YBL011W	0.148915	7.72575	0.360183	0.548404	0.810061
YBL095W	0.195188	5.67318	0.358809	0.549169	0.810579
YAR029W	0.709937	0.375363	0.357868	0.549693	0.811091
YEL060C	0.20773	10.3194	0.35769	0.549792	0.811091
YDR160W	0.21247	5.3073	0.352403	0.552756	0.813733
YKL195W	0.216991	5.52765	0.352324	0.552801	0.813733
YBR055C	0.237016	4.67596	0.352274	0.552828	0.813733
YLR115W	0.200591	5.47603	0.351769	0.553114	0.813948
YIL143C	0.164821	7.06005	0.351089	0.553498	0.814309
YMR215W	0.1934	7.93743	0.350692	0.553722	0.814436
YNL162W	0.186425	8.10317	0.350439	0.553865	0.814441
YLL052C	0.423895	3.44518	0.34954	0.554374	0.814782
YDR338C	0.193166	5.16247	0.348992	0.554684	0.814831
YBR227C	0.253619	3.87482	0.348696	0.554852	0.814874
YAL044C	0.276562	8.81204	0.34748	0.555543	0.814883
YLR189C	0.242409	5.60497	0.347217	0.555693	0.814883
YDR022C	0.33271	3.33992	0.34709	0.555765	0.814883
YML068W	0.271898	3.82383	0.346773	0.555945	0.814883
YPL219W	0.218769	4.68113	0.346436	0.556137	0.814883
YFR037C	0.193092	7.11417	0.3459	0.556443	0.814883
YFL015C	3.29201	-0.311799	0.34577	0.556518	0.814883
YOR339C	0.798817	0.00966185	0.345744	0.556532	0.814883
YDL029W	0.171278	8.18216	0.345473	0.556687	0.814883
YBR166C	0.198298	4.68498	0.345276	0.5568	0.814883
YAL064W-B	0.70127	0.709271	0.344913	0.557007	0.814983
YEL066W	0.197058	6.41666	0.344081	0.557483	0.815071
YML116W-A	0.386489	2.39888	0.343815	0.557636	0.815091
YDL207W	0.212988	4.2798	0.342545	0.558364	0.815265
YDR216W	0.182223	6.37573	0.341533	0.558946	0.815265
YDR225W	0.225143	9.54692	0.341523	0.558952	0.815265
YLR137W	0.227811	5.45875	0.341459	0.558988	0.815265
YGL142C	0.174333	6.50415	0.341311	0.559073	0.815265
YDR518W	0.165762	5.80214	0.33904	0.560384	0.816468
YGR085C	0.176929	7.8531	0.337	0.561566	0.817785
YNR047W	0.193059	6.82696	0.335735	0.562301	0.81845
YOL060C	0.183109	7.48602	0.334888	0.562795	0.81856
YKL072W	0.426534	2.93677	0.33013	0.565583	0.820956
YOR234C	0.188489	7.97997	0.328155	0.566748	0.820984
YBL072C	0.185285	9.83369	0.327694	0.56702	0.820984
YML121W	0.191379	4.7843	0.327411	0.567188	0.820984
YGR035C	0.650347	1.13507	0.322605	0.570046	0.82308
YBR039W	0.16075	6.97321	0.32241	0.570163	0.82308
YGL157W	0.199238	6.99827	0.322098	0.57035	0.82308
YPL110C	0.203159	4.44729	0.318773	0.572346	0.824694
YIL161W	0.408833	2.86064	0.318151	0.572721	0.825033
YPR041W	0.142749	7.74494	0.317045	0.573389	0.825146
YLR405W	0.189092	5.16853	0.317	0.573416	0.825146
YNR013C	0.28564	6.82918	0.316916	0.573467	0.825146
YDR211W	0.201093	6.32164	0.315878	0.574095	0.825146
YPR003C	0.16933	5.11209	0.315561	0.574288	0.825146
YIL153W	0.211377	7.41289	0.315468	0.574344	0.825146
YBR143C	0.139012	6.9179	0.314212	0.575107	0.825732
YCR054C	0.394167	3.39402	0.314143	0.575149	0.825732
YJL140W	0.206925	4.8349	0.313043	0.575819	0.825868
YML048W	0.16082	9.01088	0.312928	0.575889	0.825868
YIL057C	1.07258	0.214704	0.312793	0.575971	0.825868
YBR141C	0.498659	2.92434	0.311973	0.576472	0.826158
YNL235C	0.116412	0.0513697	0.311964	0.576478	0.826158
YEL051W	0.176153	7.46888	0.311135	0.576985	0.826205
YDR181C	0.400561	2.84369	0.310798	0.577191	0.826205
YBR025C	0.165896	8.6767	0.309848	0.577774	0.826583
YJR150C	1.24823	-0.724425	0.309451	0.578017	0.826583
YPR170W-B	0.510386	2.39302	0.308907	0.578352	0.82665
YDR361C	0.195306	5.09258	0.308689	0.578486	0.82665
YDL134C	0.220803	7.07897	0.304939	0.580802	0.828952
YDR009W	0.265098	3.02061	0.30449	0.581081	0.829115
YML058W	0.193308	7.4413	0.303847	0.581481	0.829115
YER147C	0.215287	5.46057	0.303143	0.581919	0.829538
YBL098W	0.232737	4.15258	0.301282	0.58308	0.830426
YDR381W	0.165771	8.62894	0.301239	0.583107	0.830426
YLR343W	0.672474	1.29864	0.300649	0.583476	0.830749
YHR214W-A	1.25074	-0.0385855	0.300024	0.583867	0.831105
YJL042W	0.170124	7.95808	0.29776	0.58529	0.831352
YDR303C	0.165877	5.22293	0.297341	0.585554	0.831492
YAL048C	0.158925	5.54706	0.296274	0.586228	0.832248
YLR442C	0.232608	4.08304	0.295034	0.587012	0.832834
YLR272C	0.311703	4.40233	0.29495	0.587066	0.832834
YFL008W	0.277817	4.67496	0.294322	0.587464	0.833198
YJR030C	0.326434	3.36493	0.293942	0.587705	0.833339
YLR061W	0.150201	9.3067	0.29265	0.588527	0.833901
YMR187C	0.252453	3.58773	0.291886	0.589015	0.83439
YLR166C	0.216186	4.74425	0.290565	0.589859	0.834982
YHR196W	0.344917	4.00894	0.288692	0.59106	0.835589
YGR157W	0.161739	8.88494	0.288345	0.591283	0.835589
YGL084C	0.127101	7.06204	0.287797	0.591635	0.835685
YBR110W	0.131093	6.43212	0.287399	0.591892	0.835847
YNR035C	0.14926	7.76064	0.286991	0.592155	0.836017
YMR296C	0.213244	8.27527	0.285064	0.593401	0.837291
YCR061W	0.258476	8.4915	0.284935	0.593485	0.837291
YDL116W	0.200653	5.3067	0.283203	0.594609	0.837323
YOR162C	0.175221	4.69981	0.283144	0.594648	0.837323
YPL180W	0.228432	4.7125	0.282456	0.595096	0.837754
YNL232W	0.174918	5.52563	0.281367	0.595806	0.838285
YOL140W	0.18976	6.35641	0.281004	0.596044	0.838285
YDR264C	0.132472	7.79911	0.280902	0.59611	0.838285
YKR081C	0.555214	4.27831	0.280315	0.596495	0.838285
YPR117W	0.156156	5.74309	0.278148	0.597917	0.839714
YEL011W	0.155555	8.31532	0.277342	0.598448	0.840005
YGR130C	0.172318	6.55197	0.277183	0.598554	0.840005
YLR324W	0.152321	5.99585	0.272501	0.601659	0.841864
YBR160W	0.142943	6.07394	0.271931	0.602039	0.841864
YAR007C	0.158066	6.07869	0.270255	0.603161	0.842216
YDR222W	0.187712	5.64258	0.269954	0.603362	0.842216
YLR332W	0.201089	5.46672	0.26986	0.603426	0.842216
YML008C	0.149113	7.22733	0.268561	0.604299	0.842634
YLR213C	0.301167	3.41785	0.268005	0.604673	0.842956
YHR062C	0.23065	5.27535	0.267405	0.605078	0.843256
YBR084W	0.152606	8.19848	0.26726	0.605176	0.843256
YBR041W	0.16674	7.4326	0.266616	0.605611	0.84327
YKL018W	0.190718	5.19407	0.266334	0.605801	0.84327
YCL044C	0.222586	4.74947	0.26485	0.606808	0.84331
YGL044C	0.324922	2.35258	0.264502	0.607044	0.84331
YGL143C	0.185056	5.04147	0.263539	0.607699	0.843373
YER048C	0.184336	5.93112	0.262583	0.608351	0.843694
YCL014W	0.199459	5.17188	0.261564	0.609048	0.8441
YGR250C	0.203379	7.43842	0.261495	0.609095	0.8441
YLR116W	0.254494	4.15525	0.261299	0.609229	0.8441
YIL147C	0.173338	5.60396	0.260622	0.609693	0.844544
YDR384C	0.182556	6.41712	0.259971	0.61014	0.844766
YNL223W	0.178458	4.76382	0.258925	0.61086	0.845164
YDL089W	0.206567	4.33447	0.257069	0.612141	0.845762
YOL093W	0.293611	3.48562	0.256741	0.612368	0.845857
YJL187C	0.196567	4.20191	0.255668	0.613112	0.846287
YMR214W	0.156694	5.9993	0.255279	0.613383	0.846305
YPR185W	0.20079	4.7639	0.254676	0.613802	0.846305
YOR183W	0.934455	-0.25507	0.254614	0.613845	0.846305
YML007C-A	0.624235	1.57477	0.253942	0.614313	0.846592
YGR095C	0.179767	4.61253	0.253805	0.614408	0.846592
YDR169C-A	0.764864	0.14799	0.253695	0.614485	0.846592
YOL115W	0.161556	5.2521	0.252406	0.615386	0.847196
YNL260C	0.207407	4.49199	0.25127	0.616182	0.847522
YDL137W	0.129954	8.33091	0.251082	0.616314	0.847522
YPR064W	0.314061	2.26593	0.250752	0.616546	0.847643
YPL105C	0.128655	6.10215	0.250048	0.617041	0.848125
YLR188W	0.142154	6.20051	0.249119	0.617696	0.848694
YER029C	0.230082	3.6997	0.248846	0.617889	0.848694
YDR074W	0.138362	8.91387	0.247252	0.619016	0.849052
YPR079W	0.124769	5.51349	0.246784	0.619349	0.849112
YDL242W	1.16475	-0.400235	0.244909	0.620683	0.850345
YLR353W	0.206624	4.58125	0.24404	0.621303	0.850489
YOR354C	0.216182	5.48198	0.243547	0.621656	0.850602
YNL088W	0.178704	5.65268	0.242691	0.62227	0.850761
YBR239C	0.396221	3.59376	0.242561	0.622362	0.850761
YLR344W	0.19072	7.89758	0.240606	0.623768	0.851838
YOR285W	0.205518	8.338	0.240561	0.623801	0.851838
YDR520C	0.223351	3.94331	0.239253	0.624746	0.852561
YJR059W	0.140816	7.69709	0.239129	0.624836	0.852561
YPR116W	0.268612	3.77461	0.239068	0.62488	0.852561
YOR373W	0.163031	4.96631	0.238432	0.625341	0.852663
YOL100W	0.26993	3.98171	0.238321	0.625421	0.852663
YDR414C	0.233983	4.40194	0.237818	0.625786	0.852768
YNL146W	0.602885	0.834254	0.237667	0.625896	0.852768
YJL204C	0.230616	3.63191	0.236874	0.626473	0.853107
YEL027W	0.124756	9.54879	0.234758	0.628018	0.854572
YLR273C	0.372615	2.70124	0.233966	0.628598	0.854572
YBR203W	0.156122	5.48097	0.233266	0.629112	0.854572
YLR372W	0.139506	8.65865	0.232939	0.629353	0.854572
YJR060W	0.163229	5.29275	0.230959	0.630814	0.85624
YLR017W	0.142065	7.43216	0.230622	0.631063	0.85638
YEL013W	0.138412	7.42919	0.229196	0.63212	0.857221
YPL176C	0.126456	6.18663	0.227856	0.633118	0.858178
YGL258W	1.0076	-0.243036	0.227424	0.63344	0.858219
YJL098W	0.304608	4.14827	0.227188	0.633617	0.858228
YNL225C	0.336865	3.31494	0.226366	0.634232	0.858228
YFL001W	0.189612	4.56687	0.225919	0.634567	0.858359
YGR031W	0.215402	6.94483	0.224939	0.635302	0.858959
YDL220C	0.151848	4.29834	0.22396	0.636039	0.859418
YBR215W	0.23114	3.33851	0.223084	0.6367	0.859704
YIL002C	0.181533	4.52658	0.223043	0.636731	0.859704
YGR145W	0.372343	3.63618	0.222745	0.636956	0.859811
YDR162C	0.222607	4.09457	0.219571	0.639367	0.862668
YNL245C	0.223923	3.44875	0.218923	0.639861	0.863137
YML065W	0.188823	3.57371	0.217658	0.64083	0.863548
YKL079W	0.172887	4.2613	0.217607	0.64087	0.863548
YNL173C	0.169721	6.23631	0.21717	0.641204	0.863593
YGR075C	0.312842	2.88281	0.217139	0.641228	0.863593
YOL065C	0.155432	5.25588	0.216623	0.641625	0.86392
YHR071W	0.159638	7.17144	0.214203	0.643493	0.865877
YKL192C	0.184303	7.62096	0.214049	0.643612	0.865877
YOR171C	0.149385	5.46072	0.213613	0.64395	0.865877
YFL034W	0.124629	5.24555	0.213417	0.644103	0.865877
YOL120C	0.13222	10.4455	0.212258	0.645003	0.866264
YNL271C	0.129008	6.1163	0.211447	0.645635	0.866352
YMR310C	0.255704	4.65447	0.211059	0.645938	0.86656
[truncated: 3,877 more rows]

## Sheet: 4E -glu
	logFC	logCPM	LR	PValue	FDR
YGL062W	1.69558	9.22473	42.7176	6.32403e-11	3.716e-07
YBR127C	1.68827	10.5333	39.0634	4.10262e-10	1.20535e-06
YFR053C	2.04233	9.9335	36.592	1.45626e-09	2.30217e-06
YJR139C	1.64745	10.1222	36.2707	1.71726e-09	2.30217e-06
YDL055C	1.5482	10.8744	35.273	2.86581e-09	2.80659e-06
YHR174W	1.9094	14.4371	34.7433	3.76167e-09	3.15765e-06
YGR175C	1.66458	9.78515	31.641	1.85468e-08	1.2109e-05
YOR117W	1.29238	8.23355	31.0685	2.49086e-08	1.39631e-05
YOR099W	1.38788	8.86794	30.9749	2.61393e-08	1.39631e-05
YCR012W	1.62756	14.4232	30.612	3.15131e-08	1.54309e-05
YOR375C	1.50277	10.364	30.2298	3.83762e-08	1.73461e-05
YML086C	1.63885	8.0312	29.5813	5.36184e-08	2.25044e-05
YGL105W	1.36288	8.85888	28.4742	9.49559e-08	3.42576e-05
YFR044C	2.02285	9.29989	28.468	9.52615e-08	3.42576e-05
YDR385W	2.10013	9.56144	28.3427	1.0163e-07	3.42576e-05
YDR342C	2.15958	6.8376	28.2095	1.0887e-07	3.42576e-05
YDR321W	1.43673	8.66297	28.176	1.10772e-07	3.42576e-05
YCR053W	1.3473	7.57908	27.5969	1.49414e-07	4.38979e-05
YKR039W	1.64304	9.63779	26.9879	2.04734e-07	5.72866e-05
YBR286W	1.37809	11.3253	26.8312	2.22023e-07	5.93002e-05
YER095W	1.35606	8.23281	26.5539	2.56289e-07	6.54762e-05
YEL047C	1.59458	7.73854	26.429	2.73404e-07	6.69385e-05
YPR160W	1.57747	9.37673	25.9531	3.49819e-07	7.59491e-05
YBR221C	1.66618	9.47631	25.8875	3.61909e-07	7.59491e-05
YPL154C	1.37461	10.0936	25.7515	3.88326e-07	7.86829e-05
YDR354W	1.18181	7.15993	25.2782	4.96284e-07	9.52351e-05
YLR231C	1.27445	6.6491	25.2545	5.02432e-07	9.52351e-05
YIL125W	1.17394	8.20034	25.1271	5.3672e-07	9.85553e-05
YOR074C	1.68789	4.29605	24.9653	5.83717e-07	0.000103937
YML085C	1.43628	9.19657	24.8298	6.26208e-07	0.000108223
YMR011W	1.71319	9.01462	24.5153	7.37231e-07	0.000120333
YMR196W	1.2996	8.44524	24.0237	9.51568e-07	0.000151119
YPL262W	1.37393	8.44512	23.8669	1.0323e-06	0.000159626
YHR183W	1.5545	11.1064	23.7813	1.07925e-06	0.000162607
YBR196C	1.44914	12.3713	23.5394	1.22384e-06	0.000179782
YOL058W	1.53141	9.97247	23.4569	1.27745e-06	0.00018308
YPL028W	1.3685	9.75472	23.1711	1.48209e-06	0.000207351
YKL103C	1.47471	8.4034	22.9616	1.65266e-06	0.000222099
YJR109C	1.27597	9.67366	22.9482	1.66423e-06	0.000222099
YMR006C	1.46566	7.48436	22.9063	1.7009e-06	0.000222099
YHR137W	1.85795	5.68183	22.6445	1.94921e-06	0.000245003
YAL023C	1.42976	10.5727	22.6116	1.98283e-06	0.000245003
YOR142W	1.40755	8.16121	22.5607	2.03603e-06	0.000245003
YJR105W	1.3816	10.6706	22.5541	2.04308e-06	0.000245003
YBR222C	1.33666	8.00491	22.4388	2.16945e-06	0.000250666
YLR180W	1.67763	11.1314	22.4229	2.18755e-06	0.000250666
YJR121W	1.25305	10.1508	22.3595	2.26094e-06	0.000250666
YNL045W	1.44261	7.70067	22.2191	2.43241e-06	0.000264682
YMR108W	1.25449	9.65257	22.048	2.65915e-06	0.000279399
YMR120C	1.24149	9.85874	22.0314	2.68229e-06	0.000279399
YGL026C	1.57751	10.3509	22.0114	2.7103e-06	0.000279399
YER043C	1.63467	11.3069	21.7677	3.0773e-06	0.000311762
YHR029C	1.11649	6.34077	21.4621	3.60892e-06	0.000359424
YPR036W	1.14608	9.93669	21.1305	4.29052e-06	0.000420185
YGL202W	1.38943	9.75661	20.9672	4.67202e-06	0.000445821
YDR158W	1.25119	10.0784	20.9542	4.70403e-06	0.000445821
YPR074C	1.37512	11.448	20.8244	5.0338e-06	0.000469501
YCL057W	1.07977	7.17067	20.7932	5.11639e-06	0.000469748
YPL134C	1.09678	6.25224	20.3362	6.49594e-06	0.000578335
YIL041W	1.37405	8.75988	20.2897	6.65593e-06	0.000583735
YKR067W	1.3705	6.46764	20.2036	6.9623e-06	0.000601625
YDL014W	1.39328	8.07809	20.1558	7.13827e-06	0.000607891
YER086W	1.22399	8.57733	19.9793	7.8285e-06	0.000657147
YFL039C	1.72645	11.9022	19.8617	8.32519e-06	0.000688997
YKL060C	1.5313	15.0491	19.787	8.65685e-06	0.000706495
YKL081W	1.31308	9.80443	19.7201	8.96511e-06	0.00072163
YDL229W	1.66726	11.1795	19.6832	9.14035e-06	0.000725793
YDR212W	1.2747	8.44522	19.4983	1.00687e-05	0.000788849
YNL280C	1.12379	7.29315	19.4177	1.0503e-05	0.000808429
YIL018W	1.22245	11.904	19.4012	1.05938e-05	0.000808429
YPR080W	1.30759	9.40203	19.1272	1.22289e-05	0.000906774
YOR133W	1.8884	8.93863	19.1229	1.22564e-05	0.000906774
YCL043C	1.85292	9.78874	18.8878	1.38633e-05	0.000981456
YDL126C	1.21566	11.0639	18.7934	1.45673e-05	0.00101902
YDR036C	1.05803	6.01014	18.7013	1.52878e-05	0.00105683
YBL099W	1.20165	9.00082	18.6191	1.59613e-05	0.00109056
YPR191W	1.15958	7.0017	18.549	1.65594e-05	0.00110802
YMR208W	1.27748	5.69912	18.545	1.6594e-05	0.00110802
YKL148C	1.42694	7.82325	18.4719	1.7243e-05	0.00113843
YJL026W	1.33321	9.16869	18.4505	1.74373e-05	0.00113846
YJL196C	1.3903	9.50681	18.2334	1.95425e-05	0.00126188
YHR113W	1.0529	7.77692	17.9447	2.27416e-05	0.00142546
YKL157W	0.999292	8.0985	17.9395	2.28034e-05	0.00142546
YHR070W	1.23142	6.58598	17.9101	2.31589e-05	0.00143244
YFL028C	1.23221	6.24137	17.8378	2.40557e-05	0.00147241
YDL054C	1.17873	6.95718	17.6801	2.61349e-05	0.00158318
YNL209W	1.58803	11.0303	17.5687	2.77119e-05	0.00162835
YJL068C	1.04412	7.71562	17.4987	2.87508e-05	0.00167267
YDL185W	1.09831	11.0245	17.4152	3.00409e-05	0.00173059
YLL045C	1.18711	9.92206	17.3464	3.11492e-05	0.00177701
YJR065C	1.11519	8.42425	17.1944	3.37431e-05	0.00190648
YHR190W	0.962905	7.5445	17.1194	3.51024e-05	0.0019644
YCL040W	1.51708	11.4196	16.9194	3.90012e-05	0.00214179
YPL091W	1.05289	8.01281	16.8454	4.05506e-05	0.00218928
YBR118W	1.47993	9.61549	16.8282	4.09202e-05	0.00218928
YEL058W	1.09017	8.70069	16.8253	4.09838e-05	0.00218928
YKL211C	1.01751	8.53243	16.7729	4.21307e-05	0.00223027
YHR020W	1.39483	9.86215	16.6307	4.54112e-05	0.00238247
YML048W	1.16557	9.01088	16.3811	5.17994e-05	0.00262391
YPL222W	1.11561	7.21492	16.3252	5.33494e-05	0.00267933
YER090W	0.964351	7.46452	16.2922	5.4287e-05	0.00270331
YGL012W	1.16288	9.33518	16.1836	5.74887e-05	0.00283868
YLR027C	1.0716	10.1664	16.1086	5.98131e-05	0.00292885
YBR092C	1.28468	7.84446	16.0562	6.14905e-05	0.0029861
YPL048W	1.43844	8.64008	16.0266	6.24575e-05	0.00299967
YOL151W	1.0634	8.51114	16.0166	6.27909e-05	0.00299967
YHR019C	1.31917	10.5651	15.9653	6.45127e-05	0.00305707
YOL086C	1.49595	13.7935	15.8627	6.81082e-05	0.00320163
YOR362C	0.913911	8.78283	15.7777	7.12388e-05	0.00332222
YOR374W	1.56372	10.4324	15.7545	7.21146e-05	0.00333658
YMR205C	1.38127	11.2213	15.6772	7.51251e-05	0.00342198
YNR050C	1.12041	8.07316	15.6592	7.58408e-05	0.00342801
YPR033C	0.963722	8.25576	15.6147	7.76488e-05	0.00347763
YBL042C	0.983363	7.27244	15.6032	7.81225e-05	0.00347763
YDL128W	1.14324	8.58728	15.518	8.17215e-05	0.00358355
YLR372W	1.11366	8.65865	15.4848	8.31693e-05	0.00362002
YOR155C	0.936521	7.05376	15.4247	8.58601e-05	0.00370966
YLR258W	0.993804	9.62081	15.3622	8.8745e-05	0.00380632
YIL116W	1.05163	7.64439	15.2977	9.18293e-05	0.00391007
YBR234C	1.08497	7.32606	15.2609	9.36346e-05	0.00395825
YLR259C	1.084	10.588	15.2366	9.48468e-05	0.00396092
YDL066W	1.05385	9.6593	15.2251	9.54265e-05	0.00396092
YGL137W	0.986361	9.0802	15.206	9.63941e-05	0.00396092
YNL071W	1.03998	9.4617	15.1842	9.75178e-05	0.00396332
YBR218C	1.1719	9.57851	15.1787	9.78016e-05	0.00396332
YHR047C	1.09229	6.93431	15.1585	9.88517e-05	0.00397844
YCR044C	0.939567	7.00425	14.9464	0.00011061	0.00433295
YMR027W	1.04576	7.7617	14.9218	0.000112063	0.00436083
YMR217W	1.19181	9.34014	14.6888	0.0001268	0.0048752
YCL017C	1.001	7.79299	14.6627	0.000128566	0.00490553
YOR251C	1.09324	6.55901	14.6295	0.000130852	0.00496056
YNL219C	1.02544	6.82034	14.584	0.000134051	0.00502596
YMR261C	0.866847	8.01175	14.563	0.000135549	0.00502596
YBR126C	1.00415	9.6149	14.5622	0.000135611	0.00502596
YLR432W	1.1584	8.80619	14.5568	0.000135999	0.00502596
YGR094W	0.902582	9.00048	14.2681	0.000158527	0.00575003
YGL234W	1.41301	10.5836	14.226	0.000162118	0.00584421
YER091C	1.05234	11.7382	14.2093	0.000163559	0.00586018
YMR203W	1.1733	8.69604	14.1536	0.000168474	0.00599971
YJR016C	1.27659	11.2897	14.0449	0.000178496	0.00628565
YBL030C	1.7652	8.54564	13.9429	0.000188452	0.00655233
YMR276W	1.12081	9.99509	13.9015	0.000192645	0.0066254
YER141W	0.914973	7.84237	13.8999	0.000192809	0.0066254
YDR012W	1.75253	9.16956	13.838	0.000199263	0.00680738
YLR044C	1.8885	15.1029	13.7682	0.00020681	0.00702436
YER052C	1.0787	8.5013	13.7233	0.000211816	0.00711993
YOR187W	0.875633	8.96973	13.7034	0.000214063	0.0071468
YHR016C	1.15965	7.68385	13.6754	0.000217278	0.00721313
YNL104C	1.22765	10.1762	13.6604	0.00021903	0.00723045
YGR192C	1.26168	14.4795	13.6209	0.000223685	0.00734286
YML070W	1.01738	8.72453	13.4904	0.000239784	0.00778438
YDR394W	0.922792	7.97354	13.4421	0.000246042	0.00794365
YDR226W	1.03374	9.98511	13.3891	0.000253086	0.00812642
YBR177C	1.01808	8.53807	13.2104	0.000278397	0.00879494
YLR075W	1.07745	11.9989	13.1934	0.000280937	0.00882772
YLR249W	1.13465	12.8954	12.9274	0.000323804	0.00991748
YKR066C	1.02812	9.94667	12.926	0.000324057	0.00991748
YDL022W	1.38389	9.34192	12.8935	0.000329727	0.00998698
YPL145C	1.02688	7.30286	12.88	0.000332106	0.0100075
YJR143C	0.982836	9.91123	12.835	0.000340187	0.0101987
YDR188W	1.13895	9.22947	12.7779	0.000350738	0.0104616
YPR016C	1.15067	7.54646	12.6235	0.00038093	0.011248
YMR241W	1.04218	7.9966	12.6116	0.000383358	0.0112522
YFR030W	0.9488	9.99444	12.5989	0.000385974	0.0112522
YOL092W	0.872816	7.82298	12.5755	0.000390839	0.0112522
YBR243C	1.13091	7.2945	12.5728	0.000391408	0.0112522
YMR250W	1.18082	9.19153	12.5659	0.000392859	0.0112522
YBR036C	0.988107	9.2667	12.5622	0.000393638	0.0112522
YGR240C	0.963785	10.3329	12.5556	0.00039502	0.0112522
YGL077C	1.14308	9.42619	12.5491	0.000396391	0.0112522
YMR303C	1.62129	4.85558	12.5283	0.000400832	0.0113235
YDR516C	0.955154	9.44803	12.4475	0.000418557	0.0117677
YBL015W	1.15363	7.7487	12.3966	0.000430117	0.0120325
YML063W	1.02586	11.1748	12.3793	0.000434119	0.0120325
YMR200W	0.862957	7.21416	12.3343	0.000444706	0.0122107
YFR031C-A	0.974652	10.9206	12.2859	0.000456397	0.0123767
YDR368W	0.92919	7.39399	12.2831	0.00045707	0.0123767
YGR043C	1.48179	6.28947	12.2042	0.000476829	0.0128525
YJR103W	1.02	9.3766	12.1694	0.000485812	0.012957
YMR315W	1.18303	9.18465	12.1678	0.000486204	0.012957
YER177W	0.878922	10.8284	12.0372	0.000521489	0.0137411
YGL009C	0.970122	10.1308	11.9924	0.000534166	0.01395
YDR353W	0.984804	10.4375	11.9253	0.000553775	0.0143981
YER178W	1.47389	10.5258	11.8349	0.000581303	0.0149159
YML013W	1.10151	6.53033	11.7168	0.00061938	0.0158238
YHR008C	1.03065	9.44643	11.6969	0.00062606	0.0158935
YDR380W	2.63809	2.60968	11.6793	0.000632004	0.0158935
YJL066C	1.08392	6.58273	11.6607	0.000638335	0.0158935
YIR012W	0.9767	7.47633	11.6394	0.000645681	0.0159413
YJL171C	0.836126	9.44252	11.6156	0.000654012	0.0160794
YLR056W	0.947877	7.85194	11.5786	0.000667163	0.0162666
YJR072C	1.16996	6.56055	11.5597	0.000673964	0.0162816
YBL040C	1.01152	6.29198	11.5463	0.00067886	0.0162816
YNL189W	0.791342	7.48578	11.5295	0.000685016	0.0163624
YKL127W	0.94816	7.67243	11.4926	0.000698736	0.0166226
YML100W	1.3455	9.86279	11.4077	0.000731388	0.0172596
YNL274C	0.924911	7.3295	11.3954	0.000736275	0.0173054
YGL156W	1.10608	5.61904	11.3566	0.000751819	0.0176004
YBR263W	1.04072	9.50201	11.3124	0.000769906	0.0178813
YLR069C	0.810686	6.25927	11.264	0.000790237	0.0182429
YGR204W	1.20075	11.3771	11.2216	0.00080851	0.0184856
YBR026C	0.85668	6.64932	11.1858	0.000824267	0.0186333
YGR061C	0.965631	10.2565	11.1853	0.000824484	0.0186333
YBR115C	0.808544	8.53043	11.0473	0.000888186	0.019844
YFL041W	0.840919	7.35511	11.0061	0.000908113	0.0201361
YJR125C	0.839648	6.80796	10.9507	0.000935691	0.0205922
YFL018C	0.988635	8.57877	10.9184	0.00095216	0.0207988
YKL184W	0.898691	6.99216	10.8997	0.000961793	0.0209315
YBR011C	1.23356	10.206	10.8752	0.000974607	0.0210931
YFR015C	1.02595	8.68354	10.8522	0.000986802	0.0210931
YNR043W	1.12758	7.98709	10.8321	0.000997545	0.0212376
YPR184W	1.23134	8.20611	10.7624	0.00103585	0.0218674
YFL022C	1.3796	7.85847	10.7336	0.00105207	0.0220784
YLR058C	1.10476	10.5909	10.7104	0.00106534	0.0221984
YDL078C	0.811385	8.23327	10.687	0.0010789	0.0223206
YDR105C	0.762389	7.5303	10.6742	0.0010864	0.0223206
YDR517W	0.982725	8.63297	10.6477	0.00110207	0.0224239
YOR361C	0.834526	8.36124	10.6464	0.00110288	0.0224239
YHR107C	0.85871	6.18983	10.5938	0.00113469	0.0229121
YER023W	1.0382	9.68834	10.5681	0.00115054	0.0229558
YDR044W	0.883431	7.02498	10.5681	0.00115057	0.0229558
YLR100W	0.776959	6.79696	10.5653	0.00115227	0.0229558
YDL145C	0.778707	9.02962	10.5629	0.0011538	0.0229558
YLR089C	1.2055	7.33304	10.5588	0.00115639	0.0229558
YJL174W	0.813123	7.7004	10.523	0.00117898	0.0232474
YJL172W	0.824834	8.55029	10.4721	0.0012119	0.0235706
YOR184W	0.860932	9.1043	10.4667	0.00121543	0.0235706
YDR497C	0.839679	11.3779	10.4586	0.00122078	0.0235964
YHR068W	0.882982	7.31701	10.4228	0.0012447	0.0239799
YBL045C	0.807488	7.72795	10.3689	0.00128159	0.0243735
YDL195W	0.841202	8.08687	10.3687	0.00128172	0.0243735
YBR283C	0.956877	8.94019	10.353	0.00129264	0.0245018
YMR116C	1.00185	13.1259	10.3156	0.00131908	0.0249226
YOR063W	1.07206	12.9347	10.2974	0.00133219	0.025004
YLR438W	1.56475	7.07949	10.2931	0.0013353	0.025004
YJR077C	1.49418	8.60574	10.2919	0.00133615	0.025004
YGL022W	0.967576	10.1523	10.2758	0.00134788	0.0251434
YGL148W	1.01308	9.68066	10.2473	0.00136886	0.0254538
YLR034C	0.867367	7.71603	10.2345	0.00137839	0.0255502
YGL125W	1.13425	8.62463	10.2164	0.00139201	0.0257215
YBR121C	0.81362	8.90869	10.208	0.00139832	0.0257571
YNL055C	1.17766	10.4103	10.1863	0.00141486	0.0259803
YDR483W	0.777878	8.15006	10.1628	0.00143302	0.0262319
YER003C	0.955603	8.19735	10.1181	0.00146823	0.0265948
YIL074C	0.906433	8.96126	10.1147	0.00147095	0.0265948
YGL008C	0.895495	13.4748	10.0661	0.00151025	0.0271388
YDR432W	1.44487	8.00156	10.0652	0.00151097	0.0271388
YDR032C	1.06356	8.80182	10.0593	0.00151578	0.0271388
YFL037W	1.08341	9.81444	10.015	0.00155271	0.0276464
YHR033W	0.99349	5.46665	10.0095	0.00155734	0.0276464
YBR015C	0.942191	7.67015	9.95366	0.0016053	0.0281662
YGR254W	0.942601	12.3301	9.93992	0.00161733	0.0282839
YCL050C	0.779539	6.47964	9.90907	0.00164466	0.0285918
YGR124W	0.898954	10.3399	9.90061	0.00165224	0.0286389
YDL143W	0.756926	8.30101	9.84928	0.00169898	0.0291102
YMR083W	0.824523	9.4409	9.84899	0.00169925	0.0291102
YNL037C	0.875778	8.34675	9.83916	0.00170835	0.029181
YDL223C	1.23064	5.17638	9.79951	0.00174559	0.0296767
YGL055W	0.920225	9.89761	9.79753	0.00174747	0.0296767
YHR064C	0.971965	10.0537	9.65897	0.00188429	0.0313312
YBR149W	0.772942	8.56224	9.65579	0.00188755	0.0313312
YBL076C	0.792585	10.0671	9.58706	0.00195954	0.0321407
YDL174C	0.761411	8.20493	9.52081	0.00203154	0.0328853
YDR341C	0.837727	8.25753	9.511	0.00204244	0.0329254
YNL085W	0.793691	6.70523	9.46079	0.00209911	0.0336086
YKL210W	0.77718	10.1048	9.4195	0.0021469	0.0340952
YGR282C	1.02833	10.9294	9.40311	0.00216617	0.0343085
YHR074W	0.731635	8.72235	9.39403	0.00217694	0.0343862
YMR008C	0.89846	8.19896	9.37928	0.00219452	0.0345669
YEL042W	0.955868	7.3718	9.31912	0.00226775	0.0354396
YHR018C	1.07731	9.68135	9.29978	0.00229181	0.0356399
YDR148C	0.724923	7.78639	9.29907	0.0022927	0.0356399
YOR317W	0.730684	9.68079	9.26507	0.00233565	0.0360023
YIL015W	0.742994	9.15296	9.22236	0.00239077	0.0365838
YMR318C	0.861506	9.01023	9.20733	0.00241048	0.0367896
YDL095W	0.873333	9.64679	8.93787	0.00279319	0.0415513
YML004C	0.928221	9.05623	8.92587	0.0028116	0.0417196
YOR161C	0.873107	10.0887	8.89303	0.00286261	0.0422338
YNL138W	0.831827	7.67366	8.8891	0.00286878	0.0422338
YMR091C	0.94794	4.72621	8.88627	0.00287323	0.0422338
YGL001C	0.821547	7.1307	8.88514	0.002875	0.0422338
YCL028W	0.846925	8.25148	8.83912	0.00294842	0.0432043
YNL263C	1.13854	7.87624	8.82359	0.00297361	0.0433571
YOR321W	0.743521	7.14447	8.81374	0.00298971	0.0434052
YPL031C	0.83492	6.51152	8.80597	0.00300246	0.0434543
YML131W	1.07199	7.68253	8.7794	0.00304651	0.0438758
YLR300W	0.869319	9.78457	8.74045	0.00311227	0.0445872
YER165W	0.865241	9.32203	8.71923	0.00314871	0.0449074
YKL151C	0.891942	7.99755	8.65738	0.00325739	0.0459927
YGR180C	0.962795	8.53766	8.64909	0.00327225	0.0459994
YNL312W	0.875708	6.5042	8.62465	0.00331644	0.0465093
YEL037C	0.931295	7.02396	8.55747	0.00344108	0.0476709
YNL241C	0.92017	9.60461	8.55377	0.00344808	0.0476709
YHR025W	1.35281	9.39608	8.54956	0.00345606	0.0476709
YER014W	0.787318	5.10702	8.52909	0.00349515	0.0479848
YGR218W	0.743655	7.41726	8.49967	0.00355212	0.0486211
YHR132C	0.761981	7.81107	8.4907	0.00356967	0.0486668
YER036C	0.759204	8.67607	8.48218	0.00358642	0.0487819
YFR051C	1.08849	7.32688	8.44603	0.00365841	0.0493046
YDR238C	0.845499	7.80557	8.43184	0.00368706	0.0495086
YNL178W	0.716788	11.6448	8.42605	0.00369882	0.0495086
YHR009C	0.784095	7.40634	8.41394	0.00372355	0.0497263
YDL015C	0.85573	7.60258	8.39646	0.00375952	0.0499795
YAR002C-A	0.74496	8.13055	8.38801	0.00377704	0.0500217
YOL061W	0.852292	8.68609	8.38165	0.00379027	0.0500217
YEL027W	0.739664	9.54879	8.31681	0.00392798	0.051177
YDR481C	0.743925	8.02076	8.25447	0.00406518	0.0527306
YML127W	0.681696	7.84477	8.23966	0.00409849	0.0530457
YOR185C	0.88554	6.51611	8.18992	0.00421239	0.0542807
YLL024C	0.795627	11.4451	8.15478	0.00429479	0.0552214
YGR232W	0.761034	7.12643	8.14829	0.00431019	0.0552984
YJR015W	0.666897	7.70296	8.13229	0.00434837	0.0556667
YGR032W	0.773937	7.23223	8.10346	0.00441808	0.0561903
YLR172C	0.881031	6.15785	8.09942	0.00442794	0.0561903
YPR145W	0.757734	10.4454	8.09811	0.00443115	0.0561903
YPR176C	0.766776	6.74369	8.09568	0.00443708	0.0561903
YEL020C	0.817402	6.05334	8.06487	0.00451318	0.057031
YDR127W	0.774963	9.9765	8.02868	0.00460425	0.0578089
YIR034C	0.94206	6.32621	8.01629	0.00463585	0.0580816
YBR207W	0.6299	7.1887	8.01009	0.00465175	0.0581568
YFL010C	0.862942	7.85429	7.98555	0.00471522	0.0585315
YLR340W	1.12551	12.1445	7.98311	0.00472157	0.0585315
YJR145C	0.764005	10.2365	7.96721	0.00476323	0.0589062
YDL097C	0.711834	7.26348	7.94525	0.00482137	0.0592685
YBL082C	0.77556	6.82609	7.94053	0.00483396	0.0592993
YDL137W	0.727909	8.33091	7.89909	0.00494597	0.0599147
YOR335C	0.744239	9.59532	7.89789	0.00494924	0.0599147
YML124C	0.751587	7.24456	7.89561	0.0049555	0.0599147
YIL133C	1.15211	9.35935	7.87391	0.0050153	0.0602657
YHR203C	0.889482	9.20765	7.81421	0.00518369	0.0619093
YGL177W	2.7871	2.10374	7.79037	0.00525255	0.0623515
YPL106C	0.885644	10.4811	7.76519	0.00532628	0.0629723
YKR059W	0.849594	7.04429	7.75932	0.00534362	0.0630504
YKL080W	0.898425	8.49573	7.70896	0.00549475	0.0643171
YDR050C	0.786234	12.1162	7.67769	0.00559077	0.0647956
YPL206C	0.905821	6.99472	7.59516	0.00585251	0.0670819
YCR067C	0.651476	6.70149	7.59392	0.00585654	0.0670819
YBR078W	1.15309	10.1465	7.57593	0.00591527	0.0676228
YIL162W	0.818557	7.29605	7.56817	0.00594082	0.0676889
YIL155C	1.04247	8.24339	7.56718	0.00594409	0.0676889
YGR088W	1.04545	9.31304	7.54944	0.00600287	0.0680693
YDL100C	0.674279	7.82126	7.53652	0.00604607	0.0681895
YNL079C	0.720156	6.35826	7.48107	0.0062351	0.0694534
YGR191W	0.925957	8.07523	7.4794	0.00624087	0.0694534
YDR062W	0.703883	7.79888	7.43395	0.00640046	0.0710276
YMR079W	0.731954	7.504	7.41676	0.00646192	0.0715071
YOL120C	0.776878	10.4455	7.4109	0.00648297	0.0715565
YOR271C	0.750193	7.58258	7.39997	0.00652251	0.0716379
YPL001W	1.2442	3.46939	7.37194	0.00662495	0.0724548
YEL011W	0.801776	8.31532	7.36952	0.00663388	0.0724548
YNL183C	0.816866	5.59735	7.33471	0.00676354	0.0737339
YPR019W	0.721233	6.30225	7.31759	0.00682829	0.0741646
YBR132C	0.988891	7.35955	7.31035	0.00685586	0.0743266
YMR092C	0.811849	9.01972	7.30343	0.00688232	0.0744761
YIL117C	0.939043	6.47703	7.27449	0.00699406	0.0755462
YNL265C	0.936333	4.38689	7.27067	0.00700898	0.0755684
YDL085W	1.40822	4.11096	7.24637	0.00710444	0.0761782
YKL146W	0.846839	8.26496	7.21701	0.00722158	0.0771347
YDR169C-A	5.52546	0.14799	7.21417	0.00723302	0.0771347
YBR139W	0.645263	7.71523	7.20682	0.00726271	0.077311
YBR241C	1.12427	8.17275	7.185	0.00735155	0.0779742
YLL018C	1.00627	8.65255	7.15526	0.00747444	0.0789433
YOL147C	0.765607	5.73269	7.14994	0.00749666	0.0789433
YGL245W	0.728994	9.43976	7.13312	0.00756731	0.0792612
YMR189W	0.71276	9.04528	7.11718	0.00763488	0.0796848
YCL025C	0.997176	10.1948	7.05342	0.00791142	0.0818442
YGR185C	0.779976	8.32458	7.03985	0.00797158	0.0821772
YKL145W	0.649582	7.18031	6.97853	0.00824936	0.0842345
YLR270W	0.641051	6.5022	6.97683	0.00825716	0.0842345
YBL032W	0.733053	6.95455	6.95848	0.00834231	0.084796
YLR029C	0.698528	11.0063	6.94722	0.00839496	0.0849033
YGR229C	0.774423	5.86762	6.93187	0.00846731	0.0854878
YGL253W	0.717103	10.5583	6.91355	0.00855451	0.0862201
YMR243C	0.741483	9.79398	6.8749	0.00874145	0.0875039
YOR347C	0.784904	8.44678	6.86621	0.0087841	0.0876669
YBR287W	0.707664	8.80121	6.8655	0.00878758	0.0876669
YBR229C	0.643619	6.62847	6.8584	0.00882257	0.0878145
YIL108W	0.789167	7.88122	6.85643	0.00883226	0.0878145
YDR129C	0.679797	9.38437	6.84259	0.00890096	0.088348
YLL006W	0.883149	5.45815	6.83522	0.00893777	0.0884345
YDR456W	0.750031	7.52454	6.83482	0.00893978	0.0884345
YLR134W	0.955923	4.60329	6.78956	0.00916927	0.0902499
YPL074W	0.965752	4.54415	6.71276	0.00957254	0.0931263
YJL012C	0.787285	7.08728	6.70301	0.00962501	0.0934819
YJL121C	0.789607	8.47038	6.67939	0.00975339	0.0943992
YNL130C	0.621419	7.9918	6.67364	0.00978491	0.0944107
YOL155C	1.48759	6.17409	6.63385	0.0100059	0.0962266
YGL019W	0.815725	7.55703	6.60303	0.0101806	0.0972699
YHL032C	0.691345	7.51844	6.57609	0.0103358	0.0984327
YKL175W	0.862156	7.47994	6.54925	0.0104929	0.0994452
YFL054C	0.691609	6.83161	6.52736	0.0106228	0.100192
YJL138C	0.717402	6.92467	6.51216	0.010714	0.100728
YLR324W	0.74835	5.99585	6.50923	0.0107316	0.100733
YKR002W	0.688267	5.26849	6.49691	0.0108062	0.10098
YOR198C	0.678892	6.14304	6.48142	0.0109008	0.101607
YGR285C	0.759822	8.91975	6.45295	0.0110768	0.102525
YDL168W	0.751741	7.71991	6.41087	0.0113424	0.1043
YFR024C-A	0.648472	8.11273	6.40427	0.0113846	0.104519
YIL142W	0.816139	8.40974	6.38633	0.0115003	0.105094
YBR035C	0.770301	7.30257	6.37555	0.0115703	0.105407
YDL086W	0.645278	6.32612	6.34317	0.0117834	0.107182
YGR056W	0.732203	4.50842	6.3351	0.0118372	0.107504
YPR041W	0.606864	7.74494	6.30657	0.0120292	0.108911
YNL239W	0.883364	7.94586	6.26186	0.0123364	0.111179
YEL002C	0.831774	7.95113	6.25056	0.0124154	0.11172
YHR039C	0.593742	7.06167	6.24627	0.0124455	0.111819
YDL141W	0.752274	6.38347	6.21789	0.0126466	0.112994
YLL001W	0.625557	7.0561	6.21697	0.0126531	0.112994
YLL061W	0.893464	9.30143	6.18106	0.0129125	0.114613
YOR010C	1.72572	2.47153	6.13056	0.0132865	0.117049
YJR073C	0.716294	10.314	6.12353	0.0133394	0.117339
YMR169C	1.22884	6.96952	6.11988	0.013367	0.117406
YOR086C	0.596093	8.28158	6.11383	0.0134128	0.117471
YHR216W	0.754312	6.68786	6.11362	0.0134144	0.117471
YFR023W	5.31874	-0.654573	6.08352	0.0136448	0.118781
YDR268W	0.816853	5.05508	6.071	0.0137419	0.119273
YGL016W	0.773787	6.37391	6.05445	0.0138713	0.120008
YER089C	0.847439	7.93427	6.05233	0.0138879	0.120008
YER110C	0.740162	9.1139	6.0494	0.013911	0.120031
YOR157C	0.760032	8.12579	6.02692	0.0140893	0.121033
YBR273C	0.669459	6.08302	6.02459	0.0141079	0.121033
YKL152C	0.727605	13.5125	6.02439	0.0141095	0.121033
YNL026W	0.616781	6.313	6.01089	0.0142178	0.121749
YDL084W	0.663043	8.68809	6.00788	0.0142421	0.121749
YMR062C	0.592321	8.2162	6.00288	0.0142825	0.121749
YIL067C	0.722125	6.17381	5.95626	0.0146651	0.123874
YLR055C	0.692185	6.32202	5.95055	0.0147127	0.123874
YIL055C	1.27384	3.6976	5.95031	0.0147147	0.123874
YLR237W	0.650672	6.02376	5.94706	0.0147419	0.123924
YHR007C	0.740275	8.50011	5.9248	0.0149292	0.124785
YMR226C	0.762481	8.70791	5.90276	0.0151172	0.125287
YDL124W	0.705403	9.36604	5.86975	0.0154032	0.127478
YDR502C	0.680915	9.41867	5.85149	0.0155638	0.128609
YJR091C	0.64253	6.64908	5.84091	0.0156578	0.128859
YER175W-A	5.11146	0.792952	5.80696	0.0159629	0.130691
YGL076C	0.839614	9.20193	5.80122	0.016015	0.130753
YAL038W	1.11909	13.9373	5.79794	0.0160449	0.130763
YLR060W	0.712116	8.4183	5.73394	0.0166401	0.134393
YCL009C	1.22744	9.2141	5.7321	0.0166576	0.134393
YGL200C	0.6655	9.04982	5.73159	0.0166624	0.134393
YBR249C	0.858295	9.57606	5.70589	0.0169081	0.135726
YDR035W	0.678633	8.55984	5.70421	0.0169243	0.135726
YAL060W	0.587924	8.99338	5.67905	0.0171686	0.137036
YFR052W	0.701359	6.06717	5.66748	0.0172823	0.137417
YOR197W	0.686624	7.07787	5.63021	0.0176535	0.139238
YOR065W	0.719818	6.39685	5.62051	0.0177515	0.139636
YPR181C	0.916324	8.85939	5.6015	0.0179451	0.140778
YPL086C	0.772014	5.39069	5.55493	0.0184287	0.143563
YHR076W	0.583206	6.41476	5.54019	0.0185846	0.144252
YOR262W	0.688523	4.72541	5.53795	0.0186084	0.144252
YGR260W	0.651264	9.37437	5.50166	0.0189984	0.146072
YJR123W	1.04359	10.9256	5.50137	0.0190016	0.146072
YDL188C	0.878623	7.01534	5.49537	0.0190669	0.146072
YNR030W	0.613412	7.02962	5.48314	0.0192008	0.146334
YPL128C	0.750403	5.65934	5.45758	0.0194836	0.146965
YDR234W	0.68453	7.39886	5.42521	0.019848	0.148759
YGL129C	0.760102	4.68078	5.41795	0.0199307	0.149189
YAL012W	1.1553	10.7734	5.40141	0.0201205	0.150384
YGR101W	0.590871	7.47539	5.39958	0.0201416	0.150384
YOL030W	0.929727	8.51445	5.39601	0.0201829	0.150501
YPR155C	0.993873	5.13451	5.389	0.020264	0.150914
YAL013W	0.745548	6.29514	5.38612	0.0202976	0.150973
YDR232W	0.703849	8.70783	5.38357	0.0203273	0.151002
YDR487C	0.675042	8.99611	5.37396	0.0204395	0.151453
YJR033C	0.584024	6.04684	5.37059	0.0204791	0.151556
YBR046C	0.716553	5.68954	5.34514	0.0207801	0.153012
YPL009C	0.740459	5.08079	5.32244	0.0210525	0.154631
YFL048C	0.576171	6.74049	5.31608	0.0211295	0.155003
YBR031W	0.942808	10.4103	5.29499	0.0213868	0.156338
YPL090C	0.775212	7.92801	5.26184	0.021798	0.158914
YLR263W	2.11985	1.11903	5.25608	0.0218703	0.159244
YOR356W	0.57263	7.25444	5.24237	0.0220432	0.159711
YER156C	0.712912	7.45991	5.21978	0.0223313	0.161005
YHR094C	0.79015	9.33897	5.21307	0.0224178	0.161232
YNL251C	1.1088	5.65421	5.20304	0.0225474	0.161401
YML128C	0.834624	9.14347	5.20281	0.0225503	0.161401
YPR163C	0.596959	8.10631	5.19282	0.0226804	0.161735
YGL130W	0.575164	6.48779	5.18732	0.0227522	0.161768
YBR248C	0.64692	6.93902	5.18364	0.0228006	0.161768
YLR378C	1.11504	8.43021	5.17758	0.0228802	0.16196
YDL004W	0.579743	6.72069	5.17272	0.0229443	0.162044
YMR099C	0.564176	7.62716	5.14778	0.0232761	0.16352
YIR026C	0.934105	4.96841	5.14086	0.023369	0.16352
YER119C	0.78751	7.94618	5.13937	0.0233891	0.16352
YLR167W	0.797914	12.2031	5.13373	0.0234653	0.16352
YCR077C	0.668251	8.33081	5.1335	0.0234684	0.16352
YBR056W	0.783015	7.17793	5.13247	0.0234823	0.16352
YLR028C	0.519526	8.44894	5.12534	0.0235789	0.163771
YPR128C	0.55946	6.70856	5.08582	0.0241223	0.16656
YOR085W	1.00506	7.5959	5.0481	0.0246529	0.169453
YPL246C	0.623536	8.0895	5.04784	0.0246566	0.169453
YER120W	0.966498	8.54429	5.02832	0.0249361	0.170775
YJR045C	0.720388	9.78402	5.02464	0.0249892	0.170939
YIL135C	0.843444	5.81942	5.02201	0.025027	0.170999
YJL069C	0.699112	4.76598	5.01595	0.0251149	0.1714
YGR038W	0.76503	5.26525	5.01331	0.0251531	0.171461
YJL042W	0.694103	7.95808	4.98312	0.0255958	0.173874
YER117W	0.567994	9.9238	4.93985	0.0262443	0.177458
YDR011W	0.590788	8.34725	4.93496	0.0263187	0.177462
YLR203C	0.661219	7.00525	4.93387	0.0263353	0.177462
YKL190W	0.853517	6.8494	4.92905	0.0264088	0.177753
YMR246W	0.705825	9.13183	4.90053	0.0268484	0.179919
YHR021C	0.566469	10.1215	4.90023	0.0268531	0.179919
YDR237W	0.68817	6.68591	4.87198	0.0272961	0.181439
YER070W	0.63536	8.43272	4.81683	0.0281832	0.185062
YER069W	0.564955	8.70039	4.8111	0.0282769	0.185062
YJL123C	0.585451	5.84261	4.78579	0.0286955	0.186728
YCR004C	0.625035	8.20104	4.7749	0.0288776	0.187545
YCL008C	0.976643	5.43488	4.76503	0.0290436	0.188133
YHR050W	0.667343	7.91842	4.75958	0.0291356	0.188133
YGL161C	0.528355	7.66268	4.74571	0.0293715	0.18924
YJR009C	0.777013	11.4774	4.74123	0.0294481	0.189318
YKL182W	0.647813	11.4745	4.72963	0.0296473	0.189753
YKL034W	0.571018	6.10415	4.7085	0.0300139	0.191074
YCR030C	0.737981	6.30811	4.69288	0.0302879	0.19221
YML021C	0.922654	5.19624	4.69245	0.0302954	0.19221
YJR131W	0.604854	5.87979	4.6593	0.0308857	0.194726
YHR063W-A	5.44229	-0.797173	4.64499	0.0311443	0.195936
YMR275C	0.649957	5.90493	4.63526	0.0313214	0.196629
YPL061W	0.611375	11.1877	4.63118	0.0313959	0.196886
YML016C	0.656621	5.05816	4.62015	0.0315985	0.197466
YJL008C	0.478574	7.95729	4.61883	0.0316228	0.197466
YPR113W	0.541328	9.55602	4.59494	0.0320664	0.199232
YPR150W	1.50354	3.15825	4.57372	0.032466	0.201235
YER145C	0.859714	9.13831	4.56114	0.0327053	0.201773
YPR165W	0.605086	8.44478	4.56105	0.0327071	0.201773
YDL019C	0.519497	7.1078	4.56013	0.0327246	0.201773
YPL004C	0.591393	9.20876	4.5546	0.0328305	0.20179
YGR205W	0.845772	5.87909	4.55454	0.0328315	0.20179
YLR017W	0.597181	7.43216	4.54291	0.0330554	0.202375
YML060W	0.853849	3.43461	4.52928	0.0333197	0.202857
YCL038C	0.725461	6.26957	4.52633	0.033377	0.202857
YMR290C	0.804901	6.17334	4.52422	0.0334183	0.202857
YJL153C	0.779825	5.26737	4.48817	0.0341303	0.20536
YLR163C	0.613878	6.81168	4.48428	0.034208	0.20536
YML057W	0.585596	6.55431	4.48044	0.034285	0.20536
YLR201C	0.793033	5.62598	4.47254	0.0344438	0.205898
YDL199C	0.677689	5.47709	4.4718	0.0344587	0.205898
YMR186W	0.566498	9.66831	4.45773	0.0347437	0.207053
YER158W-A	3.92591	-0.308178	4.43345	0.0352412	0.208823
YLR192C	0.519292	6.9694	4.4179	0.0355638	0.209812
YBR053C	0.703217	7.35188	4.41299	0.0356662	0.210205
YCR073W-A	0.853126	8.09755	4.4011	0.0359159	0.210831
YGL017W	0.480996	6.40545	4.38602	0.0362347	0.212278
YER083C	0.900316	6.84043	4.38125	0.0363363	0.212661
YJL062W	0.612769	6.79072	4.36722	0.0366367	0.213781
YDR025W	0.700344	9.70777	4.35729	0.0368509	0.214456
YJL183W	0.487366	7.46125	4.34301	0.0371611	0.21577
YER019W	0.621361	8.21837	4.32724	0.0375069	0.216472
YHL034C	0.614672	7.51759	4.32548	0.0375458	0.216472
YGL020C	0.859594	4.10141	4.31735	0.0377256	0.216904
YPL270W	0.441984	7.46281	4.30653	0.0379664	0.218075
YHR200W	0.57604	8.27501	4.26955	0.0388012	0.221141
YLR023C	0.638824	6.02866	4.26356	0.0389383	0.221707
YJL014W	0.546455	7.82158	4.24769	0.0393037	0.222547
YER055C	0.482098	9.59164	4.24263	0.0394211	0.222944
YMR221C	0.647498	6.31753	4.24061	0.0394679	0.222994
YGL225W	0.569811	8.99452	4.23456	0.0396089	0.223575
YBR265W	0.802619	6.81421	4.22564	0.0398177	0.224323
YLR048W	0.817201	10.4944	4.22025	0.0399443	0.224522
YGL178W	0.751039	4.91296	4.21938	0.0399647	0.224522
YGL162W	1.57544	3.50781	4.21926	0.0399676	0.224522
YER094C	0.565041	8.47218	4.21558	0.0400545	0.224782
YLR397C	0.59091	6.76172	4.20753	0.0402448	0.224967
YJR064W	0.586467	8.56342	4.20689	0.0402601	0.224967
YOL002C	0.543261	6.61235	4.20521	0.0403	0.224967
YER025W	0.554532	7.91524	4.18236	0.0408468	0.22643
YOL020W	0.57498	7.88003	4.17603	0.0409997	0.226837
YMR237W	0.482857	6.74787	4.17453	0.041036	0.226837
YDL103C	0.761205	7.12254	4.17138	0.0411123	0.22687
YIL039W	0.628279	6.88039	4.17109	0.0411193	0.22687
YIL124W	0.536553	7.94693	4.15938	0.0414045	0.227579
YJL186W	0.520772	8.11203	4.15915	0.0414102	0.227579
YLR123C	2.82915	0.809939	4.14825	0.0416775	0.228448
YDL171C	0.593957	9.64929	4.14152	0.0418435	0.228932
YAL053W	0.661116	8.03738	4.13671	0.0419626	0.228999
YLR450W	0.493545	7.37179	4.13668	0.0419633	0.228999
YHR208W	0.684144	9.91502	4.13432	0.0420219	0.228999
YLR083C	0.598008	8.19716	4.13419	0.0420253	0.228999
YKL212W	0.598867	7.77617	4.13215	0.0420758	0.228999
YKL104C	0.462963	8.21002	4.13159	0.0420897	0.228999
YBL007C	0.458106	8.13459	4.11587	0.0424828	0.230711
YML005W	0.90402	3.42603	4.09731	0.0429516	0.231757
YPL023C	0.617112	7.34385	4.09225	0.0430802	0.232238
YKR043C	0.761792	8.49282	4.07441	0.0435374	0.233526
YPL218W	0.592327	8.61369	4.07411	0.0435451	0.233526
YNR021W	0.512663	6.97294	4.07109	0.0436231	0.233526
YMR105C	0.702741	8.92283	4.05617	0.0440102	0.234675
YFL045C	0.739717	8.61334	4.03047	0.0446855	0.236979
YGR012W	0.562573	5.60534	4.02424	0.0448507	0.237426
YOR323C	0.628767	6.99197	4.0154	0.0450864	0.238018
YDR298C	0.467815	7.09891	4.01402	0.0451234	0.238018
YNL010W	0.634073	6.95597	4.00507	0.0453637	0.239065
YDL236W	0.478022	7.68998	3.99182	0.0457216	0.239661
YGL089C	4.12168	-0.34245	3.982	0.0459889	0.240847
YOL084W	0.930765	7.90354	3.97366	0.0462171	0.241161
YCR034W	0.704768	7.85718	3.97347	0.0462224	0.241161
YGL123W	0.804959	12.4086	3.96701	0.0464001	0.241709
YOR136W	0.517061	9.20022	3.96268	0.0465196	0.241978
YDL222C	1.10117	8.26021	3.96215	0.0465342	0.241978
YBR246W	0.65156	6.10975	3.95467	0.0467416	0.242749
YLR318W	1.52094	2.16489	3.95045	0.0468588	0.242806
YDL083C	0.569027	9.80789	3.9414	0.0471116	0.243445
YOR176W	0.564465	8.68435	3.94005	0.0471493	0.243445
YDL198C	0.604045	8.33878	3.92326	0.0476224	0.245198
YDR256C	0.799562	5.32903	3.92214	0.0476541	0.245198
YGR121C	0.640755	7.35781	3.91326	0.0479066	0.245741
YDR518W	0.553172	5.80214	3.90615	0.0481096	0.246319
YJL088W	0.909384	4.33654	3.90242	0.0482166	0.246575
YLR113W	0.414188	7.5507	3.901	0.0482574	0.246575
YML026C	0.610881	9.39789	3.87787	0.0489265	0.248696
YLR149C	0.677619	6.43748	3.87189	0.0491013	0.249153
YAL026C-A	3.4436	-0.428464	3.86972	0.0491646	0.249259
YML024W	0.604366	9.63552	3.86412	0.0493291	0.249877
YNL240C	0.681199	7.29063	3.86113	0.0494172	0.250108
YCR061W	0.953658	8.4915	3.83763	0.0501145	0.251345
YNL125C	0.587436	6.91218	3.82946	0.0503591	0.252053
YMR131C	0.534853	7.4663	3.82722	0.0504267	0.252083
YBR021W	0.726888	5.08235	3.8207	0.050623	0.252201
YMR110C	0.543364	7.39238	3.81994	0.0506462	0.252201
YJL163C	0.641405	6.59948	3.8182	0.0506985	0.252248
YBR182C-A	2.99473	1.35572	3.80694	0.0510406	0.253514
YDL226C	0.489135	6.83506	3.80557	0.0510825	0.253514
YDR155C	0.762237	10.6783	3.79436	0.0514255	0.254571
YOL156W	3.12066	0.0503622	3.78268	0.0517857	0.255494
YML073C	0.76907	9.08412	3.77528	0.0520152	0.255767
YDL082W	0.739052	8.90832	3.75947	0.0525093	0.257335
YNL305C	0.559189	7.9269	3.7532	0.0527065	0.257679
YPL231W	0.57388	12.1012	3.75306	0.052711	0.257679
YPR159W	0.525681	8.65582	3.75129	0.0527667	0.257703
YNL220W	0.600931	8.66772	3.75012	0.0528038	0.257703
YBR048W	0.803957	9.48662	3.74805	0.052869	0.257808
YDL029W	0.563838	8.18216	3.74174	0.0530691	0.258315
YGR155W	0.535954	9.94152	3.73889	0.0531597	0.258315
YLR088W	0.456503	6.04573	3.73452	0.0532991	0.258404
YMR245W	4.03459	0.686782	3.73169	0.0533892	0.258627
YPL111W	0.695963	7.54647	3.7225	0.0536838	0.259626
YJL080C	0.494736	8.24652	3.7197	0.0537739	0.259751
YDR132C	0.721047	5.44714	3.71896	0.053798	0.259751
YDR480W	0.789642	3.46655	3.70134	0.0543687	0.261861
YGL171W	0.821121	3.81953	3.68578	0.0548782	0.263466
YKR001C	0.566402	7.63591	3.68208	0.0550001	0.263466
YML078W	0.611093	7.52127	3.68025	0.0550607	0.263466
YNL067W	0.483153	9.01112	3.66921	0.0554263	0.263471
YER027C	0.477153	7.37322	3.66773	0.0554757	0.263471
YDR434W	0.529645	5.38251	3.66715	0.055495	0.263471
YIL088C	0.556085	7.41384	3.66657	0.0555143	0.263471
YLR175W	0.579866	8.03135	3.66442	0.055586	0.263471
YDR144C	0.500014	6.11033	3.66364	0.0556119	0.263471
YJR093C	0.680452	4.61096	3.65836	0.0557885	0.263515
YOR108W	0.54097	7.71448	3.63777	0.0564826	0.265629
YPL113C	0.953746	2.92864	3.63704	0.0565073	0.265629
YBL091C	0.432222	7.20745	3.6304	0.0567332	0.266053
YKL035W	0.604056	10.4795	3.62197	0.0570214	0.266516
YBR189W	0.628665	10.3192	3.62087	0.057059	0.266516
YBL072C	0.610981	9.83369	3.60905	0.0574659	0.267937
YPL131W	0.657822	11.4385	3.60587	0.0575759	0.268079
YML092C	0.534412	8.53822	3.59553	0.0579352	0.269112
YOR348C	1.28268	5.44132	3.58826	0.0581893	0.269898
YNL116W	0.821735	4.81359	3.58434	0.0583267	0.270113
YKL126W	0.584122	6.98797	3.58412	0.0583345	0.270113
YEL071W	0.478406	10.1219	3.5799	0.0584826	0.270575
YAL036C	0.853168	6.55658	3.57866	0.0585264	0.270575
YPL136W	2.29012	1.10529	3.56767	0.058915	0.271865
YLR448W	0.819501	8.45137	3.56603	0.0589733	0.271865
YML102W	0.647335	7.29076	3.55537	0.0593531	0.272894
YDL160C	0.505171	7.24554	3.54619	0.0596825	0.273366
YNR053C	0.530743	6.88506	3.54307	0.0597947	0.27364
YJR148W	0.60594	7.24426	3.54016	0.0598995	0.27386
YAR030C	3.72739	-0.0575809	3.5381	0.059974	0.27386
YPR069C	0.520473	8.00384	3.53623	0.0600416	0.27386
YKL039W	0.452913	7.32489	3.53558	0.0600654	0.27386
YKL128C	0.493276	7.63839	3.53529	0.0600759	0.27386
YML120C	0.490639	7.19562	3.53104	0.0602302	0.274138
YGL206C	0.476683	8.93548	3.52107	0.0605933	0.274465
YHR032W	0.65715	8.11042	3.5201	0.0606289	0.274465
YEL040W	0.57893	9.10836	3.51549	0.0607978	0.274595
YIR037W	0.693105	7.79264	3.50981	0.0610065	0.275115
YER125W	0.471025	8.11803	3.50607	0.0611444	0.275314
YCR069W	0.64078	7.14064	3.49327	0.0616186	0.27639
YIL109C	0.609792	8.58202	3.48663	0.0618665	0.276587
YBR145W	0.602784	7.08284	3.48579	0.0618978	0.276587
YCR088W	0.746299	9.12983	3.47762	0.062204	0.277533
YLR413W	0.73236	7.26176	3.47393	0.0623429	0.277941
YOR070C	0.608945	5.56324	3.458	0.0629466	0.279083
YOR270C	0.488301	8.8521	3.45714	0.062979	0.279083
YCR048W	0.583478	8.38457	3.45249	0.0631566	0.27966
YHR188C	0.527723	8.55833	3.43873	0.0636844	0.280805
YEL045C	0.840206	5.4508	3.43162	0.0639595	0.281729
YJR070C	0.54842	7.11744	3.42345	0.0642766	0.282702
YBR296C	2.26385	1.54723	3.41748	0.0645094	0.28309
YJL060W	0.529602	8.25643	3.41312	0.06468	0.283519
YLR179C	0.588937	8.95068	3.39752	0.0652944	0.284913
YEL032W	0.549265	7.80402	3.39676	0.0653246	0.284913
YKL191W	0.605483	8.04212	3.39282	0.065481	0.285223
YIL103W	0.711711	3.59885	3.38869	0.0656449	0.285726
YAL016W	0.547421	7.7816	3.38124	0.0659426	0.286437
YGL157W	0.647465	6.99827	3.3805	0.0659722	0.286437
YBR160W	0.502685	6.07394	3.37972	0.0660034	0.286437
YBR080C	0.515364	6.59241	3.3629	0.0666807	0.288524
YHR092C	0.697356	7.89341	3.35973	0.0668092	0.288615
YEL031W	0.534433	9.35649	3.35883	0.0668454	0.288615
YGL207W	0.513968	7.62679	3.35875	0.066849	0.288615
YGL084C	0.43039	7.06204	3.3419	0.0675365	0.290729
YGR054W	0.547933	7.20844	3.33483	0.0678276	0.291378
YHR037W	0.432099	7.25439	3.32647	0.0681731	0.292077
YOL064C	0.538111	8.45756	3.32388	0.0682803	0.292218
YCL044C	0.793016	4.74947	3.32072	0.068412	0.292511
YPR058W	0.501293	6.40005	3.30731	0.0689722	0.294108
YEL038W	0.470474	7.30922	3.30478	0.0690785	0.294348
YEL056W	0.473578	5.85182	3.2987	0.0693348	0.294585
YGR262C	0.498064	6.37553	3.2963	0.0694363	0.294803
YBR214W	0.813511	7.54026	3.275	0.0703431	0.296511
YHR049W	0.573449	7.16756	3.27267	0.0704428	0.296718
YNL069C	0.599034	10.6424	3.26749	0.0706658	0.296805
YGL091C	0.4649	6.51778	3.25774	0.0710871	0.297937
YOL013C	0.497505	5.20305	3.24551	0.0716196	0.299275
YKL100C	0.494022	7.2344	3.24055	0.0718366	0.299575
YLR401C	0.486673	5.55473	3.23882	0.0719126	0.299575
YGR123C	0.733874	6.22586	3.23826	0.0719368	0.299575
YIL134C-A	3.54387	-0.412354	3.22698	0.0724343	0.300677
YMR228W	0.885856	4.08285	3.22602	0.0724767	0.300677
YML052W	0.624312	8.63051	3.22111	0.0726945	0.301024
YIL140W	0.532191	5.72337	3.21518	0.0729583	0.301467
YBL058W	0.561821	8.07299	3.21477	0.0729762	0.301467
YGL104C	0.618635	6.12391	3.2072	0.073315	0.302103
YHR024C	0.465729	7.28011	3.20094	0.0735961	0.302836
YKR018C	0.435221	8.12057	3.19711	0.0737686	0.30291
YNL167C	0.671268	4.74458	3.18656	0.0742462	0.304356
YMR307W	0.510618	10.9266	3.18359	0.0743814	0.304417
YKR048C	0.723037	9.64153	3.17374	0.0748307	0.305717
YIL094C	0.438082	7.52838	3.17292	0.0748684	0.305717
YCR017C	0.481207	8.31203	3.16857	0.0750682	0.305851
YNL223W	0.640526	4.76382	3.16716	0.0751328	0.305851
YGL160W	0.672044	4.95345	3.16654	0.0751614	0.305851
YJL167W	0.488454	8.14776	3.15738	0.0755846	0.306854
YMR300C	0.441187	7.32927	3.1505	0.0759039	0.307116
YOL060C	0.564498	7.48602	3.13501	0.0766277	0.308612
YDR009W	0.887901	3.02061	3.12018	0.0773281	0.310369
YKL085W	0.635171	8.46455	3.11881	0.0773932	0.310418
YDR372C	0.871667	5.22401	3.11447	0.0775996	0.310822
YIR018C-A	2.68675	0.326962	3.11231	0.0777025	0.310873
YOL004W	0.462229	6.70403	3.1045	0.0780761	0.311668
YFR047C	0.518951	7.95287	3.09779	0.0783986	0.311896
YBR027C	2.60062	0.176673	3.0924	0.0786585	0.312507
YJR040W	0.490711	6.54775	3.08069	0.0792268	0.314127
YDR504C	1.63264	1.55355	3.07006	0.0797464	0.315805
YDR284C	0.466486	6.96212	3.06984	0.0797575	0.315805
YHR122W	0.536679	5.75595	3.06327	0.0800803	0.316587
YOL059W	0.54905	8.67939	3.04836	0.0808188	0.317972
YBR038W	0.673017	6.76721	3.04398	0.0810369	0.318297
YJL143W	0.640311	7.15159	3.04063	0.0812043	0.318529
YDR001C	0.454948	7.87135	3.03865	0.0813038	0.318706
YML058W	0.60946	7.4413	3.0241	0.0820357	0.319968
YGL048C	0.440256	7.72524	3.02388	0.0820467	0.319968
YGR197C	0.486056	7.57271	3.00975	0.0827649	0.322227
YOR316C	0.541334	7.51199	2.99634	0.0834527	0.323889
YBR170C	0.470757	6.03844	2.98719	0.0839256	0.324664
YER107C	0.491141	6.77012	2.98601	0.0839868	0.324664
YEL034W	0.642355	10.1442	2.98264	0.0841617	0.324924
YNL049C	0.449899	6.48526	2.96488	0.0850908	0.326983
YLR347C	0.455312	8.67436	2.96394	0.0851402	0.326983
YMR278W	0.444571	6.09502	2.95758	0.0854759	0.32758
YJL052W	0.435146	10.6514	2.95571	0.0855745	0.32758
YDL164C	0.681428	5.39591	2.9459	0.0860956	0.328505
YCR084C	0.703155	7.54051	2.94373	0.0862114	0.32852
YNL016W	0.447879	7.48732	2.94129	0.0863415	0.328803
YLR359W	0.497552	8.99696	2.93537	0.0866588	0.329371
YJL141C	0.404371	7.22732	2.92444	0.0872474	0.330539
YLR153C	0.457461	9.867	2.91273	0.0878832	0.331878
YLR250W	0.45613	6.82928	2.90998	0.0880332	0.332231
YPL226W	0.479387	7.70168	2.89649	0.0887727	0.333985
YEL065W	0.479452	6.3134	2.89066	0.0890946	0.334091
YOL163W	1.14091	5.47773	2.88902	0.0891852	0.334091
YJR117W	0.444849	7.16962	2.88635	0.0893331	0.334091
YDR302W	0.603971	5.89301	2.88265	0.0895386	0.334351
YOR128C	0.462961	8.09698	2.88095	0.0896331	0.334403
YLL058W	0.604194	6.66651	2.8793	0.089725	0.334533
YGR026W	0.584957	6.31594	2.8758	0.0899201	0.334595
YBR003W	0.444807	6.31059	2.8739	0.0900263	0.334595
YPR075C	0.475627	6.25171	2.8726	0.0900992	0.334654
YFL052W	0.963194	3.9563	2.86974	0.0902594	0.335037
YHR065C	0.550542	5.19702	2.86666	0.0904322	0.335467
YJL077C	1.59339	1.97537	2.8604	0.0907847	0.336562
YNR016C	0.503037	10.7948	2.85777	0.0909336	0.336671
YLR392C	0.778708	3.83868	2.85063	0.091338	0.336747
YPR110C	0.472641	7.2136	2.85042	0.0913502	0.336747
YBR096W	0.576906	6.38311	2.83528	0.0922146	0.33887
YAR007C	0.504204	6.07869	2.82668	0.0927097	0.339892
YNL095C	0.623543	4.28191	2.82643	0.0927242	0.339892
YEL051W	0.524239	7.46888	2.81307	0.0934991	0.342306
YDR411C	0.557094	6.96458	2.80696	0.0938558	0.343184
YHR098C	0.458353	7.96116	2.80335	0.0940675	0.343725
YPL171C	0.702126	7.13514	2.79718	0.0944304	0.344214
YPL215W	0.741154	4.96064	2.78817	0.0949629	0.345726
YML106W	0.46252	7.90879	2.77511	0.0957404	0.346772
YIL033C	0.547943	8.43155	2.77317	0.0958559	0.346772
YDL212W	0.516953	7.88753	2.7643	0.0963887	0.347798
YJL198W	0.555003	7.226	2.76087	0.0965955	0.348218
YGR106C	0.603169	7.43068	2.75299	0.0970724	0.349294
YCR057C	0.452484	6.52344	2.74938	0.0972922	0.349425
YOR007C	0.448825	8.6888	2.74848	0.0973467	0.349425
YJL130C	0.499428	10.6581	2.74689	0.097444	0.349561
YKR077W	0.909879	2.50781	2.74438	0.0975972	0.349759
YHL040C	0.446558	6.81036	2.74207	0.0977383	0.349976
YGR125W	0.426506	6.8306	2.72902	0.0985399	0.351988
YKR090W	0.516319	4.57515	2.72194	0.0989776	0.35248
YLR109W	0.753013	11.6153	2.71934	0.0991392	0.352842
YKL029C	0.653141	8.71765	2.71276	0.0995485	0.353724
YML006C	0.821758	4.34273	2.71245	0.0995677	0.353724
YJL212C	0.639049	9.09524	2.68028	0.101598	0.35865
YKL193C	0.51928	5.78684	2.67985	0.101626	0.35865
YHR111W	0.655966	4.29278	2.67701	0.101807	0.359073
YGR060W	0.581301	7.38917	2.67513	0.101927	0.359131
YOL105C	0.688817	4.21236	2.67353	0.102029	0.359131
YLR040C	1.02204	3.32079	2.67322	0.10205	0.359131
YPR042C	0.416775	6.3687	2.67294	0.102067	0.359131
YEL030C-A	3.18221	-0.481776	2.6717	0.102147	0.359148
YOR008C	0.441683	6.61121	2.67015	0.102247	0.359148
YMR142C	0.543451	10.791	2.67001	0.102256	0.359148
YHR115C	0.564209	6.03003	2.66465	0.1026	0.359929
YKL150W	0.546651	7.18017	2.6522	0.103407	0.362121
YCL045C	0.404544	7.41195	2.65025	0.103534	0.362121
YGL040C	0.420401	7.44988	2.64496	0.103879	0.362993
YLR341W	2.94695	-0.376303	2.6375	0.104368	0.364171
YEL003W	0.568606	5.13685	2.60357	0.106624	0.370003
YHR069C	0.449431	5.69148	2.60288	0.10667	0.370003
YDR490C	0.393795	6.39165	2.59699	0.107067	0.370022
YPL063W	0.374308	6.43215	2.59628	0.107115	0.370022
YDL237W	0.509067	6.80555	2.59353	0.107301	0.370022
YLR235C	1.55152	1.20894	2.59323	0.107321	0.370022
YOL122C	0.433829	6.90418	2.58815	0.107666	0.370836
YML121W	0.52767	4.7843	2.5808	0.108167	0.371812
YHR171W	0.563874	4.6987	2.58028	0.108202	0.371812
YAL017W	0.388702	7.42699	2.57674	0.108445	0.372427
YBR039W	0.445129	6.97321	2.57392	0.108638	0.372873
YDL102W	0.613131	5.30197	2.56948	0.108944	0.373484
YBR086C	0.361306	7.64076	2.56622	0.109168	0.373693
YNL313C	0.456692	5.79228	2.55157	0.110185	0.375832
YJR075W	0.41421	6.88137	2.53835	0.111111	0.377182
YJL002C	0.459849	8.247	2.53831	0.111113	0.377182
YOR053W	3.3352	-0.506624	2.53182	0.111571	0.377864
YLR229C	0.461822	7.04135	2.52355	0.112158	0.378527
YEL046C	0.629394	9.70603	2.52043	0.11238	0.378527
YBR191W	0.554153	9.33243	2.51971	0.112431	0.378527
YOR175C	0.496936	6.8147	2.51764	0.112579	0.378527
YPL208W	0.5423	5.7874	2.51514	0.112758	0.378527
YPL235W	0.486373	6.25608	2.51065	0.113079	0.378527
YOR067C	0.426046	6.74869	2.51022	0.11311	0.378527
YML110C	0.428078	7.82364	2.50029	0.113825	0.38018
YMR143W	0.555464	9.3622	2.49705	0.11406	0.38018
YPR018W	1.18259	2.63141	2.496	0.114136	0.38018
YNR047W	0.529939	6.82696	2.49555	0.114169	0.38018
YMR296C	0.629375	8.27527	2.49362	0.114308	0.380338
YMR058W	0.497281	9.29512	2.48135	0.115204	0.382251
YDL190C	0.442691	6.22692	2.48128	0.115209	0.382251
YMR294W	1.99021	1.15198	2.47944	0.115344	0.382482
YPR064W	1.29801	2.26593	2.47399	0.115744	0.382946
YBL047C	0.43947	8.37708	2.46214	0.11662	0.384329
YER056C	0.52907	8.74088	2.4584	0.116898	0.384489
YDR090C	0.480454	5.31578	2.45815	0.116916	0.384489
YGL097W	0.455351	6.08005	2.45725	0.116983	0.384489
YDL193W	0.495104	5.23372	2.44752	0.11771	0.385975
YIR039C	0.525436	5.33669	2.44031	0.118253	0.38643
YOR339C	2.11655	0.00966185	2.43869	0.118375	0.38643
YIL058W	2.98089	1.23892	2.43781	0.118441	0.38643
YML029W	0.393214	6.54155	2.43318	0.118792	0.38693
YKL067W	0.464512	7.76203	2.42356	0.119523	0.388234
YNL307C	0.430195	8.3199	2.41756	0.119981	0.389218
YOR110W	0.486812	5.20404	2.417	0.120024	0.389218
YER100W	0.407678	5.4111	2.40762	0.120746	0.389677
YNL207W	0.487579	5.60433	2.4046	0.120979	0.389733
YKR070W	0.483531	6.18313	2.39397	0.121804	0.391129
YDR492W	0.62063	5.63573	2.39301	0.121878	0.391129
YPR202W	2.25058	0.68356	2.38275	0.122681	0.392633
YMR191W	0.400613	6.55818	2.37935	0.122949	0.392847
YER168C	0.436578	5.71592	2.3745	0.123331	0.393587
YGR173W	0.446874	5.34377	2.37419	0.123355	0.393587
YHR069C-A	2.08577	1.41585	2.36997	0.123689	0.394142
YBR174C	3.34088	-0.0889728	2.36651	0.123964	0.394804
YLR137W	0.600781	5.45875	2.36262	0.124273	0.39546
YHR032W-A	0.736359	5.03438	2.36047	0.124445	0.395635
YGR159C	0.529555	8.0127	2.35821	0.124625	0.395836
YHR027C	0.367896	8.68215	2.35733	0.124695	0.395845
YNL168C	0.447991	7.08259	2.35422	0.124944	0.396208
YNR032W	0.422361	7.28275	2.34954	0.12532	0.396996
YML031W	0.372595	6.61503	2.34363	0.125796	0.398021
YLR186W	0.431991	6.17649	2.34337	0.125817	0.398021
YGL103W	0.508985	12.2389	2.34073	0.12603	0.398087
YJR019C	0.473759	6.8486	2.34032	0.126064	0.398087
YLR354C	0.477097	10.0924	2.33808	0.126245	0.398396
YDL052C	0.80562	6.67245	2.33693	0.126338	0.398478
YGL038C	0.413491	6.15883	2.33202	0.126737	0.399283
YER088C-A	0.861591	4.12206	2.33128	0.126798	0.399283
YDR255C	0.686244	3.22247	2.32634	0.127201	0.400339
YOR178C	0.931162	3.90037	2.32514	0.127299	0.400432
YIL101C	0.657475	5.06525	2.32253	0.127513	0.400891
YOR130C	0.404073	6.74046	2.31988	0.12773	0.401144
YML009W-B	2.17132	1.05312	2.31641	0.128015	0.401826
YKL218C	0.500902	6.77477	2.30973	0.128567	0.402791
YEL024W	0.434396	6.38549	2.30936	0.128597	0.402791
YGR044C	0.436146	7.28336	2.30641	0.128841	0.403111
YGR110W	0.824851	3.63971	2.30564	0.128905	0.403111
YDR142C	0.440981	5.45754	2.29913	0.129446	0.404078
YIL137C	0.40522	7.00761	2.29862	0.129489	0.404078
YFL053W	0.704709	4.62662	2.29404	0.129872	0.404198
YBR181C	0.494508	9.13026	2.29212	0.130032	0.404483
YGL208W	0.438758	6.53623	2.2813	0.130942	0.406239
YOR042W	0.369459	6.70147	2.28027	0.131029	0.406293
YLR355C	0.58549	10.3694	2.27449	0.131518	0.406952
YML091C	0.511697	4.95545	2.27015	0.131888	0.407876
YKR096W	0.602393	4.66678	2.26565	0.13227	0.408204
YOL143C	0.419446	8.71807	2.25862	0.132872	0.409417
YDR221W	0.441137	5.43175	2.25548	0.133142	0.409604
YML125C	0.429467	7.5654	2.25271	0.133381	0.409766
YER097W	1.24116	1.47818	2.25267	0.133384	0.409766
YLR429W	0.393917	8.06782	2.23686	0.134754	0.412403
YPR004C	0.469975	8.05611	2.23568	0.134857	0.412503
YBR231C	0.631555	4.79578	2.23137	0.135234	0.413116
YCR068W	0.522547	6.64227	2.23018	0.135338	0.413116
YOR260W	0.454722	5.5384	2.22908	0.135434	0.413194
YFR006W	0.447373	6.2953	2.22687	0.135629	0.413358
YGR231C	0.385336	6.7871	2.22402	0.135878	0.41369
YOL057W	0.350593	6.58544	2.21813	0.136399	0.414879
YDL016C	0.741591	3.70952	2.218	0.13641	0.414879
YNL134C	0.484796	9.24845	2.21438	0.13673	0.415043
YOL021C	0.357028	6.90591	2.21364	0.136795	0.415043
YMR101C	2.807	0.0218225	2.20361	0.137688	0.416181
YNL124W	0.756851	4.21326	2.20064	0.137953	0.41634
YJL217W	0.516004	7.21926	2.19458	0.138497	0.417551
YNR014W	0.90991	5.10457	2.18763	0.139124	0.419011
YKL181W	0.445543	7.67348	2.18284	0.139557	0.419885
YCR052W	0.415371	7.14824	2.18031	0.139786	0.42036
YLR299W	0.429119	7.56787	2.17259	0.14049	0.422075
YLR291C	0.442	5.90555	2.17247	0.1405	0.422075
YDR296W	0.372488	6.43806	2.17109	0.140627	0.422239
YBR212W	0.566154	5.60882	2.16989	0.140736	0.422353
YBL039C	0.453105	8.10802	2.16029	0.141618	0.423547
YLR390W-A	0.906806	8.15853	2.15612	0.142003	0.423867
YCL011C	0.383842	7.767	2.15413	0.142187	0.424106
YKL142W	0.407851	6.87131	2.15086	0.14249	0.424394
YEL066W	0.493829	6.41666	2.14904	0.142659	0.424553
YCR072C	0.477506	5.83933	2.13928	0.14357	0.426408
YPL079W	0.411895	9.29054	2.13742	0.143743	0.426408
YGL164C	0.554245	3.53207	2.13614	0.143864	0.42651
YOR138C	0.361312	6.4631	2.12867	0.144566	0.427527
YCR047C	0.508846	5.79438	2.12751	0.144676	0.427527
YLR009W	0.659127	4.00109	2.11769	0.145606	0.429725
YHR117W	0.368242	6.94724	2.10846	0.146487	0.432107
YDR300C	0.632484	5.48782	2.10635	0.146689	0.432443
YGR027C	0.448341	10.9778	2.09712	0.147577	0.433543
YPR084W	0.468609	4.39043	2.09415	0.147864	0.433768
YLR085C	0.50558	5.55526	2.08675	0.148582	0.434873
YGL135W	0.737846	8.29648	2.08544	0.148709	0.434873
YIL075C	0.361182	8.44077	2.0815	0.149094	0.435163
YIL114C	0.385803	6.82377	2.0793	0.149309	0.435302
YIR036C	0.556085	8.36513	2.0765	0.149582	0.435769
YML074C	0.555569	4.86172	2.07208	0.150017	0.436818
YOR222W	0.35592	7.37002	2.07103	0.15012	0.436903
YPR059C	4.38253	-0.754878	2.06729	0.150488	0.437161
YIR038C	0.567367	5.97449	2.06711	0.150507	0.437161
YDR513W	0.547736	8.70199	2.06067	0.151144	0.438363
YOR363C	0.540224	4.17373	2.05785	0.151423	0.438956
YGL255W	0.531468	8.95428	2.05338	0.151869	0.439598
YPR010C	0.504454	9.06982	2.05256	0.151951	0.439598
YDL003W	0.865324	3.06578	2.0521	0.151996	0.439598
YDR111C	0.511768	6.81968	2.05188	0.152019	0.439598
YOL140W	0.513969	6.35641	2.04928	0.152278	0.440132
YER136W	0.350101	7.03978	2.04634	0.152573	0.440284
YCL054W	0.447305	4.52764	2.04514	0.152693	0.440284
YJL064W	1.92424	0.807514	2.0426	0.152948	0.440767
YLR418C	0.481119	5.60362	2.04084	0.153125	0.440918
YGR267C	0.506741	6.67357	2.04058	0.153151	0.440918
YKL213C	0.395285	7.59167	2.03625	0.153588	0.441528
YAL008W	0.536994	4.93901	2.03456	0.153758	0.441542
YJL111W	0.395916	7.21502	2.03011	0.15421	0.441542
YOR061W	0.475256	5.403	2.02041	0.155197	0.443522
YLR080W	0.64509	3.34898	1.99785	0.157522	0.448382
YDL140C	0.390855	8.58449	1.99735	0.157575	0.448382
YCL026C-A	1.663	3.11667	1.99462	0.157859	0.448974
YIL006W	0.625549	5.41711	1.98546	0.158816	0.45017
YGR001C	0.483798	5.10984	1.98366	0.159006	0.450491
YBR202W	0.3682	6.57991	1.96521	0.160957	0.453397
YCL030C	0.606288	10.7875	1.95952	0.161565	0.454453
YDR093W	0.363078	7.2364	1.95555	0.16199	0.455214
YDR182W	0.351601	6.25237	1.95096	0.162483	0.455764
YDR272W	0.424202	6.09338	1.94917	0.162676	0.456053
YOR160W	0.374487	5.25652	1.94562	0.163059	0.456691
YKR046C	0.488743	7.20211	1.94152	0.163504	0.457499
YKR093W	0.554349	7.375	1.93803	0.163883	0.458108
YBR094W	0.386946	5.35586	1.93665	0.164033	0.458108
YHL033C	0.412463	9.22912	1.93518	0.164193	0.458119
YAR015W	0.405654	8.12219	1.93405	0.164316	0.458142
YBR187W	0.361965	8.41026	1.91367	0.166557	0.46208
YPL078C	0.358408	7.16887	1.90369	0.167666	0.464407
YGR082W	0.598669	6.83061	1.90281	0.167764	0.464407
YOR204W	0.372953	10.7502	1.89434	0.168713	0.466082
YKR076W	0.469376	5.71637	1.89069	0.169125	0.466859
YLR363C	0.674834	3.20164	1.88985	0.169218	0.466859
YNL197C	0.408691	5.17001	1.88484	0.169785	0.467724
YMR088C	0.33425	7.43727	1.8737	0.171052	0.469235
YPL127C	0.432271	7.35136	1.86898	0.171591	0.470495
YNL279W	0.432782	4.40062	1.86359	0.172211	0.471154
YGL114W	0.405941	7.85804	1.86345	0.172227	0.471154
YDL180W	0.508793	6.54559	1.85496	0.173207	0.47318
YFR049W	0.365741	6.21754	1.8549	0.173215	0.47318
YCL064C	0.65161	5.93367	1.85323	0.173408	0.473489
YLR244C	0.41671	7.6049	1.85052	0.173723	0.474127
YOL081W	0.352319	7.62372	1.84258	0.174649	0.475618
YDR099W	0.40411	7.0783	1.84249	0.17466	0.475618
YNL092W	0.490676	4.72209	1.84237	0.174674	0.475618
YLL052C	0.953987	3.44518	1.84101	0.174833	0.47583
YNL322C	0.674925	8.95527	1.83781	0.175208	0.47641
YLR150W	0.427969	10.2955	1.83619	0.175398	0.476412
YJL079C	0.787399	6.88606	1.83572	0.175453	0.476412
YBL025W	0.973049	1.58981	1.83254	0.175828	0.476491
YLR267W	0.836441	2.84431	1.83227	0.175859	0.476491
YJR140W-A	2.3719	-0.181121	1.83204	0.175887	0.476491
YFL031W	0.437294	11.7762	1.82685	0.1765	0.477587
YPL220W	0.421345	9.72531	1.82567	0.17664	0.477587
YPL219W	0.501254	4.68113	1.81964	0.177357	0.478488
YMR238W	0.334421	7.23902	1.81872	0.177466	0.478563
YOR141C	0.426922	5.15325	1.81462	0.177955	0.479443
YPR148C	0.614297	5.5665	1.8135	0.178089	0.479584
YIL034C	0.444443	6.88187	1.80515	0.179091	0.481619
YKL113C	0.42901	4.94522	1.80235	0.179429	0.481793
YDL144C	0.470956	7.93663	1.8019	0.179483	0.481793
YDR204W	0.33945	7.47179	1.79461	0.180365	0.483939
YDR055W	0.374511	8.53864	1.79355	0.180494	0.483943
YOR230W	0.36279	9.72375	1.78858	0.181099	0.48458
YMR302C	0.325832	7.07773	1.77583	0.182662	0.48689
YPL092W	0.437129	5.72028	1.77549	0.182704	0.48689
YPL198W	0.559925	5.94979	1.77228	0.183101	0.487576
YNR033W	0.300403	7.41068	1.77194	0.183142	0.487576
YDR120C	0.442557	5.89333	1.76661	0.183803	0.488037
YOR096W	0.837934	11.1346	1.75307	0.185491	0.490439
YNL237W	0.585256	5.05688	1.75083	0.185773	0.490439
YFR052C-A	0.980131	2.4278	1.74927	0.185969	0.490439
YPL237W	0.419755	8.32944	1.74263	0.186806	0.490439
YKL106C-A	2.15858	-0.0720761	1.74228	0.18685	0.490439
YNL242W	0.355337	5.58268	1.74189	0.1869	0.490439
YIR007W	0.359167	5.27656	1.74082	0.187035	0.490439
YGL044C	0.817001	2.35258	1.73937	0.187218	0.490439
YOR329C	0.335617	5.79525	1.73842	0.18734	0.490439
YOR002W	0.302903	7.70994	1.73782	0.187415	0.490439
YAL049C	0.327613	6.52784	1.7353	0.187736	0.490439
YPR198W	0.404921	6.05307	1.73304	0.188023	0.490814
YKR100C	0.456965	5.03557	1.73203	0.188152	0.490932
YDR388W	0.350076	8.8876	1.72788	0.188682	0.491494
YMR274C	0.563846	4.20301	1.72605	0.188917	0.491494
YGR112W	0.379302	5.34534	1.72586	0.188941	0.491494
YOL070C	0.401555	5.71156	1.72434	0.189135	0.491494
YBR235W	0.318411	7.07224	1.72381	0.189203	0.491494
YAL039C	0.518274	7.44909	1.70491	0.191647	0.495761
YPL265W	0.401601	7.85042	1.70478	0.191664	0.495761
YAL067C	1.16199	5.69751	1.70458	0.19169	0.495761
YJR001W	0.299257	8.42857	1.69947	0.192357	0.496832
YKL076C	1.82064	0.267819	1.69818	0.192526	0.496968
YGR271C-A	0.609306	2.59286	1.69713	0.192664	0.496968
YPR063C	0.477746	6.94075	1.69373	0.19311	0.497683
YNL169C	0.35533	7.72351	1.68786	0.193883	0.498855
YNL093W	0.981602	2.77849	1.68233	0.194615	0.49959
YDL149W	0.402612	5.08017	1.67872	0.195095	0.500165
YIL083C	0.370362	5.29699	1.67732	0.19528	0.500233
YLR177W	0.369219	8.64677	1.6715	0.196058	0.501351
YKL112W	0.375958	5.37004	1.67141	0.19607	0.501351
YLR337C	0.578076	5.49493	1.66764	0.196575	0.501963
YPR114W	0.545813	6.56722	1.66695	0.196667	0.501963
YKR023W	0.976349	2.56295	1.66457	0.196987	0.502254
YNR019W	0.331047	7.55414	1.65464	0.198328	0.504929
YPL050C	0.404203	5.51936	1.63736	0.200689	0.509394
YNR060W	1.37925	2.2572	1.63597	0.20088	0.509658
YOL097C	0.332825	7.54563	1.63272	0.201328	0.510354
YPR066W	0.384033	5.63696	1.63043	0.201644	0.510714
YER161C	0.474762	3.94688	1.62812	0.201963	0.511084
YBR058C	0.436522	5.8737	1.62269	0.202717	0.512329
YBR279W	0.465164	4.12774	1.61183	0.204235	0.514223
YKL030W	2.04821	0.249973	1.60941	0.204575	0.51481
YJL082W	0.328519	6.94096	1.59941	0.205987	0.516594
YBR029C	0.32311	6.76258	1.59711	0.206313	0.517192
YOR090C	0.361976	6.4089	1.59485	0.206634	0.517432
YER088C	0.614741	7.05	1.59458	0.206673	0.517432
YGL141W	0.458939	5.59427	1.59248	0.206972	0.517958
YCR076C	0.453505	6.25487	1.58855	0.207533	0.51892
YDR177W	0.308815	6.29692	1.58743	0.207694	0.519102
YLR332W	0.482301	5.46672	1.58616	0.207876	0.519116
YGL035C	0.423019	6.53456	1.57988	0.208778	0.520263
YIL160C	1.04725	2.67993	1.579	0.208905	0.520358
YDL150W	0.361934	4.46545	1.5732	0.209742	0.522001
YDR172W	0.416489	7.72643	1.57073	0.210101	0.522674
YHR057C	0.425681	6.31988	1.56256	0.21129	0.524947
YIL024C	0.695755	2.93656	1.562	0.211372	0.524947
YDR168W	0.473882	5.11002	1.56103	0.211515	0.525079
YPR183W	0.548772	8.09246	1.55871	0.211854	0.525697
YMR295C	0.332296	8.42315	1.5569	0.21212	0.525997
YEL036C	0.332176	6.75706	1.55667	0.212153	0.525997
YGR200C	0.306076	6.50218	1.55384	0.212569	0.526745
YGL181W	0.382614	6.20372	1.5534	0.212634	0.526745
YJR088C	0.352931	5.48506	1.54993	0.213146	0.52708
YKL096W	0.650074	8.98273	1.54883	0.213308	0.52708
YDR190C	0.336637	6.36208	1.54755	0.213498	0.52723
YHR184W	1.1118	1.09035	1.54478	0.213908	0.527897
YDR450W	0.312532	9.00845	1.54285	0.214194	0.528073
YNL112W	0.389223	8.51102	1.53019	0.216084	0.531038
YDR328C	0.376426	8.04142	1.52869	0.216309	0.531227
YCL037C	0.565134	5.86923	1.52616	0.21669	0.531859
YBR280C	0.343001	6.53803	1.5247	0.21691	0.531954
YBR105C	0.437183	6.52038	1.52309	0.217152	0.531998
YDR037W	0.314807	8.64983	1.52291	0.217179	0.531998
YLL048C	0.306512	8.21002	1.51874	0.21781	0.53224
YIL057C	2.1264	0.214704	1.51812	0.217904	0.53224
YIL106W	0.404203	6.55267	1.51544	0.21831	0.5325
YHR108W	0.327494	7.26653	1.51269	0.21873	0.53308
YGR263C	0.587373	4.87735	1.5114	0.218925	0.533335
YKR092C	0.372506	5.73257	1.50996	0.219145	0.533648
YDL046W	0.443508	8.66166	1.50429	0.220013	0.535097
YLR441C	0.364525	10.2669	1.49915	0.220802	0.536558
YNL304W	0.446236	4.14546	1.49793	0.220991	0.536558
YML056C	0.368536	8.94504	1.49278	0.221785	0.537184
YNL196C	2.38055	-0.0424514	1.49063	0.222118	0.537548
YNR035C	0.339258	7.76064	1.48802	0.222523	0.538085
YPR030W	0.453128	4.69562	1.48357	0.223217	0.539193
YHR181W	0.382465	5.86769	1.48054	0.22369	0.539575
YKL008C	0.328296	6.29326	1.47903	0.223927	0.539701
YAL042C-A	2.18835	-0.376495	1.47709	0.22423	0.53999
YBR037C	0.356552	5.5143	1.47447	0.224641	0.540537
YER048C	0.431893	5.93112	1.46914	0.225481	0.542096
YPR040W	0.600025	3.62395	1.46765	0.225717	0.542239
YHR072W	0.277422	7.42791	1.4667	0.225868	0.542277
YJL034W	0.288577	10.4076	1.46638	0.225918	0.542277
YMR178W	0.400933	5.2559	1.46464	0.226193	0.542666
YHR003C	0.310925	5.58564	1.45925	0.227049	0.543388
YMR044W	0.515916	4.93898	1.45802	0.227245	0.543464
YPL188W	0.406855	6.69372	1.45251	0.228126	0.54479
YNL330C	0.324273	6.53844	1.44587	0.229191	0.544793
YAL042W	0.535294	9.21973	1.44324	0.229615	0.544847
YMR214W	0.360359	5.9993	1.44294	0.229665	0.544847
YKL192C	0.478881	7.62096	1.44286	0.229678	0.544847
YLR213C	0.665867	3.41785	1.43954	0.230214	0.545238
YPR098C	0.382271	6.24636	1.43083	0.231629	0.547023
YML084W	1.7366	0.0597732	1.42975	0.231805	0.547023
YOR272W	0.329769	5.90046	1.42639	0.232354	0.547877
YHR042W	0.664147	8.27031	1.42526	0.23254	0.547877
YNR061C	0.413794	6.0995	1.41894	0.233578	0.549001
YLR336C	0.434842	4.0955	1.41381	0.234424	0.550115
YML083C	2.55757	-0.370444	1.41195	0.234733	0.550115
YGL027C	0.314435	6.32667	1.41017	0.235029	0.550171
YHR045W	0.335629	5.95849	1.40914	0.235199	0.550171
YOR112W	0.377089	5.48143	1.40797	0.235393	0.550407
YOR087W	0.256568	6.76757	1.40347	0.236143	0.551301
YLL041C	0.379694	6.90511	1.40205	0.236381	0.551618
YDR094W	1.7552	-0.126385	1.40056	0.23663	0.551761
YGR277C	0.317316	5.86634	1.39468	0.237616	0.553403
YOR370C	0.271055	6.73109	1.39232	0.238013	0.553888
YDR107C	0.287414	6.48154	1.38978	0.238442	0.554494
YDR077W	0.755494	9.08692	1.38922	0.238536	0.554494
YNL336W	0.98086	2.49455	1.38455	0.239327	0.555309
YNL146W	1.59092	0.834254	1.38221	0.239725	0.555451
YDL030W	0.638939	3.16987	1.37289	0.241316	0.557819
YER031C	0.300183	6.61741	1.3702	0.241777	0.558224
YKL140W	0.397895	5.2054	1.36445	0.242768	0.559799
YJR136C	0.524912	3.92569	1.36393	0.242857	0.559799
YGL201C	0.392033	5.83462	1.36348	0.242935	0.559799
YDR074W	0.325145	8.91387	1.3605	0.243451	0.560328
YML027W	0.723318	3.66276	1.35423	0.24454	0.562175
YKL004W	0.427135	7.94074	1.35151	0.245014	0.562384
YDR292C	0.368114	5.42292	1.35054	0.245183	0.562448
YBR108W	0.466482	5.17499	1.34784	0.245655	0.562976
YIL169C	2.04304	0.527824	1.34667	0.24586	0.563226
YJL097W	0.387661	6.60777	1.34456	0.246231	0.563487
YNR064C	1.30183	0.934675	1.34347	0.246422	0.563487
YDR395W	0.345661	6.93857	1.34013	0.247012	0.563885
YML123C	0.478253	4.66616	1.33831	0.247333	0.56418
YGR100W	0.37484	5.623	1.3368	0.247599	0.564569
YMR148W	0.566317	4.78595	1.33461	0.247987	0.565014
YPL150W	0.381975	4.70339	1.32922	0.248944	0.566436
YHR186C	0.300194	5.5554	1.32892	0.248997	0.566436
YBL051C	0.342739	5.76533	1.32814	0.249137	0.566536
YDR348C	0.339972	5.23588	1.32604	0.24951	0.566837
YKR052C	0.337527	8.13003	1.32587	0.249541	0.566837
YCR031C	0.361897	9.88682	1.32527	0.249648	0.566837
YDL204W	0.507789	7.41749	1.32523	0.249655	0.566837
YDR102C	1.89147	-0.623007	1.32335	0.249991	0.567161
YPL093W	0.335584	6.89092	1.32261	0.250125	0.567245
YNL287W	0.352115	7.86726	1.32169	0.250288	0.567397
YKL163W	0.612451	3.90188	1.31653	0.251215	0.568541
YGL159W	0.505784	4.03887	1.31619	0.251277	0.568541
YOL119C	0.333323	7.84907	1.31554	0.251395	0.56859
YHR140W	0.636355	3.32694	1.31347	0.251767	0.568869
YGL078C	0.492664	4.99653	1.30786	0.252782	0.569753
YIR025W	0.602799	2.50641	1.30405	0.253474	0.569972
YGL213C	0.402269	5.66611	1.30334	0.253604	0.569972
YBR098W	0.841497	2.15885	1.30262	0.253735	0.569972
YBR023C	0.258928	7.58326	1.30245	0.253765	0.569972
YNL179C	0.578609	3.64246	1.30147	0.253946	0.569972
YKL056C	0.308308	11.8697	1.29907	0.254384	0.57051
YNL117W	0.738739	2.34808	1.29322	0.255456	0.571666
YCR002C	0.349716	5.78132	1.29308	0.25548	0.571666
YOR041C	1.45963	0.84979	1.28844	0.256335	0.572273
YGR214W	0.419284	10.8276	1.28715	0.256575	0.572591
YCL052C	0.343344	6.6852	1.28484	0.257001	0.573107
YKL135C	0.387203	5.57568	1.28015	0.257871	0.57374
YBR211C	0.46061	4.55104	1.27784	0.258302	0.574265
YHR187W	0.52536	4.54731	1.27619	0.258608	0.574729
YHR006W	0.362285	6.16824	1.27521	0.258792	0.574919
YIR014W	0.461669	3.87164	1.27311	0.259183	0.574937
YLR459W	0.442339	5.74936	1.27027	0.259715	0.574937
YLR386W	0.305409	5.38019	1.26974	0.259816	0.574937
YPL211W	0.332782	6.21249	1.26955	0.259851	0.574937
YDL182W	0.5004	8.13834	1.26929	0.2599	0.574937
YOR256C	0.406891	5.04194	1.26862	0.260026	0.574937
YBL105C	0.352756	5.56836	1.26837	0.260072	0.574937
YNL283C	0.379349	7.45151	1.26337	0.261014	0.576369
YNL096C	0.304267	7.22449	1.25631	0.26235	0.577675
YBR159W	0.266	7.42398	1.25595	0.262419	0.577675
YNR073C	1.46794	0.763273	1.25038	0.26348	0.578214
YLL023C	0.530426	7.07967	1.2502	0.263514	0.578214
YLL046C	1.95723	-0.0553893	1.25016	0.263523	0.578214
YPR138C	0.335898	8.08484	1.24374	0.264751	0.580036
YJL084C	0.358874	5.41732	1.24115	0.265249	0.580515
YBR137W	0.318177	6.38298	1.24108	0.265263	0.580515
YKL172W	0.50034	3.93223	1.23704	0.266041	0.581754
YDR533C	0.293745	7.35599	1.23385	0.26666	0.582488
YDR208W	0.403225	5.95168	1.23188	0.267041	0.582887
YML071C	0.517301	3.79415	1.22893	0.267616	0.583492
YMR015C	0.312097	6.1474	1.22082	0.269199	0.585831
YFL042C	0.323512	5.59044	1.22038	0.269287	0.585831
YEL033W	1.97129	-0.0464013	1.21351	0.270639	0.587637
YIL036W	0.352927	6.08605	1.21347	0.270645	0.587637
YLR447C	0.350574	7.88304	1.21213	0.27091	0.587637
YDR530C	0.380042	6.06723	1.21109	0.271117	0.587637
YMR173W-A	1.00208	1.65256	1.20539	0.272247	0.589
YLR212C	0.39637	5.14917	1.20167	0.272988	0.589792
YDL224C	0.347214	5.63088	1.19995	0.273331	0.589813
YOL145C	0.374204	5.90932	1.19958	0.273406	0.589813
YPL101W	0.313423	5.7969	1.19773	0.273777	0.590295
YGL069C	2.06832	-0.235094	1.19674	0.273974	0.590295
YLR178C	0.454775	9.2334	1.19513	0.274297	0.590295
YER022W	0.623326	3.78749	1.19452	0.274419	0.590295
YOR209C	0.353773	6.73271	1.19432	0.274461	0.590295
YDL196W	2.11888	0.0805661	1.19389	0.274546	0.590295
YNL020C	0.268449	5.35965	1.19083	0.275162	0.590955
YDL047W	0.271109	6.77096	1.18897	0.275537	0.591327
YDL172C	2.12601	-0.171237	1.18652	0.276033	0.592176
YPL245W	0.285893	6.40297	1.18303	0.276739	0.592826
YAL043C	0.426052	7.09553	1.18187	0.276975	0.592826
YGR055W	0.312955	10.3157	1.18071	0.277211	0.592826
YNL136W	0.654157	2.51666	1.17981	0.277394	0.592826
YDL227C	0.354638	5.88502	1.17404	0.278572	0.594368
YIL020C	0.404814	4.28921	1.16976	0.27945	0.596026
YGR031W	0.492512	6.94483	1.16912	0.279582	0.59609
YPR145C-A	1.11357	2.50527	1.1661	0.280204	0.596984
YLR367W	0.325857	8.34862	1.15927	0.281617	0.599006
YLR116W	0.531482	4.15525	1.15871	0.281733	0.599006
YNL164C	0.508777	2.67657	1.15757	0.281969	0.599006
YKL183W	0.322738	5.93532	1.15513	0.282478	0.599653
YCR037C	0.268743	6.12089	1.15373	0.282769	0.599839
YMR297W	0.324352	10.3361	1.15212	0.283106	0.600069
YBL050W	0.290714	6.54427	1.15119	0.2833	0.600097
YCR065W	0.447958	5.4755	1.14895	0.283768	0.600224
YHR026W	0.304414	9.14092	1.14704	0.28417	0.600745
YDR216W	0.32509	6.37573	1.1439	0.284829	0.601602
YER015W	0.415887	4.7623	1.13945	0.285769	0.603152
YLR187W	0.450672	4.8154	1.13413	0.286896	0.603581
YHL024W	0.463144	4.47117	1.13052	0.287665	0.604687
YOR371C	0.35917	5.12172	1.12973	0.287833	0.604687
YGL147C	0.345424	10.0026	1.12741	0.288328	0.605316
YJR069C	0.330001	5.66058	1.12565	0.288704	0.60565
YPL234C	0.419667	8.57074	1.1157	0.290847	0.608623
YBR117C	0.570465	5.21341	1.10864	0.292378	0.610901
YNL170W	1.08304	0.977956	1.10801	0.292515	0.610901
YOR123C	0.531922	4.34083	1.10781	0.292559	0.610901
YBR245C	0.302726	5.8394	1.10635	0.292877	0.611131
YDR154C	0.570021	7.36457	1.10347	0.293505	0.611982
YNL309W	0.582701	4.11131	1.10305	0.293597	0.611982
YFR021W	0.381606	6.2235	1.10169	0.293895	0.612385
YAR029W	1.19648	0.375363	1.09479	0.295413	0.614025
YLR006C	0.311695	6.23689	1.09343	0.295713	0.61443
YPR118W	0.363525	7.30651	1.08416	0.297768	0.617608
YLR344W	0.391727	7.89758	1.08222	0.298202	0.61829
YIL145C	0.31146	7.77231	1.08151	0.298361	0.618402
YCL034W	0.35473	8.24058	1.08031	0.298629	0.618738
YHR205W	0.320474	6.41597	1.07828	0.299082	0.619114
YFL007W	0.299768	7.69238	1.07769	0.299216	0.619114
YDR338C	0.335342	5.16247	1.07044	0.300847	0.621052
YLR219W	0.301834	6.00099	1.07017	0.300908	0.621052
YOR048C	0.269536	6.22395	1.06772	0.301461	0.621757
YKR078W	0.695083	3.3898	1.06535	0.301999	0.622348
YLR093C	0.261892	6.64522	1.06505	0.302065	0.622348
YFR043C	0.518849	3.28594	1.06158	0.302855	0.622965
YNR056C	0.950823	1.64525	1.06098	0.302993	0.622965
YLR133W	0.308309	6.19402	1.06008	0.303196	0.622965
YHR015W	1.64239	-0.179927	1.06004	0.303207	0.622965
YJR133W	0.233812	6.13832	1.06001	0.303213	0.622965
YIL131C	0.31799	5.37711	1.0582	0.303627	0.623597
YDR460W	0.566298	3.84461	1.0531	0.304795	0.625121
YNL127W	0.326595	5.43745	1.04694	0.306213	0.626025
YHR086W	0.274055	6.68043	1.04686	0.306232	0.626025
YKL130C	0.347679	4.84983	1.04451	0.306774	0.626025
YIL023C	0.295377	8.07884	1.04334	0.307046	0.626025
YLL028W	0.387434	8.13034	1.04328	0.307061	0.626025
YBR085W	0.483641	3.57994	1.04225	0.307299	0.626025
YML035C	0.263478	6.72368	1.03887	0.308084	0.626097
YLR208W	0.344199	7.46143	1.03814	0.308254	0.626097
YGL140C	0.303521	6.81222	1.03396	0.309231	0.627163
YJL010C	0.347567	4.39237	1.03361	0.309312	0.627163
YKL023C-A	0.326467	4.8275	1.03022	0.310107	0.628161
YNL097W-A	0.811902	3.20185	1.03014	0.310125	0.628161
YJR113C	0.343722	7.65902	1.02885	0.310428	0.628558
YPR170W-B	0.913139	2.39302	1.02603	0.311093	0.629254
YPR147C	0.355529	5.89536	1.02501	0.311334	0.629308
YJR066W	0.265749	7.16529	1.01947	0.312644	0.630504
YIL153W	0.380425	7.41289	1.01829	0.312925	0.630504
YPL274W	0.299719	9.98293	1.01771	0.313063	0.630504
YBR069C	0.341696	8.45228	1.01131	0.314588	0.632622
YDL215C	0.356117	5.78986	1.01068	0.31474	0.632711
YBL011W	0.248625	7.72575	1.00441	0.316246	0.633511
YMR076C	0.506264	4.13774	1.00431	0.31627	0.633511
YNR031C	0.272748	5.53299	1.00409	0.316323	0.633511
YPR137W	0.57019	3.96295	0.998942	0.317567	0.634701
YAL003W	0.316983	8.98231	0.997063	0.318022	0.635396
YGR135W	0.278546	7.01486	0.993339	0.318928	0.636555
YDR091C	0.330883	6.83853	0.99143	0.319393	0.637172
YML038C	0.241593	6.04546	0.987128	0.320445	0.638717
YLR197W	0.394083	7.70876	0.984047	0.321202	0.639096
YOR023C	0.410821	4.78866	0.983695	0.321288	0.639096
YMR301C	0.370303	6.44612	0.980432	0.322092	0.640045
YMR113W	0.323708	5.22913	0.976505	0.323063	0.641324
YFR009W	0.264419	7.17593	0.975198	0.323387	0.641539
YGL165C	2.04808	-0.164691	0.973892	0.323711	0.641539
YDR072C	0.302116	7.67338	0.97336	0.323844	0.641539
YGR019W	0.403487	8.44549	0.971385	0.324335	0.641666
YLR312C	0.54262	3.26461	0.970977	0.324437	0.641666
YNR017W	0.367984	6.54821	0.968344	0.325093	0.642505
YOL137W	0.35249	4.36631	0.967962	0.325189	0.642505
YPL160W	0.279325	9.14833	0.96527	0.325863	0.643278
YNL229C	0.352187	4.72994	0.965087	0.325909	0.643278
YOR312C	0.307439	9.97846	0.96359	0.326284	0.643436
YJR149W	0.372878	4.15292	0.963205	0.326381	0.643436
YGL184C	0.400388	9.42504	0.961385	0.326838	0.643798
YFR033C	0.309642	5.03373	0.954139	0.328668	0.646553
YOL024W	1.80512	-0.691219	0.95234	0.329125	0.647018
YGL186C	0.333575	7.99966	0.950172	0.329676	0.647223
YBL024W	0.244606	6.41876	0.949496	0.329848	0.647223
YNL320W	0.33931	5.42296	0.945098	0.33097	0.64822
YPL264C	0.313952	6.18816	0.943568	0.331362	0.64822
YNL173C	0.355606	6.23631	0.943244	0.331445	0.64822
YHL011C	0.265281	6.45155	0.943076	0.331488	0.64822
YPR024W	0.232947	8.21861	0.940218	0.332222	0.649413
YKL027W	0.309239	5.52668	0.935357	0.333475	0.651429
YDR373W	0.334144	6.17845	0.933281	0.334012	0.652044
YBR103W	0.387334	4.77845	0.931033	0.334595	0.652572
YLR057W	0.4156	3.74259	0.924694	0.336246	0.654035
YBR024W	0.340896	4.06304	0.924229	0.336367	0.654035
YGR118W	0.300766	8.98096	0.920576	0.337324	0.655461
YLR070C	0.408478	4.19876	0.916823	0.33831	0.655875
YLR436C	0.30281	5.72906	0.916796	0.338318	0.655875
YMR220W	0.317197	6.57941	0.916795	0.338318	0.655875
YOL075C	0.259268	5.54069	0.916206	0.338473	0.655957
YHL006W-A	1.39761	0.478792	0.914979	0.338797	0.655957
YNL140C	1.77117	-0.813028	0.911799	0.339638	0.656916
YDR023W	0.295363	7.60759	0.908836	0.340424	0.658219
YIL093C	0.273627	5.1941	0.906831	0.340957	0.658817
YDR280W	0.304924	4.83391	0.905199	0.341391	0.658839
YLR111W	1.30986	0.0703361	0.904961	0.341455	0.658839
YEL063C	0.331413	8.3281	0.904684	0.341529	0.658839
YFR034C	0.407073	6.18379	0.899809	0.342833	0.660704
YER054C	0.507144	3.65327	0.897656	0.343411	0.660923
YPR140W	0.330036	6.37103	0.89751	0.34345	0.660923
YIL035C	0.409504	4.45238	0.897291	0.343509	0.660923
YER099C	0.301995	6.01707	0.895118	0.344094	0.6612
YBL066C	0.371142	4.95919	0.895085	0.344103	0.6612
YOR368W	0.729835	2.81028	0.891383	0.345103	0.662372
YKL077W	0.227394	7.3505	0.890741	0.345277	0.662372
YLR005W	0.361517	5.13745	0.887998	0.34602	0.662697
YGL039W	0.276064	5.45261	0.887791	0.346077	0.662697
YLR236C	1.94021	-0.0712699	0.887622	0.346123	0.662697
YFL021W	0.442582	6.62168	0.884433	0.34699	0.663709
YDR294C	0.239402	7.98967	0.883488	0.347248	0.663986
YMR149W	0.276724	7.80823	0.881855	0.347694	0.664269
YOR196C	0.287405	5.66051	0.881704	0.347735	0.664269
YIL051C	0.265629	8.54012	0.881282	0.347851	0.664274
YOR018W	0.246781	6.1127	0.877481	0.348893	0.665398
YCL059C	0.390967	5.0074	0.876984	0.349029	0.665443
YGR080W	0.251237	5.8126	0.875677	0.349389	0.665912
YPL084W	0.292335	5.56757	0.875188	0.349523	0.665953
YNL128W	0.724971	1.54214	0.874241	0.349784	0.666233
YDR299W	0.555376	3.70489	0.865919	0.352088	0.669509
YBL006W-A	1.09328	0.851072	0.863735	0.352696	0.669711
YPL190C	0.261425	5.13309	0.863683	0.35271	0.669711
YPL230W	0.490084	5.44359	0.862294	0.353097	0.669981
YOL022C	0.325048	6.2059	0.861455	0.353332	0.669981
YMR037C	0.362094	4.83298	0.860664	0.353553	0.669981
YHR157W	1.01289	0.954481	0.860007	0.353737	0.67007
YOL107W	0.379156	4.71878	0.85927	0.353943	0.670151
YCL016C	0.286679	5.61095	0.858632	0.354122	0.670151
YOR039W	0.278628	5.91217	0.856779	0.354642	0.670536
YJL041W	0.292094	6.46536	0.856687	0.354668	0.670536
YEL001C	0.261032	7.69547	0.852961	0.355716	0.67187
YLL022C	0.310033	5.47445	0.849285	0.356755	0.672826
YJL117W	0.222822	6.79376	0.848845	0.356879	0.672826
YBR102C	0.317295	4.23312	0.848787	0.356896	0.672826
YCR028C	0.279699	6.29822	0.848561	0.35696	0.672826
YBR041W	0.297122	7.4326	0.846603	0.357515	0.673194
YDR167W	0.319663	5.13625	0.845823	0.357737	0.673194
YNL098C	0.216069	7.45464	0.845444	0.357844	0.673194
YJR079W	1.7356	-0.644957	0.845324	0.357878	0.673194
YGR256W	0.347484	4.59062	0.843807	0.35831	0.673738
YKL174C	0.208837	6.45632	0.842087	0.358801	0.674228
YKL117W	0.270989	7.4838	0.828892	0.362593	0.679616
YNL115C	0.222095	6.41098	0.828484	0.362711	0.679621
YNL035C	0.262352	5.65874	0.825217	0.363659	0.680618
YJL132W	0.363627	5.44348	0.824024	0.364006	0.680682
YOR106W	0.473182	4.28249	0.82356	0.364141	0.680682
YJL185C	0.419902	4.66217	0.817622	0.365876	0.681727
YFL034W	0.237457	5.24555	0.817502	0.365912	0.681727
YDR377W	0.295464	6.93398	0.814424	0.366816	0.681768
YLR050C	0.304973	5.7023	0.813832	0.36699	0.681768
YGR195W	0.219577	5.4619	0.811369	0.367716	0.682388
YHL017W	0.266396	6.44129	0.81091	0.367851	0.682388
YPR001W	0.4656	3.59712	0.810732	0.367904	0.682388
YOL040C	0.42939	10.13	0.809159	0.368369	0.682819
YAL007C	0.255754	6.03044	0.807177	0.368956	0.683476
YDR214W	0.238445	8.52038	0.805198	0.369544	0.683918
YDR223W	0.705205	2.59338	0.802696	0.370289	0.684534
YDR322C-A	0.242201	6.20354	0.802628	0.370309	0.684534
YPR079W	0.228386	5.51349	0.80054	0.370932	0.684758
YDR101C	0.396439	6.13306	0.800157	0.371047	0.684758
YDL192W	0.241591	8.37846	0.795596	0.372413	0.686048
YGL003C	0.243429	5.26004	0.795487	0.372446	0.686048
YMR054W	0.23074	7.20675	0.794419	0.372767	0.686424
YLR356W	0.565514	5.47706	0.793728	0.372975	0.686592
YOR021C	0.360314	5.93352	0.790217	0.374035	0.688327
YPL005W	0.336715	4.90336	0.788646	0.37451	0.688712
YER142C	0.49038	3.47696	0.787977	0.374713	0.688712
YFR037C	0.289122	7.11417	0.785564	0.375445	0.689626
YBR242W	0.378336	4.1084	0.784483	0.375774	0.690014
YPL137C	0.224676	7.80698	0.780501	0.376988	0.69138
YMR146C	0.225244	7.73636	0.778191	0.377695	0.692091
YNL144C	0.307342	5.73392	0.776567	0.378193	0.692464
YNL246W	0.227739	5.44348	0.776264	0.378286	0.692464
YIR035C	0.202495	8.78509	0.770039	0.380205	0.694894
YHR139C-A	1.08764	-0.429762	0.768156	0.380788	0.695744
YLR261C	1.5793	-0.169652	0.767379	0.381029	0.695837
YMR252C	0.477196	4.50081	0.765136	0.381726	0.696158
YGR103W	0.340182	5.42995	0.761709	0.382794	0.697017
YHR104W	0.274642	8.72718	0.761344	0.382908	0.697017
YPR108W	0.254194	6.81774	0.759753	0.383406	0.697161
YLR328W	0.206208	6.46849	0.759573	0.383462	0.697161
YDL018C	0.331146	4.75329	0.758527	0.38379	0.697264
YLR285W	0.271639	5.50051	0.757877	0.383994	0.697264
YOR077W	0.524001	2.78993	0.75281	0.385588	0.699295
YIL078W	0.246367	9.36706	0.752346	0.385735	0.699299
YMR090W	0.307044	6.98237	0.749124	0.386754	0.699681
YOR032C	0.736967	1.78572	0.748156	0.387061	0.699926
YDL045C	0.23254	5.05864	0.747947	0.387127	0.699926
YCR008W	0.244069	5.9738	0.741815	0.38908	0.701684
YLR020C	0.338342	4.71667	0.741746	0.389102	0.701684
YDR192C	0.241703	5.09383	0.741372	0.389222	0.701684
YHR028C	0.273802	7.3629	0.741146	0.389294	0.701684
YJR126C	0.226432	7.13467	0.740613	0.389465	0.701747
YLR240W	0.24042	5.58202	0.739199	0.389918	0.701747
YIL156W-A	0.912669	-0.0357622	0.739173	0.389926	0.701747
YDR330W	0.239176	6.21564	0.735328	0.391162	0.702743
YLR342W-A	0.720223	2.36667	0.734057	0.391571	0.702743
YOR301W	0.327477	6.31036	0.733977	0.391597	0.702743
YJL013C	0.431049	2.85962	0.730722	0.392649	0.703511
YMR310C	0.375639	4.65447	0.730542	0.392708	0.703511
YNL047C	0.307322	4.58836	0.72921	0.393139	0.703511
YDL233W	0.297733	4.85035	0.727854	0.39358	0.70401
YOR140W	0.338611	4.10733	0.724534	0.394661	0.704657
YBL035C	0.345395	3.93471	0.723254	0.395079	0.704761
YLR274W	0.315675	5.44789	0.719999	0.396144	0.705518
YIL115C	0.243042	6.07904	0.719877	0.396184	0.705518
YKL194C	0.274423	4.98012	0.719117	0.396434	0.705601
YDL027C	0.366653	4.75905	0.71861	0.3966	0.705601
YPL117C	0.237481	6.37588	0.718518	0.39663	0.705601
YLR019W	0.282734	5.26987	0.718048	0.396785	0.705663
YOL065C	0.283738	5.25588	0.717127	0.397088	0.705987
YPL229W	0.605864	2.08305	0.71528	0.397697	0.706508
YPR052C	0.375171	5.2679	0.713199	0.398384	0.707221
YPR154W	0.477584	5.60231	0.710178	0.399385	0.708253
YLR206W	0.242487	6.60821	0.70999	0.399447	0.708253
YLL010C	0.373743	5.03034	0.703452	0.401626	0.70992
YHR022C-A	1.51263	-0.504808	0.703183	0.401716	0.70992
YGR244C	0.233429	7.21648	0.700675	0.402557	0.710764
YLR433C	0.269516	5.50346	0.699844	0.402836	0.711044
YIL005W	0.236899	5.04068	0.698515	0.403283	0.711343
YLR286W-A	1.21984	0.307892	0.697979	0.403463	0.711343
YGR210C	0.242464	8.39001	0.697542	0.403611	0.711343
YGR146C	0.394474	3.69142	0.696577	0.403936	0.711443
YJL134W	0.267474	7.27144	0.696276	0.404038	0.711443
YHR179W	0.224528	9.88872	0.694947	0.404487	0.711612
YMR264W	0.3697	7.17504	0.692433	0.405338	0.712253
YDR178W	0.271902	7.43987	0.691531	0.405644	0.712357
YGL172W	0.30877	6.86676	0.688864	0.406551	0.713001
YHR013C	0.277154	4.86407	0.688474	0.406684	0.713001
YDL183C	0.617278	3.27473	0.6855	0.407699	0.713548
YBR059C	0.198658	6.70513	0.68492	0.407898	0.713548
YGL152C	1.53699	-0.297274	0.684133	0.408167	0.71357
YDL200C	0.388803	3.99951	0.683128	0.408512	0.713629
YOR229W	0.245745	5.73496	0.679725	0.409681	0.714415
YDR519W	0.312256	6.18372	0.679019	0.409925	0.714415
YHL005C	1.02811	-0.67351	0.678981	0.409938	0.714415
YOR109W	0.208467	6.75554	0.678602	0.410069	0.714415
YPL010W	0.254994	7.00538	0.677953	0.410292	0.714415
YGR132C	0.213042	7.32941	0.677115	0.410582	0.714415
YML115C	0.226216	7.40405	0.676047	0.410951	0.714555
YBR192W	0.30234	4.24972	0.675828	0.411027	0.714555
YMR136W	0.280148	5.84715	0.674787	0.411388	0.714934
YKR097W	0.326879	3.676	0.670265	0.412959	0.716854
YGR227W	0.279738	5.45101	0.668851	0.413453	0.717498
YGR013W	0.287357	4.56143	0.66828	0.413652	0.717499
YEL049W	1.46066	0.0525212	0.667578	0.413897	0.717499
YDL191W	0.282171	6.07879	0.667165	0.414042	0.717499
YBR109C	0.271629	6.47478	0.666973	0.414109	0.717499
YBR006W	0.238278	7.35933	0.666682	0.414211	0.717499
YGL233W	0.297358	5.60505	0.666405	0.414308	0.717499
YDR059C	0.277838	5.44693	0.665369	0.414671	0.717704
YGR109C	0.912893	1.43834	0.66344	0.415348	0.718242
YOR239W	0.297726	5.86734	0.662428	0.415704	0.718377
YHR211W	0.364778	2.95378	0.660488	0.416388	0.718954
YDL216C	0.550467	3.31549	0.659045	0.416897	0.718985
YCR059C	0.249146	7.41904	0.65861	0.417051	0.718985
YGR130C	0.266671	6.55197	0.658404	0.417124	0.718985
YLR398C	0.213012	6.09163	0.656377	0.417842	0.719411
YIL011W	1.8911	0.341258	0.656021	0.417968	0.719411
YKL019W	0.275772	8.04126	0.655979	0.417983	0.719411
YDR119W	0.227701	7.45337	0.655141	0.41828	0.719712
YCL039W	0.380834	5.53247	0.651846	0.419454	0.721114
YDR304C	0.226933	8.21171	0.651818	0.419463	0.721114
YOR288C	0.228839	5.21929	0.651252	0.419665	0.72125
YPL006W	0.205539	6.90213	0.649357	0.420343	0.72184
YOR126C	0.27464	5.48291	0.64562	0.421683	0.723026
YLL015W	0.20134	6.74949	0.644676	0.422022	0.723397
YMR047C	0.222276	8.41592	0.644192	0.422197	0.723483
YPR002W	0.35996	3.81469	0.643254	0.422535	0.723483
YML025C	0.32589	5.32172	0.64317	0.422565	0.723483
YDR414C	0.380423	4.40194	0.639479	0.423899	0.724922
YBR199W	0.230416	7.67377	0.636801	0.424871	0.725529
YOL158C	0.203251	8.45334	0.634711	0.425633	0.726059
YGL120C	0.246347	7.20816	0.634136	0.425842	0.726059
YOR069W	0.234143	5.89439	0.63344	0.426096	0.726059
YPR146C	0.563215	3.52291	0.63226	0.426527	0.726093
YOR173W	0.319293	8.09324	0.632171	0.42656	0.726093
YJR130C	0.273509	5.3721	0.632169	0.426561	0.726093
YCR094W	0.274809	4.92026	0.630298	0.427246	0.726243
YGR129W	0.999502	0.938459	0.629229	0.427638	0.726454
YMR215W	0.255216	7.93743	0.628549	0.427888	0.726668
YDL040C	0.233021	7.04451	0.627438	0.428297	0.727152
YFR050C	0.189017	8.08184	0.625979	0.428834	0.727223
YMR125W	0.228865	5.89121	0.619032	0.431407	0.730533
YIL003W	0.239778	5.92726	0.618549	0.431587	0.730627
YJL216C	0.494586	2.16332	0.618078	0.431762	0.730713
YOR246C	0.199432	8.26481	0.617145	0.43211	0.730881
YJL215C	1.0266	0.727748	0.615728	0.432639	0.731202
YBR230C	0.379051	7.28331	0.613014	0.433655	0.731807
YDL089W	0.320387	4.33447	0.61292	0.433691	0.731807
YNL288W	0.289164	6.59077	0.611811	0.434107	0.731807
YOL052C-A	0.476994	6.85391	0.611689	0.434153	0.731807
YKL021C	0.238415	4.83278	0.610364	0.434651	0.731836
YNR052C	0.210506	6.39476	0.606636	0.436057	0.732977
YEL055C	0.306084	5.52961	0.606593	0.436073	0.732977
YOR171C	0.247083	5.46072	0.600415	0.43842	0.735414
YOR352W	0.291218	4.21789	0.599598	0.438731	0.735726
YNL326C	0.227272	4.61813	0.596188	0.440036	0.736553
YHR118C	0.358409	3.45609	0.595985	0.440114	0.736553
YKR068C	0.247803	6.28106	0.593102	0.441222	0.737407
YHR194W	0.178713	6.67468	0.592577	0.441424	0.737506
YPL172C	0.249395	5.19619	0.589429	0.44264	0.738593
YPL273W	0.226849	7.54228	0.589341	0.442674	0.738593
YER158C	0.257536	5.34616	0.588654	0.44294	0.738593
YOL047C	0.903523	1.36442	0.588616	0.442955	0.738593
YOR165W	0.216067	6.37591	0.587701	0.443309	0.738957
YCR042C	0.260781	5.43137	0.587405	0.443424	0.738957
YLR210W	0.446455	3.74555	0.585816	0.444041	0.739372
YDR436W	0.260299	6.466	0.58577	0.44406	0.739372
YGR172C	0.290198	6.60004	0.585469	0.444177	0.739372
YBR063C	0.56299	2.29524	0.58244	0.445358	0.740385
YLR110C	0.431102	11.9874	0.582301	0.445412	0.740385
YPL124W	0.706042	1.31688	0.581329	0.445792	0.740671
YGR116W	0.261027	6.59471	0.580563	0.446092	0.740671
YKR004C	0.40282	2.80376	0.576933	0.447517	0.741697
YML109W	0.316902	3.73882	0.575659	0.448019	0.741697
YLR042C	0.481515	3.0269	0.574179	0.448603	0.741697
YBR134W	0.5559	-0.826615	0.570867	0.449915	0.743123
YIL121W	0.187406	8.82147	0.570725	0.449971	0.743123
YEL052W	0.198168	7.2557	0.570022	0.45025	0.743166
YNL021W	0.271613	5.61204	0.569233	0.450564	0.743308
YMR240C	0.472146	2.74389	0.568533	0.450842	0.743308
YMR177W	0.252932	4.74287	0.567847	0.451116	0.74355
YGR048W	0.202813	6.61278	0.566802	0.451532	0.743701
YCR051W	0.294059	7.15676	0.565903	0.451892	0.743701
YHR139C	0.593054	2.14923	0.565194	0.452175	0.743701
YER004W	0.233734	7.79859	0.563773	0.452744	0.743701
YPL221W	0.178175	8.72858	0.563538	0.452838	0.743701
YOR340C	0.362483	5.34812	0.563187	0.452979	0.743701
YJL159W	0.416948	9.88109	0.561514	0.453651	0.74418
YML017W	0.21939	5.70332	0.5582	0.454987	0.74517
YGL198W	0.296777	8.80548	0.554523	0.456475	0.747035
YGR143W	0.179889	6.75124	0.554375	0.456535	0.747035
YJR150C	1.7886	-0.724425	0.552913	0.45713	0.747591
YNL059C	0.256884	4.30204	0.552123	0.457452	0.747863
YMR313C	0.203037	6.72278	0.548409	0.458968	0.748779
YOR283W	0.246535	4.85038	0.547969	0.459149	0.748809
YDR293C	0.180267	8.1558	0.544116	0.460732	0.750964
YPL207W	0.23499	5.53332	0.543821	0.460854	0.750964
YDR525W-A	0.249596	6.26524	0.542499	0.461399	0.751614
YBR288C	0.212404	5.45548	0.540788	0.462107	0.751636
YDL075W	0.228231	7.94628	0.540379	0.462276	0.751636
YJL148W	0.428983	3.68431	0.540038	0.462417	0.751636
YDR524C-A	1.56334	-0.162158	0.539936	0.462459	0.751636
YPR003C	0.222056	5.11209	0.538495	0.463057	0.751636
YCR011C	0.209339	7.54291	0.535131	0.464458	0.753077
YDR097C	0.250919	5.19898	0.531682	0.465901	0.754219
YEL019C	0.666625	1.60844	0.530433	0.466425	0.754219
YKL154W	0.306569	4.6578	0.530079	0.466574	0.754219
YOL062C	0.203119	7.69813	0.525182	0.468639	0.756414
YKR081C	0.284246	4.27831	0.524877	0.468769	0.756414
YGL203C	0.213632	5.90755	0.516907	0.472164	0.759911
YER159C	0.282883	4.35624	0.515001	0.472982	0.760779
YHR199C	0.208804	8.09967	0.514745	0.473092	0.760779
YJR111C	0.216539	5.13201	0.511517	0.474483	0.761666
YAL058W	0.204207	6.39624	0.509784	0.475232	0.762135
YHL004W	0.250397	6.49881	0.509134	0.475514	0.762342
YKL032C	0.459479	4.06667	0.507051	0.476418	0.762378
YLR234W	0.273415	4.16785	0.505693	0.477009	0.763111
YJL191W	0.279589	7.35408	0.505183	0.477231	0.763189
YNL202W	0.31602	4.45449	0.504898	0.477356	0.763189
YOL041C	0.365776	3.85554	0.504621	0.477477	0.763189
YMR080C	0.212598	6.61842	0.504093	0.477707	0.763189
YLR403W	0.211204	5.04321	0.501273	0.478941	0.764031
YNR044W	0.429583	5.87169	0.497615	0.48055	0.765648
YLR241W	0.174013	7.75388	0.496956	0.480841	0.765785
YJL156C	0.28141	4.62717	0.49683	0.480896	0.765785
YJL206C	0.285708	3.76972	0.495968	0.481277	0.765964
YHR176W	0.224655	6.51362	0.49569	0.4814	0.765964
YMR304W	0.207763	6.88259	0.494239	0.482042	0.766779
YHR204W	0.22254	6.32395	0.491755	0.483145	0.767494
YLR330W	0.28617	6.04135	0.490012	0.483922	0.768105
YLR183C	0.301036	3.96745	0.48968	0.48407	0.768133
YNR009W	0.326019	3.89522	0.487598	0.485001	0.768364
YNL132W	0.215207	6.31241	0.486613	0.485442	0.768392
YKL216W	0.187977	9.07077	0.486305	0.48558	0.768392
YLR460C	0.273335	6.40197	0.486074	0.485684	0.768392
YIL022W	0.233876	7.7533	0.478139	0.489267	0.770055
YHR041C	0.302991	6.98633	0.477538	0.48954	0.770055
YDL201W	0.281895	5.07972	0.477272	0.48966	0.770055
YLR173W	0.253768	5.86503	0.476816	0.489868	0.770055
YBR093C	0.23872	4.84728	0.4764	0.490057	0.770146
YOR206W	0.305014	5.09134	0.471426	0.492332	0.772495
YPR072W	0.318644	4.89783	0.4714	0.492344	0.772495
YER063W	0.194083	6.46699	0.471205	0.492433	0.772495
YBR176W	0.215364	4.82925	0.470712	0.49266	0.772553
YDL091C	0.220513	4.61885	0.469701	0.493125	0.7729
YPL085W	0.207152	6.51416	0.468993	0.493451	0.773204
YHR044C	0.514565	2.79701	0.468622	0.493622	0.773266
YOL083W	0.361518	4.34922	0.46734	0.494214	0.773505
YER149C	0.224473	4.83719	0.465172	0.495217	0.774089
YDL051W	0.199994	6.51399	0.462986	0.496232	0.77489
YDR410C	0.190755	6.09211	0.461834	0.496768	0.77489
YIL043C	0.226618	10.0472	0.460739	0.497279	0.775217
YJL155C	0.262341	5.29253	0.460302	0.497483	0.775217
YPR153W	0.362848	3.01441	0.46002	0.497615	0.775217
YKR035C	1.09228	-0.309715	0.45758	0.498757	0.775776
YPL196W	0.205663	6.22104	0.457452	0.498817	0.775776
YBL056W	0.186329	6.97795	0.457232	0.498921	0.775776
YBR052C	0.183559	7.87186	0.455406	0.499779	0.776905
YDR495C	0.457735	3.24632	0.45457	0.500173	0.777312
YJR047C	0.332455	3.36324	0.452516	0.501143	0.777686
YLR087C	0.221254	5.94766	0.450754	0.501977	0.778207
YJL058C	0.307699	3.02126	0.4507	0.502003	0.778207
YOR250C	0.227065	5.89229	0.449233	0.502699	0.778766
YHR193C-A	0.546003	1.32777	0.448681	0.502962	0.778968
YPL007C	0.250994	4.18786	0.446263	0.504115	0.780137
YMR255W	0.336188	4.49369	0.445286	0.504582	0.780449
YML126C	0.187737	7.95147	0.444825	0.504803	0.780585
YBR025C	0.195204	8.6767	0.443443	0.505465	0.781303
YLL035W	0.178058	4.68303	0.443302	0.505533	0.781303
YIL129C	0.183856	6.81883	0.441807	0.506252	0.781431
YCR064C	0.684088	1.42685	0.440087	0.50708	0.781825
YDL123W	0.505567	4.04093	0.4398	0.507219	0.781825
YJL047C	0.300068	4.09065	0.437768	0.508202	0.781825
YOR291W	0.148648	6.98541	0.437399	0.50838	0.781825
YOL073C	0.1872	7.01018	0.432454	0.510787	0.783729
YDR189W	0.180574	6.28683	0.432351	0.510838	0.783729
YNL062C	0.279128	4.79322	0.429556	0.512207	0.78449
YPL087W	0.162425	7.69008	0.429159	0.512402	0.78449
YGL100W	0.161153	6.58358	0.428637	0.512658	0.784609
YDR476C	0.254859	7.26568	0.427373	0.513281	0.784609
YDR082W	0.426091	2.75638	0.42474	0.514581	0.785807
YER147C	0.254454	5.46057	0.422045	0.515919	0.786554
YDR122W	0.144496	6.79589	0.42183	0.516025	0.786554
YLR196W	0.193583	6.55578	0.418472	0.5177	0.787153
YKL197C	0.24969	5.15494	0.416422	0.518728	0.788016
YCL036W	0.215369	5.83778	0.415224	0.51933	0.788097
YPR116W	0.324397	3.77461	0.415013	0.519436	0.788097
YPL030W	0.280455	4.22467	0.413561	0.520167	0.788335
YJL125C	0.298828	3.72338	0.412819	0.520542	0.788335
YMR291W	0.170648	7.10571	0.412807	0.520548	0.788335
YLR144C	0.187592	5.9989	0.411781	0.521067	0.788763
YDR303C	0.190897	5.22293	0.410321	0.521806	0.788966
YHR075C	0.243053	4.22331	0.409003	0.522476	0.78926
YLR352W	0.238938	4.64551	0.408486	0.522739	0.789415
YNL142W	0.188162	9.37954	0.406477	0.523763	0.789432
YOR241W	0.171504	6.06546	0.406281	0.523863	0.789432
YOR124C	0.204424	6.78221	0.405974	0.52402	0.789432
YBL113C	0.605843	0.715159	0.405892	0.524062	0.789432
YJL050W	0.231746	6.22371	0.405641	0.524191	0.789432
YKL010C	0.183414	6.18635	0.40023	0.526971	0.792344
YMR096W	0.262096	4.89431	0.399091	0.527559	0.792728
YEL070W	0.760485	0.763359	0.398953	0.527631	0.792728
YOR027W	0.175822	8.59956	0.397322	0.528475	0.793185
YNL321W	0.298336	7.60305	0.396266	0.529024	0.793722
YNR041C	0.210103	7.50794	0.394719	0.529829	0.794177
YPL059W	0.176444	7.02174	0.389201	0.53272	0.79691
YLL021W	0.182661	5.53934	0.387971	0.533368	0.797473
YPL071C	0.379304	3.08769	0.387676	0.533524	0.797503
YGL086W	0.36958	3.70259	0.384584	0.53516	0.798282
YMR115W	0.241664	4.49499	0.384382	0.535267	0.798282
YNL052W	0.174589	7.09497	0.382986	0.53601	0.798781
YAR050W	0.473313	1.95585	0.382121	0.53647	0.799185
YDR489W	0.299433	3.73217	0.381711	0.536689	0.799185
YAL024C	0.295964	3.76544	0.381343	0.536885	0.799275
YKL046C	0.14027	7.2764	0.380061	0.537571	0.800092
YGL107C	0.185986	4.83155	0.37873	0.538284	0.800748
YBR233W	0.37713	4.03392	0.377961	0.538696	0.800956
YLR362W	0.273739	4.46735	0.376982	0.539223	0.801508
YBR067C	0.262192	8.02029	0.376617	0.539419	0.801508
YMR204C	0.442897	1.96826	0.375811	0.539853	0.801508
YKL018W	0.222671	5.19407	0.375751	0.539886	0.801508
YOR103C	0.232549	6.95372	0.374187	0.540731	0.802306
YGL169W	0.182214	4.78502	0.373745	0.54097	0.802306
YOR014W	0.18088	6.16359	0.372929	0.541412	0.802433
YHR170W	0.184634	6.74563	0.372329	0.541738	0.802433
YDR309C	0.250102	5.54014	0.371871	0.541986	0.80246
YBL064C	0.228834	7.43151	0.371537	0.542168	0.80246
YKR062W	0.199868	5.19444	0.367321	0.544468	0.804247
YOR071C	0.173407	5.55868	0.366708	0.544804	0.804541
YML022W	0.17437	8.279	0.365958	0.545216	0.804722
YKL114C	0.206445	5.12794	0.364563	0.545983	0.80527
YLR342W	0.196243	11.4233	0.362255	0.547256	0.806136
YEL062W	0.240723	5.11424	0.361041	0.547929	0.806722
YDL048C	0.220703	7.87561	0.359659	0.548696	0.807245
YOR228C	0.19172	6.64282	0.359384	0.548849	0.807268
YOR310C	0.198698	6.97138	0.35883	0.549157	0.807511
YDR277C	0.197353	5.58063	0.356868	0.550251	0.80852
YDL025C	0.158168	6.84068	0.355192	0.551189	0.808932
YOR057W	0.219091	4.39716	0.355129	0.551224	0.808932
YMR038C	0.17876	8.42855	0.354892	0.551357	0.808932
YLR393W	0.343063	4.01999	0.353187	0.552314	0.809914
YKL220C	0.346564	2.9456	0.3525	0.552701	0.809914
YOR302W	0.378815	6.1695	0.352475	0.552715	0.809914
YMR155W	0.157465	5.55091	0.351413	0.553315	0.81059
YKR082W	0.176812	5.82782	0.350452	0.553857	0.810981
YDL132W	0.168377	6.20426	0.349189	0.554573	0.811421
YFR010W	0.147149	6.30624	0.34756	0.555497	0.812168
YGR189C	0.177574	8.50138	0.347141	0.555736	0.81221
YER073W	0.153794	8.11618	0.347024	0.555803	0.81221
YOR120W	0.208917	7.14076	0.344346	0.557331	0.813605
YGL263W	0.69724	0.573003	0.344176	0.557429	0.813605
YFL055W	0.253099	7.42409	0.344001	0.557529	0.813605
YHR142W	0.195076	6.82768	0.34197	0.558694	0.814815
YKR016W	0.199252	4.67568	0.339627	0.560045	0.81539
YJR051W	0.176534	6.16635	0.339376	0.56019	0.81539
YGR178C	0.139164	7.09763	0.33935	0.560205	0.81539
YDR181C	0.41579	2.84369	0.339076	0.560363	0.81539
YBR203W	0.187969	5.48097	0.338234	0.56085	0.815732
YJR151C	0.377237	2.64793	0.337571	0.561234	0.815886
YPR102C	0.265005	8.76475	0.334708	0.5629	0.817242
YHR028W-A	1.34767	-0.41885	0.334324	0.563124	0.817242
YPL152W	0.169146	4.99249	0.334296	0.56314	0.817242
YHR103W	0.191205	5.85412	0.333072	0.563856	0.818078
YPR172W	0.306818	5.32154	0.332054	0.564452	0.818337
YGL221C	0.187584	8.01422	0.330422	0.56541	0.819158
YDR264C	0.143063	7.79911	0.329434	0.565992	0.819559
YDR138W	0.33977	3.59566	0.328965	0.566269	0.819758
YFL057C	0.508446	2.26094	0.328119	0.566769	0.820279
YDR496C	0.294731	4.01204	0.327521	0.567123	0.820387
YJR124C	0.156045	5.82968	0.327255	0.56728	0.820413
YDR140W	0.23155	3.82845	0.326828	0.567533	0.820577
YFR027W	0.432296	2.07515	0.325203	0.568497	0.821567
YJL055W	0.203744	6.65708	0.321065	0.570968	0.824368
YGL228W	0.183025	5.60674	0.319605	0.571845	0.824534
YPR129W	0.234163	5.07179	0.318969	0.572228	0.824534
YGL115W	0.152364	6.33898	0.318739	0.572367	0.824534
YAL041W	0.176508	5.43555	0.318592	0.572455	0.824534
YOL028C	0.244725	3.86015	0.318528	0.572493	0.824534
YIL143C	0.156399	7.06005	0.317394	0.573178	0.824657
YBR251W	0.210153	4.88769	0.315943	0.574056	0.824657
YDL134C	0.224765	7.07897	0.315453	0.574353	0.824657
YGL122C	0.168401	6.55779	0.314794	0.574753	0.824657
YOL139C	0.168678	6.13472	0.313735	0.575397	0.824657
YDR505C	0.142999	6.21907	0.313586	0.575488	0.824657
YOR328W	0.170993	6.52996	0.31353	0.575522	0.824657
YMR198W	0.247025	3.07986	0.31314	0.57576	0.82476
YLR191W	0.213118	4.39814	0.31124	0.576921	0.825764
YKR087C	0.17649	5.54878	0.307894	0.578975	0.82667
YBR180W	1.06479	-0.208148	0.307867	0.578992	0.82667
YDR064W	0.195941	10.5091	0.303927	0.581431	0.82824
YIR003W	0.15881	5.73331	0.301821	0.582743	0.829505
YPR188C	0.211974	4.84764	0.299372	0.584277	0.830633
YFR004W	0.149624	6.8295	0.299367	0.584279	0.830633
YOR221C	0.247503	4.7115	0.298746	0.58467	0.830633
YNL161W	0.196586	4.8363	0.298202	0.585012	0.830633
YER105C	0.165303	6.70009	0.297299	0.585581	0.830633
YFL038C	0.216313	8.69842	0.296791	0.585901	0.830633
YCL001W	0.155127	6.29984	0.296612	0.586014	0.830633
YNR034W	0.150819	6.06041	0.296606	0.586018	0.830633
YLR295C	0.214336	6.12274	0.296549	0.586054	0.830633
YOL052C	0.181685	6.73133	0.29582	0.586515	0.830633
YCL063W	0.200218	4.4063	0.295473	0.586735	0.830633
YIL090W	0.182021	5.58561	0.29511	0.586965	0.830633
YDR236C	0.149276	6.06484	0.294722	0.58721	0.830633
YCR099C	0.557155	1.64182	0.291251	0.58942	0.833157
YDR160W	0.194567	5.3073	0.291	0.58958	0.833183
YDR205W	0.16151	5.80267	0.290535	0.589878	0.833193
YGL128C	0.325706	2.88677	0.290218	0.590081	0.833193
YBR040W	0.474292	1.49435	0.290103	0.590155	0.833193
YBR141C	0.347995	2.92434	0.286883	0.592225	0.834311
YPL002C	0.279552	2.5522	0.283422	0.594467	0.83559
YGR085C	0.15441	7.8531	0.283403	0.59448	0.83559
YOR084W	0.152591	6.59625	0.282224	0.595247	0.835803
YPL012W	0.171932	5.63814	0.277931	0.59806	0.838312
YDR103W	0.160129	5.20675	0.277493	0.598349	0.838425
YBR256C	0.175462	7.98663	0.276719	0.59886	0.838762
YHR079C	0.183798	4.71117	0.276488	0.599012	0.838762
YLR146C	0.154108	5.40165	0.276146	0.599238	0.838762
YNL248C	0.156994	5.74482	0.275231	0.599844	0.839107
YDR477W	0.170089	5.97498	0.275058	0.599959	0.839107
YHR158C	0.156218	5.89922	0.274577	0.600278	0.839107
YNL058C	0.195064	6.06971	0.274481	0.600342	0.839107
YML037C	0.23448	2.66871	0.272019	0.60198	0.840578
YFL026W	0.148544	9.25419	0.271391	0.6024	0.840784
YLR384C	0.153742	7.78368	0.269022	0.603989	0.841581
YDL028C	0.25077	4.31026	0.268515	0.60433	0.841581
YDR233C	0.203785	8.02365	0.26462	0.606964	0.844147
YAL022C	0.120049	7.85333	0.263663	0.607614	0.844652
YMR070W	0.193849	3.76338	0.263377	0.60781	0.844723
YDR225W	0.197068	9.54692	0.26263	0.608319	0.845031
YDL234C	0.164645	5.95579	0.259944	0.610158	0.845746
YLR373C	0.162706	5.77392	0.259809	0.610252	0.845746
YJR053W	0.332957	2.153	0.258149	0.611395	0.846701
YHR123W	0.190641	7.00969	0.257376	0.611928	0.847042
YML053C	0.279458	3.13334	0.257048	0.612156	0.847157
YJR049C	0.186039	5.35453	0.256309	0.612667	0.847466
YJL142C	0.428573	1.90667	0.253442	0.614662	0.849111
YDR174W	0.121883	7.77033	0.253353	0.614724	0.849111
YDL093W	0.154028	5.6414	0.252985	0.614981	0.849117
YFR016C	0.1791	4.43634	0.25243	0.61537	0.849404
YMR025W	0.380003	2.79335	0.251915	0.61573	0.849502
YOR205C	0.270041	3.45159	0.251202	0.61623	0.849783
YGR284C	0.109084	7.20082	0.25092	0.616428	0.849783
YHR206W	0.149574	4.77198	0.250031	0.617053	0.849818
YFL005W	0.116584	7.65938	0.249942	0.617116	0.849818
YLR370C	0.204846	5.15741	0.247983	0.618499	0.850757
YML067C	0.129243	6.07454	0.247289	0.61899	0.85078
YNL233W	0.22602	3.85358	0.247011	0.619188	0.85078
YML028W	0.192802	11.0691	0.246848	0.619303	0.85078
YJR078W	0.272894	3.21331	0.246701	0.619407	0.85078
YDR349C	0.140673	6.92443	0.246478	0.619566	0.850799
YER062C	0.163279	8.16889	0.244298	0.621119	0.852285
YNL160W	0.198939	9.41561	0.244145	0.621228	0.852285
YJR004C	0.252358	3.77977	0.24004	0.624177	0.854933
YOR299W	0.132534	6.97183	0.238973	0.624949	0.85567
YGR140W	0.251185	3.48268	0.238894	0.625006	0.85567
YGR287C	0.234338	4.10424	0.238514	0.625282	0.855848
YGR255C	0.141345	7.17247	0.238098	0.625583	0.855849
YNL195C	0.265639	5.70793	0.237942	0.625696	0.855849
YPR097W	0.167334	5.11525	0.235761	0.627285	0.857214
YBR213W	0.20245	7.69968	0.235631	0.62738	0.857214
YLR086W	0.165588	4.39709	0.234845	0.627954	0.857401
YDL088C	0.140052	5.13236	0.234554	0.628167	0.857401
YFL036W	0.126323	6.72465	0.23343	0.628992	0.858162
YBR162C	0.17582	9.88289	0.23298	0.629323	0.858162
YJL178C	0.125397	5.70296	0.232865	0.629408	0.858162
YDL189W	0.1998	3.74051	0.232427	0.62973	0.858162
YDR390C	0.138819	4.83137	0.231475	0.630432	0.858299
YBL103C	0.179745	3.81583	0.23029	0.631309	0.858697
YML012W	0.120949	8.5676	0.228548	0.632603	0.859742
YDR447C	0.177242	9.68564	0.228468	0.632662	0.859742
YIL148W	0.153262	10.2943	0.227792	0.633166	0.859931
YBR157C	0.184486	4.43263	0.227496	0.633387	0.859931
YOR213C	0.153413	4.54233	0.226439	0.634177	0.860805
YFR013W	0.143198	5.37409	0.225623	0.634789	0.860882
YPR161C	0.172926	4.53206	0.223978	0.636025	0.86192
YGR295C	0.126091	5.54938	0.223483	0.636399	0.862228
YPR088C	0.127868	6.78554	0.223147	0.636652	0.862372
YDR343C	0.280772	3.5874	0.222698	0.636992	0.862633
YJL020C	0.128609	5.99353	0.222106	0.63744	0.862842
YBR088C	0.173925	5.64833	0.22136	0.638005	0.863409
YKL164C	0.174689	8.75447	0.219046	0.639768	0.864568
YKL121W	0.172073	4.90984	0.218518	0.640171	0.864568
YJL208C	0.1619	4.68859	0.218203	0.640412	0.864568
YJR144W	0.120279	6.65279	0.218114	0.640481	0.864568
YEL060C	0.162213	10.3194	0.217745	0.640763	0.864751
YOR294W	0.126238	4.88911	0.216914	0.641401	0.864766
YGL185C	0.225888	4.13183	0.216596	0.641646	0.864766
YEL009C-A	1.17907	-0.355311	0.216218	0.641937	0.864766
YKL038W	0.117257	6.17709	0.215547	0.642454	0.864962
YNL225C	0.322636	3.31494	0.215056	0.642833	0.864962
YDR352W	0.131122	5.89427	0.213757	0.643839	0.865185
YNL218W	0.264746	3.08116	0.213568	0.643985	0.865185
YKL096W-A	0.265848	9.81934	0.212036	0.645176	0.866131
YOR223W	0.134154	6.06567	0.211347	0.645713	0.866654
YOL099C	0.718318	-0.272276	0.209687	0.647013	0.867717
YNL243W	0.133687	8.40022	0.20884	0.647678	0.867717
YPL157W	0.246812	3.67403	0.208413	0.648014	0.867717
YML075C	0.10925	6.80946	0.208024	0.64832	0.867717
YNR001C	0.119842	8.56513	0.207741	0.648544	0.867717
YGR147C	0.130427	6.50006	0.207599	0.648656	0.867717
YGL246C	0.173759	4.49936	0.207207	0.648966	0.867848
YLR092W	0.157829	9.65375	0.206631	0.649421	0.868259
YDR515W	0.294391	2.44124	0.206083	0.649855	0.868641
YBR223C	0.155658	4.90688	0.205381	0.650412	0.86899
YPR081C	0.162197	4.86752	0.204688	0.650964	0.869048
YEL012W	0.172554	4.25406	0.204212	0.651343	0.869048
YKL031W	0.342575	1.64919	0.202743	0.652515	0.870021
YEL034C-A	0.297939	1.93352	0.201921	0.653175	0.870471
YLR455W	0.170643	4.10679	0.201385	0.653605	0.870683
YMR267W	0.184752	5.42612	0.200139	0.654608	0.870888
YGL211W	0.123569	5.27648	0.199991	0.654728	0.870888
YHL026C	0.180558	4.49628	0.199578	0.655062	0.871044
YGL227W	0.170842	4.99863	0.198777	0.65571	0.871314
YGR167W	0.14476	6.36848	0.198427	0.655994	0.871334
YJL218W	0.251596	2.58331	0.198152	0.656216	0.871334
YNL278W	0.19594	4.65817	0.197876	0.656441	0.871334
YDL060W	0.196616	4.79307	0.197123	0.657053	0.871334
YOR183W	0.735866	-0.25507	0.197108	0.657065	0.871334
YDR316W	0.348586	2.25505	0.196379	0.65766	0.871334
YIL154C	0.160774	7.6008	0.196237	0.657775	0.871334
YHL019C	0.133096	5.11267	0.195939	0.658019	0.871334
YLR333C	0.119354	8.86438	0.19591	0.658042	0.871334
YJR129C	0.138672	4.69794	0.194803	0.658949	0.872068
YHL010C	0.204725	3.84611	0.194482	0.659212	0.872181
YBL054W	0.183822	3.76427	0.193891	0.659698	0.872181
YDR392W	0.163966	4.51795	0.191558	0.661623	0.873397
YOL082W	0.135708	5.9224	0.191543	0.661636	0.873397
YPL249C	0.170641	4.79523	0.191421	0.661736	0.873397
YOR001W	0.145892	5.23318	0.190786	0.662263	0.873896
YGR271W	0.137495	5.92626	0.188423	0.664232	0.874822
YJL029C	0.135123	5.42825	0.18737	0.665115	0.874822
YLR424W	0.324096	2.9613	0.186871	0.665533	0.874822
YMR123W	0.162701	5.62667	0.186772	0.665617	0.874822
YOR244W	0.207662	3.25084	0.186616	0.665748	0.874822
YNL002C	0.203684	4.69347	0.186602	0.66576	0.874822
YML014W	0.199423	4.81395	0.185839	0.666403	0.874974
YJL011C	0.19863	3.39867	0.18581	0.666427	0.874974
YJR084W	0.166202	4.70886	0.185655	0.666558	0.874974
YJR122W	0.127724	5.27572	0.185541	0.666654	0.874974
YOR075W	0.187288	3.54787	0.184934	0.667167	0.875452
YGL110C	0.164068	4.36464	0.183766	0.668156	0.876545
YPL224C	0.117367	6.53752	0.183433	0.668439	0.876545
YNL048W	0.117254	5.00153	0.183261	0.668586	0.876545
YJL128C	0.100742	6.56339	0.182974	0.66883	0.876545
YPR130C	0.696997	-0.194444	0.182585	0.669161	0.876545
YDR166C	0.129171	5.00055	0.181338	0.670226	0.87688
YBR227C	0.175778	3.87482	0.180929	0.670576	0.87688
YER175C	0.144996	6.58711	0.180863	0.670633	0.87688
YLL036C	0.111344	5.95131	0.18072	0.670755	0.87688
YIL068C	0.178622	4.39848	0.180578	0.670877	0.87688
YMR052W	0.350572	2.10956	0.180483	0.670958	0.87688
YDR531W	0.104575	6.40693	0.180329	0.67109	0.87688
YDR027C	0.145578	5.63024	0.180071	0.671312	0.876974
YLR121C	0.128322	7.2638	0.179675	0.671653	0.877029
YGL063C-A	0.759288	-0.390245	0.178963	0.672266	0.877493
YOR343C	0.541614	2.37127	0.177993	0.673104	0.877493
YHR169W	0.121254	5.47139	0.177667	0.673386	0.877493
YOL031C	0.187347	4.09593	0.177315	0.673691	0.877493
YPL213W	0.189351	3.6202	0.177294	0.673709	0.877493
YBR201W	0.149679	5.19815	0.177195	0.673795	0.877493
YGL145W	0.17506	3.96383	0.177035	0.673934	0.877493
YKL141W	0.111932	7.5771	0.176683	0.674239	0.877493
YEL054C	0.135653	8.99818	0.174532	0.676115	0.879728
YHL048W	0.14331	5.26814	0.173736	0.676813	0.88033
YCR036W	0.123247	7.13954	0.173662	0.676877	0.88033
YGR144W	0.234728	3.13966	0.172292	0.678083	0.881313
YGL210W	0.105626	5.44825	0.170874	0.679336	0.881895
YNL073W	0.135516	7.02064	0.170766	0.679432	0.881895
YCL032W	0.154905	4.67198	0.169717	0.680363	0.882354
YGL025C	0.126835	5.37691	0.169622	0.680448	0.882354
YER102W	0.0953323	9.59451	0.169615	0.680455	0.882354
YGR286C	0.107927	7.21984	0.169201	0.680823	0.882354
YOR147W	0.148457	4.83148	0.168928	0.681066	0.882458
YOR111W	0.271457	3.35637	0.168363	0.681571	0.882618
YMR034C	0.154168	4.74417	0.167928	0.68196	0.882618
YBR291C	0.119807	5.55458	0.167801	0.682073	0.882618
YIR019C	0.508261	1.2224	0.167665	0.682195	0.882618
YPL153C	0.216083	3.03637	0.167648	0.68221	0.882618
YDL147W	0.104778	6.93904	0.167616	0.682239	0.882618
YKL024C	0.0988771	6.63818	0.167473	0.682367	0.882618
YJR013W	0.132833	4.02287	0.167446	0.682391	0.882618
YLR371W	0.110936	5.94317	0.167177	0.682633	0.882736
YIL053W	0.132191	9.80493	0.166147	0.683559	0.88335
YDL039C	0.248972	3.98501	0.163629	0.685837	0.884967
YGL143C	0.143873	5.04147	0.163431	0.686017	0.884967
YFL016C	0.138817	8.14836	0.163268	0.686166	0.884967
YNL041C	0.162862	4.6698	0.16267	0.68671	0.885475
YOL007C	0.193809	3.88545	0.162409	0.686948	0.885477
[truncated: 3,877 more rows]

## Sheet: 4E +H2O2
	logFC	logCPM	LR	PValue	FDR
YHR029C	1.20246	6.34077	25.1833	5.21306e-07	0.00125229
YLR163C	1.43217	6.81168	24.7898	6.39359e-07	0.00125229
YJL068C	1.15149	7.71562	20.9316	4.75987e-06	0.00634428
YDR321W	1.23393	8.66297	20.6904	5.39846e-06	0.00634428
YGL062W	1.13159	9.22473	18.8172	1.43864e-05	0.0120764
YPL028W	1.19881	9.75472	17.7417	2.53018e-05	0.0152954
YBR196C	1.25499	12.3713	17.6677	2.6305e-05	0.0152954
YPL134C	1.06324	6.25224	17.5868	2.74483e-05	0.0152954
YJR109C	1.11678	9.67366	17.5065	2.86333e-05	0.0152954
YPR036W	1.03005	9.93669	17.036	3.66787e-05	0.0158123
YGL148W	1.30935	9.68066	17.0057	3.72687e-05	0.0158123
YOL151W	1.06933	8.51114	16.9851	3.7674e-05	0.0158123
YJR105W	1.18327	10.6706	16.5787	4.66728e-05	0.0178512
YJL026W	1.25894	9.16869	16.334	5.31037e-05	0.0178512
YKR039W	1.29411	9.63779	16.1943	5.71656e-05	0.0178512
YNL209W	1.51831	11.0303	16.0252	6.25063e-05	0.0178512
YAL023C	1.19861	10.5727	15.8984	6.68358e-05	0.0178512
YDL229W	1.4918	11.1795	15.7548	7.21046e-05	0.0184211
YPR128C	0.996957	6.70856	15.4597	8.42847e-05	0.0206357
YKL211C	0.9631	8.53243	14.9391	0.000111035	0.0250939
YDL066W	1.0348	9.6593	14.6426	0.000129943	0.0276536
YKR067W	1.14031	6.46764	14.5501	0.00013648	0.0276536
YGL026C	1.26279	10.3509	14.1359	0.000170068	0.030209
YFR044C	1.41967	9.29989	14.1335	0.000170288	0.030209
YOR117W	0.876302	8.23355	14.0843	0.000174797	0.030209
YDL055C	0.969503	10.8744	13.9073	0.000192048	0.0322421
YDR487C	1.06829	8.99611	13.5316	0.000234578	0.0380718
YLR180W	1.2887	11.1314	13.2923	0.000266495	0.039105
YOL119C	1.03324	7.84907	13.2647	0.000270444	0.039105
YBR127C	0.97947	10.5333	13.2481	0.000272857	0.039105
YIR012W	1.04704	7.47633	13.1785	0.000283185	0.039619
YLR027C	0.958504	10.1664	12.8769	0.000332664	0.0454589
YNL173C	1.30092	6.23631	12.6511	0.000375339	0.0496295
YKR066C	1.01111	9.94667	12.621	0.00038143	0.0496295
YDL168W	1.04734	7.71991	12.5626	0.000393547	0.0496295
YIL074C	1.02201	8.96126	12.5464	0.000396969	0.0496295
YEL058W	0.935695	8.70069	12.3512	0.000440707	0.0528488
YML086C	1.04771	8.0312	12.1737	0.000484689	0.0553799
YDR385W	1.36318	9.56144	12.111	0.000501244	0.0553799
YHR019C	1.14681	10.5651	12.0826	0.000508937	0.0553799
YMR276W	1.04097	9.99509	11.996	0.000533139	0.0559415
YMR083W	0.911406	9.4409	11.996	0.000533139	0.0559415
YHR064C	1.07507	10.0537	11.7563	0.000606389	0.059833
YMR196W	0.912297	8.44524	11.7554	0.000606659	0.059833
YJR125C	0.879807	6.80796	11.6772	0.000632715	0.0609481
YGR175C	1.00317	9.78515	11.5504	0.00067733	0.0631745
YOR375C	0.924022	10.364	11.4232	0.000725331	0.0655699
YER095W	0.879665	8.23281	11.1825	0.000825715	0.0718687
YBR222C	0.943956	8.00491	11.1691	0.0008317	0.0718687
YHR174W	1.07056	14.4371	11.0449	0.000889302	0.0746506
YNL239W	1.17313	7.94586	10.9626	0.000929714	0.0755338
YNL071W	0.88351	9.4617	10.9303	0.000946034	0.0755338
YJR072C	1.14215	6.56055	10.8731	0.00097572	0.0755338
YHR179W	0.887082	9.88872	10.8421	0.000992169	0.0755338
YHR047C	0.931446	6.93431	10.7334	0.00105218	0.0762208
YHR018C	1.15845	9.68135	10.7297	0.00105428	0.0762208
YLR100W	0.795307	6.79696	10.7133	0.00106367	0.0762208
YER165W	0.960478	9.32203	10.6903	0.00107698	0.0762452
YDR148C	0.782733	7.78639	10.634	0.0011103	0.0770679
YGL202W	0.984695	9.75661	10.5843	0.00114051	0.0770679
YKR048C	1.33026	9.64153	10.5833	0.00114114	0.0770679
YFL028C	0.960019	6.24137	10.5599	0.00115565	0.0770679
YFL037W	1.10754	9.81444	10.4359	0.00123588	0.0789351
YMR120C	0.85126	9.85874	10.3202	0.00131584	0.0813884
YJR139C	0.875747	10.1222	10.2897	0.00133773	0.0818804
YKL157W	0.762897	8.0985	10.2655	0.00135544	0.0821092
YBR263W	0.990255	9.50201	10.2207	0.00138871	0.0825226
YPR074C	0.958315	11.448	10.1622	0.00143352	0.0842336
YMR303C	1.48661	4.85558	9.97272	0.00158877	0.0903485
YDR368W	0.837783	7.39399	9.97017	0.00159097	0.0903485
YPR145W	0.840346	10.4454	9.9608	0.00159909	0.0903485
YNL263C	1.21181	7.87624	9.91531	0.00163909	0.0917269
YOR142W	0.9237	8.16121	9.6065	0.0019389	0.100823
YEL047C	0.951888	7.73854	9.43843	0.00212485	0.106944
YDR353W	0.873657	10.4375	9.4345	0.00212942	0.106944
YCL057W	0.739694	7.17067	9.36508	0.00221159	0.107823
YOR222W	0.76138	7.37002	9.35489	0.00222391	0.107823
YAL042W	1.37904	9.21973	9.35197	0.00222746	0.107823
YDR188W	0.97486	9.22947	9.34142	0.00224032	0.107823
YPL063W	0.726534	6.43215	9.33708	0.00224563	0.107823
YBL042C	0.778595	7.27244	9.31846	0.00226857	0.107823
YDL095W	0.892456	9.64679	9.31298	0.00227536	0.107823
YOL092W	0.75554	7.82298	9.28011	0.00231655	0.108897
YAR002C-A	0.784233	8.13055	9.19512	0.00242661	0.111408
YOR362C	0.699642	8.78283	9.17834	0.00244895	0.111408
YKR034W	6.43589	1.35545	9.15253	0.00248374	0.111408
YPR033C	0.742501	8.25576	9.13613	0.0025061	0.11156
YLR044C	1.52879	15.1029	9.08359	0.00257913	0.112377
YIL055C	1.67995	3.6976	9.08324	0.00257962	0.112377
YPL222W	0.843687	7.21492	9.0298	0.00265614	0.113291
YOR133W	1.28967	8.93863	9.00078	0.00269865	0.113291
YML085C	0.863257	9.19657	9.00037	0.00269925	0.113291
YDR036C	0.737407	6.01014	8.89869	0.00285376	0.117525
YMR200W	0.735872	7.21416	8.83623	0.00295309	0.119264
YKL085W	1.07147	8.46455	8.8299	0.00296334	0.119264
YML102W	1.0149	7.29076	8.61353	0.00333674	0.128148
YBL045C	0.742528	7.72795	8.59787	0.00336556	0.128416
YOL058W	0.92016	9.97247	8.56796	0.00342131	0.129701
YDL143W	0.709694	8.30101	8.52984	0.00349371	0.130758
YPL061W	0.828855	11.1877	8.47448	0.00360163	0.133458
YKL103C	0.889421	8.4034	8.46286	0.00362472	0.133458
YOR099W	0.724249	8.86794	8.42114	0.00370882	0.133458
YKL094W	0.703817	7.78621	8.41331	0.00372483	0.133458
YIL018W	0.802726	11.904	8.39291	0.00376688	0.134147
YLR231C	0.744548	6.6491	8.29986	0.00396482	0.136468
YCR073W-A	1.17655	8.09755	8.29692	0.00397124	0.136468
YLL015W	0.736312	6.74949	8.2931	0.00397959	0.136468
YHR074W	0.68795	8.72235	8.20541	0.00417657	0.140994
YJR015W	0.674407	7.70296	8.15996	0.00428253	0.141087
YPL154C	0.772816	10.0936	8.15923	0.00428426	0.141087
YMR315W	0.963059	9.18465	8.14221	0.00432464	0.141087
YEL037C	0.90821	7.02396	8.07555	0.00448666	0.144855
YKR025W	1.20706	4.42538	8.05456	0.00453892	0.144933
YPL091W	0.728672	8.01281	8.03519	0.00458772	0.144933
YLR028C	0.65385	8.44894	8.00337	0.00466904	0.146656
YFL041W	0.724392	7.35511	7.95948	0.00478361	0.148557
YER015W	1.21149	4.7623	7.95194	0.00480357	0.148557
YKL151C	0.854393	7.99755	7.8568	0.00506299	0.153351
YGL022W	0.845657	10.1523	7.83175	0.00513365	0.154694
YDR517W	0.844024	8.63297	7.80555	0.0052086	0.156152
YJR140W-A	7.39467	-0.181121	7.77904	0.00528558	0.157655
YMR108W	0.741655	9.65257	7.69756	0.00552956	0.162458
YOR198C	0.749791	6.14304	7.68202	0.00557736	0.162751
YKL060C	0.950257	15.0491	7.67617	0.00559547	0.162751
YDL145C	0.663935	9.02962	7.62064	0.00577041	0.163692
YDR237W	0.866842	6.68591	7.5959	0.00585012	0.163692
YLR150W	0.870376	10.2955	7.57843	0.00590709	0.163727
YDR354W	0.659189	7.15993	7.54436	0.00601981	0.165367
YMR006C	0.847021	7.48436	7.53332	0.00605681	0.165367
YOL061W	0.807816	8.68609	7.49612	0.00618319	0.165902
YBR094W	0.78163	5.35586	7.47874	0.00624318	0.16675
YDL174C	0.675927	8.20493	7.38255	0.00658598	0.173539
YOR202W	1.28768	8.02191	7.32523	0.00679933	0.176783
YNL170W	2.81607	0.977956	7.30924	0.00686011	0.177577
YBL099W	0.75041	9.00082	7.26486	0.00703168	0.178096
YOR187W	0.638355	8.96973	7.23679	0.00714247	0.178592
YDR127W	0.736102	9.9765	7.22383	0.0071942	0.179123
YHR137W	1.08276	5.68183	7.19036	0.00732963	0.179671
YOR251C	0.778361	6.55901	7.18876	0.00733617	0.179671
YOR374W	1.05307	10.4324	7.15213	0.0074875	0.180798
YER043C	0.932335	11.3069	7.12819	0.00758813	0.181991
YDR011W	0.708123	8.34725	7.11194	0.0076572	0.182161
YGR204W	0.95309	11.3771	7.08391	0.00777791	0.184286
YNR050C	0.752766	8.07316	7.02241	0.00804957	0.187488
YDR035W	0.754884	8.55984	7.0173	0.00807257	0.187488
YBR286W	0.700101	11.3253	6.96412	0.00831603	0.192382
YMR177W	0.855949	4.74287	6.91647	0.00854053	0.194608
YKL184W	0.719586	6.99216	6.91559	0.00854475	0.194608
YOL020W	0.744779	7.88003	6.88738	0.00868062	0.195301
YDL126C	0.73463	11.0639	6.88135	0.00870997	0.195301
YLR192C	0.653082	6.9694	6.83629	0.00893243	0.19658
YJL183W	0.618362	7.46125	6.8241	0.0089936	0.197188
YBR149W	0.651776	8.56224	6.78837	0.00917537	0.198857
YBL025W	2.03783	1.58981	6.76369	0.00930311	0.199281
YMR250W	0.862691	9.19153	6.73446	0.00945679	0.200328
YGL234W	0.969496	10.5836	6.72061	0.00953051	0.200328
YER090W	0.624312	7.46452	6.71137	0.00958002	0.200328
YCL040W	0.950328	11.4196	6.67686	0.00976724	0.203076
YOR074C	0.886112	4.29605	6.67443	0.00978056	0.203076
YFR053C	0.864142	9.9335	6.59587	0.0102216	0.205051
YLR354C	0.802921	10.0924	6.58927	0.0102595	0.205051
YKL128C	0.674094	7.63839	6.55834	0.0104394	0.206538
YHL034C	0.762242	7.51759	6.54999	0.0104885	0.206661
YBR118W	0.923414	9.61549	6.54534	0.0105159	0.206661
YJR103W	0.747693	9.3766	6.51897	0.010673	0.207664
YNL134C	0.831143	9.24845	6.51195	0.0107152	0.207798
YOR141C	0.835977	5.15325	6.4997	0.0107893	0.208054
YBR283C	0.758902	8.94019	6.49805	0.0107993	0.208054
YHR098C	0.701845	7.96116	6.46505	0.0110016	0.209085
YOL086C	0.947904	13.7935	6.39449	0.0114475	0.213929
YGL165C	6.70901	-0.164691	6.39085	0.011471	0.213929
YDR012W	1.18718	9.16956	6.38565	0.0115047	0.213929
YKR014C	1.04702	5.80995	6.34153	0.0117943	0.216554
YFL010C	0.769827	7.85429	6.33616	0.0118301	0.216554
YER178W	1.07592	10.5258	6.31752	0.0119551	0.218162
YGL114W	0.741357	7.85804	6.30875	0.0120144	0.218565
YKR023W	1.9842	2.56295	6.2992	0.0120792	0.219067
YML131W	0.883999	7.68253	6.29171	0.0121304	0.219317
YML031W	0.624574	6.61503	6.27489	0.0122461	0.220055
YAL038W	1.15895	13.9373	6.2119	0.0126894	0.225266
YDR480W	1.04551	3.46655	6.18201	0.0129056	0.227046
YNL241C	0.778451	9.60461	6.15671	0.0130915	0.228945
YGR121C	0.806463	7.35781	6.13982	0.0132171	0.230277
YFR039C	0.72283	5.1758	6.13005	0.0132903	0.230277
YGL025C	0.78556	5.37691	6.11191	0.0134274	0.230277
YDR158W	0.675202	10.0784	6.1007	0.0135129	0.230818
YCL050C	0.620367	6.47964	6.0865	0.0136218	0.232006
YEL045C	1.10331	5.4508	6.07211	0.0137333	0.233227
YLR108C	0.660049	7.5269	6.02627	0.0140945	0.237986
YMR062C	0.592294	8.2162	6.00882	0.0142345	0.238898
YMR318C	0.69522	9.01023	6.00223	0.0142878	0.238898
YAL013W	0.79628	6.29514	5.99935	0.0143111	0.238898
YDL078C	0.609928	8.23327	5.97325	0.0145245	0.24109
YDR132C	0.84269	5.44714	5.95735	0.0146561	0.241634
YER027C	0.610651	7.37322	5.94743	0.0147388	0.241914
YBR221C	0.794171	9.47631	5.92624	0.0149171	0.242924
YBR011C	0.908688	10.206	5.91458	0.0150161	0.242924
YDR481C	0.633518	8.02076	5.91376	0.0150231	0.242924
YMR264W	1.09081	7.17504	5.88567	0.0152646	0.242924
YHR016C	0.762978	7.68385	5.8804	0.0153103	0.242924
YMR243C	0.686316	9.79398	5.86665	0.0154304	0.243733
YBR031W	0.992516	10.4103	5.8522	0.0155576	0.244429
YER025W	0.659637	7.91524	5.83368	0.0157222	0.245161
YPR080W	0.722177	9.40203	5.83288	0.0157294	0.245161
YPR140W	0.858034	6.37103	5.82099	0.015836	0.246171
YGL137W	0.61003	9.0802	5.79179	0.0161012	0.247465
YFR013W	0.748348	5.37409	5.77239	0.0162798	0.248617
YJR064W	0.688975	8.56342	5.76228	0.0163738	0.249256
YNL189W	0.563207	7.48578	5.7261	0.0167146	0.253174
YDL128W	0.694532	8.58728	5.71893	0.016783	0.253174
YPL137C	0.606113	7.80698	5.71795	0.0167923	0.253174
YIL075C	0.600471	8.44077	5.70159	0.0169495	0.254719
YNL130C	0.576207	7.9918	5.67828	0.0171762	0.256812
YOR230W	0.647222	9.72375	5.65893	0.0173667	0.257453
YEL066W	0.809919	6.41666	5.65818	0.0173742	0.257453
YKR059W	0.731646	7.04429	5.6484	0.0174713	0.257453
YDL084W	0.645423	8.68809	5.64734	0.0174819	0.257453
YGR012W	0.685728	5.60534	5.6355	0.0176003	0.257904
YCR048W	0.744616	8.38457	5.60989	0.0178594	0.259116
YIL125W	0.559956	8.20034	5.601	0.0179503	0.259793
YLL060C	0.870306	6.87479	5.56191	0.0183553	0.262683
YIL108W	0.710282	7.88122	5.54502	0.0185333	0.263629
YGL225W	0.654681	8.99452	5.5425	0.01856	0.263629
YGL077C	0.758712	9.42619	5.50752	0.0189349	0.266814
YGR124W	0.668805	10.3399	5.4744	0.019297	0.271266
YBR243C	0.744854	7.2945	5.45824	0.0194762	0.273132
YGR031W	1.07276	6.94483	5.44807	0.01959	0.273594
YKL012W	1.01529	3.9499	5.44697	0.0196023	0.273594
YER141W	0.57012	7.84237	5.42439	0.0198574	0.275844
YLL001W	0.58854	7.0561	5.36856	0.0205029	0.281535
YCL030C	1.00885	10.7875	5.36759	0.0205143	0.281535
YMR086W	0.694813	5.99286	5.3612	0.0205896	0.281535
YOL122C	0.618125	6.90418	5.35534	0.0206588	0.281638
YDR001C	0.602394	7.87135	5.34887	0.0207356	0.281638
YJR113C	0.789674	7.65902	5.34735	0.0207538	0.281638
YKL152C	0.682638	13.5125	5.30556	0.0212575	0.284294
YCR067C	0.557755	6.70149	5.30541	0.0212593	0.284294
YHR020W	0.783593	9.86215	5.28935	0.0214563	0.284294
YPL117C	0.647706	6.37588	5.28839	0.021468	0.284294
YER026C	0.810548	9.37047	5.28336	0.0215301	0.284294
YBR241C	0.962539	8.17275	5.27312	0.0216571	0.285331
YKL212W	0.679035	7.77617	5.25344	0.0219034	0.285843
YBR218C	0.687908	9.57851	5.22833	0.0222219	0.286358
YJL123C	0.623713	5.84261	5.22702	0.0222387	0.286358
YLR237W	0.630966	6.02376	5.20099	0.022574	0.287575
YGL105W	0.582697	8.85888	5.19644	0.0226332	0.287575
YMR092C	0.684947	9.01972	5.18749	0.02275	0.287575
YMR186W	0.612146	9.66831	5.18093	0.0228361	0.287575
YGL208W	0.669831	6.53623	5.17576	0.0229042	0.287575
YNR043W	0.781669	7.98709	5.16452	0.0230528	0.287702
YIL015W	0.558918	9.15296	5.16114	0.0230977	0.287702
YHR008C	0.679443	9.44643	5.14983	0.0232487	0.288815
YDR388W	0.605606	8.8876	5.14564	0.0233049	0.288902
YIL142W	0.730884	8.40974	5.11031	0.0237841	0.292344
YHR065C	0.754131	5.19702	5.10127	0.0239083	0.292678
YGL038C	0.59824	6.15883	5.08646	0.0241133	0.293756
YCL045C	0.566062	7.41195	5.0827	0.0241657	0.293756
YLR249W	0.709273	12.8954	5.06385	0.0244299	0.295859
YER069W	0.585831	8.70039	5.05916	0.0244961	0.295859
YLR175W	0.684241	8.03135	5.05743	0.0245206	0.295859
YER107C	0.647535	6.77012	5.03559	0.0248316	0.29835
YMR044W	0.984836	4.93898	5.03226	0.0248794	0.29835
YML016C	0.696396	5.05816	5.007	0.0252451	0.301722
YJR019C	0.701456	6.8486	4.97775	0.0256754	0.301722
YLR088W	0.541479	6.04573	4.97601	0.0257013	0.301722
YGR214W	0.827039	10.8276	4.97033	0.0257858	0.301722
YDR169C-A	5.17133	0.14799	4.96996	0.0257912	0.301722
YJR143C	0.611696	9.91123	4.96841	0.0258144	0.301722
YGR191W	0.753441	8.07523	4.90991	0.0267031	0.306735
YHR025W	1.02313	9.39608	4.90448	0.0267871	0.306735
YOL147C	0.653187	5.73269	4.89555	0.026926	0.306735
YDR432W	1.00957	8.00156	4.88449	0.027099	0.306735
YOR317W	0.530873	9.68079	4.86391	0.0274241	0.306735
YPL209C	2.10554	1.63336	4.85063	0.027636	0.306735
YBL058W	0.692517	8.07299	4.84372	0.0277469	0.306735
YBR015C	0.659351	7.67015	4.83976	0.0278108	0.306735
YJL062W	0.6535	6.79072	4.83519	0.0278846	0.306735
YDL103C	0.825664	7.12254	4.83413	0.0279016	0.306735
YHR009C	0.599612	7.40634	4.83312	0.027918	0.306735
YPL023C	0.677795	7.34385	4.83253	0.0279277	0.306735
YOL027C	1.27522	7.25996	4.82401	0.0280659	0.307378
YPL262W	0.618374	8.44512	4.80764	0.0283337	0.307378
YDR172W	0.731468	7.72643	4.80367	0.0283992	0.307378
YPR113W	0.554827	9.55602	4.80334	0.0284046	0.307378
YJL167W	0.605419	8.14776	4.77293	0.0289107	0.311705
YER094C	0.600736	8.47218	4.74468	0.029389	0.315703
YMR217W	0.677619	9.34014	4.73597	0.0295381	0.316219
YKR043C	0.822845	8.49282	4.7356	0.0295446	0.316219
YGR101W	0.557808	7.47539	4.72615	0.0297073	0.317076
YJL128C	0.507341	6.56339	4.72099	0.0297966	0.317076
YFR025C	0.546024	7.4275	4.7208	0.0297999	0.317076
YOR063W	0.724304	12.9347	4.71333	0.0299296	0.317076
YDL185W	0.571304	11.0245	4.7117	0.029958	0.317076
YGL012W	0.626217	9.33518	4.69328	0.0302807	0.3183
YBL015W	0.710834	7.7487	4.67503	0.0306043	0.320554
YJR117W	0.569909	7.16962	4.61963	0.031608	0.32608
YIL022W	0.731272	7.7533	4.60853	0.0318132	0.327381
YOR086C	0.521195	8.28158	4.59785	0.0320121	0.327799
YAL058W	0.623893	6.39624	4.59438	0.0320769	0.327799
YBR115C	0.524382	8.53043	4.58338	0.0322835	0.328766
YLR056W	0.598257	7.85194	4.56846	0.0325659	0.329103
YJL134W	0.688716	7.27144	4.56684	0.0325967	0.329103
YER036C	0.556867	8.67607	4.52303	0.0334415	0.334689
YLR069C	0.532267	6.25927	4.5206	0.0334891	0.334689
YBR126C	0.559242	9.6149	4.52047	0.0334916	0.334689
YDL236W	0.513181	7.68998	4.51735	0.0335528	0.334708
YGR088W	0.801671	9.31304	4.49937	0.0339074	0.335421
YGR218W	0.545815	7.41726	4.48276	0.0342384	0.33643
YCR053W	0.546027	7.57908	4.47537	0.0343867	0.337322
YGL125W	0.749753	8.62463	4.45755	0.0347472	0.339241
YIL041W	0.642971	8.75988	4.45056	0.0348898	0.339241
YLR203C	0.637367	7.00525	4.4472	0.0349586	0.339241
YER159C	0.856495	4.35624	4.44584	0.0349864	0.339241
YGL019W	0.670373	7.55703	4.43103	0.0352913	0.341633
YFR034C	0.905106	6.18379	4.42638	0.0353874	0.341841
YOR335C	0.558657	9.59532	4.42438	0.035429	0.341841
YHL024W	0.931713	4.47117	4.41808	0.0355601	0.341988
YMR241W	0.619256	7.9966	4.41144	0.0356987	0.342195
YLR250W	0.561592	6.82928	4.39112	0.0361266	0.343495
YEL042W	0.660605	7.3718	4.38301	0.0362988	0.343794
YJL212C	0.816873	9.09524	4.38138	0.0363336	0.343794
YBL032W	0.586382	6.95455	4.37718	0.0364232	0.344088
YPR058W	0.585851	6.40005	4.36908	0.0365968	0.345173
YOR316C	0.656037	7.51199	4.35808	0.0368338	0.346852
YHR200W	0.583323	8.27501	4.34049	0.0372162	0.349892
YMR131C	0.574512	7.4663	4.32455	0.0375664	0.352124
YDR208W	0.772395	5.95168	4.32246	0.0376125	0.352124
YFR031C-A	0.577023	10.9206	4.31213	0.0378416	0.352389
YGR125W	0.551112	6.8306	4.30715	0.0379526	0.352598
YGL044C	1.37185	2.35258	4.30095	0.038091	0.353033
YDR502C	0.58556	9.41867	4.2836	0.0384817	0.35482
YDL223C	0.804606	5.17638	4.28113	0.0385378	0.35482
YER086W	0.567737	8.57733	4.27807	0.0386071	0.35482
YNL212W	0.631412	5.99118	4.27293	0.038724	0.35482
YCL043C	0.875366	9.78874	4.26941	0.0388045	0.35482
YPL106C	0.656491	10.4811	4.26593	0.0388841	0.35482
YJR016C	0.702141	11.2897	4.26577	0.0388877	0.35482
YML009W-B	3.15457	1.05312	4.24367	0.039397	0.35612
YLR300W	0.606634	9.78457	4.2412	0.0394544	0.35612
YLR259C	0.570441	10.588	4.22989	0.0397181	0.356588
YOR184W	0.54914	9.1043	4.22386	0.0398594	0.356588
YKL210W	0.521038	10.1048	4.21945	0.039963	0.356588
YKR012C	1.60619	2.20181	4.21819	0.0399927	0.356588
YIL043C	0.684636	10.0472	4.19085	0.0406428	0.358626
YLR219W	0.610614	6.00099	4.18332	0.0408237	0.359303
YNL104C	0.677471	10.1762	4.1756	0.0410101	0.359664
YMR246W	0.651868	9.13183	4.16598	0.0412435	0.360511
YOR321W	0.51641	7.14447	4.16404	0.0412907	0.360511
YGR159C	0.709303	8.0127	4.14958	0.0416449	0.361543
YOL060C	0.64896	7.48602	4.1312	0.0420995	0.362722
YPR160W	0.632652	9.37673	4.12123	0.0423482	0.363141
YGR210C	0.590379	8.39001	4.10988	0.0426335	0.363141
YER168C	0.58882	5.71592	4.1068	0.0427111	0.363141
YCR057C	0.560501	6.52344	4.08242	0.0433316	0.365385
YDR061W	0.618773	6.40273	4.07962	0.0434034	0.365385
YBR203W	0.705774	5.48097	4.07668	0.0434789	0.365461
YDL054C	0.573452	6.95718	4.05957	0.0439217	0.368165
YMR205C	0.700281	11.2213	4.053	0.0440929	0.36842
YCR012W	0.589118	14.4232	4.05119	0.0441402	0.36842
YNL223W	0.753128	4.76382	4.03965	0.0444431	0.369374
YKR046C	0.703959	7.20211	4.02595	0.0448053	0.371334
YHR033W	0.640065	5.46665	4.02049	0.0449506	0.371678
YNL127W	0.651886	5.43745	4.00911	0.0452552	0.371678
YJR078W	1.17005	3.21331	3.99117	0.0457393	0.372193
YLL045C	0.568888	9.92206	3.98979	0.0457769	0.372193
YCL028W	0.569912	8.25148	3.98909	0.0457957	0.372193
YER149C	0.674437	4.83719	3.977	0.0461255	0.372392
YLR133W	0.60807	6.19402	3.96871	0.0463532	0.372769
YGL172W	0.74301	6.86676	3.95965	0.0466034	0.3741
YJR148W	0.641765	7.24426	3.93498	0.0472918	0.376891
YKL172W	0.907772	3.93223	3.9336	0.0473306	0.376891
YKL081W	0.585386	9.80443	3.93341	0.0473359	0.376891
YGR173W	0.585677	5.34377	3.9091	0.0480252	0.379806
YBR036C	0.55062	9.2667	3.8959	0.0484042	0.38095
YLR235C	2.0031	1.20894	3.89423	0.0484523	0.38095
YML110C	0.53614	7.82364	3.88854	0.0486167	0.38095
YIL116W	0.531939	7.64439	3.88253	0.0487911	0.38095
YFL022C	0.829223	7.85847	3.88243	0.0487938	0.38095
YJR077C	0.915863	8.60574	3.8727	0.0490775	0.38095
YGL164C	0.790453	3.53207	3.84393	0.0499265	0.386011
YIL144W	1.24754	3.132	3.80506	0.051098	0.393
YIL143C	0.542172	7.06005	3.79562	0.051387	0.393677
YFL053W	0.797017	4.62662	3.79083	0.0515339	0.394288
YDR497C	0.505075	11.3779	3.77964	0.0518798	0.396418
YDL207W	0.707038	4.2798	3.77167	0.0521277	0.39715
YNL274C	0.536415	7.3295	3.76795	0.0522435	0.39715
YNL055C	0.714195	10.4103	3.75483	0.0526551	0.399227
YOL033W	0.67467	4.84446	3.74773	0.0528791	0.40041
YMR203W	0.602889	8.69604	3.73482	0.0532895	0.402304
YBR046C	0.597372	5.68954	3.73125	0.0534034	0.402304
YLR113W	0.408418	7.5507	3.72989	0.053447	0.402304
YJR133W	0.463959	6.13832	3.72747	0.0535245	0.402304
YPL111W	0.702536	7.54647	3.72532	0.0535934	0.402304
YEL032W	0.579152	7.80402	3.71452	0.0539411	0.40293
YFL045C	0.710294	8.61334	3.7076	0.0541654	0.40293
YGR263C	0.941512	4.87735	3.70553	0.0542323	0.40293
YOR138C	0.485297	6.4631	3.69214	0.0546696	0.404581
YKL035W	0.609836	10.4795	3.6896	0.0547527	0.404581
YOL022C	0.680322	6.2059	3.68873	0.0547812	0.404581
YDR155C	0.75077	10.6783	3.68009	0.0550659	0.404581
YNL144C	0.692886	5.73392	3.67514	0.0552297	0.404581
YOR370C	0.444565	6.73109	3.65738	0.0558214	0.407462
YJR121W	0.504679	10.1508	3.63698	0.0565092	0.408395
YLR299W	0.554407	7.56787	3.63668	0.0565194	0.408395
YOR048C	0.508052	6.22395	3.63659	0.0565227	0.408395
YGR192C	0.650366	14.4795	3.63505	0.0565749	0.408395
YNL178W	0.470267	11.6448	3.62482	0.0569238	0.409278
YDR381W	0.575681	8.62894	3.6233	0.0569757	0.409278
YFR033C	0.625887	5.03373	3.61977	0.0570968	0.409346
YBR177C	0.532893	8.53807	3.61579	0.0572335	0.409346
YNL126W	0.868932	3.85448	3.61491	0.0572638	0.409346
YPR159W	0.515457	8.65582	3.59119	0.0580868	0.411879
YBR156C	1.03337	2.6892	3.57638	0.0586068	0.411879
YDR032C	0.633808	8.80182	3.56836	0.0588904	0.411879
YJL002C	0.547341	8.247	3.56261	0.0590946	0.411879
YBR248C	0.541296	6.93902	3.5622	0.0591093	0.411879
YDR037W	0.483392	8.64983	3.55874	0.0592325	0.411879
YDR226W	0.532348	9.98511	3.55379	0.0594095	0.411879
YOR271C	0.523982	7.58258	3.55157	0.0594892	0.411879
YML070W	0.522779	8.72453	3.54414	0.0597562	0.412696
YLR359W	0.547644	8.99696	3.52938	0.0602902	0.414404
YGR059W	4.26411	-0.0427576	3.52829	0.06033	0.414404
YDL022W	0.721982	9.34192	3.52085	0.0606013	0.414889
YJL042W	0.583342	7.95808	3.52075	0.0606049	0.414889
YJL014W	0.500865	7.82158	3.50714	0.0611047	0.415268
YOR185C	0.583258	6.51611	3.50453	0.061201	0.415268
YPL048W	0.66886	8.64008	3.49892	0.061409	0.415268
YJL172W	0.478501	8.55029	3.48827	0.061805	0.417432
YOR136W	0.484374	9.20022	3.47996	0.0621161	0.418092
YNL240C	0.645557	7.29063	3.46755	0.062584	0.420514
YOR075W	0.854443	3.54787	3.46026	0.0628604	0.421172
YNL049C	0.493208	6.48526	3.43868	0.0636866	0.425075
YMR261C	0.424584	8.01175	3.43233	0.0639318	0.425075
YDR516C	0.503169	9.44803	3.42629	0.0641663	0.425075
YOR175C	0.58713	6.8147	3.42364	0.0642693	0.425095
YPR110C	0.522117	7.2136	3.41741	0.0645123	0.425095
YMR290C	0.710423	6.17334	3.41265	0.0646986	0.425095
YJL143W	0.681741	7.15159	3.41161	0.0647393	0.425095
YMR296C	0.738937	8.27527	3.41138	0.0647481	0.425095
YCL008C	0.827473	5.43488	3.37991	0.0659956	0.430303
YCR088W	0.734472	9.12983	3.35956	0.066816	0.432391
YJL071W	0.525628	5.53423	3.35369	0.0670547	0.433458
YML048W	0.527337	9.01088	3.34625	0.0673583	0.434013
YER110C	0.551456	9.1139	3.33533	0.067807	0.434841
YOR332W	0.443565	6.80846	3.33223	0.0679346	0.434841
YGL207W	0.514988	7.62679	3.32151	0.0683791	0.436037
YLR134W	0.688368	4.60329	3.31039	0.0688433	0.437666
YEL040W	0.563522	9.10836	3.30255	0.0691723	0.437992
YHR084W	0.651691	4.47205	3.30064	0.0692531	0.438031
YJL171C	0.445469	9.44252	3.28826	0.0697768	0.438104
YDL014W	0.563046	8.07809	3.28522	0.0699061	0.438104
YKL104C	0.416121	8.21002	3.28478	0.0699251	0.438104
YPL264C	0.579891	6.18816	3.28124	0.0700759	0.438104
YNL196C	4.70127	-0.0424514	3.28108	0.070083	0.438104
YNL080C	0.506575	6.18065	3.27874	0.0701828	0.438104
YAL011W	0.772343	2.98596	3.2773	0.0702443	0.438104
YFR037C	0.590719	7.11417	3.2709	0.0705189	0.438486
YIL023C	0.523744	8.07884	3.26665	0.0707018	0.438695
YOR361C	0.464519	8.36124	3.26202	0.0709017	0.439471
YFR030W	0.482505	9.99444	3.25567	0.0711767	0.440474
YNL069C	0.598149	10.6424	3.25148	0.0713591	0.440474
YER003C	0.542619	8.19735	3.23972	0.071873	0.441302
YCR044C	0.440822	7.00425	3.23705	0.0719903	0.441561
YLL058W	0.643938	6.66651	3.22729	0.0724205	0.442347
YMR313C	0.495905	6.72278	3.22552	0.0724988	0.442347
YKR071C	0.589016	6.53527	3.21632	0.0729074	0.443024
YOL030W	0.717175	8.51445	3.20736	0.0733075	0.443963
YNL312W	0.537778	6.5042	3.20517	0.0734061	0.443963
YGR060W	0.638624	7.38917	3.19955	0.0736584	0.44437
YML004C	0.555733	9.05623	3.19692	0.0737771	0.44463
YCR047C	0.628586	5.79438	3.17738	0.0746642	0.446769
YHR070W	0.523669	6.58598	3.17478	0.0747833	0.446775
YKL087C	0.801749	6.87026	3.16758	0.0751138	0.447636
YHR132C	0.468049	7.81107	3.15834	0.0755399	0.449719
YLR438W	0.866514	7.07949	3.15593	0.0756518	0.449929
YJL198W	0.602461	7.226	3.14546	0.0761383	0.451213
YNL035C	0.519542	5.65874	3.14367	0.0762219	0.451213
YJR151C	1.23062	2.64793	3.13866	0.0764564	0.451213
YLR432W	0.538527	8.80619	3.13797	0.076489	0.451213
YNL087W	0.520119	6.73407	3.13662	0.0765523	0.451213
YER023W	0.5656	9.68834	3.13648	0.0765588	0.451213
YGR271C-A	0.887495	2.59286	3.13109	0.0768122	0.4518
YER120W	0.762222	8.54429	3.12617	0.0770445	0.4526
YGL076C	0.616122	9.20193	3.12495	0.0771021	0.4526
YOL080C	1.26587	2.01036	3.11993	0.07734	0.45324
YDL188C	0.663646	7.01534	3.11854	0.0774061	0.45324
YIL160C	1.72019	2.67993	3.11446	0.0776004	0.453308
YBL030C	0.831143	8.54564	3.11105	0.0777628	0.453308
YFR024C-A	0.452621	8.11273	3.10312	0.0781423	0.453962
YPL097W	0.732022	5.369	3.09613	0.0784787	0.454326
YNL207W	0.56367	5.60433	3.09349	0.0786058	0.454614
YOR007C	0.476672	8.6888	3.0852	0.0790073	0.456487
YIL155C	0.671129	8.24339	3.0809	0.0792164	0.456601
YBR234C	0.490088	7.32606	3.08001	0.0792601	0.456601
YCR077C	0.517678	8.33081	3.07163	0.0796695	0.45709
YPL119C	0.64265	4.99284	3.07088	0.0797062	0.45709
YLR053C	2.60478	1.59782	3.06437	0.0800263	0.458318
YDR050C	0.496224	12.1162	3.05416	0.0805307	0.459862
YNL237W	0.79017	5.05688	3.04822	0.0808257	0.460688
YPR016C	0.566574	7.54646	3.03697	0.0813877	0.462062
YHR022C-A	4.0357	-0.504808	3.0313	0.0816724	0.462338
YPR152C	1.008	4.68676	3.02132	0.0821765	0.463389
YGL078C	0.761152	4.99653	3.01907	0.0822909	0.463389
YKL146W	0.548727	8.26496	3.01432	0.0825323	0.463389
YMR302C	0.430997	7.07773	3.01409	0.0825435	0.463389
YHR037W	0.416608	7.25439	3.01205	0.0826477	0.463395
YML127W	0.416445	7.84477	3.00672	0.08292	0.46372
YBR039W	0.488044	6.97321	3.00628	0.0829424	0.46372
YJR033C	0.447183	6.04684	3.0042	0.0830492	0.463875
YHR107C	0.461131	6.18983	3.00253	0.0831347	0.463912
YDR027C	0.604417	5.63024	2.99914	0.0833088	0.464255
YGR109C	2.06562	1.43834	2.99532	0.0835055	0.464657
YNL079C	0.46176	6.35826	2.99359	0.0835948	0.464714
YFR023W	3.22161	-0.654573	2.97871	0.0843667	0.466751
YHR193C-A	1.38109	1.32777	2.97832	0.0843867	0.466751
YIR014W	0.770979	3.87164	2.97325	0.0846518	0.466751
YGR178C	0.41903	7.09763	2.97319	0.0846549	0.466751
YLR352W	0.674937	4.64551	2.96651	0.0850049	0.467495
YDR505C	0.44145	6.21907	2.96566	0.0850498	0.467495
YLR017W	0.48587	7.43216	2.96405	0.0851346	0.467524
YLR213C	0.933227	3.41785	2.95831	0.0854373	0.467676
YMR178W	0.586513	5.2559	2.95616	0.0855509	0.467676
YFL054C	0.462881	6.83161	2.95227	0.0857573	0.467883
YGL206C	0.438497	8.93548	2.94705	0.0860342	0.468284
YCL025C	0.644287	10.1948	2.94302	0.0862495	0.468394
YMR027W	0.46718	7.7617	2.93634	0.0866069	0.468851
YPL086C	0.575053	5.39069	2.93351	0.0867585	0.468851
YAL017W	0.419298	7.42699	2.93336	0.0867669	0.468851
YML073C	0.680121	9.08412	2.93251	0.0868125	0.468851
YGR094W	0.410117	9.00048	2.92397	0.087273	0.469471
YNR030W	0.452633	7.02962	2.92194	0.0873826	0.469471
YGR061C	0.494085	10.2565	2.91985	0.087496	0.469471
YDR044W	0.467767	7.02498	2.91855	0.0875663	0.469471
YLR026C	0.589933	4.64771	2.91682	0.0876604	0.469546
YKR076W	0.550743	5.71637	2.91335	0.0878494	0.47013
YPR191W	0.464149	7.0017	2.90467	0.0883234	0.471808
YDR177W	0.422843	6.29692	2.90287	0.0884223	0.471907
YJL069C	0.551708	4.76598	2.88747	0.089271	0.474282
YDR062W	0.440191	7.79888	2.88113	0.0896233	0.474407
YGR174C	0.591013	5.72706	2.88015	0.0896777	0.474407
YBR228W	0.888175	2.8997	2.87793	0.0898016	0.474407
YOR262W	0.513163	4.72541	2.8771	0.0898477	0.474407
YDR230W	4.12637	-0.0786407	2.87411	0.0900149	0.474407
YOR085W	0.758079	7.5959	2.86181	0.0907055	0.474407
YOR157C	0.523977	8.12579	2.86106	0.0907477	0.474407
YPL218W	0.497757	8.61369	2.85961	0.0908297	0.474414
YKL148C	0.562884	7.82325	2.85355	0.0911725	0.475359
YER161C	0.64781	3.94688	2.84483	0.0916684	0.477521
YEL036C	0.454395	6.75706	2.84335	0.091753	0.477538
YER145C	0.678968	9.13831	2.8373	0.0920991	0.478413
YMR226C	0.527363	8.70791	2.81663	0.0932924	0.481709
YGL130W	0.431085	6.48779	2.81381	0.0934562	0.481709
YHR183W	0.531365	11.1064	2.80857	0.0937617	0.481964
YMR266W	0.476528	7.47267	2.80734	0.0938336	0.481964
YKL034W	0.454796	6.10415	2.80054	0.0942326	0.48354
YOR043W	0.509417	6.78851	2.79656	0.0944669	0.48354
YMR294W	2.19223	1.15198	2.78633	0.0950715	0.48354
YPR130C	2.80969	-0.194444	2.78041	0.0954239	0.48354
YER089C	0.573408	7.93427	2.77922	0.0954949	0.48354
YMR068W	0.589759	4.90576	2.77709	0.0956218	0.48354
YER177W	0.421464	10.8284	2.76875	0.096121	0.485646
YMR099C	0.416715	7.62716	2.75917	0.0966983	0.486942
YJR059W	0.483641	7.69709	2.75437	0.0969892	0.487929
YCR061W	0.807393	8.4915	2.75302	0.097071	0.487929
YCL026C-B	0.725705	6.9654	2.74868	0.0973348	0.488432
YGR155W	0.460443	9.94152	2.74436	0.097598	0.489322
YBR108W	0.676216	5.17499	2.73917	0.0979158	0.490165
YNL045W	0.508153	7.70067	2.73646	0.0980821	0.490165
YAL016W	0.493717	7.7816	2.73232	0.0983364	0.49093
YGR215W	1.09167	2.42903	2.72566	0.0987471	0.491727
YPL127C	0.524632	7.35136	2.70868	0.0998033	0.495221
YGR080W	0.454053	5.8126	2.69982	0.10036	0.496224
YJL041W	0.525097	6.46536	2.69902	0.10041	0.496224
YML060W	0.687998	3.43461	2.68585	0.101243	0.499081
YBR191W	0.572221	9.33243	2.67305	0.10206	0.501175
YCR094W	0.586443	4.92026	2.66989	0.102263	0.501175
YGR260W	0.45437	9.37437	2.66823	0.10237	0.501175
YFL039C	0.629326	11.9022	2.66721	0.102436	0.501175
YBL076C	0.418073	10.0671	2.66171	0.10279	0.501656
YJL163C	0.533494	6.59948	2.65194	0.103424	0.50428
YJL196C	0.529103	9.50681	2.64946	0.103585	0.50428
YPR163C	0.428732	8.10631	2.6476	0.103706	0.504296
YDL171C	0.475834	9.64929	2.64483	0.103887	0.504296
YGR185C	0.478541	8.32458	2.63471	0.104551	0.505946
YGR229C	0.484676	5.86762	2.63242	0.104702	0.505946
YOL120C	0.462951	10.4455	2.6303	0.104842	0.506205
YOL057W	0.390698	6.58544	2.62488	0.105201	0.507253
YKL095W	0.960807	3.1934	2.61995	0.105527	0.507845
YBR105C	0.576989	6.52038	2.61188	0.106066	0.508631
YNL245C	0.793831	3.44875	2.61102	0.106124	0.508631
YPL260W	0.546214	5.78757	2.59823	0.106983	0.51041
YCR028C	0.500226	6.29822	2.59774	0.107016	0.51041
YHR032W	0.565014	8.11042	2.59465	0.107225	0.510578
YLR060W	0.480882	8.4183	2.58872	0.107627	0.511666
YJR013W	0.56019	4.02287	2.58561	0.107839	0.511844
YHR186C	0.431835	5.5554	2.58017	0.10821	0.51319
YHR049W	0.510418	7.16756	2.57688	0.108435	0.513428
YDL016C	0.829597	3.70952	2.57255	0.108732	0.513854
YLR460C	0.588431	6.40197	2.57253	0.108733	0.513854
YOR322C	0.428906	6.26357	2.57175	0.108787	0.513854
YDR090C	0.510404	5.31578	2.56357	0.109352	0.514138
YPR024W	0.386252	8.21861	2.56018	0.109586	0.514138
YBR174C	3.13149	-0.0889728	2.56009	0.109592	0.514138
YDL134C	0.6423	7.07897	2.55971	0.109619	0.514138
YLR377C	2.45863	1.03808	2.55926	0.10965	0.514138
YJR065C	0.430728	8.42425	2.55304	0.110083	0.515414
YEL046C	0.632826	9.70603	2.54953	0.110327	0.516147
YNL287W	0.492796	7.86726	2.5478	0.110448	0.516303
YMR191W	0.420538	6.55818	2.54106	0.11092	0.518098
YBR189W	0.526593	10.3192	2.53835	0.111111	0.518322
YCL017C	0.419024	7.79299	2.53662	0.111233	0.518322
YHR032W-A	0.789178	5.03438	2.5313	0.111608	0.518643
YKL182W	0.474217	11.4745	2.53127	0.11161	0.518643
YJL117W	0.390134	6.79376	2.52982	0.111713	0.518643
YNL016W	0.418077	7.48732	2.52503	0.112053	0.519259
YCL034W	0.542076	8.24058	2.51971	0.112431	0.520175
YNL322C	0.792917	8.95527	2.51877	0.112498	0.520175
YBR048W	0.65825	9.48662	2.51483	0.11278	0.520175
YPL139C	0.605061	5.04985	2.51364	0.112865	0.520175
YOL070C	0.489706	5.71156	2.51006	0.113121	0.520175
YHR216W	0.489135	6.68786	2.50987	0.113135	0.520175
YGR282C	0.530733	10.9294	2.50715	0.113331	0.520431
YLL034C	0.57227	4.70605	2.5051	0.113478	0.520528
YBR103W	0.642103	4.77845	2.49824	0.113973	0.52216
YHR117W	0.405592	6.94724	2.48686	0.114801	0.524549
YOL112W	0.589043	4.47932	2.47577	0.115613	0.52744
YBR027C	2.3951	0.176673	2.47198	0.115892	0.527892
YDR097C	0.555522	5.19898	2.46784	0.116198	0.528209
YFR032C	2.92576	-0.0363496	2.46399	0.116483	0.528209
YBL082C	0.436499	6.82609	2.46062	0.116733	0.528209
YBL007C	0.35746	8.13459	2.45915	0.116842	0.528209
YHR069C	0.44274	5.69148	2.45426	0.117206	0.528376
YCL009C	0.801891	9.2141	2.45263	0.117328	0.528376
YMR202W	0.436329	9.57225	2.45071	0.117472	0.528376
YPR034W	0.418561	5.85219	2.44792	0.11768	0.528376
YLR058C	0.525691	10.5909	2.44758	0.117707	0.528376
YMR090W	0.537723	6.98237	2.44382	0.117989	0.5285
YMR214W	0.479658	5.9993	2.43958	0.118308	0.529456
YOR228C	0.511206	6.64282	2.43619	0.118564	0.529471
YPR067W	0.53322	5.57463	2.4361	0.11857	0.529471
YFR006W	0.473903	6.2953	2.43504	0.118651	0.529471
YGL219C	0.517706	5.47395	2.42994	0.119037	0.529471
YNL275W	0.480998	5.46701	2.42542	0.119381	0.529471
YGL089C	2.76909	-0.34245	2.42102	0.119717	0.529588
YDL183C	1.16518	3.27473	2.4207	0.119741	0.529588
YFL052W	1.18915	3.9563	2.41801	0.119947	0.529588
YML124C	0.417123	7.24456	2.41734	0.119999	0.529588
YFR015C	0.494717	8.68354	2.41342	0.120299	0.529893
YBL006C	0.496172	7.52288	2.40107	0.121252	0.532846
YDL155W	0.577011	4.79432	2.40004	0.121332	0.532846
YKR070W	0.491501	6.18313	2.39406	0.121797	0.534487
YHR133C	0.39692	7.69409	2.38702	0.122346	0.535299
YPR190C	0.678475	4.67382	2.38397	0.122586	0.535561
YHL019C	0.483847	5.11267	2.38277	0.122679	0.535561
YLR089C	0.576008	7.33304	2.37716	0.123121	0.536278
YBR294W	0.931325	7.79314	2.37605	0.123209	0.536278
YMR301C	0.581405	6.44612	2.37476	0.123311	0.536325
YOR126C	0.536551	5.48291	2.36859	0.123799	0.537254
YOR084W	0.449289	6.59625	2.36425	0.124143	0.537695
YGR132C	0.401939	7.32941	2.36364	0.124192	0.537695
YHR184W	1.47698	1.09035	2.36271	0.124266	0.537695
YGL129C	0.511962	4.68078	2.35919	0.124547	0.538513
YAR030C	2.95955	-0.0575809	2.35464	0.124911	0.539688
YLR223C	0.612116	4.23844	2.35283	0.125056	0.539917
YML056C	0.464001	8.94504	2.34635	0.125577	0.541372
YGL185C	0.766955	4.13183	2.33786	0.126263	0.541997
YJL111W	0.431243	7.21502	2.33698	0.126334	0.541997
YDL149W	0.50206	5.08017	2.33418	0.126562	0.541997
YLL012W	0.611394	4.26789	2.33405	0.126572	0.541997
YBR092C	0.49061	7.84446	2.33382	0.126591	0.541997
YLR378C	0.748113	8.43021	2.33363	0.126606	0.541997
YNL280C	0.394979	7.29315	2.33316	0.126644	0.541997
YMR184W	0.515047	6.63119	2.33112	0.12681	0.542313
YOR042W	0.377862	6.70147	2.31662	0.127998	0.546093
YMR155W	0.422448	5.55091	2.31579	0.128066	0.546093
YHR113W	0.382562	7.77692	2.30096	0.129294	0.546961
YGL084C	0.364804	7.06204	2.2976	0.129574	0.547643
YOR108W	0.432186	7.71448	2.28606	0.130541	0.54821
YML126C	0.428538	7.95147	2.28582	0.130561	0.54821
YLR373C	0.486822	5.77392	2.28252	0.130839	0.54821
YDR456W	0.438349	7.52454	2.27991	0.131059	0.54821
YGL246C	0.586649	4.49936	2.27965	0.131082	0.54821
YMR010W	0.622988	5.25991	2.27651	0.131347	0.54855
YHR050W	0.465544	7.91842	2.27648	0.131349	0.54855
YGR043C	0.632559	6.28947	2.26909	0.131978	0.549222
YJR073C	0.435973	10.314	2.26455	0.132365	0.549276
YKL039W	0.364027	7.32489	2.2583	0.1329	0.550456
YNL219C	0.412	6.82034	2.25318	0.13334	0.550456
YLR040C	0.962288	3.32079	2.24361	0.134167	0.550456
YHR118C	0.693498	3.45609	2.24328	0.134196	0.550456
YIR034C	0.500709	6.32621	2.24197	0.13431	0.550456
YDL124W	0.435864	9.36604	2.24143	0.134357	0.550456
YDR272W	0.459698	6.09338	2.24131	0.134367	0.550456
YGL203C	0.449613	5.90755	2.24076	0.134415	0.550456
YKR018C	0.36711	8.12057	2.2406	0.134429	0.550456
YDR380W	1.21228	2.60968	2.2313	0.13524	0.552621
YDR256C	0.555698	5.32903	2.21665	0.136529	0.555265
YML121W	0.508207	4.7843	2.21643	0.136548	0.555265
YOL004W	0.396794	6.70403	2.21218	0.136925	0.555281
YMR116C	0.463352	13.1259	2.20999	0.137119	0.555281
YPR103W	0.41803	8.215	2.20557	0.137513	0.555949
YIL103W	0.612846	3.59885	2.2027	0.13777	0.555949
YLR459W	0.597391	5.74936	2.20224	0.137811	0.555949
YEL011W	0.442412	8.31532	2.19756	0.13823	0.55627
YPR181C	0.572334	8.85939	2.18623	0.139249	0.558518
YDL141W	0.449538	6.38347	2.17694	0.140093	0.560066
YER091C	0.411732	11.7382	2.17673	0.140112	0.560066
YBR192W	0.567828	4.24972	2.16672	0.141027	0.561912
YDR492W	0.602277	5.63573	2.16549	0.141139	0.561912
YKR065C	0.45037	6.42991	2.1654	0.141148	0.561912
YPL172C	0.505189	5.19619	2.15957	0.141685	0.562997
YKL213C	0.408217	7.59167	2.14943	0.142623	0.565078
YMR307W	0.419667	10.9266	2.14847	0.142712	0.565078
YBR245C	0.432853	5.8394	2.14639	0.142906	0.565083
YOL098C	0.345637	7.22425	2.14037	0.143467	0.566901
YLR347C	0.388023	8.67436	2.13378	0.144085	0.567438
YIL024C	0.859224	2.93656	2.12711	0.144714	0.567438
YPR063C	0.539203	6.94075	2.12708	0.144716	0.567438
YJR045C	0.468301	9.78402	2.1235	0.145055	0.567438
YDR105C	0.342331	7.5303	2.12257	0.145143	0.567438
YGR180C	0.476852	8.53766	2.11626	0.145742	0.568646
YML057W	0.407511	6.55431	2.11367	0.145989	0.568708
YBR220C	0.451875	6.37745	2.1043	0.146886	0.571211
YLR050C	0.500652	5.7023	2.10273	0.147036	0.571418
YKL191W	0.477718	8.04212	2.10077	0.147225	0.571773
YNL116W	0.638679	4.81359	2.08686	0.148571	0.573023
YPL113C	0.810874	2.92864	2.08137	0.149106	0.573395
YBR026C	0.37626	6.64932	2.07725	0.149509	0.574321
YLR248W	0.410868	7.23558	2.07592	0.14964	0.574321
YGL021W	0.413645	5.38836	2.07592	0.14964	0.574321
YNL098C	0.342674	7.45464	2.0714	0.150084	0.575273
YOL117W	0.695414	3.58423	2.06972	0.150249	0.575531
YKR002W	0.398609	5.26849	2.06215	0.150997	0.577268
YER137C	1.28024	1.24186	2.05407	0.1518	0.578828
YBR034C	0.401737	5.6917	2.05056	0.15215	0.579765
YML076C	0.57614	4.40713	2.04643	0.152564	0.580611
YER156C	0.448527	7.45991	2.04324	0.152883	0.581076
YGR082W	0.623573	6.83061	2.03884	0.153326	0.581583
YLL048C	0.357858	8.21002	2.03815	0.153396	0.581583
YMR255W	0.741301	4.49369	2.02909	0.154313	0.584619
YLR274W	0.537615	5.44789	2.02448	0.154782	0.584984
YOR049C	1.19568	2.59554	2.02329	0.154903	0.584984
YGL091C	0.365716	6.51778	2.02325	0.154907	0.584984
YBR002C	0.416238	5.49004	2.01951	0.155289	0.585673
YPR148C	0.655851	5.5665	2.01815	0.155428	0.585822
YHR076W	0.359712	6.41476	2.01548	0.155702	0.585872
YGL171W	0.630838	3.81953	2.01343	0.155913	0.586144
YBR058C	0.496452	5.8737	2.01192	0.156068	0.586172
YHR072W	0.3303	7.42791	2.00772	0.1565	0.587225
YLR212C	0.52422	5.14917	2.00295	0.156994	0.588701
YCL011C	0.371753	7.767	1.99387	0.157937	0.590564
YDR451C	0.632497	5.44612	1.99333	0.157993	0.590564
YPL131W	0.488439	11.4385	1.98644	0.158713	0.591751
YLR116W	0.707798	4.15525	1.98187	0.159193	0.591941
YAL060W	0.348839	8.99338	1.97987	0.159404	0.591941
YLR346C	0.85426	2.91219	1.97887	0.15951	0.591941
YGL035C	0.488077	6.53456	1.97307	0.160122	0.591941
YKL046C	0.324965	7.2764	1.97258	0.160175	0.591941
YPR026W	0.451188	6.18507	1.96912	0.160541	0.592322
YLR340W	0.557948	12.1445	1.96875	0.16058	0.592322
YAR002W	0.475519	5.12043	1.96671	0.160798	0.592361
YDL100C	0.34571	7.82126	1.95684	0.161851	0.592954
YMR169C	0.690798	6.96952	1.95448	0.162105	0.593476
YLR380W	0.632181	6.47557	1.94486	0.163142	0.59422
YDL090C	0.526044	5.65931	1.94332	0.163308	0.59422
YEL049W	2.70344	0.0525212	1.94003	0.163665	0.59422
YMR208W	0.420422	5.69912	1.939	0.163777	0.59422
YDR483W	0.342648	8.15006	1.93826	0.163858	0.59422
YGL001C	0.387544	7.1307	1.93734	0.163958	0.59422
YLR267W	0.899521	2.84431	1.93146	0.164599	0.594999
YHL040C	0.374775	6.81036	1.93006	0.164752	0.594999
YDR107C	0.344733	6.48154	1.92836	0.164938	0.594999
YER083C	0.598588	6.84043	1.92513	0.165293	0.595864
YJL066C	0.444093	6.58273	1.91992	0.165866	0.596833
YCR069W	0.476636	7.14064	1.91253	0.166682	0.598267
YNL228W	2.06305	1.51994	1.90908	0.167066	0.598267
YDL182W	0.60942	8.13834	1.90238	0.167812	0.599602
YMR237W	0.333215	6.74787	1.90139	0.167923	0.599602
YLR236C	3.33533	-0.0712699	1.9006	0.168011	0.599602
YFR047C	0.407479	7.95287	1.89922	0.168166	0.599602
YLR372W	0.389829	8.65865	1.88797	0.169431	0.602285
YML013W	0.447416	6.53033	1.8839	0.169892	0.603509
YNL140C	3.01984	-0.813028	1.8786	0.170493	0.604233
YGL104C	0.483699	6.12391	1.87684	0.170694	0.604471
YIL109C	0.447982	8.58202	1.87122	0.171335	0.604988
YCR051W	0.535649	7.15676	1.86538	0.172005	0.606664
YJR126C	0.362317	7.13467	1.86032	0.172588	0.607609
YPR059C	4.2479	-0.754878	1.85946	0.172687	0.607609
YBR052C	0.371695	7.87186	1.85699	0.172972	0.60825
YNL085W	0.356998	6.70523	1.85025	0.173754	0.608813
YNL048W	0.384783	5.00153	1.84681	0.174155	0.60949
YER136W	0.337629	7.03978	1.84374	0.174514	0.610019
YHR188C	0.387084	8.55833	1.8394	0.175021	0.610598
YIL106W	0.448756	6.55267	1.83838	0.175141	0.610598
YPR175W	0.560089	5.20831	1.83662	0.175348	0.610598
YOR161C	0.394822	10.0887	1.83534	0.175499	0.610598
YLR224W	0.508324	5.87039	1.82387	0.176853	0.613236
YCR076C	0.489054	6.25487	1.81718	0.17765	0.615126
YLR059C	0.474134	5.96947	1.81428	0.177996	0.615963
YOR338W	0.550683	4.46193	1.80833	0.178708	0.616095
YPR084W	0.463472	4.39043	1.80557	0.179041	0.616095
YMR142C	0.446907	10.791	1.80534	0.179068	0.616095
YOR129C	0.55744	4.00715	1.80406	0.179222	0.616095
YNL330C	0.364331	6.53844	1.79575	0.180227	0.617288
YML021C	0.572768	5.19624	1.79532	0.180279	0.617288
YCL024W	0.540236	4.00004	1.78606	0.181406	0.618228
YLR006C	0.401928	6.23689	1.78376	0.181688	0.618539
YER187W	0.896577	1.77606	1.7805	0.182088	0.619184
YIL114C	0.359155	6.82377	1.77919	0.182249	0.619204
YGR209C	0.351093	10.627	1.7775	0.182457	0.619204
YLR111W	2.0975	0.0703361	1.77088	0.183273	0.619985
YLL018C	0.500174	8.65255	1.7682	0.183605	0.620022
YLL027W	0.499755	7.10841	1.76702	0.183751	0.620022
YBR125C	0.367525	5.78286	1.76398	0.184128	0.620022
YER114C	0.433337	5.62405	1.75263	0.185546	0.622807
YGL055W	0.389669	9.89761	1.74914	0.185985	0.623062
YBR211C	0.535915	4.55104	1.74777	0.186157	0.623167
YBL094C	3.67286	-0.283799	1.74411	0.186618	0.623167
YNL167C	0.513751	4.74458	1.74384	0.186653	0.623167
YBR059C	0.324664	6.70513	1.74296	0.186764	0.623169
YPL133C	0.417627	4.56987	1.74216	0.186866	0.623169
YDL226C	0.334693	6.83506	1.73985	0.187158	0.623228
YAL012W	0.655466	10.7734	1.73893	0.187274	0.623228
YNL008C	0.52326	5.29733	1.73585	0.187665	0.623966
YHR176W	0.415785	6.51362	1.73525	0.187742	0.623966
YLR433C	0.431115	5.50346	1.72807	0.188658	0.625522
YBL089W	0.411972	6.14341	1.72756	0.188722	0.625522
YIL124W	0.348373	7.94693	1.72587	0.188939	0.625654
YCR065W	0.555925	5.4755	1.72122	0.189536	0.626384
YPL031C	0.373294	6.51152	1.7196	0.189744	0.626722
YNR047W	0.443327	6.82696	1.71591	0.19022	0.62705
YFL009W	0.332715	6.37599	1.71542	0.190284	0.62705
YLR048W	0.521174	10.4944	1.71389	0.190482	0.62705
YBR053C	0.441246	7.35188	1.71384	0.190488	0.62705
YBR069C	0.445465	8.45228	1.70574	0.191539	0.628762
YNL036W	0.430947	8.33191	1.70381	0.19179	0.629005
YGR255C	0.381179	7.17247	1.70212	0.19201	0.629005
YNL091W	0.334662	6.17497	1.70189	0.192041	0.629005
YAL003W	0.413751	8.98231	1.69514	0.192925	0.630844
YOR356W	0.330197	7.25444	1.69305	0.193199	0.631123
YDR375C	0.364362	6.02206	1.68895	0.193739	0.631632
YPR118W	0.454433	7.30651	1.68043	0.194868	0.632002
YBR271W	0.514492	4.44443	1.67441	0.195669	0.633057
YBR078W	0.540293	10.1465	1.67265	0.195904	0.633057
YKL193C	0.417658	5.78684	1.67214	0.195972	0.633057
YNL010W	0.413213	6.95597	1.67174	0.196026	0.633057
YBL051C	0.392084	5.76533	1.66717	0.196638	0.633828
YBR212W	0.50099	5.60882	1.6603	0.197563	0.633828
YGR240C	0.350343	10.3329	1.65797	0.197877	0.633828
YDR330W	0.364986	6.21564	1.65453	0.198343	0.633828
YPL062W	2.35162	0.115319	1.65343	0.198493	0.633828
YBL047C	0.361524	8.37708	1.65333	0.198506	0.633828
YGL027C	0.346786	6.32667	1.65165	0.198735	0.633828
YMR038C	0.384619	8.42855	1.65163	0.198737	0.633828
YMR149W	0.380537	7.80823	1.64959	0.199015	0.633828
YDR212W	0.371355	8.44522	1.64843	0.199172	0.633986
YBR187W	0.336831	8.41026	1.63832	0.200556	0.63695
YOR027W	0.357419	8.59956	1.63767	0.200646	0.63695
YGR019W	0.523809	8.44549	1.63467	0.201058	0.637791
YHR001W	0.465297	6.72948	1.62656	0.20218	0.638996
YJL152W	2.32683	0.682848	1.62591	0.202269	0.638996
YJR123W	0.56592	10.9256	1.62424	0.202501	0.639043
YMR297W	0.385127	10.3361	1.6213	0.202911	0.639305
YPR075C	0.364288	6.25171	1.61892	0.203243	0.639323
YEL024W	0.370057	6.38549	1.61732	0.203466	0.639341
YMR295C	0.339476	8.42315	1.60718	0.204888	0.640354
YDR490C	0.317818	6.39165	1.6053	0.205154	0.640354
YOL083W	0.701641	4.34922	1.60439	0.205282	0.640354
YDR406W	0.349655	6.79083	1.60408	0.205325	0.640354
YNL003C	0.387349	6.79556	1.60205	0.205612	0.640354
YOR215C	0.62784	4.28411	1.59761	0.206243	0.641412
YGR141W	0.3564	6.75233	1.59714	0.206308	0.641412
YBR214W	0.56858	7.54026	1.59421	0.206726	0.641999
YJR070C	0.378248	7.11744	1.59415	0.206734	0.641999
YOR008C	0.34492	6.61121	1.59023	0.207293	0.643112
YHR036W	0.607217	3.53957	1.58507	0.208032	0.643758
YER119C	0.437593	7.94618	1.58449	0.208116	0.643758
YER052C	0.366215	8.5013	1.57871	0.208947	0.645855
YKL018W	0.463038	5.19407	1.57392	0.209639	0.646295
YGR195W	0.312339	5.4619	1.56972	0.210248	0.647155
YPR160C-A	2.31991	-0.115528	1.5684	0.210439	0.647404
YER019W	0.375291	8.21837	1.56633	0.21074	0.647514
YDR214W	0.332842	8.52038	1.56494	0.210944	0.647514
YHR015W	2.19454	-0.179927	1.56153	0.211442	0.647574
YMR309C	0.381516	7.11572	1.55939	0.211755	0.647574
YDR010C	2.68576	0.362555	1.5582	0.21193	0.647574
YML032C	0.348084	6.07391	1.55461	0.212457	0.647574
YIL046W	0.360799	8.44701	1.55412	0.212528	0.647574
YBL079W	0.34899	6.88332	1.54907	0.213273	0.647574
YDL172C	3.20425	-0.171237	1.54895	0.21329	0.647574
YDL209C	0.678007	2.77201	1.54852	0.213353	0.647574
YFL038C	0.493889	8.69842	1.5462	0.213697	0.647574
YML128C	0.455355	9.14347	1.54496	0.213881	0.647574
YLR450W	0.306386	7.37179	1.54199	0.214322	0.647574
YKL025C	0.499289	5.60798	1.54173	0.214361	0.647574
YPR004C	0.391385	8.05611	1.53969	0.214664	0.647574
YOR005C	0.427446	4.30436	1.53953	0.214688	0.647574
YGR277C	0.341648	5.86634	1.5371	0.21505	0.647574
YJR068W	0.371268	6.504	1.53666	0.215115	0.647574
YLR034C	0.336797	7.71603	1.52988	0.216131	0.650275
YHR170W	0.377943	6.74563	1.52429	0.216971	0.652087
YMR014W	0.875919	2.10137	1.52344	0.217099	0.652087
YOR032C	1.01118	1.78572	1.52293	0.217177	0.652087
YJL101C	0.355491	8.54027	1.52189	0.217333	0.652214
YDL144C	0.433698	7.93663	1.52118	0.217442	0.652214
YOR348C	0.853198	5.44132	1.51719	0.218045	0.653389
YJR084W	0.483143	4.70886	1.51442	0.218466	0.653389
YDR232W	0.373677	8.70783	1.51378	0.218563	0.653389
YFL018C	0.369065	8.57877	1.51268	0.21873	0.653389
YJL218W	0.732884	2.58331	1.51256	0.218748	0.653389
YOL108C	0.705458	3.40217	1.51153	0.218905	0.653389
YJL012C	0.376303	7.08728	1.51011	0.219122	0.653389
YNL309W	0.690885	4.11131	1.50981	0.219168	0.653389
YOR206W	0.553422	5.09134	1.50865	0.219345	0.653586
YHR057C	0.425079	6.31988	1.50588	0.219768	0.654183
YGR143W	0.299103	6.75124	1.50247	0.220292	0.654417
YDR135C	0.350986	7.99587	1.49938	0.220767	0.654741
YFL011W	2.75731	0.367465	1.49741	0.22107	0.654741
YPR019W	0.333007	6.30225	1.49191	0.22192	0.655935
YDL137W	0.316752	8.33091	1.48537	0.222937	0.658197
YEL063C	0.426012	8.3281	1.48431	0.223102	0.658197
YLL021W	0.365327	5.53934	1.48287	0.223327	0.658197
YDR296W	0.311848	6.43806	1.48257	0.223373	0.658197
YGL200C	0.339283	9.04982	1.48196	0.223469	0.658197
YOL038W	0.413452	7.53482	1.48034	0.223722	0.658364
YLR429W	0.321154	8.06782	1.47594	0.224411	0.658364
YLR363C	0.628477	3.20164	1.47587	0.224422	0.658364
YCL036W	0.418033	5.83778	1.47318	0.224845	0.658947
YKL024C	0.298006	6.63818	1.47156	0.225099	0.659236
YGR271W	0.392308	5.92626	1.4689	0.225519	0.659606
YLR253W	0.319335	5.88234	1.46784	0.225686	0.659767
YDR518W	0.347059	5.80214	1.4649	0.226152	0.660799
YML063W	0.352052	11.1748	1.46274	0.226494	0.661011
YER118C	0.564399	4.23864	1.45758	0.227316	0.661011
YLR055C	0.347499	6.32202	1.4572	0.227376	0.661011
YPL273W	0.359312	7.54228	1.45268	0.228098	0.661011
YNL093W	1.00322	2.77849	1.45094	0.228377	0.661237
YIL026C	0.53381	4.5409	1.44268	0.229706	0.664038
YPL050C	0.385039	5.51936	1.44227	0.229772	0.664038
YDR341C	0.32739	8.25753	1.44154	0.229891	0.664038
YAL042C-A	2.23866	-0.376495	1.44033	0.230085	0.664038
YHL030W	0.286647	7.59718	1.43914	0.230278	0.664233
YLR002C	0.444188	4.4298	1.4384	0.230398	0.664233
YDL160C	0.326534	7.24554	1.43782	0.230492	0.664233
YML100W	0.474148	9.86279	1.43119	0.23157	0.666049
YBL080C	0.514456	4.38569	1.42972	0.23181	0.666398
YBR251W	0.45847	4.88769	1.42255	0.232985	0.667116
YEL051W	0.375127	7.46888	1.42246	0.233	0.667116
YIL005W	0.348977	5.04068	1.42189	0.233092	0.667116
YAL053W	0.38948	8.03738	1.41901	0.233566	0.667526
YDR111C	0.435259	6.81968	1.4174	0.233832	0.667961
YML091C	0.3869	4.95545	1.41299	0.23456	0.669391
YNR003C	0.427322	4.37754	1.4105	0.234973	0.670199
YFL016C	0.408104	8.14836	1.40954	0.235132	0.670199
YPL077C	0.614793	3.2264	1.40731	0.235503	0.670199
YLR258W	0.301459	9.62081	1.40716	0.235528	0.670199
YER048C	0.42573	5.93112	1.39979	0.236758	0.672073
YLR448W	0.514264	8.45137	1.39756	0.237133	0.672484
YLR153C	0.317394	9.867	1.39404	0.237724	0.673016
YPL221W	0.281251	8.72858	1.39372	0.237777	0.673016
YBR265W	0.464157	6.81421	1.38899	0.238575	0.673749
YCR059C	0.364384	7.41904	1.38743	0.238839	0.673749
YLR384C	0.35142	7.78368	1.38525	0.239208	0.674143
YCR036W	0.349063	7.13954	1.38394	0.23943	0.674446
YHL016C	0.634699	5.18958	1.3705	0.241726	0.678102
YAL021C	0.392465	7.71302	1.36959	0.241883	0.678102
YPR153W	0.663647	3.01441	1.36857	0.242058	0.678269
YGL160W	0.462251	4.95345	1.3619	0.243209	0.679552
YGR285C	0.349719	8.91975	1.36057	0.243439	0.67987
YDL018C	0.443385	4.75329	1.35664	0.24412	0.680216
YHR060W	0.838764	3.18471	1.35652	0.244141	0.680216
YGL037C	0.355102	10.3723	1.35134	0.245044	0.681733
YGR026W	0.405236	6.31594	1.34496	0.246161	0.683125
YNL164C	0.558574	2.67657	1.34461	0.246223	0.683125
YDR394W	0.293587	7.97354	1.34352	0.246414	0.683125
YEL069C	2.98416	-0.260293	1.34323	0.246465	0.683125
YAL039C	0.464229	7.44909	1.34107	0.246846	0.683328
YHL032C	0.316008	7.51844	1.34084	0.246886	0.683328
YDL086W	0.302498	6.32612	1.33942	0.247135	0.683695
YJL185C	0.559763	4.66217	1.33664	0.247628	0.684092
YNR017W	0.4366	6.54821	1.32816	0.249133	0.687279
YDR060W	0.535148	5.97521	1.32441	0.249801	0.688155
YGR065C	0.341372	7.81026	1.32331	0.249998	0.688374
YPL253C	0.736877	2.31947	1.31219	0.251998	0.692257
YPL266W	0.50118	5.98029	1.31148	0.252128	0.692291
YOR347C	0.343149	8.44678	1.30539	0.25323	0.6943
YHL004W	0.404315	6.49881	1.30431	0.253427	0.6943
YER097W	0.96712	1.47818	1.30418	0.25345	0.6943
YGR231C	0.298653	6.7871	1.29992	0.254228	0.695558
YNL125C	0.348643	6.91218	1.29963	0.254281	0.695558
YER063W	0.325954	6.46699	1.29658	0.254838	0.695971
YOR229W	0.347993	5.73496	1.29332	0.255437	0.695971
YDL195W	0.298694	8.08687	1.29278	0.255536	0.695971
YJR122W	0.328213	5.27572	1.29257	0.255576	0.695971
YGL126W	0.410364	8.28026	1.28739	0.25653	0.695971
YOR213C	0.383978	4.54233	1.28729	0.256548	0.695971
YPR184W	0.426723	8.20611	1.28028	0.257848	0.699176
YOR130C	0.299266	6.74046	1.27759	0.258348	0.699199
YLR144C	0.335621	5.9989	1.27639	0.25857	0.699199
YKL126W	0.351627	6.98797	1.26729	0.260276	0.702194
YER147C	0.442191	5.46057	1.26609	0.260502	0.702447
YBL022C	0.289054	7.39222	1.26501	0.260705	0.702447
YOL111C	0.578664	6.4587	1.26101	0.26146	0.703934
YGL186C	0.385918	7.99966	1.2607	0.26152	0.703934
YPR086W	0.282452	6.23252	1.24707	0.264112	0.706765
YOR100C	0.558822	4.48758	1.24484	0.264541	0.706765
YDR390C	0.339219	4.83137	1.24468	0.264571	0.706765
YJL045W	0.614461	3.31036	1.24412	0.264679	0.706765
YNR039C	0.429096	4.73316	1.24312	0.264871	0.706765
YDR299W	0.686366	3.70489	1.24299	0.264895	0.706765
YOR106W	0.588747	4.28249	1.24015	0.265441	0.706765
YLR075W	0.329585	11.9989	1.23942	0.265584	0.706765
YAL067C	0.965549	5.69751	1.23882	0.265698	0.706765
YHR042W	0.618988	8.27031	1.23695	0.26606	0.707406
YNL149C	0.305038	7.3697	1.23298	0.266827	0.70768
YPR023C	0.280167	6.93452	1.2315	0.267115	0.70768
YLR066W	0.440883	5.87261	1.23144	0.267126	0.70768
YMR011W	0.392679	9.01462	1.23071	0.267269	0.707739
YKL180W	0.321852	9.65849	1.2266	0.268068	0.708586
YDL198C	0.337782	8.33878	1.22597	0.268192	0.708586
YEL002C	0.369337	7.95113	1.22415	0.268548	0.709207
YDR102C	2.35945	-0.623007	1.22325	0.268723	0.709352
YPR008W	0.392032	5.88585	1.21765	0.269822	0.711613
YOR328W	0.34436	6.52996	1.2123	0.270877	0.712795
YNL142W	0.3291	9.37954	1.20558	0.272209	0.715118
YOR158W	0.467998	4.57788	1.20539	0.272246	0.715118
YLR186W	0.31611	6.17649	1.20021	0.27328	0.716232
YEL038W	0.28452	7.30922	1.19827	0.273668	0.716635
YCR034W	0.387643	7.85718	1.1958	0.274163	0.716948
YLR209C	0.283966	6.57563	1.19464	0.274395	0.717236
YKL178C	1.34427	0.676024	1.19314	0.274698	0.71736
YIL049W	0.545859	4.38466	1.19124	0.27508	0.717634
YHR153C	0.965685	1.80122	1.18903	0.275525	0.718273
YLR348C	0.328238	8.71572	1.18555	0.276229	0.71847
YHL017W	0.327491	6.44129	1.1848	0.276381	0.71847
YJR130C	0.37187	5.3721	1.18474	0.276392	0.71847
YLL024C	0.303141	11.4451	1.18442	0.276457	0.71847
YIR026C	0.462584	4.96841	1.18229	0.276891	0.71928
YOR226C	0.362783	8.78882	1.1803	0.277295	0.719601
YJL138C	0.308376	6.92467	1.17747	0.277871	0.720016
YDR372C	0.543111	5.22401	1.17641	0.278088	0.72016
YPL124W	1.01558	1.31688	1.1724	0.278908	0.721282
YKR003W	0.363121	6.10263	1.17194	0.279003	0.721282
YGL211W	0.307835	5.27648	1.17118	0.279159	0.721345
YEL015W	0.408731	5.38176	1.17024	0.279352	0.721525
YLR337C	0.483734	5.49493	1.16538	0.280354	0.722536
YER100W	0.291437	5.4111	1.16064	0.281332	0.724094
YPL245W	0.288759	6.40297	1.15924	0.281624	0.724232
YDL193W	0.35197	5.23372	1.15916	0.281641	0.724232
YDL115C	0.508327	4.20286	1.15809	0.281861	0.724232
YIL070C	0.422631	4.60537	1.15543	0.282414	0.724232
YDR099W	0.324183	7.0783	1.15473	0.282562	0.724232
YDR524C-A	2.35388	-0.162158	1.15339	0.28284	0.724485
YGL123W	0.433295	12.4086	1.15153	0.283229	0.724849
YMR113W	0.357612	5.22913	1.14669	0.284243	0.726495
YGR232W	0.287548	7.12643	1.14148	0.285339	0.727756
YIR037W	0.395889	7.79264	1.13749	0.286183	0.728725
YKL096W	0.556719	8.98273	1.13668	0.286356	0.728725
YBR229C	0.268563	6.62847	1.13093	0.287577	0.729782
YER081W	0.294705	8.58079	1.12931	0.287923	0.729869
YPL231W	0.31467	12.1012	1.12737	0.288338	0.730335
YDL006W	0.424059	4.42126	1.12663	0.288496	0.730376
YDR342C	0.46146	6.8376	1.12503	0.288837	0.730824
YML083C	3.19853	-0.370444	1.11836	0.290273	0.732735
YKL183W	0.325195	5.93532	1.11717	0.290528	0.732735
YGL040C	0.276025	7.44988	1.11649	0.290675	0.732735
YOR210W	0.368444	4.42641	1.11132	0.291795	0.735243
YHR006W	0.343722	6.16824	1.11037	0.292001	0.735446
YGR254W	0.314583	12.3301	1.10906	0.292286	0.73585
YBR082C	0.315888	7.7829	1.10737	0.292655	0.735983
YOL155C	0.603044	6.17409	1.10652	0.29284	0.735983
YNR032W	0.292316	7.28275	1.1041	0.293369	0.736368
YNR074C	0.292327	5.65083	1.10197	0.293834	0.736904
YLR083C	0.308767	8.19716	1.09299	0.295809	0.738097
YIR036C	0.402653	8.36513	1.09225	0.295974	0.738175
YHR164C	0.45858	4.46527	1.0861	0.297338	0.739841
YDR408C	0.313758	8.54391	1.08506	0.297568	0.739841
YDL169C	0.796294	3.66579	1.07941	0.29883	0.741098
YDR371W	0.387632	4.4752	1.07905	0.298911	0.741098
YOR261C	0.306601	7.80647	1.07781	0.299188	0.741472
YIL137C	0.280939	7.00761	1.07476	0.299874	0.742232
YDL097C	0.26376	7.26348	1.07071	0.300786	0.742921
YBR045C	1.1371	1.45398	1.07049	0.300834	0.742921
YMR017W	1.52119	0.669001	1.06675	0.301681	0.742921
YOL052C	0.345638	6.73133	1.06602	0.301845	0.742921
YOR155C	0.250174	7.05376	1.06596	0.301861	0.742921
YLR304C	0.300738	10.7355	1.06436	0.302223	0.742921
YGR261C	0.313792	5.86577	1.06424	0.30225	0.742921
YHR039C	0.248649	7.06167	1.06116	0.30295	0.742921
YIL042C	0.34753	7.18634	1.06003	0.303209	0.742921
YEL020C	0.304026	6.05334	1.05843	0.303573	0.742921
YDR508C	0.381509	8.3566	1.05727	0.303838	0.742921
YBL091C	0.236576	7.20745	1.0557	0.304198	0.742921
YAL024C	0.508664	3.76544	1.05457	0.304457	0.743243
YMR015C	0.296709	6.1474	1.05399	0.30459	0.743261
YML115C	0.284464	7.40405	1.04587	0.306461	0.745968
YNL097C	0.383098	5.40017	1.04432	0.306819	0.746177
YPR172W	0.547832	5.32154	1.04376	0.306949	0.746177
YHR034C	0.435262	5.8989	1.04248	0.307244	0.746177
YHR155W	0.382521	5.01001	1.04057	0.30769	0.746177
YJL121C	0.311719	8.47038	1.03913	0.308024	0.746372
YFR021W	0.373628	6.2235	1.03266	0.309535	0.747491
YML017W	0.302921	5.70332	1.03225	0.309631	0.747491
YOR259C	0.295811	7.39403	1.02526	0.311274	0.749916
YHR175W-A	0.66804	3.81966	1.01902	0.312753	0.750657
YOR096W	0.631193	11.1346	1.0147	0.313779	0.751257
YGL016W	0.322235	6.37391	1.01437	0.313858	0.751257
YMR054W	0.264574	7.20675	1.01413	0.313916	0.751257
YLL041C	0.325945	6.90511	1.01344	0.31408	0.751257
YEL008W	0.849552	2.3928	1.01235	0.314341	0.751257
YGR179C	0.480783	3.47884	1.00882	0.315185	0.751939
YBR208C	0.312944	7.2137	1.00243	0.316723	0.754078
YMR008C	0.293684	8.19896	1.00187	0.316858	0.754094
YNL325C	0.511425	3.73552	0.999116	0.317525	0.754856
YCR037C	0.258489	6.12089	0.998954	0.317564	0.754856
YLR294C	0.576637	3.92653	0.995879	0.31831	0.755713
YNL186W	0.293348	5.10562	0.99428	0.318698	0.756024
YKR084C	0.304875	5.54305	0.991075	0.31948	0.757266
YPR116W	0.524717	3.77461	0.989044	0.319976	0.757866
YOL034W	0.576187	3.48182	0.988552	0.320096	0.757866
YGL187C	0.310191	7.37178	0.986009	0.32072	0.757866
YBL064C	0.366569	7.43151	0.984494	0.321092	0.757866
YDR122W	0.225966	6.79589	0.983704	0.321286	0.757866
YFR018C	0.350138	7.2898	0.983558	0.321322	0.757866
YGL070C	0.295101	5.81317	0.980567	0.322059	0.75818
YJL130C	0.298373	10.6581	0.977067	0.322924	0.759166
YNL214W	0.491372	4.2357	0.976959	0.322951	0.759166
YKL076C	1.45492	0.267819	0.975383	0.323341	0.759578
YPR125W	0.280042	5.19305	0.973362	0.323843	0.759578
YOR197W	0.287364	7.07787	0.971696	0.324258	0.759578
YER044C-A	1.45346	0.861545	0.971224	0.324375	0.759578
YJL010C	0.350221	4.39237	0.970403	0.32458	0.759578
YHL038C	0.398224	4.4254	0.969471	0.324812	0.759578
YJL055W	0.3575	6.65708	0.968948	0.324943	0.759578
YBR084W	0.284553	8.19848	0.9688	0.32498	0.759578
YAL022C	0.231988	7.85333	0.967963	0.325189	0.759691
YDR028C	0.46105	5.78386	0.966545	0.325543	0.759691
YJR046W	0.360883	7.80302	0.966023	0.325674	0.759691
YER179W	0.545708	2.56811	0.9635	0.326307	0.75995
YDL142C	0.319908	6.58157	0.961679	0.326764	0.760397
YGL066W	0.415424	3.71535	0.956632	0.328037	0.761698
YGL198W	0.388784	8.80548	0.953107	0.32893	0.762799
YDR093W	0.256105	7.2364	0.953011	0.328954	0.762799
YGL023C	0.289733	6.45176	0.95186	0.329246	0.763163
YOR307C	0.448011	5.29877	0.950888	0.329493	0.763163
YBR056W	0.340699	7.17793	0.950591	0.329569	0.763163
YNL248C	0.298299	5.74482	0.949568	0.329829	0.763323
YGR140W	0.513372	3.48268	0.94636	0.330647	0.763724
YGL008C	0.273657	13.4748	0.942908	0.331531	0.763724
YPL258C	0.588953	3.55169	0.94178	0.331821	0.763724
YOR057W	0.366887	4.39716	0.941464	0.331902	0.763724
YKL142W	0.271119	6.87131	0.941293	0.331946	0.763724
YIR003W	0.287999	5.73331	0.940996	0.332022	0.763724
YBR249C	0.34831	9.57606	0.9407	0.332098	0.763724
YDR539W	0.268738	6.06488	0.939426	0.332425	0.763724
YHR203C	0.308302	9.20765	0.939227	0.332477	0.763724
YGR038W	0.340688	5.26525	0.93894	0.332551	0.763724
YGL176C	0.481505	3.75489	0.937582	0.332901	0.763724
YBR106W	0.277517	9.343	0.937327	0.332966	0.763724
YDR335W	0.280023	6.85457	0.937038	0.333041	0.763724
YKL190W	0.372446	6.8494	0.936676	0.333134	0.763724
YJR001W	0.223007	8.42857	0.935852	0.333347	0.763724
YJL020C	0.269289	5.99353	0.935717	0.333382	0.763724
YER126C	0.336596	4.75771	0.932854	0.334122	0.764366
YOR012W	0.856299	1.40658	0.932022	0.334338	0.764366
YER031C	0.253405	6.61741	0.930803	0.334654	0.764366
YOR110W	0.305295	5.20404	0.929704	0.33494	0.764366
YBR233W	0.596801	4.03392	0.925254	0.336099	0.765472
YHR190W	0.226392	7.5445	0.921772	0.33701	0.765494
YLR029C	0.254463	11.0063	0.921625	0.337049	0.765494
YJR111C	0.294533	5.13201	0.920883	0.337243	0.765494
YDL190C	0.274737	6.22692	0.917205	0.33821	0.76598
YJR006W	0.352598	4.93836	0.916355	0.338434	0.76598
YPR048W	0.365751	4.88513	0.915466	0.338668	0.76598
YMR047C	0.265392	8.41592	0.911538	0.339707	0.767147
YAR015W	0.281173	8.12219	0.909559	0.340231	0.767341
YOR309C	0.939511	1.92597	0.907521	0.340773	0.767341
YDR160W	0.35153	5.3073	0.90728	0.340837	0.767341
YCR017C	0.258282	8.31203	0.904923	0.341465	0.767661
YKL145W	0.236125	7.18031	0.904295	0.341633	0.767661
YKR106W	1.90094	0.221491	0.901135	0.342478	0.767847
YLR335W	0.337713	6.81641	0.900832	0.342559	0.767847
YNR019W	0.244969	7.55414	0.900566	0.34263	0.767847
YMR281W	0.442497	4.52446	0.897628	0.343419	0.768977
YHR041C	0.416432	6.98633	0.89717	0.343542	0.768977
YNL115C	0.235201	6.41098	0.892642	0.344762	0.76974
YBL033C	0.377874	7.67955	0.892559	0.344785	0.76974
YHR169W	0.282161	5.47139	0.89098	0.345212	0.769898
YOR144C	0.600403	2.84662	0.889568	0.345594	0.769898
YKR035C	1.60237	-0.309715	0.886867	0.346328	0.769898
YDL052C	0.496084	6.67245	0.88466	0.346929	0.770137
YNR048W	0.359995	4.83085	0.88414	0.34707	0.77016
YGR103W	0.371547	5.42995	0.881919	0.347677	0.770815
YEL001C	0.266893	7.69547	0.881718	0.347732	0.770815
YOR250C	0.322948	5.89229	0.880323	0.348113	0.771019
YNL064C	0.279212	8.12713	0.879216	0.348417	0.771158
YDR458C	0.417244	3.9651	0.879136	0.348438	0.771158
YML125C	0.269321	7.5654	0.871028	0.350671	0.772515
YHL011C	0.259498	6.45155	0.868466	0.35138	0.772902
YLR314C	0.257935	5.88004	0.86817	0.351462	0.772902
YGL083W	0.380149	3.89242	0.866543	0.351914	0.773481
YGL157W	0.328756	6.99827	0.864533	0.352473	0.773481
YAL026C-A	1.73693	-0.428464	0.864419	0.352505	0.773481
YPR145C-A	0.966709	2.50527	0.861957	0.353192	0.773481
YNL320W	0.333259	5.42296	0.861715	0.353259	0.773481
YDL205C	0.250816	6.3488	0.859087	0.353994	0.774432
YDR530C	0.328866	6.06723	0.859054	0.354004	0.774432
YCR042C	0.321966	5.43137	0.855702	0.354944	0.776201
YGL201C	0.317729	5.83462	0.852043	0.355975	0.777208
YGR134W	0.344641	5.38846	0.850037	0.356542	0.777208
YPL232W	0.255539	6.16733	0.848656	0.356933	0.777208
YPL101W	0.271439	5.7969	0.848355	0.357018	0.777208
YPL168W	0.462691	3.69075	0.847767	0.357185	0.777208
YOR383C	0.53889	3.72953	0.847514	0.357257	0.777208
YJL047C	0.426941	4.09065	0.846936	0.357421	0.777277
YER133W	0.308101	7.76622	0.843977	0.358262	0.778755
YHL003C	0.223057	6.94306	0.842159	0.35878	0.778793
YGR010W	0.329775	4.98546	0.839801	0.359454	0.779967
YOR256C	0.339532	5.04194	0.83793	0.359989	0.780564
YLR005W	0.361339	5.13745	0.837912	0.359995	0.780564
YMR189W	0.246103	9.04528	0.836358	0.36044	0.780954
YCL047C	0.331025	4.81184	0.833977	0.361125	0.78113
YLL008W	0.350916	5.23648	0.833184	0.361353	0.78113
YGR197C	0.250906	7.57271	0.831974	0.361702	0.78113
YOR183W	1.76842	-0.25507	0.831839	0.361741	0.78113
YJL080C	0.235183	8.24652	0.827669	0.362947	0.78113
YDL237W	0.29155	6.80555	0.827382	0.363031	0.78113
YIR018C-A	1.18972	0.326962	0.827279	0.36306	0.78113
YMR004W	0.365441	4.60974	0.826492	0.363289	0.78113
YGL111W	0.351347	4.88372	0.826478	0.363293	0.78113
YLR167W	0.319531	12.2031	0.826297	0.363345	0.78113
YIL131C	0.286321	5.37711	0.825776	0.363497	0.78113
YEL065W	0.261559	6.3134	0.824814	0.363776	0.78113
YDR468C	0.496331	4.00797	0.824557	0.363851	0.78113
YDR204W	0.231287	7.47179	0.823695	0.364102	0.78113
YDL085W	0.489751	4.11096	0.820026	0.365173	0.782265
YLR397C	0.263789	6.76172	0.818475	0.365626	0.782667
YNR027W	0.236557	6.14724	0.815701	0.36644	0.783268
YAL019W	0.304155	5.63002	0.815219	0.366582	0.783285
YPL034W	0.738816	2.28323	0.811162	0.367777	0.78447
YDR129C	0.234946	9.38437	0.810539	0.367961	0.78447
YER125W	0.227284	8.11803	0.808803	0.368474	0.78447
YPL160W	0.256476	9.14833	0.808577	0.368541	0.78447
YGR123C	0.370681	6.22586	0.808362	0.368605	0.78447
YML106W	0.251342	7.90879	0.807209	0.368947	0.784914
YBR035C	0.274274	7.30257	0.806191	0.369249	0.784965
YBR139W	0.217983	7.71523	0.804208	0.369838	0.78502
YPL181W	0.332648	4.49672	0.803893	0.369932	0.78502
YCR072C	0.299223	5.83933	0.803468	0.370059	0.78502
YGL221C	0.292892	8.01422	0.803207	0.370136	0.78502
YKL129C	0.251082	5.76449	0.802996	0.370199	0.78502
YDL025C	0.234538	6.84068	0.800816	0.370849	0.785625
YNL291C	0.354286	6.00197	0.800248	0.371019	0.785625
YOR390W	0.912589	1.98691	0.799113	0.371359	0.78606
YMR277W	0.267025	6.08033	0.795833	0.372342	0.786904
YHL009C	0.435491	3.87053	0.79474	0.372671	0.786904
YIR027C	0.973666	1.50484	0.79466	0.372695	0.786904
YOL018C	0.390921	4.45695	0.794001	0.372893	0.787011
YML092C	0.250745	8.53822	0.789427	0.374274	0.788301
YDR179W-A	0.474801	3.30431	0.786924	0.375032	0.7888
YDL058W	0.239886	6.05319	0.786699	0.3751	0.7888
YHR052W	0.404442	4.42399	0.786691	0.375103	0.7888
YNR035C	0.247469	7.76064	0.784137	0.375879	0.789655
YOR233W	0.309567	4.91688	0.782848	0.376272	0.790197
YMR110C	0.248802	7.39238	0.780552	0.376972	0.791088
YLR179C	0.282038	8.95068	0.779496	0.377295	0.791088
YHR122W	0.271564	5.75595	0.776462	0.378225	0.791088
YGL166W	0.292478	6.32199	0.77634	0.378263	0.791088
YGL156W	0.305696	5.61904	0.773914	0.379009	0.792265
YHR111W	0.355203	4.29278	0.772134	0.379558	0.792895
YNL246W	0.233274	5.44348	0.772061	0.37958	0.792895
YDL199C	0.290741	5.47709	0.770965	0.379919	0.79332
YJR131W	0.250173	5.87979	0.765625	0.381574	0.795363
YOR098C	0.224569	6.86184	0.764346	0.381972	0.795628
YGR262C	0.242876	6.37553	0.762797	0.382455	0.795927
YPL215W	0.391558	4.96064	0.761959	0.382716	0.795927
YLR369W	0.241737	4.96247	0.75999	0.383332	0.796203
YNL092W	0.314117	4.72209	0.754818	0.384955	0.797768
YKL100C	0.243175	7.2344	0.752618	0.385649	0.798194
YOR018W	0.217667	6.1127	0.751354	0.386048	0.798739
YDR077W	0.554604	9.08692	0.750337	0.38637	0.799104
YBR132C	0.318334	7.35955	0.748744	0.386874	0.799113
YBL055C	0.284958	5.54061	0.748603	0.386919	0.799113
YIL067C	0.262001	6.17381	0.748004	0.387109	0.799113
YLR214W	0.233699	7.95467	0.747778	0.387181	0.799113
YGR269W	1.10446	1.31123	0.746189	0.387685	0.799475
YOR160W	0.241483	5.25652	0.745932	0.387767	0.799475
YOR196C	0.269715	5.66051	0.744	0.388383	0.799475
YDL044C	0.62261	2.56289	0.743721	0.388471	0.799475
YML078W	0.275592	7.52127	0.742952	0.388717	0.799475
YJL169W	1.66505	-0.718417	0.741174	0.389285	0.799812
YLL052C	0.593298	3.44518	0.738991	0.389984	0.800764
YDR164C	0.262115	4.85514	0.738405	0.390172	0.800764
YPR011C	0.237866	6.27057	0.736306	0.390847	0.800764
YDR411C	0.286155	6.96458	0.735482	0.391112	0.800764
YDR221W	0.25763	5.43175	0.73468	0.39137	0.801007
YDL216C	0.596322	3.31549	0.733332	0.391805	0.801619
YKR090W	0.278828	4.57515	0.732413	0.392102	0.801642
YLR355C	0.33192	10.3694	0.731482	0.392403	0.801725
YGR284C	0.187576	7.20082	0.729624	0.393005	0.802041
YMR272C	0.258902	7.94584	0.725577	0.394321	0.802603
YGL253W	0.232417	10.5583	0.724274	0.394746	0.802684
YJL140W	0.316315	4.8349	0.722325	0.395382	0.802948
YNL283C	0.288966	7.45151	0.722082	0.395462	0.802948
YJL186W	0.218055	8.11203	0.718405	0.396668	0.804008
YGL245W	0.231868	9.43976	0.7169	0.397163	0.80463
YOL028C	0.339097	3.86015	0.714096	0.398088	0.805219
YBL050W	0.230207	6.54427	0.712987	0.398454	0.805651
YIL115C	0.247752	6.07904	0.711594	0.398915	0.805838
YIL057C	1.51218	0.214704	0.708167	0.400053	0.807033
YBL081W	0.638131	3.43393	0.707221	0.400368	0.807054
YOL029C	0.428759	3.13754	0.702515	0.40194	0.809252
YGR133W	0.361544	4.48356	0.701873	0.402155	0.809268
YNL146W	1.15806	0.834254	0.700799	0.402515	0.809485
YHL021C	0.265172	9.0724	0.69969	0.402888	0.809485
YEL030W	0.368782	3.60966	0.69957	0.402928	0.809485
YDR069C	0.301945	5.30692	0.697638	0.403578	0.809607
YHR027C	0.201347	8.68215	0.697273	0.403701	0.809607
YJR091C	0.22419	6.64908	0.692738	0.405235	0.812065
YNL018C	1.23211	0.448828	0.692422	0.405342	0.812065
YMR278W	0.219638	6.09502	0.689806	0.40623	0.813014
YCR084C	0.341033	7.54051	0.688599	0.406641	0.813559
YKR062W	0.277624	5.19444	0.686599	0.407324	0.814093
YDR392W	0.314071	4.51795	0.684382	0.408082	0.814602
YLR178C	0.343563	9.2334	0.684233	0.408133	0.814602
YKL019W	0.2812	8.04126	0.675198	0.411245	0.818095
YGL188C-A	0.718618	2.07011	0.674153	0.411608	0.818095
YKL080W	0.266032	8.49573	0.673483	0.41184	0.818095
YPR066W	0.253907	5.63696	0.671899	0.41239	0.818095
YBR261C	0.311568	6.48853	0.671676	0.412468	0.818095
YGL097W	0.242088	6.08005	0.671179	0.412641	0.818095
YMR016C	0.300699	4.69042	0.668525	0.413566	0.818812
YLR328W	0.19756	6.46849	0.667148	0.414048	0.818812
YHL026C	0.337771	4.49628	0.667077	0.414072	0.818812
YML022W	0.236378	8.279	0.665562	0.414603	0.818812
YFR051C	0.305462	7.32688	0.66476	0.414884	0.818812
YGL007C-A	1.21566	1.20583	0.664559	0.414955	0.818812
YKR068C	0.265364	6.28106	0.664478	0.414984	0.818812
YGL244W	0.331335	4.15676	0.663682	0.415263	0.818812
YCL063W	0.315559	4.4063	0.663557	0.415307	0.818812
YOL059W	0.255796	8.67939	0.660379	0.416426	0.820014
YMR146C	0.208566	7.73636	0.657525	0.417435	0.821175
YPL055C	0.356332	4.80868	0.656271	0.417879	0.821499
YDL201W	0.337099	5.07972	0.654856	0.418382	0.821803
YOL143C	0.226465	8.71807	0.654653	0.418454	0.821803
YBR041W	0.262282	7.4326	0.653005	0.41904	0.822358
YLR207W	0.195947	6.44433	0.650119	0.42007	0.823601
YIL100W	0.62938	2.37985	0.647532	0.420996	0.824317
YMR238W	0.202273	7.23902	0.644606	0.422048	0.825565
YLR295C	0.314834	6.12274	0.644585	0.422055	0.825565
YBR179C	0.354169	4.26518	0.643567	0.422422	0.825685
YDR096W	0.256095	5.51831	0.643534	0.422434	0.825685
YMR139W	0.203008	5.72718	0.640909	0.423382	0.825685
YNL124W	0.415468	4.21326	0.640885	0.423391	0.825685
YGL169W	0.248956	4.78502	0.639264	0.423977	0.826299
YDR144C	0.213555	6.11033	0.63752	0.42461	0.826948
YOR323C	0.251207	6.99197	0.634123	0.425847	0.826948
YAL043C	0.314109	7.09553	0.633973	0.425902	0.826948
YBR102C	0.284987	4.23312	0.633547	0.426057	0.826948
YPR001W	0.465658	3.59712	0.633265	0.42616	0.826948
YHL018W	0.403269	3.27471	0.632122	0.426578	0.826948
YML117W	0.209737	6.74557	0.631925	0.42665	0.826948
YBL105C	0.253854	5.56836	0.631733	0.42672	0.826948
YBR037C	0.237722	5.5143	0.6314	0.426842	0.826948
YGR198W	0.232906	5.60894	0.630585	0.427141	0.827251
YGL205W	0.606291	2.26308	0.627339	0.428333	0.827923
YJR060W	0.274011	5.29275	0.626824	0.428523	0.827961
YDR407C	0.231907	6.02131	0.626137	0.428776	0.827961
YKL181W	0.239852	7.67348	0.623841	0.429624	0.828782
YIL105C	0.239651	5.44915	0.620418	0.430892	0.82984
YKR016W	0.27739	4.67568	0.619397	0.431272	0.82984
YBR254C	0.334362	4.75145	0.618501	0.431605	0.82984
YPL088W	0.374495	4.40774	0.61807	0.431766	0.82984
YHR083W	0.281533	7.60124	0.618039	0.431777	0.82984
YPR047W	0.33379	3.84156	0.617988	0.431796	0.82984
YDR352W	0.226944	5.89427	0.617072	0.432138	0.830088
YJR145C	0.212152	10.2365	0.613421	0.433503	0.831081
YAL044C	0.366985	8.81204	0.610854	0.434466	0.831229
YNR052C	0.215052	6.39476	0.609682	0.434907	0.831229
YHR187W	0.371173	4.54731	0.609092	0.43513	0.831229
YKR022C	0.510424	3.32712	0.608108	0.435501	0.831229
YLR109W	0.355479	11.6153	0.607566	0.435706	0.831229
YKL138C	0.297337	5.37597	0.607114	0.435876	0.831229
YIL003W	0.240062	5.92726	0.606587	0.436076	0.831229
YEL071W	0.196716	10.1219	0.605961	0.436313	0.831229
YMR091C	0.253567	4.72621	0.605127	0.436629	0.831229
YDR477W	0.256849	5.97498	0.603539	0.437231	0.831229
YBL008W	0.275626	4.7211	0.602722	0.437541	0.831229
YCL057C-A	0.321063	6.41782	0.599786	0.43866	0.831855
YAL005C	0.20413	10.7975	0.599698	0.438693	0.831855
YPR161C	0.291861	4.53206	0.599618	0.438724	0.831855
YHR166C	0.327035	4.08497	0.597424	0.439562	0.832378
YJR040W	0.218684	6.54775	0.594766	0.440582	0.832469
YNR001C	0.202763	8.56513	0.59301	0.441257	0.832469
YPR138C	0.232745	8.08484	0.592913	0.441295	0.832469
YGR135W	0.216847	7.01486	0.590275	0.442313	0.832735
YIL093C	0.228173	5.1941	0.589539	0.442598	0.832735
YGL017W	0.179887	6.40545	0.589361	0.442666	0.832735
YPL053C	0.193716	6.72873	0.588215	0.44311	0.832735
YJL139C	0.311303	4.71649	0.587583	0.443355	0.832735
YJL137C	0.292177	4.64197	0.582355	0.445391	0.834498
YLL057C	0.52165	2.71345	0.581685	0.445653	0.834498
YHR040W	0.415724	2.98551	0.57959	0.446473	0.835236
YIL033C	0.251201	8.43155	0.579004	0.446703	0.8354
YBR181C	0.248766	9.13026	0.578478	0.44691	0.835521
YLR190W	0.289291	5.21938	0.577204	0.44741	0.835659
YLR413W	0.300416	7.26176	0.576407	0.447724	0.835979
YCR030C	0.261647	6.30811	0.575305	0.448158	0.836259
YEL009C-A	1.31123	-0.355311	0.574138	0.448619	0.836423
YCR004C	0.217275	8.20104	0.573528	0.44886	0.836423
YDL093W	0.236941	5.6414	0.573274	0.448961	0.836423
YLR291C	0.229741	5.90555	0.571427	0.449693	0.836423
YHR030C	0.254571	6.44016	0.571285	0.449749	0.836423
YER105C	0.23257	6.70009	0.57071	0.449977	0.836423
YOR061W	0.25792	5.403	0.570106	0.450217	0.836423
YJL214W	0.670429	1.54547	0.569824	0.450329	0.836423
YGL178W	0.280199	4.91296	0.569624	0.450408	0.836423
YMR100W	0.259869	4.65484	0.569302	0.450536	0.836423
YER164W	0.25667	5.63611	0.569171	0.450588	0.836423
YMR275C	0.232206	5.90493	0.568614	0.45081	0.836423
YAL036C	0.340109	6.55658	0.567736	0.45116	0.836547
YGR241C	0.232211	6.36111	0.566438	0.451678	0.836557
YPL071C	0.468381	3.08769	0.566178	0.451782	0.836557
YMR274C	0.330457	4.20301	0.563624	0.452804	0.836557
YER055C	0.175912	9.59164	0.56323	0.452962	0.836557
YNL305C	0.217798	7.9269	0.562698	0.453175	0.836557
YMR213W	0.316371	3.79881	0.562294	0.453338	0.836557
YDR440W	0.349715	3.56069	0.557424	0.4553	0.838413
YPR127W	0.190223	7.55335	0.556397	0.455715	0.838642
YBR227C	0.318056	3.87482	0.555371	0.456132	0.838683
YLL028W	0.282308	8.13034	0.554874	0.456333	0.838683
YOL041C	0.390875	3.85554	0.554161	0.456623	0.838683
YLR403W	0.223825	5.04321	0.552852	0.457155	0.838683
YPL188W	0.252626	6.69372	0.552826	0.457165	0.838683
YKL192C	0.295612	7.62096	0.549961	0.458334	0.84004
YPR155C	0.325388	5.13451	0.549414	0.458557	0.840188
YDR507C	0.317453	4.99175	0.547989	0.459141	0.840994
YER088C	0.361424	7.05	0.545401	0.460203	0.84181
YMR163C	0.323364	3.81272	0.545018	0.46036	0.84181
YNL270C	0.459971	3.53983	0.544611	0.460528	0.84181
YOR094W	0.281301	3.97502	0.544113	0.460733	0.84181
YKL175W	0.248908	7.47994	0.543768	0.460875	0.84181
YFL057C	0.585658	2.26094	0.542854	0.461252	0.842237
YHL002W	0.279848	5.82485	0.542067	0.461577	0.842307
YNL169C	0.203979	7.72351	0.540722	0.462134	0.842799
YDR398W	0.245631	6.13537	0.53966	0.462574	0.84334
YJR051W	0.224262	6.16635	0.538307	0.463135	0.843675
YKL031W	0.577027	1.64919	0.537417	0.463505	0.843675
YIL039W	0.228059	6.88039	0.536367	0.463942	0.843675
YOL096C	0.233161	4.90894	0.535764	0.464194	0.843675
YGL120C	0.227938	7.20816	0.533459	0.465156	0.844864
YER167W	0.267008	4.77991	0.530839	0.466255	0.844864
YNL251C	0.352845	5.65421	0.52973	0.46672	0.844864
YDR494W	0.257461	4.50413	0.529664	0.466748	0.844864
YIL145C	0.219001	7.77231	0.529583	0.466782	0.844864
YPR018W	0.543166	2.63141	0.529462	0.466833	0.844864
YKL201C	0.248676	6.28619	0.529427	0.466848	0.844864
YMR162C	0.263545	5.62621	0.529307	0.466898	0.844864
YJL146W	0.331697	4.68527	0.529055	0.467004	0.844864
YBR170C	0.200803	6.03844	0.525251	0.46861	0.845538
YNR033W	0.166189	7.41068	0.525182	0.46864	0.845538
YKL164C	0.270724	8.75447	0.524765	0.468816	0.845538
YIL068C	0.310794	4.39848	0.524141	0.469081	0.845756
YHR066W	0.297746	4.2498	0.522821	0.469641	0.846181
YEL030C-A	1.72733	-0.481776	0.522064	0.469962	0.846181
YBR055C	0.288614	4.67596	0.522027	0.469978	0.846181
YER153C	0.327274	4.66542	0.521109	0.470369	0.846261
YHR024C	0.18975	7.28011	0.518762	0.47137	0.847278
YBR134W	1.02697	-0.826615	0.518662	0.471413	0.847278
YDL212W	0.224618	7.88753	0.518522	0.471473	0.847278
YOR090C	0.208515	6.4089	0.517188	0.472044	0.847278
YLR206W	0.207114	6.60821	0.516885	0.472174	0.847278
YER143W	0.221403	6.409	0.515454	0.472787	0.847278
YPR137W	0.410661	3.96295	0.51539	0.472815	0.847278
YIL083C	0.209897	5.29699	0.514819	0.47306	0.847278
YDR393W	0.35946	3.54763	0.514462	0.473214	0.847278
YOR264W	0.23119	5.16423	0.51446	0.473214	0.847278
YKR026C	0.213124	5.70273	0.51398	0.473421	0.847278
YCR052W	0.20256	7.14824	0.512393	0.474105	0.848049
YKL174C	0.1665	6.45632	0.510167	0.475067	0.848339
YPR112C	0.325512	4.3823	0.509744	0.47525	0.848339
YPL019C	0.242606	5.74928	0.509374	0.47541	0.848339
YGR032W	0.196926	7.23223	0.508827	0.475647	0.848339
YDR531W	0.179002	6.40693	0.508167	0.475934	0.848339
YBL024W	0.182195	6.41876	0.505642	0.477032	0.848948
YLR090W	0.190806	6.72092	0.504694	0.477445	0.849112
YPL145C	0.204319	7.30286	0.504205	0.477658	0.849235
YPR183W	0.311851	8.09246	0.503306	0.478051	0.84967
YNL183C	0.21903	5.59735	0.502982	0.478193	0.84967
YBR291C	0.213504	5.55458	0.500815	0.479142	0.850843
YNL088W	0.251569	5.65268	0.499132	0.479882	0.851384
YHR138C	0.287855	5.50629	0.498725	0.480061	0.851445
YLR240W	0.203471	5.58202	0.496016	0.481256	0.851817
YLR208W	0.23856	7.46143	0.49595	0.481285	0.851817
YIR023W	0.264424	4.2273	0.494937	0.481733	0.852097
YNL102W	0.201597	5.19833	0.493521	0.482361	0.852342
YMR220W	0.233454	6.57941	0.493315	0.482452	0.852342
YDR349C	0.200875	6.92443	0.491846	0.483105	0.852509
YMR171C	0.209975	6.49753	0.490922	0.483517	0.85294
YCL061C	0.360591	3.88604	0.489927	0.48396	0.853466
YDL132W	0.202914	6.20426	0.48832	0.484678	0.853707
YFR028C	0.259155	6.59577	0.487861	0.484883	0.853812
YOR195W	0.412268	3.86948	0.486543	0.485474	0.854596
YLR073C	0.264402	5.00493	0.484456	0.486411	0.855555
YLR183C	0.310779	3.96745	0.483785	0.486713	0.855555
YDR293C	0.17126	8.1558	0.482512	0.487287	0.855555
YKL098W	0.232396	6.11779	0.481785	0.487615	0.855555
YOR171C	0.226615	5.46072	0.479523	0.488639	0.856426
YOL007C	0.345792	3.88545	0.478849	0.488944	0.8566
YHR150W	0.280924	4.42267	0.477595	0.489514	0.856832
YPL226W	0.196205	7.70168	0.476038	0.490222	0.857749
YBR290W	0.299807	4.69375	0.475686	0.490383	0.857749
YDR475C	0.169271	7.1704	0.474498	0.490925	0.858024
YPL243W	0.247422	6.33212	0.472845	0.491681	0.858455
YEL044W	0.234681	7.33829	0.472086	0.492029	0.858676
YAR029W	0.826433	0.375363	0.469626	0.493159	0.859756
YDR025W	0.229191	9.70777	0.467404	0.494184	0.860388
YDL082W	0.260612	8.90832	0.467148	0.494302	0.860388
YGL233W	0.253616	5.60505	0.466776	0.494474	0.860388
YKL021C	0.213739	4.83278	0.463779	0.495863	0.862039
YDR395W	0.205844	6.93857	0.463091	0.496183	0.862118
YNR021W	0.175356	6.97294	0.46305	0.496202	0.862118
YFL036W	0.181666	6.72465	0.462204	0.496595	0.862378
YOR302W	0.430017	6.1695	0.460709	0.497293	0.862483
YPL208W	0.235212	5.7874	0.460234	0.497514	0.862613
YHR050W-A	0.353506	3.35638	0.459176	0.498009	0.863092
YKL127W	0.191354	7.67243	0.459015	0.498085	0.863092
YNR056C	0.654916	1.64525	0.458034	0.498544	0.863634
YBR023C	0.156206	7.58326	0.456483	0.499272	0.864385
YNR031C	0.188425	5.53299	0.45541	0.499777	0.86475
YJL013C	0.359901	2.85962	0.454575	0.50017	0.865176
YGR092W	0.170304	6.07328	0.450855	0.501929	0.866629
YCL038C	0.232138	6.26957	0.449987	0.502341	0.866629
YDR476C	0.263208	7.26568	0.449683	0.502485	0.866629
YBL040C	0.201641	6.29198	0.449219	0.502706	0.866755
YNL329C	0.205079	5.63416	0.447965	0.503303	0.867131
YOR089C	0.228198	5.46202	0.447706	0.503426	0.867131
YCR064C	0.711809	1.42685	0.447521	0.503514	0.867131
YKL090W	0.337433	3.78121	0.446396	0.504052	0.867295
YJR009C	0.238274	11.4774	0.446394	0.504053	0.867295
YDL204W	0.292961	7.41749	0.444912	0.504761	0.86783
YOR165W	0.191328	6.37591	0.444509	0.504954	0.86783
YJR149W	0.26549	4.15292	0.443222	0.505571	0.868265
YPL198W	0.282721	5.94979	0.442301	0.506014	0.868265
YOR324C	0.215543	5.81749	0.441888	0.506213	0.868265
YPL150W	0.227874	4.70339	0.441848	0.506232	0.868265
YOR304C-A	0.446824	2.61809	0.441828	0.506242	0.868265
YLR350W	0.242089	6.63565	0.439704	0.507266	0.869371
YLR020C	0.267104	4.71667	0.439075	0.507569	0.869515
YAL020C	0.301099	6.56531	0.438024	0.508078	0.869891
YPR069C	0.183642	8.00384	0.437445	0.508358	0.870117
YPL107W	0.2801	3.51364	0.435361	0.50937	0.870858
YCL059C	0.279211	5.0074	0.433183	0.510431	0.871888
YAR050W	0.550163	1.95585	0.431383	0.511311	0.872677
YJL088W	0.300314	4.33654	0.431189	0.511406	0.872677
YKL109W	0.224005	5.54101	0.430115	0.511933	0.872677
YDR443C	0.18903	5.60186	0.429111	0.512426	0.872717
YBR197C	0.266349	5.82198	0.428555	0.512699	0.872717
YOR290C	0.185558	6.31617	0.427929	0.513007	0.87274
YBR167C	0.379722	3.03526	0.425833	0.514041	0.873735
YDL122W	0.221308	5.40068	0.424816	0.514544	0.874337
YOL026C	0.243072	7.41556	0.420514	0.516681	0.876195
YBR273C	0.17967	6.08302	0.420091	0.516892	0.8763
YKL147C	1.50069	-0.244664	0.418032	0.51792	0.876763
YOR148C	0.512431	2.06193	0.417363	0.518256	0.876763
YPL236C	0.186692	5.4225	0.416753	0.518562	0.876854
YJL177W	0.18973	8.43293	0.415765	0.519058	0.877314
YOR176W	0.184379	8.68435	0.415353	0.519265	0.877314
YNL121C	0.190206	6.56695	0.41529	0.519296	0.877314
YHR007C	0.196908	8.50011	0.414108	0.519892	0.877588
YJR047C	0.328956	3.36324	0.411559	0.521179	0.878574
YLR197W	0.255982	7.70876	0.411308	0.521306	0.878574
YLR342W	0.209125	11.4233	0.409889	0.522026	0.878834
YBR065C	0.223425	4.53012	0.409811	0.522065	0.878834
YJL083W	0.222688	5.64111	0.40877	0.522594	0.878834
YNL321W	0.303811	7.60305	0.408531	0.522716	0.878834
YHR205W	0.200548	6.41597	0.408312	0.522828	0.878834
YPL214C	0.182708	5.84715	0.408213	0.522878	0.878834
YGL110C	0.25382	4.36464	0.403791	0.525138	0.880252
YHR201C	0.181242	5.99155	0.403263	0.525409	0.880252
YIL154C	0.230846	7.6008	0.401732	0.526196	0.880252
YKL010C	0.186559	6.18635	0.401622	0.526253	0.880252
YLR270W	0.154928	6.5022	0.399707	0.527241	0.880638
YBR136W	0.286458	5.4521	0.398937	0.527639	0.880797
YOL097C	0.165394	7.54563	0.395477	0.529434	0.882423
YNL148C	0.275525	4.60524	0.395324	0.529514	0.882423
YJR052W	0.375619	3.82356	0.394157	0.530122	0.88243
YNL267W	0.264375	5.1739	0.393876	0.530269	0.88243
YDR009W	0.330582	3.02061	0.393302	0.530569	0.882439
YIL162W	0.1895	7.29605	0.393291	0.530575	0.882439
YML014W	0.291884	4.81395	0.390064	0.532266	0.884501
YDL043C	0.388139	3	0.38787	0.533421	0.884767
YJR076C	0.184358	6.40695	0.387822	0.533447	0.884767
YJL078C	0.345122	6.71363	0.387473	0.533631	0.884767
YNR013C	0.316223	6.82918	0.385838	0.534495	0.885451
YML119W	0.234635	4.48314	0.384878	0.535004	0.885794
YMR058W	0.195951	9.29512	0.384365	0.535276	0.885931
YNR016C	0.184252	10.7948	0.382028	0.53652	0.886555
YDR227W	0.374881	3.41445	0.380884	0.537131	0.887315
YFR020W	0.26911	5.32028	0.380194	0.537499	0.887425
YDR266C	0.236836	5.2366	0.379471	0.537886	0.887576
YML035C	0.159911	6.72368	0.37176	0.542046	0.891379
YHR026W	0.173213	9.14092	0.371025	0.542446	0.891379
YNL005C	0.218445	5.75644	0.370949	0.542487	0.891379
YMR070W	0.247389	3.76338	0.370696	0.542625	0.891379
YPL279C	0.606566	1.85912	0.369588	0.543229	0.891468
YAL015C	0.179067	5.89533	0.369069	0.543512	0.891468
YKL073W	0.188435	5.85246	0.369034	0.543531	0.891468
YDR473C	0.624546	2.61655	0.368601	0.543768	0.891493
YNL243W	0.178192	8.40022	0.368345	0.543908	0.891493
YPL010W	0.189547	7.00538	0.367615	0.544307	0.891666
YCL049C	0.176505	5.8577	0.367483	0.54438	0.891666
YLL039C	0.462724	2.86872	0.36732	0.544469	0.891666
YFL005W	0.142586	7.65938	0.366524	0.544905	0.891751
YOL021C	0.147783	6.90591	0.366387	0.54498	0.891751
YER021W	0.189428	8.14132	0.366059	0.54516	0.891751
YER088C-A	0.34526	4.12206	0.365843	0.545279	0.891751
YJL063C	0.250522	6.66211	0.364721	0.545896	0.892263
YLR009W	0.282554	4.00109	0.363614	0.546506	0.892542
YOL093W	0.324208	3.48562	0.363014	0.546837	0.892542
YDR024W	0.779518	0.906	0.362721	0.546999	0.892542
YBL066C	0.240487	4.95919	0.362396	0.547179	0.892542
YLR106C	0.219325	7.95136	0.361801	0.547508	0.892576
YDR238C	0.176351	7.80557	0.361147	0.54787	0.892757
YER065C	0.244564	4.92178	0.359673	0.548688	0.893178
YGL236C	0.258747	6.12062	0.359587	0.548736	0.893178
YDR178W	0.199299	7.43987	0.35926	0.548918	0.893226
YBL016W	0.198952	6.14445	0.357508	0.549894	0.893497
YOL002C	0.162915	6.61235	0.357422	0.549942	0.893497
YDR255C	0.285001	3.22247	0.35709	0.550127	0.893497
YPR021C	0.337078	3.5645	0.357052	0.550148	0.893497
YJL034W	0.142353	10.4076	0.355964	0.550757	0.893511
YLR072W	0.151724	6.02711	0.355036	0.551276	0.893511
YPR129W	0.249797	5.07179	0.354949	0.551325	0.893511
YML072C	0.142579	8.1129	0.354811	0.551402	0.893511
YGR258C	0.201169	5.27799	0.354319	0.551679	0.893511
YDL147W	0.153389	6.93904	0.353395	0.552197	0.893511
YCR025C	1.02945	0.0581449	0.353234	0.552288	0.893511
YER017C	0.145545	7.29395	0.35309	0.552369	0.893511
YAR023C	0.320067	4.63118	0.353052	0.55239	0.893511
YOL089C	0.20251	4.83973	0.352968	0.552438	0.893511
YDR488C	0.175724	5.4968	0.35114	0.553468	0.894193
YDL222C	0.32682	8.26021	0.350518	0.55382	0.894369
YER004W	0.184836	7.79859	0.350042	0.554089	0.894369
YLR243W	0.222323	4.3819	0.349689	0.554289	0.894369
YOR051C	0.198369	5.66235	0.347423	0.555576	0.894369
YDR092W	0.189735	6.46237	0.346395	0.556161	0.894369
YOR145C	0.193081	5.64749	0.345599	0.556615	0.894369
YPL229W	0.437712	2.08305	0.344788	0.557078	0.894369
YMR216C	0.143591	6.64236	0.344416	0.557291	0.894467
YNL002C	0.280914	4.69347	0.342422	0.558435	0.894807
YLR070C	0.256584	4.19876	0.342188	0.558569	0.894807
YMR312W	0.293524	4.03267	0.340436	0.559577	0.894943
YJL158C	0.286336	8.45472	0.340159	0.559738	0.894943
YNL295W	0.203129	5.08461	0.339699	0.560003	0.894943
YML120C	0.155861	7.19562	0.339347	0.560206	0.894943
YPR020W	0.205582	5.01089	0.338896	0.560467	0.894943
YPR042C	0.149835	6.3687	0.338826	0.560508	0.894943
YOR041C	0.69485	0.84979	0.338277	0.560825	0.894943
YPL006W	0.151073	6.90213	0.337795	0.561105	0.894943
YDR421W	0.234077	4.65058	0.337556	0.561243	0.894943
YBR297W	0.29626	3.79081	0.336684	0.561749	0.895292
YJR022W	0.522597	4.10754	0.336655	0.561766	0.895292
YMR287C	0.254824	4.40185	0.33622	0.56202	0.895303
YMR234W	0.314425	3.30656	0.335823	0.56225	0.895303
YKR098C	0.368895	3.57597	0.335594	0.562383	0.895303
YGL032C	0.254191	6.9269	0.334739	0.562882	0.895647
YBR021W	0.223645	5.08235	0.334598	0.562964	0.895647
YMR088C	0.143164	7.43727	0.333101	0.563839	0.895734
YER024W	0.184933	5.30677	0.332988	0.563905	0.895734
YDR452W	0.197873	6.48833	0.332582	0.564142	0.895734
YLR318W	0.454255	2.16489	0.331965	0.564504	0.895734
YPR124W	0.427341	4.98588	0.331147	0.564984	0.895734
YNR049C	0.185004	4.83879	0.33105	0.565041	0.895734
YJL082W	0.150479	6.94096	0.329844	0.565751	0.895917
YOR065W	0.176341	6.39685	0.329649	0.565866	0.895917
YCL027W	0.241523	4.65964	0.328421	0.56659	0.895917
YOL138C	0.228275	4.52978	0.327794	0.566961	0.895917
YDR034C	0.184938	5.36236	0.327197	0.567314	0.895917
YOR178C	0.374111	3.90037	0.327122	0.567359	0.895917
YKL079W	0.2136	4.2613	0.326902	0.567489	0.895917
YJL067W	0.941552	1.06271	0.326271	0.567863	0.895917
YNL175C	0.226515	5.21387	0.325133	0.568539	0.895917
YPL016W	0.251283	4.26837	0.324658	0.568822	0.895917
YNL096C	0.15562	7.22449	0.32463	0.568838	0.895917
YKL003C	0.252755	4.88939	0.324609	0.568851	0.895917
YGR186W	0.173028	6.44614	0.324355	0.569002	0.895917
YDR533C	0.147986	7.35599	0.323812	0.569326	0.895917
YNL054W	0.285406	4.3271	0.323539	0.569488	0.895917
YJR134C	0.300553	4.05206	0.323454	0.569539	0.895917
YIR007W	0.160011	5.27656	0.323084	0.56976	0.895917
YML028W	0.220482	11.0691	0.323046	0.569783	0.895917
YML130C	0.152746	7.73362	0.321997	0.57041	0.896664
YOL052C-A	0.341246	6.85391	0.321664	0.570609	0.896737
YGL175C	0.343676	2.89263	0.321363	0.570789	0.89678
YFL013C	0.243432	4.22839	0.316034	0.574001	0.899561
YIL035C	0.246876	4.45238	0.315953	0.57405	0.899561
YOL139C	0.171421	6.13472	0.314023	0.575222	0.899895
YOR188W	0.197395	5.13387	0.312567	0.576109	0.899991
YGL039W	0.164334	5.45261	0.311709	0.576634	0.899991
YJL076W	0.145733	7.06603	0.310276	0.577511	0.900359
YKL165C	0.14684	5.92417	0.309358	0.578074	0.900759
YKR097W	0.237079	3.676	0.308429	0.578646	0.901085
YDR234W	0.164276	7.39886	0.308099	0.578849	0.901085
YHR011W	0.380222	3.42398	0.307882	0.578983	0.901085
YOR260W	0.171065	5.5384	0.305016	0.580755	0.902805
YML037C	0.26986	2.66871	0.304368	0.581157	0.902805
YLR286C	0.215131	9.78723	0.304249	0.581231	0.902805
YGL004C	0.206883	4.94305	0.304048	0.581356	0.902805
YLR394W	0.32311	2.97892	0.302572	0.582274	0.903717
YKL029C	0.218298	8.71765	0.302462	0.582343	0.903717
YGR110W	0.323767	3.63971	0.301629	0.582863	0.903772
YDR217C	0.261708	4.01409	0.300825	0.583366	0.903772
YOR285W	0.230349	8.338	0.300609	0.583501	0.903772
YER076C	0.222708	4.80619	0.300443	0.583605	0.903772
YGL228W	0.182645	5.60674	0.300432	0.583612	0.903772
YNL218W	0.337121	3.08116	0.300358	0.583658	0.903772
YDR074W	0.15324	8.91387	0.299897	0.583947	0.903772
YNL260C	0.216408	4.49199	0.299847	0.583978	0.903772
YIL077C	0.151506	6.3077	0.299722	0.584057	0.903772
YDL177C	0.244421	4.02125	0.299442	0.584233	0.903772
YNL112W	0.172757	8.51102	0.298491	0.58483	0.903808
YKR075C	0.222857	5.7283	0.297095	0.58571	0.904264
YNL024C	0.198481	4.34188	0.295913	0.586456	0.904657
YML034C-A	1.17793	-0.00994926	0.295757	0.586555	0.904657
YPR041W	0.132199	7.74494	0.295112	0.586963	0.90473
YFL034W	0.148854	5.24555	0.29505	0.587002	0.90473
YEL012W	0.21129	4.25406	0.294913	0.587089	0.90473
YGL243W	0.24514	4.0485	0.293644	0.587895	0.904852
YML005W	0.251611	3.42603	0.292868	0.588389	0.904852
YDR236C	0.153434	6.06484	0.292668	0.588516	0.904852
YPR072W	0.253595	4.89783	0.291892	0.589011	0.904852
YBR018C	0.38879	2.58354	0.291812	0.589062	0.904852
YOR283W	0.184288	4.85038	0.291782	0.589081	0.904852
YDL156W	0.246639	3.55723	0.291695	0.589137	0.904852
YLR085C	0.192468	5.55526	0.291642	0.58917	0.904852
YLR220W	0.133915	7.1968	0.290944	0.589616	0.9053
YNL282W	0.302022	3.61956	0.290238	0.590068	0.905559
YBR296C	0.651651	1.54723	0.289841	0.590322	0.905559
YDR280W	0.176616	4.83391	0.289478	0.590555	0.905559
YAL001C	0.21232	5.31377	0.288843	0.590963	0.905948
YKL112W	0.158629	5.37004	0.288169	0.591396	0.90613
YPR057W	0.24477	3.89841	0.287821	0.591621	0.90613
YDR515W	0.368981	2.44124	0.287243	0.591993	0.906344
YMR172W	0.214361	4.77851	0.284937	0.593484	0.907866
YGR188C	0.30023	2.63213	0.284607	0.593698	0.907866
YHR202W	0.231681	4.61413	0.284205	0.593958	0.907866
YGL255W	0.198131	8.95428	0.283592	0.594356	0.907866
YGL173C	0.144901	8.55411	0.282098	0.59533	0.908389
YGR207C	0.160818	5.38365	0.279771	0.596851	0.90863
YOR069W	0.158282	5.89439	0.279668	0.596919	0.90863
YDL007W	0.192351	7.40772	0.279544	0.597	0.90863
YDR292C	0.171919	5.42292	0.279464	0.597053	0.90863
YEL034W	0.196476	10.1442	0.278982	0.597369	0.90863
YBR160W	0.146914	6.07394	0.278934	0.5974	0.90863
YPL043W	0.173794	4.82144	0.27838	0.597765	0.90863
YBL056W	0.146475	6.97795	0.278323	0.597802	0.90863
YER002W	0.380313	2.49856	0.277763	0.598171	0.90863
YMR078C	0.271477	4.16318	0.277739	0.598187	0.90863
YHR152W	0.337628	3.16063	0.277421	0.598397	0.90863
YNL084C	0.194484	4.82993	0.276966	0.598697	0.90863
YIL153W	0.1985	7.41289	0.276194	0.599207	0.90863
YER060W-A	0.3631	2.16714	0.275565	0.599623	0.909026
YJL148W	0.312282	3.68431	0.274567	0.600285	0.909325
YOR350C	0.231875	4.33125	0.273194	0.601197	0.91006
YGR286C	0.139847	7.21984	0.271633	0.602239	0.91051
YNL284C	0.147303	6.06186	0.271177	0.602543	0.91051
YGR274C	0.175517	5.07398	0.270836	0.602771	0.91051
YML026C	0.161407	9.39789	0.270132	0.603243	0.910521
YBR207W	0.117001	7.1887	0.268704	0.604202	0.910584
YNL304W	0.195411	4.14546	0.268479	0.604354	0.910584
YDL148C	0.232815	3.69892	0.26777	0.604831	0.910584
YGR036C	0.252255	4.96481	0.2674	0.605081	0.910584
YLR229C	0.151592	7.04135	0.266417	0.605745	0.910952
YLR419W	0.192541	4.53243	0.266027	0.606009	0.910952
YML015C	0.295833	3.76301	0.265107	0.606633	0.911423
YDL003W	0.313811	3.06578	0.264631	0.606956	0.911632
YPL202C	0.279143	3.06633	0.263664	0.607614	0.912197
YML010W	0.141195	6.79617	0.262268	0.608566	0.912927
YOL013C	0.147615	5.20305	0.26103	0.609413	0.913292
YOL040C	0.243797	10.13	0.260814	0.609561	0.913292
YDR098C	0.179044	6.47047	0.259176	0.610687	0.913544
YHR177W	0.511537	1.35506	0.258605	0.61108	0.913544
YNL200C	0.177892	7.62751	0.258601	0.611083	0.913544
YLL061W	0.184282	9.30143	0.258498	0.611154	0.913544
YGL092W	0.125601	7.20167	0.257906	0.611562	0.913793
YGR136W	0.160997	6.51777	0.25777	0.611657	0.913793
YLR102C	0.25125	3.92097	0.256554	0.612497	0.914356
YMR198W	0.233752	3.07986	0.256414	0.612594	0.914356
YLR084C	0.170786	6.01309	0.256362	0.612631	0.914356
YNL021W	0.184353	5.61204	0.254616	0.613844	0.915077
YER070W	0.14677	8.43272	0.254566	0.613878	0.915077
YOR291W	0.115132	6.98541	0.253945	0.614311	0.915236
YDR156W	0.221915	6.16131	0.253678	0.614497	0.915281
YJR089W	0.294705	3.5459	0.252973	0.61499	0.915515
YNL137C	0.164274	5.07906	0.250852	0.616476	0.916282
YDR493W	0.175991	5.60854	0.249562	0.617384	0.917024
YMR119W-A	0.891328	-0.35576	0.248231	0.618323	0.917137
YGL146C	0.306614	3.65335	0.247871	0.618578	0.917137
YPL204W	0.169471	6.63866	0.247467	0.618865	0.917137
YMR089C	0.163115	5.79243	0.246599	0.61948	0.917176
YJL127C	0.257315	3.69981	0.246128	0.619815	0.917176
YBR256C	0.165259	7.98663	0.245699	0.62012	0.917378
YCR008W	0.142739	5.9738	0.244569	0.620926	0.917437
YJL174W	0.124269	7.7004	0.243667	0.62157	0.917456
YIR006C	0.191848	7.52599	0.242859	0.622149	0.917456
YLR312C	0.277506	3.26461	0.242706	0.622258	0.917456
YFL003C	0.688068	1.22594	0.24266	0.622292	0.917456
YLR201C	0.187268	5.62598	0.242566	0.622359	0.917456
YDR246W	0.223194	5.29341	0.240933	0.623533	0.918104
YER038C	0.323993	2.35224	0.2404	0.623917	0.918104
YDL045C	0.136477	5.05864	0.238873	0.625021	0.918529
YER034W	0.227745	4.06177	0.237346	0.62613	0.918834
YLR149C	0.175531	6.43748	0.23701	0.626374	0.918834
YNL301C	0.144243	7.01322	0.236835	0.626502	0.918834
YMR049C	0.148788	6.65816	0.236146	0.627004	0.918834
YCR079W	0.165198	7.42721	0.234346	0.62832	0.919554
YGR048W	0.130911	6.61278	0.230637	0.631052	0.920469
YBR121C	0.12278	8.90869	0.230458	0.631185	0.920469
YOR131C	0.149817	6.39244	0.230341	0.631271	0.920469
YNL229C	0.173399	4.72994	0.230042	0.631493	0.920469
YOL142W	0.156151	5.1768	0.229639	0.631791	0.920469
YNL057W	0.7823	0.269475	0.229542	0.631864	0.920469
YLR137W	0.189093	5.45875	0.229493	0.6319	0.920469
YGL003C	0.139844	5.26004	0.228856	0.632373	0.920469
YKR081C	0.193751	4.27831	0.228829	0.632393	0.920469
YJR069C	0.151265	5.66058	0.228024	0.632993	0.920469
YGR054W	0.144995	7.20844	0.227862	0.633114	0.920469
YKL082C	0.240351	3.45241	0.227025	0.633739	0.920469
YLL022C	0.162729	5.47445	0.226976	0.633775	0.920469
YLR422W	0.129775	6.23254	0.226593	0.634062	0.920469
YJL056C	0.23139	3.56713	0.225477	0.634898	0.920469
YIL117C	0.167113	6.47703	0.225225	0.635087	0.920469
YDR291W	0.178609	4.7588	0.224851	0.635368	0.920469
YLR067C	0.229096	4.05767	0.224152	0.635894	0.920905
YHL033C	0.140556	9.22912	0.224035	0.635983	0.920905
YGL071W	0.217895	3.66219	0.223128	0.636667	0.921089
YMR029C	0.182362	5.23223	0.223036	0.636737	0.921089
YHR199C	0.136389	8.09967	0.222566	0.637091	0.921163
YDR437W	0.257564	3.8227	0.221648	0.637787	0.921164
YPL270W	0.102018	7.46281	0.221518	0.637886	0.921164
YFL041W-A	0.296572	2.94942	0.220357	0.638768	0.921556
YMR187C	0.228283	3.58773	0.219182	0.639664	0.921556
YEL020C-B	0.737906	0.721798	0.219026	0.639783	0.921556
YGL251C	0.270467	2.81617	0.218938	0.63985	0.921556
YIL021W	0.122747	5.86399	0.218734	0.640006	0.921556
YKL189W	0.189416	4.27363	0.218523	0.640168	0.921556
YNL053W	0.14201	5.33077	0.217952	0.640604	0.921556
YER040W	0.183465	4.43682	0.216936	0.641384	0.921556
YKL033W-A	0.132407	7.34977	0.216716	0.641553	0.921556
YNL059C	0.166956	4.30204	0.216597	0.641645	0.921556
YKL169C	0.919448	-0.33305	0.215441	0.642535	0.921556
YGR077C	0.142697	5.89401	0.214815	0.643019	0.921556
YPL235W	0.144831	6.25608	0.214655	0.643143	0.921556
YLR173W	0.173892	5.86503	0.214533	0.643237	0.921556
YKL099C	0.231443	3.73403	0.214485	0.643275	0.921556
YLR398C	0.124765	6.09163	0.21414	0.643542	0.921556
YPL074W	0.174708	4.54415	0.213956	0.643684	0.921556
YEL052W	0.121428	7.2557	0.212995	0.64443	0.921755
YHL023C	0.197109	4.24514	0.21294	0.644473	0.921755
YER029C	0.211229	3.6997	0.211959	0.645237	0.921755
YOR124C	0.14903	6.78221	0.211421	0.645656	0.921755
YPL151C	0.167071	5.28465	0.211205	0.645825	0.921755
YGL134W	0.161529	4.50345	0.210251	0.646571	0.921926
YGL067W	0.150339	5.69464	0.209086	0.647485	0.921985
YDL019C	0.113642	7.1078	0.208861	0.647661	0.921985
YMR156C	0.246824	3.37531	0.208812	0.6477	0.921985
YDR489W	0.229132	3.73217	0.2087	0.647788	0.921985
YNL117W	0.274503	2.34808	0.208673	0.647809	0.921985
YHR105W	0.210985	3.99804	0.207564	0.648683	0.922204
YGR227W	0.159971	5.45101	0.207417	0.648799	0.922204
YKL008C	0.124822	6.29326	0.207239	0.64894	0.922204
YKL141W	0.122057	7.5771	0.205873	0.650021	0.923124
YLR343W	0.453915	1.29864	0.205588	0.650248	0.923124
YBR003W	0.122155	6.31059	0.2054	0.650397	0.923124
YML075C	0.11114	6.80946	0.204736	0.650925	0.92361
YKR082W	0.138332	5.82782	0.20435	0.651232	0.92361
YIL110W	0.142172	4.72444	0.204163	0.651381	0.92361
YDR245W	0.135997	6.80218	0.202336	0.652842	0.92503
YGR289C	0.153354	5.13942	0.20048	0.654333	0.925137
YMR244W	0.381332	1.44779	0.200211	0.65455	0.925137
YDR294C	0.114489	7.98967	0.200019	0.654706	0.925137
YOR103C	0.170498	6.95372	0.199855	0.654838	0.925137
YGR199W	0.147793	5.6765	0.199476	0.655144	0.925137
YLL003W	0.237944	3.90059	0.19916	0.655399	0.925137
YDR389W	0.152118	5.02718	0.198904	0.655607	0.925137
YHL028W	0.157496	6.34206	0.198743	0.655737	0.925137
YGL009C	0.12505	10.1308	0.198031	0.656315	0.925137
YER074W	0.128478	8.77704	0.197757	0.656537	0.925137
YMR199W	0.243087	3.51207	0.197111	0.657063	0.925137
YBR144C	0.572908	0.783019	0.197101	0.657071	0.925137
YLR162W-A	0.421817	2.25591	0.19597	0.657994	0.925137
YMR160W	0.184301	4.43534	0.195664	0.658244	0.925137
YBR040W	0.414053	1.49435	0.19541	0.658451	0.925137
YLR342W-A	0.38407	2.36667	0.195205	0.658619	0.925137
YBL057C	0.130574	6.61983	0.195012	0.658778	0.925137
YER039C-A	0.24018	3.93667	0.194558	0.65915	0.925137
YEL061C	0.206169	3.80841	0.194526	0.659176	0.925137
YDR436W	0.153098	6.466	0.194499	0.659198	0.925137
YGR116W	0.152911	6.59471	0.194497	0.659199	0.925137
YGR009C	0.163569	5.48298	0.194241	0.65941	0.925137
YDL211C	0.363079	2.38523	0.194152	0.659483	0.925137
YMR265C	0.140821	7.14259	0.193532	0.659993	0.925137
YOR132W	0.159291	4.93006	0.19352	0.660003	0.925137
YDL046W	0.159291	8.66166	0.193304	0.660181	0.925167
YHR071W	0.154445	7.17144	0.192927	0.660491	0.92536
YIL037C	0.580017	1.27764	0.192246	0.661054	0.92536
YBR231C	0.18626	4.79578	0.192182	0.661106	0.92536
YNL154C	0.113498	6.60509	0.191208	0.661913	0.926047
YHR207C	0.187208	4.24457	0.190676	0.662355	0.926225
YIR029W	0.179242	4.52875	0.190064	0.662864	0.926716
YOR245C	0.141795	5.05633	0.189287	0.663511	0.926844
YNL037C	0.12098	8.34675	0.188816	0.663904	0.926844
YFR038W	0.180584	4.68628	0.187508	0.664999	0.927369
YHR159W	0.139771	4.94198	0.187335	0.665144	0.927369
YNL279W	0.144328	4.40062	0.186752	0.665634	0.927416
YPR088C	0.118301	6.78554	0.186592	0.665768	0.927416
YOR299W	0.117776	6.97183	0.186575	0.665783	0.927416
YDR284C	0.116487	6.96212	0.186251	0.666055	0.927416
YOR072W-A	0.305262	2.60855	0.185922	0.666333	0.927416
YML123C	0.187593	4.66616	0.185128	0.667002	0.927567
YBR042C	0.124918	6.03797	0.18488	0.667212	0.927567
YMR239C	0.238373	3.22378	0.184719	0.667349	0.927567
YOL064C	0.126552	8.45756	0.183331	0.668526	0.927845
YBR182C	0.171799	4.0705	0.183098	0.668724	0.927845
YNL224C	0.184462	4.16256	0.182025	0.669638	0.928193
YPR037C	0.201468	6.13111	0.181877	0.669765	0.928193
YPR108W	0.125765	6.81774	0.181055	0.670468	0.92871
YLR317W	0.236736	3.55557	0.180147	0.671247	0.929091
YIL047C	0.118327	10.0823	0.179467	0.671831	0.929091
YOL088C	0.134147	5.17832	0.179196	0.672065	0.929189
YPL079W	0.118956	9.29054	0.17758	0.673461	0.929554
YKR024C	0.139262	4.12367	0.177009	0.673956	0.929554
YBL039C	0.130488	8.10802	0.176808	0.674131	0.929554
YPL078C	0.109849	7.16887	0.176763	0.67417	0.929554
YKL218C	0.140668	6.77477	0.176697	0.674227	0.929554
YBR258C	0.354296	2.21789	0.175669	0.675122	0.930133
YDR309C	0.173917	5.54014	0.175137	0.675586	0.930241
YBR157C	0.164602	4.43263	0.174011	0.676571	0.930924
YKL084W	0.220914	3.65189	0.172909	0.677539	0.930924
YNR060W	0.452534	2.2572	0.172285	0.678089	0.931164
YBR093C	0.148042	4.84728	0.171617	0.678679	0.931539
YKL150W	0.139918	7.18017	0.17121	0.679039	0.931693
YJL079C	0.239754	6.88606	0.170665	0.679521	0.931738
YDR496C	0.22114	4.01204	0.170312	0.679835	0.931738
YHL027W	0.128233	7.66393	0.169487	0.680568	0.931738
YML042W	0.199876	4.32403	0.169027	0.680978	0.931865
YDR052C	0.18695	3.43924	0.168831	0.681153	0.931887
YPR010C	0.144802	9.06982	0.16832	0.681609	0.932294
YAL031C	0.15706	5.78669	0.167934	0.681955	0.93255
YNL138W	0.114669	7.67366	0.167303	0.68252	0.932888
YGL145W	0.173106	3.96383	0.166803	0.682969	0.933285
YBR056W-A	0.186384	5.85876	0.165958	0.683729	0.934029
YPR185W	0.168443	4.7639	0.165459	0.68418	0.934288
YDL164C	0.163768	5.39591	0.162902	0.686498	0.935331
YLR142W	0.168519	4.25114	0.162862	0.686535	0.935331
YBR172C	0.132196	5.32216	0.162536	0.686833	0.935519
YLR436C	0.129981	5.72906	0.161977	0.687343	0.935869
YBR280C	0.111514	6.53803	0.161253	0.688006	0.935869
YDL106C	0.162947	3.92538	0.161159	0.688092	0.935869
YOL150C	0.51676	1.3085	0.160767	0.688451	0.935869
YLR239C	0.167995	4.87169	0.160764	0.688454	0.935869
YER044C	0.142678	5.5612	0.160102	0.689062	0.936169
YOR352W	0.156686	4.21789	0.15964	0.689488	0.936221
YOR376W-A	0.246032	3.96649	0.159542	0.689579	0.936221
YML027W	0.254037	3.66276	0.159302	0.6898	0.936305
YNL265C	0.140925	4.38689	0.159108	0.689979	0.936316
YOL031C	0.185954	4.09593	0.158949	0.690126	0.936316
YLR049C	0.153845	4.09135	0.158097	0.690914	0.936884
YFR040W	0.112311	5.64968	0.157855	0.691139	0.936884
YMR268C	0.416355	1.17029	0.157144	0.6918	0.937504
YDL040C	0.118098	7.04451	0.156779	0.692139	0.937531
YBL017C	0.110775	7.8547	0.155823	0.693031	0.938031
YBR028C	0.167497	4.64784	0.153569	0.695148	0.939941
YCL042W	0.293419	2.32212	0.153533	0.695182	0.939941
YIL169C	0.690905	0.527824	0.153519	0.695195	0.939941
YNL041C	0.161033	4.6698	0.153114	0.695577	0.939941
YBL023C	0.134699	5.49769	0.152663	0.696004	0.940031
YPL060W	0.17132	3.76588	0.152598	0.696065	0.940031
YNL225C	0.284339	3.31494	0.152266	0.696379	0.94024
YKR087C	0.125799	5.54878	0.151925	0.696702	0.940244
YDL165W	0.142626	5.08591	0.151317	0.69728	0.940592
YOR004W	0.165308	4.22571	0.150678	0.697888	0.940847
YDL059C	0.172331	5.69609	0.149245	0.699258	0.941756
YCL039W	0.182221	5.53247	0.148736	0.699746	0.941756
YDR418W	0.135266	9.31343	0.147974	0.700479	0.94231
YJL089W	0.377759	1.65111	0.146834	0.70158	0.943128
YDR154C	0.20752	7.36457	0.146278	0.702118	0.943327
YFR052W	0.113995	6.06717	0.146196	0.702197	0.943327
YIL101C	0.164556	5.06525	0.144848	0.703508	0.944224
YBR143C	0.0897531	6.9179	0.144551	0.703798	0.944367
YGR100W	0.125682	5.623	0.14441	0.703936	0.944367
YNR069C	0.219391	4.60461	0.143391	0.704932	0.944544
YPR122W	0.111803	5.54407	0.142333	0.705973	0.944544
YER128W	0.219611	2.66277	0.14209	0.706212	0.944544
YDR049W	0.193338	3.8269	0.140513	0.707771	0.944544
YDR270W	0.1231	5.37919	0.140224	0.708059	0.944544
YFL048C	0.0942886	6.74049	0.139037	0.70924	0.944544
YJL159W	0.207153	9.88109	0.138658	0.709619	0.944544
[truncated: 3,877 more rows]

## Sheet: 4G1 -aa
	logFC	logCPM	LR	PValue	FDR
YBR115C	1.47745	8.90943	41.1414	1.41604e-10	8.33058e-07
YBR092C	1.80846	7.8646	39.1546	3.91539e-10	1.15171e-06
YGR192C	2.25575	14.345	37.7898	7.87945e-10	1.54516e-06
YDR127W	1.54433	10.1149	37.2081	1.06172e-09	1.56153e-06
YLR180W	2.05846	11.1619	35.343	2.76466e-09	2.64291e-06
YPL048W	1.5689	9.03181	35.2914	2.83883e-09	2.64291e-06
YMR006C	1.99257	7.58078	34.7348	3.77823e-09	2.64291e-06
YEL047C	1.57335	7.88143	34.6028	4.04321e-09	2.64291e-06
YJR109C	1.39327	9.81604	34.2968	4.73152e-09	2.78355e-06
YDR385W	1.93039	10.1423	33.8657	5.90494e-09	3.15807e-06
YDL171C	1.42691	9.90522	33.4803	7.19889e-09	3.52925e-06
YOR335C	1.43289	9.74085	32.1782	1.40663e-08	5.84192e-06
YGL026C	1.86114	10.5738	32.0669	1.48952e-08	5.84192e-06
YDL185W	1.37743	10.894	31.8837	1.63681e-08	6.01835e-06
YFR044C	2.04542	9.38853	31.7173	1.78329e-08	6.17123e-06
YBR218C	1.43529	9.81449	31.0738	2.48406e-08	7.89057e-06
YBR118W	1.65649	9.46975	31.0242	2.54837e-08	7.89057e-06
YHR174W	1.9417	14.1334	30.5572	3.24161e-08	9.53521e-06
YOR133W	2.03921	9.60468	29.2479	6.3686e-08	1.71178e-05
YER091C	1.58001	11.9205	29.2379	6.40135e-08	1.71178e-05
YOR108W	1.40582	7.76139	29.1255	6.78399e-08	1.73523e-05
YKL127W	1.33713	7.69587	28.4953	9.39247e-08	2.30233e-05
YKL096W	2.02413	8.5096	28.4126	9.80257e-08	2.30674e-05
YNL251C	1.68141	6.03767	28.2684	1.05604e-07	2.3895e-05
YMR011W	1.20655	8.53173	28.12	1.14019e-07	2.48434e-05
YKL210W	1.18743	10.1426	28.0185	1.20159e-07	2.52462e-05
YPL231W	1.58212	12.3969	27.0328	2.00028e-07	4.05781e-05
YGL234W	1.60843	10.7003	26.7561	2.3082e-07	4.48795e-05
YAL038W	2.00881	14.1998	26.7092	2.36489e-07	4.48795e-05
YBR222C	1.44464	8.33278	26.4463	2.70974e-07	4.98168e-05
YCL043C	1.66779	10.6133	26.2053	3.06974e-07	5.31463e-05
YGL137W	1.09793	9.22282	26.2042	3.07152e-07	5.31463e-05
YER043C	1.50743	10.7441	25.897	3.60127e-07	5.92926e-05
YGL062W	1.42107	10.0549	25.8826	3.62831e-07	5.92926e-05
YJL130C	1.21463	10.8713	25.2681	4.98897e-07	7.4849e-05
YJR070C	2.37137	7.36395	25.2269	5.09676e-07	7.4849e-05
YHR019C	1.59994	10.5844	25.1821	5.2164e-07	7.4849e-05
YLR390W-A	1.73513	8.22304	25.0031	5.72392e-07	8.01757e-05
YPL160W	1.09363	9.17985	23.9194	1.00455e-06	0.000137437
YPR080W	1.46715	8.9575	23.4638	1.27287e-06	0.000170189
YGL077C	1.30425	9.30654	22.8368	1.76358e-06	0.000230559
YLL018C	1.34862	8.91717	22.746	1.84892e-06	0.000236461
YGR061C	1.30772	10.1333	22.6543	1.93924e-06	0.000242735
YML028W	1.40577	10.8454	22.4821	2.12106e-06	0.000257341
YJR009C	1.32871	11.1175	22.462	2.14341e-06	0.000257341
YJR143C	1.30933	9.89301	22.2462	2.39829e-06	0.00027665
YGL202W	1.47852	9.66631	22.1377	2.53779e-06	0.000280329
YPR074C	1.45953	11.5479	22.0676	2.63218e-06	0.000280329
YNL209W	1.51562	11.2219	22.0282	2.6867e-06	0.000280329
YER025W	0.97592	7.87418	22.0153	2.70481e-06	0.000280329
YMR120C	1.3126	9.89796	22.0073	2.71609e-06	0.000280329
YHR047C	1.18475	7.29146	21.968	2.77234e-06	0.000281201
YGR094W	1.11518	9.31451	21.8334	2.97378e-06	0.000285395
YIL041W	1.34586	8.76653	21.8145	3.00321e-06	0.000285395
YEL031W	1.12531	9.5104	21.8116	3.00773e-06	0.000285395
YDR155C	1.33936	10.1357	21.6109	3.33945e-06	0.000307287
YGR204W	1.56768	11.4689	21.3523	3.82171e-06	0.000345894
YGL253W	1.36914	10.8006	21.0307	4.51985e-06	0.00039558
YDR172W	1.03815	7.81854	21.0117	4.56485e-06	0.00039558
YKL096W-A	1.52312	10.4652	21.0085	4.5724e-06	0.00039558
YHR020W	1.40117	10.1075	20.8304	5.01814e-06	0.000421739
YHR070W	1.34591	6.89898	20.5954	5.67326e-06	0.000470082
YKL182W	1.31599	11.6766	20.5337	5.85905e-06	0.000478734
YML123C	1.29346	5.94294	20.5027	5.95477e-06	0.000479889
YDR025W	1.46612	9.30275	20.4313	6.18108e-06	0.000491396
YBR196C	1.54186	12.329	20.3475	6.45785e-06	0.000500705
YLR450W	1.05257	7.47318	20.3418	6.47712e-06	0.000500705
YOR375C	1.40003	10.1002	20.3191	6.55443e-06	0.000500705
YDR321W	1.345	8.64848	20.2789	6.69331e-06	0.000500705
YMR303C	1.76981	5.17896	20.2484	6.80094e-06	0.000500705
YDL195W	1.14544	8.24108	20.2462	6.80884e-06	0.000500705
YMR189W	1.24345	9.46491	20.2005	6.97344e-06	0.000506478
YIL125W	1.05759	8.53509	19.9968	7.75704e-06	0.000550912
YER086W	1.23425	8.69627	19.993	7.77251e-06	0.000550912
YDL182W	1.26704	8.01523	19.8445	8.40048e-06	0.000588334
YNR016C	1.1551	11.063	19.7838	8.67165e-06	0.00060018
YLR058C	1.41482	10.6499	19.6862	9.12587e-06	0.000624273
YLR249W	1.58535	12.951	19.6612	9.24616e-06	0.000625232
YAL012W	1.73191	10.7571	19.5508	9.79596e-06	0.000647524
YGL012W	1.14722	9.3989	19.5185	9.96291e-06	0.000651242
YPR181C	1.1605	9.32619	19.4686	1.02266e-05	0.00066113
YBL076C	1.11295	10.1462	19.4016	1.05918e-05	0.000677299
YHR064C	1.27272	9.97316	19.3385	1.09476e-05	0.000682468
YCR053W	1.06623	7.70625	19.3339	1.09743e-05	0.000682468
YML085C	1.28387	9.45209	19.3258	1.10207e-05	0.000682468
YOR187W	1.15241	9.13623	19.2692	1.13521e-05	0.000695668
YMR205C	1.55952	11.5769	19.1996	1.1774e-05	0.000714088
YPL128C	1.26541	6.19396	19.1798	1.18963e-05	0.00071414
YOR374W	1.5318	10.4529	19.1559	1.20466e-05	0.000715859
YMR307W	1.22185	11.0052	19.0334	1.28453e-05	0.00075569
YBR248C	0.95791	6.91864	18.9525	1.34013e-05	0.000780594
YLR342W	1.11387	11.4936	18.8862	1.38756e-05	0.000800009
YPL028W	1.37671	9.79824	18.8302	1.4289e-05	0.000800009
YMR108W	1.16393	9.74417	18.8107	1.44355e-05	0.000800009
YDR012W	1.78734	9.20605	18.8066	1.44665e-05	0.000800009
YOL061W	1.23275	8.8467	18.7956	1.45506e-05	0.000800009
YOL086C	1.54983	13.6909	18.7306	1.50548e-05	0.000820069
YHR068W	1.17881	7.5249	18.6459	1.57387e-05	0.000841736
YGL195W	0.928874	9.12334	18.5872	1.62307e-05	0.000854926
YKL157W	0.888749	8.25688	18.566	1.6412e-05	0.000854926
YHR108W	1.07363	7.13018	18.5649	1.64213e-05	0.000854926
YFL018C	0.994774	8.46341	18.4468	1.74711e-05	0.000893762
YDL229W	1.49593	11.2261	18.3233	1.86409e-05	0.000945384
YLR044C	1.81211	15.224	18.2842	1.9028e-05	0.000956766
YAL023C	1.30792	10.6619	18.1736	2.0166e-05	0.00100539
YGL022W	1.31066	10.0897	18.0268	2.17819e-05	0.00106331
YER165W	1.05873	9.81854	18.0191	2.187e-05	0.00106331
YOR276W	1.33531	7.20179	17.95	2.26786e-05	0.00108738
YOL058W	1.18896	9.73807	17.9453	2.27346e-05	0.00108738
YOR270C	0.885135	9.05758	17.8114	2.43916e-05	0.00115722
YPL262W	1.43495	8.5958	17.6918	2.5974e-05	0.00121274
YDL145C	0.853181	9.12967	17.6524	2.65187e-05	0.00122842
YCL030C	1.28117	10.7851	17.5897	2.74068e-05	0.00125964
YHR025W	1.33507	9.2515	17.53	2.82816e-05	0.00128454
YEL065W	0.982508	7.36509	17.523	2.83852e-05	0.00128454
YNL071W	1.19728	9.58079	17.4523	2.94609e-05	0.00132304
YFL022C	1.46025	8.35345	17.3516	3.10633e-05	0.00138443
YDR341C	0.97948	8.20475	17.3282	3.14489e-05	0.00139108
YLR153C	1.08082	9.52917	17.1381	3.47588e-05	0.00151471
YDR395W	0.919807	7.03623	17.0635	3.6151e-05	0.0015638
YGL148W	1.1414	9.31638	17.0421	3.65611e-05	0.00156999
YGR264C	1.09303	7.74016	17.0056	3.72706e-05	0.00158886
YPR036W	1.07939	9.85911	16.9297	3.87903e-05	0.00164175
YDR093W	0.976889	7.74675	16.8105	4.13043e-05	0.00172336
YGR054W	1.17437	7.53144	16.7054	4.36576e-05	0.00180872
YKL104C	0.840982	8.13834	16.6699	4.44802e-05	0.00182991
YLR244C	1.26375	8.16339	16.6432	4.51125e-05	0.00184303
YPL061W	1.47598	11.3863	16.5181	4.81866e-05	0.00194166
YMR276W	1.22353	9.71237	16.5012	4.86194e-05	0.00194244
YBR127C	1.09907	10.7507	16.2498	5.55157e-05	0.00216153
YMR203W	1.16981	8.95178	16.2385	5.58479e-05	0.00216153
YGR124W	1.23008	10.2309	16.1994	5.70122e-05	0.00219217
YGL122C	0.868792	6.55175	16.111	5.97357e-05	0.00226726
YDR158W	1.14057	10.0548	16.0183	6.27337e-05	0.00235017
YOR116C	0.878801	7.32488	16.0067	6.31186e-05	0.00235017
YKL192C	1.11533	7.34097	15.9709	6.43244e-05	0.00238
YLR100W	0.980881	7.26829	15.901	6.67426e-05	0.0024388
YNL239W	0.985223	8.02067	15.8404	6.89169e-05	0.0025027
YBR263W	1.18891	9.72608	15.7233	7.33167e-05	0.00263001
YOR323C	0.853549	6.84681	15.6414	7.65598e-05	0.00272455
YOL155C	1.66755	6.32127	15.6335	7.68785e-05	0.00272455
YIR019C	8.10135	0.610037	15.5951	7.84585e-05	0.00274745
YDR120C	1.35424	6.07251	15.5798	7.90934e-05	0.00275329
YKL211C	1.09296	8.38101	15.5096	8.20864e-05	0.00284067
YBR048W	1.33153	9.30617	15.4875	8.3053e-05	0.00285731
YER023W	1.07588	9.33415	15.3668	8.85288e-05	0.00299538
YGL125W	1.08112	8.83442	15.3549	8.90891e-05	0.00299538
YNR043W	1.06351	8.12793	15.3514	8.92538e-05	0.00299538
YFL036W	0.80611	7.07582	15.2918	9.21162e-05	0.00305856
YGR191W	1.06077	8.17301	15.2831	9.2542e-05	0.00305856
YEL058W	0.98813	8.57147	15.2321	9.50711e-05	0.0031246
YNL280C	0.932842	7.33099	15.1907	9.71795e-05	0.00317615
YNL208W	1.30948	8.61232	15.1777	9.78545e-05	0.00318054
YBR121C	0.972677	8.96833	15.1247	0.000100637	0.003252
YGL105W	0.935464	8.82346	15.115	0.000101158	0.003252
YDR354W	0.964166	7.31639	15.0335	0.000105619	0.00336335
YLR340W	1.21122	12.225	15.0309	0.000105766	0.00336335
YBR235W	0.7982	7.1927	15.0086	0.000107025	0.0033851
YNR050C	1.01557	8.28248	14.9776	0.000108796	0.00342271
YML126C	1.07477	8.2321	14.9492	0.000110443	0.00345606
YBR283C	0.998833	9.09573	14.9122	0.000112631	0.00350586
YBL042C	1.20827	7.40383	14.8995	0.000113393	0.00351102
YER110C	1.20045	9.14606	14.8612	0.000115716	0.00354562
YML124C	1.13228	7.12861	14.7801	0.000120805	0.00365684
YBL030C	1.24719	8.91004	14.7738	0.000121211	0.00365684
YFL010C	1.19964	7.66693	14.7591	0.000122159	0.00366664
YMR217W	1.21628	9.48042	14.7309	0.000123995	0.00368414
YDR454C	0.989762	7.88609	14.6528	0.000129242	0.00380165
YDR502C	0.964929	9.20887	14.6028	0.000132714	0.00388437
YER036C	0.898127	8.83887	14.5676	0.000135219	0.00393809
YKL191W	1.08503	8.57495	14.5059	0.000139718	0.00402408
YKR046C	1.29128	7.29772	14.49	0.000140908	0.00402408
YIL015W	1.00485	8.65147	14.4799	0.000141662	0.00402608
YOL030W	1.30103	8.70394	14.3076	0.00015524	0.00434931
YLR259C	1.13107	11.0625	14.3074	0.000155253	0.00434931
YGR282C	1.07748	10.9108	14.2312	0.000161666	0.00446781
YFR053C	1.0933	10.1645	14.2301	0.000161762	0.00446781
YBL039C	1.33259	8.03861	14.2165	0.000162935	0.00447919
YGR175C	1.20321	10.1741	14.2025	0.000164149	0.00449159
YCR088W	1.09564	9.16787	14.1533	0.000168504	0.00458112
YPR163C	1.01563	8.14519	14.148	0.000168979	0.00458112
YBR031W	1.53471	10.5131	14.0882	0.000174436	0.00470738
YJL198W	0.922271	7.40144	14.0156	0.000181296	0.00483096
YNL138W	0.815073	7.89773	13.9008	0.000192714	0.00504938
YBR011C	1.17196	10.2684	13.8989	0.000192914	0.00504938
YKL060C	1.34813	14.8053	13.8769	0.000195188	0.00505854
YBR196C-A	7.03053	1.13474	13.8349	0.000199591	0.00514998
YNL301C	1.23841	6.55171	13.8165	0.000201559	0.00515554
YJR072C	1.16335	7.02729	13.7867	0.00020478	0.00521525
YJR077C	1.30278	8.6127	13.7211	0.000212054	0.00535413
YBR247C	2.39031	4.42316	13.709	0.000213429	0.00536582
YHR190W	0.85704	7.71577	13.6258	0.0002231	0.00556143
YJL172W	1.13466	8.75249	13.5887	0.000227545	0.00564831
YER178W	1.26355	10.9912	13.5574	0.000231383	0.00571945
YJR016C	1.33361	11.2511	13.5343	0.000234246	0.00576599
YLR027C	1.10283	10.1974	13.5164	0.000236486	0.00577851
YDL143W	0.769409	8.33183	13.5099	0.000237302	0.00577851
YDL095W	0.887027	9.63996	13.5027	0.000238215	0.00577851
YPR112C	2.06401	4.91312	13.4991	0.000238684	0.00577851
YER069W	0.789522	8.91062	13.4522	0.000244716	0.00590027
YHR208W	1.23708	9.77642	13.443	0.000245928	0.00590529
YJR065C	0.801218	8.35333	13.3884	0.000253186	0.00605485
YOL021C	0.792935	7.42915	13.3737	0.00025518	0.00607783
YOR063W	1.31627	13.062	13.351	0.000258289	0.00610246
YDR226W	1.07479	9.90887	13.3226	0.000262222	0.00617061
YCR067C	0.937692	6.94171	13.2707	0.000269587	0.00631865
YOR382W	1.13934	6.32698	13.2537	0.00027204	0.00635084
YDL058W	0.907069	6.26615	13.2129	0.000278025	0.00645209
YPR010C	1.13739	9.37979	13.1982	0.000280213	0.00645209
YJR105W	1.06897	10.5091	13.1961	0.000280535	0.00645209
YGR180C	1.05957	9.09452	13.1918	0.000281175	0.00645209
YHR042W	1.35947	8.88908	13.1872	0.000281861	0.00645209
YLR048W	1.27472	9.99801	13.1007	0.000295178	0.00668917
YCL009C	1.52154	9.62809	13.0911	0.000296697	0.00668917
YOR251C	1.05967	6.79141	13.074	0.000299424	0.00672332
YPL131W	1.14529	11.3108	13.0542	0.000302605	0.00676892
YBR023C	0.850401	7.67269	13.0258	0.00030723	0.00684634
YIL103W	2.46856	3.72803	12.922	0.000324739	0.00718211
YGR218W	0.710213	7.76596	12.803	0.000346065	0.00759664
YGL120C	1.04945	7.46089	12.7936	0.000347814	0.00760666
YNR013C	1.17526	7.11301	12.7838	0.000349632	0.0076181
YOL004W	0.943435	7.02406	12.7666	0.000352868	0.00766023
YDL014W	1.16215	8.52024	12.7574	0.000354603	0.00766959
YDL126C	1.02086	11.3949	12.7335	0.000359167	0.00771783
YML086C	1.12443	8.20641	12.7223	0.000361325	0.00771783
YFL041W	1.04015	7.97104	12.7172	0.000362312	0.00771783
YJR066W	0.736976	7.44618	12.6046	0.000384791	0.00808474
YJL138C	0.95503	6.86102	12.5328	0.000399869	0.00837162
YDR032C	1.18237	8.49613	12.4	0.000429332	0.00886232
YHR179W	1.02941	9.9882	12.3869	0.000432346	0.00889333
YBR015C	0.934103	8.08116	12.3412	0.000443069	0.00905062
YAR015W	0.837079	7.79759	12.3296	0.000445843	0.00907575
YDR432W	1.24514	8.52657	12.3221	0.000447627	0.00908066
YGL084C	0.89967	7.16969	12.3073	0.000451191	0.0091215
YDL188C	0.901724	7.48091	12.2962	0.000453873	0.00914429
YEL032W	0.815936	7.94222	12.2837	0.00045694	0.00917467
YOR373W	1.16896	4.98147	12.233	0.000469524	0.00936342
YMR215W	1.05147	7.75536	12.1786	0.000483403	0.0095317
YNL104C	1.04248	10.3001	12.1746	0.000484443	0.0095317
YDR237W	0.938367	6.61113	12.1499	0.000490903	0.00960876
YOR048C	0.83912	6.49696	12.1472	0.000491626	0.00960876
YML078W	1.07692	7.62697	12.0605	0.000515022	0.00999959
YGR205W	0.901453	5.72451	12.0422	0.000520098	0.0100649
YIL109C	0.858952	8.71762	12.0021	0.000531406	0.0102165
YPL086C	1.16485	5.57371	11.9823	0.000537077	0.0102919
YKR043C	0.924235	8.30909	11.975	0.000539194	0.010299
YMR092C	0.823692	8.82466	11.967	0.000541508	0.0103097
YNL055C	1.1885	10.2445	11.9556	0.000544827	0.0103394
YGL009C	0.949117	10.322	11.9185	0.000555806	0.0104193
YBR229C	0.86315	6.63669	11.9174	0.000556122	0.0104193
YCR017C	0.761488	8.53674	11.8331	0.000581879	0.0108596
YHR074W	0.961068	8.95522	11.8226	0.00058516	0.0108596
YBR191W	1.10065	9.0049	11.8115	0.000588651	0.01089
YEL034W	1.02224	10.1194	11.8043	0.000590935	0.010898
YJL186W	0.895055	8.0552	11.7645	0.000603713	0.0110643
YGL206C	0.740411	8.92829	11.708	0.000622336	0.0113702
YLR380W	1.17962	6.69849	11.6863	0.00062963	0.0114678
YJL159W	1.47865	9.96472	11.6723	0.000634392	0.0115189
YIR034C	0.951136	6.34366	11.6301	0.000648934	0.0116749
YER003C	1.09647	8.32456	11.5816	0.000666059	0.0119464
YLL045C	1.08857	10.0726	11.5645	0.000672215	0.0119838
YDR101C	1.29355	6.33733	11.5335	0.000683539	0.0121488
YDL131W	0.904254	7.25675	11.3861	0.000739975	0.0130337
YNL072W	1.03296	4.87015	11.3583	0.000751121	0.0131906
YJR045C	0.924578	10.2881	11.3498	0.000754548	0.0132113
YER114C	0.942597	5.95646	11.2841	0.000781718	0.0135659
YJL068C	0.86501	7.63727	11.2434	0.000799083	0.0137859
YOR287C	5.98343	2.08508	11.2149	0.000811427	0.0139101
YDR188W	0.887157	9.31409	11.1997	0.0008181	0.0139101
YFR051C	0.954451	7.69214	11.1806	0.000826558	0.013918
YER156C	0.921924	7.51281	11.1799	0.000826868	0.013918
YDR234W	0.920096	7.75179	11.1739	0.00082958	0.013918
YPL217C	1.06579	5.93165	11.1699	0.000831344	0.013918
YGR038W	0.949481	5.30907	11.168	0.000832219	0.013918
YGR155W	0.89377	9.94565	11.1615	0.000835127	0.013918
YKL029C	1.21289	8.78224	11.1295	0.000849667	0.0140805
YHR183W	1.22345	11.2974	11.0967	0.000864837	0.0142375
YLR056W	1.0735	8.1087	11.0755	0.000874776	0.0142976
YDL140C	0.80671	9.03072	11.0752	0.000874916	0.0142976
YLR172C	1.01367	6.62434	11.0256	0.000898611	0.0146441
YEL042W	0.941776	7.66352	11.0191	0.000901781	0.0146552
YGR240C	0.838147	10.5313	11.0069	0.000907736	0.0147113
YER095W	0.950592	8.25501	10.9751	0.000923434	0.0148837
YJR064W	0.959416	8.87993	10.8542	0.000985707	0.0156992
YJR125C	0.681842	6.89834	10.8474	0.000989358	0.0156992
YDR148C	0.821584	7.71786	10.8461	0.000990042	0.0156992
YPR019W	0.733032	6.82086	10.8188	0.00100474	0.0158468
YDR050C	1.01357	12.2245	10.7844	0.00102357	0.0159725
YGR285C	0.87639	9.08399	10.7498	0.00104291	0.0162313
YLR209C	0.898237	6.7994	10.7365	0.00105042	0.0163051
YDR119W	0.830492	7.62687	10.7126	0.00106406	0.0164733
YPL091W	0.937749	8.26435	10.6891	0.00107768	0.0166405
YLR083C	0.852423	8.31213	10.6415	0.00110578	0.0170296
YBL082C	0.896211	7.14499	10.6259	0.00111514	0.017129
YOR168W	0.725474	8.23606	10.6034	0.0011288	0.0172936
YNL241C	0.816868	9.97213	10.5372	0.00116999	0.0178304
YHR032W-A	1.19395	5.09342	10.5278	0.00117591	0.0178304
YLL048C	0.696599	8.35183	10.5264	0.0011768	0.0178304
YOR099W	0.938802	8.98222	10.523	0.001179	0.0178304
YJL212C	0.84561	9.29659	10.5028	0.00119197	0.0179344
YNL112W	1.0678	8.64556	10.4948	0.00119714	0.0179657
YDL066W	1.07221	9.78237	10.4854	0.00120323	0.017966
YMR241W	0.901798	8.085	10.4369	0.00123521	0.0183968
YLR109W	1.18371	11.8215	10.429	0.00124052	0.0184293
YOR157C	0.75465	8.257	10.4151	0.00124987	0.0185213
YNL313C	1.04615	6.04368	10.3266	0.00131124	0.0192449
YMR243C	0.832214	9.70627	10.3259	0.00131178	0.0192449
YCL057W	0.786096	7.60298	10.28	0.00134476	0.0196083
YKL081W	1.0096	9.76502	10.2552	0.00136303	0.019722
YKL152C	1.29233	13.4586	10.2533	0.00136442	0.019722
YKL103C	1.0473	8.59934	10.2392	0.00137488	0.0198245
YDL164C	0.957509	5.84531	10.1959	0.00140755	0.0201133
YLR378C	1.24298	9.05806	10.1852	0.00141576	0.0201181
YMR246W	0.773947	9.25603	10.1794	0.00142016	0.020132
YPR033C	0.750596	8.50406	10.1682	0.00142884	0.0202064
YHR039C	0.714816	7.16176	10.1399	0.00145093	0.0204402
YDR212W	0.848222	8.63905	10.1374	0.00145293	0.0204402
YCR012W	1.35235	14.3093	10.1337	0.0014558	0.0204402
YNL189W	0.664392	7.62021	10.1286	0.00145983	0.020448
YER052C	0.860089	8.72627	10.1152	0.00147054	0.0205492
YHR032W	0.929765	8.18893	10.0936	0.00148786	0.0207419
YHL040C	0.854988	8.11411	10.0659	0.0015104	0.0209568
YER090W	0.728256	7.37777	10.0484	0.00152482	0.0211071
YJL080C	0.752604	8.33079	10.0306	0.00153958	0.0212613
YPR145W	0.838847	10.5116	10.0131	0.00155428	0.0214141
YPR191W	0.780418	7.00486	10.0048	0.00156135	0.0214153
YBR286W	1.08225	11.1539	9.99817	0.00156695	0.0214381
YLR075W	1.06144	11.6646	9.95447	0.0016046	0.0219022
YLR237W	0.907715	6.36198	9.93535	0.00162135	0.0220675
YLL031C	0.788439	6.99224	9.9321	0.00162421	0.0220675
YPL106C	0.798299	10.4882	9.91812	0.0016366	0.0221846
YHR008C	0.983908	8.96278	9.89963	0.00165312	0.0223571
YCR034W	1.10808	7.91461	9.89002	0.00166178	0.0224226
YHR027C	0.690961	8.79234	9.87675	0.0016738	0.0224403
YBR038W	0.841645	7.47362	9.87595	0.00167453	0.0224403
YDR342C	1.53307	6.42942	9.82365	0.00172283	0.0229307
YDL128W	0.855837	8.62936	9.8072	0.0017383	0.0230582
YOR361C	0.80061	8.67911	9.7935	0.0017513	0.0231526
YPR183W	1.22493	8.20942	9.74339	0.00179969	0.023633
YBR241C	0.852708	7.65378	9.72898	0.00181385	0.0237659
YDR044W	0.935012	7.18873	9.70661	0.00183607	0.0239503
YOR142W	0.844478	8.59784	9.68219	0.00186062	0.0241555
YCL028W	0.973006	8.04313	9.67875	0.00186411	0.0241555
YMR308C	0.684262	7.74175	9.65579	0.00188756	0.0243519
YHR024C	0.720148	7.43724	9.63084	0.00191338	0.0244704
YLR347C	0.816641	8.71582	9.5977	0.00194821	0.0247011
YNL049C	0.761611	6.75839	9.59123	0.00195509	0.024735
YLR305C	0.672407	7.07649	9.57872	0.00196845	0.0248506
YLL024C	0.902308	11.4256	9.56421	0.00198408	0.0249408
YCL017C	0.850488	7.88582	9.54876	0.00200084	0.0250446
YJL026W	0.96117	9.38827	9.54202	0.00200821	0.0250707
YMR083W	0.820722	9.33778	9.53906	0.00201145	0.0250707
YNL216W	0.749167	6.74221	9.5308	0.00202052	0.0251305
YGL171W	1.86692	4.37919	9.50638	0.00204759	0.0254134
YML058W	0.97226	7.55245	9.49481	0.00206054	0.0255203
YLR150W	0.811057	10.2463	9.45702	0.00210343	0.0259968
YDR232W	0.947377	8.85126	9.43926	0.00212389	0.0261398
YFL037W	0.835775	9.97598	9.39187	0.0021795	0.0267683
YJR139C	1.01631	10.2421	9.37309	0.00220195	0.0269544
YBR036C	0.734628	9.01736	9.37153	0.00220382	0.0269544
YEL024W	0.88495	6.10519	9.35498	0.00222381	0.0271364
YHR188C	0.874415	8.69751	9.28358	0.00231218	0.0279119
YPR016C	0.925744	7.63732	9.28109	0.00231532	0.0279119
YLR060W	0.758025	8.42746	9.2666	0.00233371	0.028059
YGL245W	0.741884	9.55471	9.26397	0.00233706	0.028059
YKL215C	0.773863	5.93975	9.23173	0.00237857	0.0284992
YMR318C	0.756545	8.98407	9.21894	0.00239524	0.0286406
YPL145C	0.755378	7.51378	9.1889	0.00243487	0.0289811
YHL039W	1.0441	5.45035	9.11894	0.00252976	0.0296907
YOR098C	0.823716	6.88489	9.1184	0.00253051	0.0296907
YGR189C	0.887544	8.36928	9.07985	0.00258441	0.0301484
YOR117W	0.718203	8.52509	9.07834	0.00258654	0.0301484
YDL054C	0.850647	6.89067	9.07735	0.00258795	0.0301484
YDR111C	0.98045	7.12079	9.07259	0.00259469	0.0301672
YNL322C	1.09551	8.6723	9.06564	0.00260457	0.0301924
YNL045W	0.828162	7.88425	9.0352	0.0026483	0.0306012
YML075C	0.625437	6.99784	9.01512	0.00267755	0.0308258
YDL141W	0.740577	6.59308	8.9777	0.00273295	0.0313741
YEL037C	0.777579	7.3755	8.97221	0.00274117	0.0313741
YKL165C	0.769296	6.15453	8.9481	0.00277759	0.0317292
YHR113W	0.801733	7.8092	8.93969	0.0027904	0.0318138
YDR144C	0.861952	5.92571	8.92756	0.00280899	0.0318651
YIR006C	0.839415	7.72136	8.92616	0.00281115	0.0318651
YJL196C	0.785967	9.4426	8.92112	0.00281892	0.0318918
YDR037W	0.722459	8.76194	8.89892	0.0028534	0.032087
YDR135C	0.634228	8.17013	8.8401	0.00294683	0.0328589
YBR227C	1.37383	4.15726	8.82135	0.00297726	0.03311
YLR203C	0.979889	7.39781	8.80387	0.00300592	0.0333657
YKR092C	1.03522	5.91251	8.73403	0.00312325	0.0344478
YCR037C	0.687349	6.1213	8.73061	0.00312912	0.0344478
YDR036C	0.742988	6.55361	8.69223	0.00319569	0.0350098
YHR216W	0.945118	6.20955	8.64888	0.00327262	0.0356534
YHL034C	0.799973	7.48182	8.633	0.00330127	0.0358991
YOR184W	0.706259	8.85276	8.62201	0.00332125	0.0359832
YBR094W	0.768051	5.38605	8.60895	0.00334515	0.0361092
YMR058W	0.765768	9.90482	8.59843	0.00336454	0.036209
YGR177C	1.05772	5.00461	8.59549	0.00336996	0.036209
YLR354C	0.795471	9.96581	8.58341	0.0033924	0.0362863
YGL130W	0.780659	6.80437	8.54068	0.00347296	0.0368134
YGL055W	0.820825	9.75504	8.49159	0.00356793	0.0376167
YAL039C	1.05933	7.31708	8.4629	0.00362463	0.038078
YDL052C	0.803806	6.68746	8.45193	0.00364655	0.0381778
YCL008C	1.09795	5.7121	8.43352	0.00368366	0.038492
YOL142W	1.07654	5.33469	8.42839	0.00369407	0.0385322
YGL056C	1.03878	5.52161	8.40478	0.00374235	0.0388632
YBL047C	0.673914	8.32323	8.4032	0.00374562	0.0388632
YGR032W	0.638984	7.85921	8.35637	0.00384337	0.0394961
YJL012C	0.690098	7.53036	8.35414	0.00384809	0.0394961
YLR231C	0.779543	6.71542	8.35154	0.0038536	0.0394961
YLR344W	0.745771	7.61088	8.33538	0.00388803	0.0397105
YGR060W	0.706928	7.26338	8.3021	0.00395993	0.0403748
YOR321W	0.686577	7.15353	8.29469	0.00397612	0.0404697
YEL040W	0.939887	9.36878	8.25337	0.00406764	0.0412047
YLL061W	1.01506	9.78245	8.25115	0.00407263	0.0412047
YIL142W	0.88289	8.86894	8.24949	0.00407634	0.0412047
YDR497C	0.828545	11.0524	8.22101	0.00414082	0.0415707
YGR082W	0.913446	7.01798	8.20623	0.00417468	0.0416972
YDR384C	0.926839	6.41672	8.14655	0.00431432	0.0428035
YMR002W	0.774889	7.59313	8.12037	0.00437707	0.0431328
YDR507C	0.918485	5.31915	8.08906	0.00445332	0.0436648
YJL121C	0.821639	8.18183	8.07519	0.00448754	0.0439271
YIR012W	0.792014	7.43187	7.97502	0.00474271	0.0458904
YBL079W	0.618137	7.02488	7.94361	0.00482575	0.0465408
YER049W	0.831575	7.46248	7.91772	0.0048953	0.0469805
YDR301W	0.693938	6.23054	7.90681	0.00492489	0.0471875
YOR271C	0.759646	7.64416	7.87695	0.00500689	0.0477949
YKL175W	0.719159	7.44761	7.87487	0.00501266	0.0477949
YLR432W	0.916901	8.80706	7.87187	0.00502098	0.0477968
YOL020W	0.691514	7.86623	7.86783	0.00503219	0.0478184
YER082C	1.17878	4.88993	7.86521	0.00503951	0.0478184
YLR409C	0.903645	6.61135	7.85731	0.00506155	0.0479503
YPL198W	1.57568	6.04662	7.84973	0.00508282	0.0480743
YJR121W	0.756377	10.3933	7.84297	0.00510187	0.0481771
YNR014W	1.3625	5.46846	7.81682	0.00517621	0.0487226
YPR037C	0.746129	5.81896	7.78943	0.00525529	0.0493092
YLR438W	1.29941	7.97263	7.62806	0.00574671	0.0531571
YFL007W	0.643828	8.00482	7.61613	0.00578484	0.0534258
YBR093C	1.29399	4.99272	7.60255	0.00582857	0.0537453
YPR103W	0.610717	7.93293	7.59432	0.00585524	0.0539067
YOR204W	0.757026	11.0259	7.56571	0.00594892	0.0542597
YOL151W	0.827499	8.80798	7.54823	0.00600692	0.0546193
YJL060W	0.661995	8.20218	7.54294	0.00602455	0.0546951
YJR040W	0.68634	6.70326	7.53079	0.00606533	0.0549639
YBL099W	0.774042	9.22135	7.4976	0.00617813	0.0556792
YOL098C	0.613684	7.33638	7.49535	0.00618584	0.0556792
YBR078W	0.907376	10.513	7.47439	0.00625826	0.0562097
YBL020W	0.787755	6.03822	7.47063	0.00627136	0.0562415
YNL207W	0.810922	5.8074	7.45656	0.00632058	0.0565966
YHR007C	0.712984	8.84981	7.43409	0.00639998	0.0568561
YLR212C	0.859068	5.66132	7.42258	0.00644104	0.0570273
YDL086W	0.740807	6.32677	7.39843	0.00652807	0.0572342
YOL143C	0.637382	8.37219	7.39823	0.0065288	0.0572342
YGL255W	1.32838	5.33318	7.3959	0.00653726	0.0572342
YLR055C	0.705628	6.61634	7.39578	0.00653772	0.0572342
YBR202W	0.633253	6.87083	7.35274	0.00669605	0.0584464
YBR243C	0.759119	7.45559	7.34315	0.00673189	0.0585854
YBR249C	0.951407	9.41275	7.33482	0.00676314	0.0586837
YMR237W	0.620921	6.70127	7.32691	0.00679298	0.0587693
YML060W	1.76512	3.37309	7.31728	0.00682948	0.0589983
YDR394W	0.570451	7.98295	7.30016	0.00689486	0.0594757
YPL111W	0.998633	8.15879	7.28441	0.00695557	0.0597703
YIL051C	0.804615	8.37874	7.28061	0.0069703	0.0597759
YBR017C	0.552329	7.18582	7.2767	0.00698548	0.0598062
YML013W	0.649456	6.9478	7.25016	0.00708947	0.060358
YIL137C	0.581981	7.08088	7.24406	0.00711361	0.0604759
YBR067C	0.802975	7.85361	7.22425	0.00719251	0.0608342
YJL062W	0.734517	6.73738	7.22311	0.00719711	0.0608342
YAL043C	0.782118	7.52514	7.18379	0.00735651	0.0619147
YAL021C	0.657532	7.62978	7.18095	0.00736817	0.0619242
YLR355C	0.955809	10.8676	7.17221	0.00740414	0.0621377
YNL268W	0.697907	8.14117	7.15068	0.00749356	0.0627092
YIL033C	0.78521	8.24635	7.13802	0.00754662	0.0629742
YLR222C	1.69874	5.46454	7.13534	0.00755793	0.0629792
YHR088W	2.56253	2.89194	7.12638	0.0075958	0.0632052
YKR001C	0.611576	7.79169	7.09714	0.00772069	0.063973
YMR296C	0.83653	8.16816	7.0809	0.00779097	0.0644645
YCL026C-A	3.23765	2.89139	7.06758	0.00784913	0.0647635
YBL007C	0.561653	8.16481	7.06331	0.00786785	0.0648271
YOL092W	0.86101	7.5717	7.05668	0.00789701	0.0649764
YLL001W	0.551539	7.0372	7.03528	0.00799196	0.0655296
YER070W	0.789245	8.69554	7.02863	0.00802168	0.065635
YIL074C	0.796077	9.06259	7.01246	0.00809444	0.0660466
YCL026C-B	1.16383	6.77298	7.00764	0.00811624	0.0660963
YDR035W	0.709766	8.62166	6.98946	0.0081991	0.0666234
YEL054C	0.972501	9.20527	6.96787	0.00829863	0.0672463
YPL226W	0.607865	8.01991	6.96096	0.00833074	0.0674137
YNL023C	0.905823	5.76679	6.95146	0.00837511	0.0674477
YIL018W	0.926373	11.7565	6.93058	0.00847341	0.0677297
YIL160C	1.51208	3.39658	6.91266	0.00855878	0.0681344
YJL079C	1.13806	7.94973	6.90414	0.00859963	0.068367
YEL036C	0.715132	6.47706	6.89107	0.00866274	0.0686832
YDR107C	0.647995	6.4648	6.87864	0.00872317	0.0690123
YNL321W	0.947703	7.76088	6.87684	0.00873197	0.0690123
YER006W	0.934981	6.9797	6.87531	0.00873945	0.0690123
YDR517W	0.689197	8.92893	6.83521	0.00893782	0.0702957
YLR300W	0.823805	9.93692	6.82131	0.00900765	0.0707503
YJL041W	0.750307	6.32547	6.81314	0.00904896	0.0709008
YDL055C	0.85592	11.3085	6.81275	0.00905091	0.0709008
YNL240C	0.958577	7.74707	6.80486	0.00909103	0.0710459
YML056C	0.83998	8.83016	6.76302	0.00930663	0.0722726
YGL225W	0.677867	8.5931	6.76198	0.00931203	0.0722726
YLR192C	0.58218	7.02949	6.74285	0.00941243	0.0729403
YLR089C	0.858381	8.00739	6.74087	0.00942285	0.0729403
YER019W	0.772181	8.10721	6.73767	0.00943979	0.0729754
YOL040C	0.80994	9.88038	6.73188	0.00947046	0.0731165
YKL019W	0.763357	7.83258	6.70239	0.00962836	0.0740541
YKR024C	1.09325	4.36327	6.67866	0.00975741	0.0748187
YKL164C	1.00327	9.02309	6.65357	0.00989576	0.0755691
YMR012W	0.628012	8.08391	6.65289	0.00989949	0.0755691
YNR044W	1.235	5.06239	6.64445	0.00994651	0.075797
YIL005W	0.841534	5.26147	6.61677	0.0101023	0.0767852
YDR524C-B	0.914714	10.2711	6.56638	0.0103923	0.0777234
YNR046W	1.08259	5.09516	6.56565	0.0103966	0.0777234
YCR047C	0.867611	5.8334	6.5655	0.0103975	0.0777234
YOR260W	0.663999	6.16912	6.55022	0.0104871	0.0779972
YLR413W	0.809305	7.58547	6.53937	0.0105513	0.0783751
YMR129W	0.748458	6.25806	6.5059	0.0107517	0.079589
YDL078C	0.627388	8.09986	6.50531	0.0107553	0.079589
YJL143W	0.749072	7.39609	6.47858	0.0109182	0.0803905
YHR142W	0.710187	6.50582	6.4651	0.0110014	0.0809013
YGR125W	0.498776	6.89254	6.36518	0.0116381	0.0842154
YLL040C	0.603685	8.06155	6.35628	0.0116967	0.084535
YGR214W	0.817447	10.3266	6.3371	0.0118238	0.0852442
YDL093W	0.603105	5.7142	6.32551	0.0119013	0.0854889
YOR175C	0.631196	6.83264	6.30913	0.0120118	0.086072
YMR280C	1.36433	3.75259	6.30089	0.0120677	0.086368
YMR062C	0.801814	8.15557	6.29554	0.0121042	0.0864188
YHR069C	0.617551	5.89312	6.27368	0.0122544	0.087174
YKL184W	0.609132	7.40208	6.25206	0.0124049	0.088112
YJR132W	0.752981	6.44946	6.25015	0.0124183	0.088112
YDR129C	0.599337	9.21849	6.2483	0.0124312	0.088112
YER120W	0.80815	8.71662	6.24312	0.0124677	0.0882639
YJR015W	0.663369	7.67581	6.20006	0.0127746	0.0902195
YPL126W	1.02108	6.0791	6.13659	0.0132412	0.0926375
YBL015W	0.654879	7.76	6.12892	0.0132988	0.0928464
YLR034C	0.675538	7.94001	6.1277	0.013308	0.0928464
YBR041W	0.715853	7.67004	6.11742	0.0133856	0.0930286
YOR383C	0.998484	6.9764	6.10973	0.013444	0.0932675
YPR041W	0.573804	7.66023	6.09461	0.0135595	0.0939581
YJL174W	0.688632	7.60321	6.08296	0.0136492	0.0942596
YGR185C	0.610125	8.26871	6.07989	0.0136729	0.0942596
YLR029C	0.907763	10.817	6.07916	0.0136786	0.0942596
YHR052W	1.4558	4.32472	6.07805	0.0136871	0.0942596
YML052W	0.697387	8.78368	6.04022	0.0139835	0.0958197
YHR072W	0.520296	7.71717	6.03482	0.0140264	0.0958197
YJL066C	0.632056	6.53081	6.01935	0.0141498	0.0963466
YMR116C	1.08959	12.8707	6.00746	0.0142456	0.0967356
YOL147C	0.801387	5.63143	6.00478	0.0142672	0.0967356
YML008C	0.613513	7.66728	6.00409	0.0142727	0.0967356
YOR002W	0.575029	7.61316	6.00166	0.0142924	0.0967577
YMR079W	0.695787	7.55161	5.97497	0.0145103	0.0977826
YLR028C	0.486354	8.59982	5.96624	0.0145824	0.0979317
YCR084C	0.726115	7.8893	5.95816	0.0146493	0.0981034
YPL093W	0.916241	7.60796	5.95647	0.0146634	0.0981034
YKL068W	0.735805	5.95197	5.95643	0.0146637	0.0981034
YML048W	0.746922	9.35923	5.95241	0.0146972	0.0981034
YBR021W	0.910277	5.10173	5.95111	0.014708	0.0981034
YHR018C	0.610097	9.5637	5.93855	0.0148132	0.098359
YKL148C	0.717618	8.07688	5.90447	0.0151025	0.0996003
YDR077W	1.25658	9.08058	5.90298	0.0151153	0.0996003
YLR397C	0.67309	7.02966	5.90259	0.0151187	0.0996003
YKL031W	2.2873	2.24988	5.8989	0.0151503	0.0996973
YLR324W	0.597055	6.23225	5.89656	0.0151705	0.0997182
YIL030C	0.528595	7.14915	5.88909	0.0152349	0.0999187
YDL084W	0.687611	8.72435	5.87306	0.0153743	0.100634
YDL190C	0.579432	6.5105	5.87029	0.0153985	0.100634
YGR260W	0.621088	9.32468	5.86465	0.015448	0.100754
YOR067C	0.623331	6.62075	5.85975	0.015491	0.100779
YLL043W	0.50244	6.71686	5.85164	0.0155625	0.100942
YDR353W	0.574849	10.0339	5.82117	0.0158344	0.102479
YIL075C	0.571585	8.36829	5.80976	0.0159375	0.102812
YPL092W	0.870972	5.43168	5.80581	0.0159733	0.102812
YHR085W	1.70773	3.59856	5.7915	0.0161038	0.103314
YDR255C	1.54248	3.27591	5.78716	0.0161436	0.103456
YGL097W	0.741133	5.91369	5.77314	0.0162729	0.103959
YPR159W	0.597509	8.98329	5.76252	0.0163716	0.104349
YNL219C	0.553591	6.74614	5.75072	0.0164819	0.104743
YIL108W	0.644549	7.98509	5.7502	0.0164868	0.104743
YGR173W	0.909325	5.44686	5.73925	0.0165899	0.105192
YMR146C	0.589397	7.65027	5.73889	0.0165933	0.105192
YIR026C	0.83543	5.20502	5.73621	0.0166186	0.105192
YIL117C	0.734006	5.93013	5.7351	0.0166291	0.105192
YDR508C	0.610272	8.57314	5.72695	0.0167065	0.10539
YIL131C	0.672459	5.54518	5.7165	0.0168062	0.105744
YBR069C	0.717376	8.65153	5.70564	0.0169105	0.106287
YJL050W	1.05394	6.61161	5.69316	0.0170311	0.106931
YML070W	0.665867	8.99571	5.67694	0.0171894	0.107774
YGL008C	0.762574	13.8742	5.67563	0.0172021	0.107774
YHR169W	0.817308	5.48768	5.67251	0.0172328	0.107808
YKR056W	0.874656	5.4462	5.67135	0.0172442	0.107808
YDL150W	1.35514	4.54486	5.66689	0.0172881	0.107968
YER177W	0.648881	10.8551	5.65166	0.0174388	0.108794
YER064C	1.06532	5.64999	5.64722	0.0174831	0.108807
YOR389W	1.57622	2.78298	5.64588	0.0174965	0.108807
YHR098C	0.522366	7.90245	5.63868	0.0175684	0.109024
YBR265W	0.69802	6.80255	5.62694	0.0176865	0.109641
YKL080W	0.688008	8.3126	5.6237	0.0177192	0.109728
YMR239C	1.68269	3.6178	5.60765	0.0178822	0.110112
YOL070C	0.73744	5.73138	5.60747	0.017884	0.110112
YPR069C	0.661236	7.81091	5.60322	0.0179275	0.110112
YNL116W	0.736351	5.1749	5.56936	0.0182774	0.111606
YCR004C	0.602708	7.9996	5.56449	0.0183284	0.111621
YLR179C	0.725359	8.45759	5.54973	0.0184835	0.112223
YNL287W	0.522862	8.09529	5.52915	0.0187021	0.113428
YNL243W	0.553105	8.54065	5.49573	0.019063	0.114325
YJL167W	0.543755	7.92613	5.49386	0.0190833	0.114325
YMR297W	0.741425	10.0253	5.44571	0.0196165	0.116687
YOR151C	0.516423	8.15641	5.43119	0.0197802	0.117542
YPL085W	0.593181	6.70265	5.41342	0.0199825	0.118432
YCR077C	0.538984	8.54574	5.41148	0.0200047	0.118432
YGL099W	0.865743	4.58602	5.41098	0.0200105	0.118432
YDR091C	0.645788	6.9551	5.40232	0.02011	0.118902
YFR013W	0.7209	5.36713	5.38566	0.0203029	0.119801
YNR017W	0.551116	6.59247	5.38304	0.0203334	0.119861
YCR048W	0.755028	8.76383	5.37124	0.0204714	0.120228
YIL140W	0.660621	6.02686	5.36185	0.0205819	0.120601
YIL162W	0.74999	7.35125	5.35082	0.0207126	0.121246
YMR226C	0.635945	8.81641	5.32637	0.0210051	0.122471
YHR149C	0.9291	4.60356	5.31829	0.0211027	0.122675
YGR178C	0.483851	7.46541	5.28841	0.0214679	0.124273
YOR086C	0.48513	8.53571	5.27093	0.0216845	0.125068
YPR129W	0.667786	5.16475	5.26027	0.0218176	0.125713
YGL140C	0.497664	7.09854	5.25614	0.0218695	0.125889
YDR388W	0.540703	8.79742	5.23831	0.0220947	0.126813
YLR372W	0.598978	8.54911	5.22881	0.0222157	0.127383
YGR262C	0.635146	6.36138	5.21827	0.0223507	0.127876
YCR061W	0.866662	8.33282	5.21766	0.0223587	0.127876
YDR490C	0.536602	6.5525	5.21611	0.0223786	0.127876
YER027C	0.495477	7.00593	5.21533	0.0223886	0.127876
YGR159C	0.684617	7.90653	5.20216	0.0225589	0.128599
YGR055W	0.594209	10.7509	5.16468	0.0230508	0.130867
YLR429W	0.512462	8.01629	5.16337	0.0230681	0.130867
YFR030W	0.572008	10.3455	5.14465	0.0233181	0.131904
YPR011C	0.55021	6.54582	5.13342	0.0234694	0.132488
YNL183C	0.679882	5.6348	5.13198	0.0234889	0.132488
YDR189W	0.452752	6.30354	5.10332	0.02388	0.133962
YOR024W	6.24912	-0.457007	5.10237	0.0238931	0.133962
YNL255C	0.738361	7.6577	5.08946	0.0240717	0.134742
YFL039C	0.794493	11.8697	5.06715	0.0243834	0.136144
YPR004C	0.545238	8.15255	5.06312	0.0244403	0.136157
YAL053W	0.582586	7.6896	5.05536	0.0245499	0.136633
YKL046C	0.529532	7.51877	5.03733	0.0248067	0.137455
YOL090W	0.75514	5.622	5.03686	0.0248134	0.137455
YMR266W	0.513535	7.74074	5.03055	0.024904	0.137827
YFL028C	0.720335	6.48689	5.02757	0.0249469	0.137935
YJL014W	0.505247	8.00934	5.02589	0.024971	0.137939
YLR433C	0.599687	5.53607	5.02408	0.0249972	0.137953
YIL154C	0.757509	7.47276	5.01589	0.0251157	0.138348
YOR034C	0.639084	5.64559	4.99981	0.0253501	0.139433
YIL024C	1.78833	2.78813	4.99912	0.0253602	0.139433
YAL042W	0.662132	8.98275	4.98898	0.0255092	0.139991
YEL043W	0.685144	5.67977	4.97213	0.0257589	0.140808
YNL163C	0.551272	6.18717	4.96857	0.025812	0.140864
YDL148C	1.56279	4.07694	4.96094	0.0259261	0.141225
YKL004W	0.667162	8.2229	4.95852	0.0259623	0.141292
YMR142C	0.767022	10.7077	4.9536	0.0260365	0.141564
YEL063C	0.579957	8.38316	4.93472	0.0263224	0.14246
YPL030W	1.50039	4.61825	4.9	0.0268567	0.144836
YIL034C	0.627106	6.77942	4.89944	0.0268653	0.144836
YHR132C	0.564624	7.85108	4.89543	0.0269278	0.144836
YNL220W	0.540064	8.62568	4.89426	0.0269461	0.144836
YGR123C	0.799484	6.49903	4.89348	0.0269583	0.144836
YNL248C	1.06472	5.86098	4.88051	0.0271616	0.145662
YNL037C	0.550578	8.70233	4.87059	0.0273181	0.14597
YML127W	0.486285	7.95194	4.85842	0.0275116	0.146737
YGL027C	0.54066	6.66348	4.82968	0.0279739	0.148395
YDR349C	0.496663	6.90772	4.81935	0.0281419	0.148884
YEL022W	0.701004	5.80714	4.79799	0.028493	0.150104
YKR059W	0.74205	7.01918	4.78633	0.0286866	0.150339
YHR049W	0.651685	6.84535	4.78594	0.028693	0.150339
YLR207W	0.518354	6.51818	4.78564	0.0286981	0.150339
YER089C	0.608853	8.23075	4.77809	0.0288241	0.150464
YPL245W	0.607537	6.33615	4.77266	0.0289151	0.150803
YDL168W	0.588331	7.73233	4.76748	0.0290023	0.150992
YMR221C	0.646313	6.332	4.75915	0.0291429	0.151455
YLL062C	0.812662	7.67804	4.75397	0.0292309	0.151645
YML072C	0.442118	8.25263	4.74058	0.0294591	0.15256
YBR230C	0.585733	6.93849	4.73605	0.0295368	0.152828
YFR037C	0.421167	7.22698	4.73437	0.0295657	0.152843
YOR356W	0.455419	7.60134	4.73234	0.0296006	0.152889
YIL116W	0.576376	7.64889	4.70896	0.0300059	0.15444
YMR290C	0.700183	6.34721	4.70192	0.0301289	0.154546
YIL039W	0.497837	6.86437	4.70149	0.0301364	0.154546
YBL051C	0.929848	6.29584	4.69984	0.0301655	0.154546
YML029W	0.65157	7.00003	4.69661	0.0302222	0.154606
YGR240C-A	5.70034	-0.312235	4.69297	0.0302863	0.1548
YBR110W	0.45978	6.62706	4.68698	0.0303921	0.155071
YIL053W	0.692871	9.83631	4.67982	0.0305189	0.155583
YHR062C	0.806868	5.29232	4.66038	0.0308663	0.156784
YPL033C	6.90309	-1.07576	4.65919	0.0308877	0.156784
YLL015W	0.474825	6.76152	4.62568	0.0314969	0.159326
YNL178W	0.761031	11.5077	4.62367	0.0315337	0.159375
YBR035C	0.566248	7.69769	4.6162	0.0316714	0.159796
YDL144C	0.654774	7.85381	4.61034	0.0317797	0.160205
YBL022C	0.429198	7.72894	4.60638	0.0318532	0.160302
YKR018C	0.476939	8.27788	4.57812	0.0323827	0.162272
YDL132W	0.53311	6.22834	4.57314	0.032477	0.162468
YOL066C	0.586169	4.7547	4.56782	0.032578	0.162731
YCL044C	0.833733	5.01454	4.56746	0.0325849	0.162731
YMR312W	1.48962	3.83058	4.56096	0.0327088	0.163211
YPR169W	0.69205	5.70584	4.55624	0.0327991	0.163523
YER056C	0.619393	8.92921	4.55117	0.0328963	0.163622
YEL027W	0.664578	9.30203	4.55085	0.0329025	0.163622
YJL197W	0.621786	6.11161	4.54422	0.0330301	0.163842
YIL133C	0.817208	9.8338	4.53266	0.0332539	0.164539
YAL036C	1.35777	6.86642	4.53145	0.0332773	0.164539
YPL206C	0.532375	7.21744	4.52259	0.0334502	0.164814
YKL212W	0.474683	7.96803	4.51342	0.0336299	0.16556
YBR187W	0.625625	8.22127	4.50634	0.0337694	0.166108
YLR332W	0.608134	5.57343	4.50303	0.0338349	0.166153
YJL153C	0.74733	5.31789	4.49099	0.0340739	0.167
YBL021C	0.872023	4.66288	4.48863	0.0341211	0.167
YAL044C	0.6559	8.14044	4.46136	0.0346699	0.168425
YKL146W	0.659594	8.34058	4.44955	0.0349105	0.169175
YHR146W	0.500466	6.53515	4.44776	0.034947	0.169212
YHR184W	4.63356	-0.153483	4.44061	0.0350936	0.169783
YLL010C	0.839979	5.79734	4.43354	0.0352393	0.170208
YMR093W	0.775493	6.16448	4.41999	0.0355202	0.171283
YML031W	0.498425	6.76159	4.38311	0.0362967	0.174171
YPL098C	0.648912	5.59399	4.37795	0.0364068	0.174557
YPR063C	0.727932	6.80837	4.37003	0.0365763	0.174942
YHL033C	0.578828	8.97278	4.36808	0.0366182	0.175
YOL065C	0.5737	5.42972	4.36521	0.0366799	0.175152
YGR172C	0.598131	6.67177	4.36141	0.0367619	0.175402
YHR186C	0.529931	5.82426	4.34768	0.0370593	0.176535
YBR221C	0.68578	9.75777	4.33471	0.0373428	0.177597
YPL272C	2.30196	1.75448	4.31261	0.0378308	0.179489
YPR114W	0.66657	7.18949	4.31119	0.0378626	0.179489
YJL134W	0.532851	7.17995	4.30211	0.038065	0.180146
YER145C	0.684729	9.77523	4.29834	0.0381496	0.180268
YKR025W	1.60428	4.44512	4.2898	0.0383416	0.18103
YDR292C	0.507849	5.83034	4.28716	0.0384013	0.181037
YMR143W	0.519811	8.95912	4.28565	0.0384354	0.181037
YMR049C	0.994628	5.8354	4.27405	0.0386987	0.18155
YDR097C	0.681173	5.31754	4.27236	0.0387372	0.181586
YMR008C	0.503896	8.42092	4.26752	0.0388475	0.181814
YBL035C	1.14735	4.09198	4.26585	0.0388858	0.181848
YOL097C	0.486	7.51729	4.26256	0.0389613	0.182056
YJR019C	0.666239	6.75248	4.25975	0.0390256	0.182077
YAL003W	0.533061	8.68451	4.25371	0.0391647	0.182572
YLR208W	0.501225	7.04162	4.24497	0.0393667	0.183368
YDL019C	0.397719	7.27345	4.20873	0.0402164	0.186147
YKR066C	0.701202	9.82182	4.20297	0.0403532	0.186608
YER088C	0.810541	7.6946	4.19974	0.0404301	0.186608
YOR155C	0.431687	7.2622	4.19486	0.0405468	0.186656
YGL169W	0.728973	5.02574	4.19315	0.0405877	0.186656
YDL046W	0.622091	8.61798	4.18632	0.0407514	0.187005
YDL137W	0.553545	8.29476	4.17382	0.0410532	0.188096
YIL052C	0.572464	7.84258	4.16704	0.0412177	0.188557
YGR128C	1.10729	4.4471	4.15563	0.0414963	0.189096
YGR217W	0.604616	6.03175	4.15191	0.0415876	0.189354
YFL002C	0.623391	5.3409	4.14399	0.0417825	0.189812
YOR112W	0.486703	5.42623	4.13839	0.041921	0.190146
YDR299W	1.34768	4.02833	4.1371	0.0419531	0.190146
YNL021W	0.514603	5.86187	4.12346	0.0422926	0.191538
YDL012C	0.856729	4.47958	4.10615	0.0427276	0.192396
YLR229C	0.695686	7.08213	4.10551	0.0427438	0.192396
YBR080C	0.497712	6.74306	4.08533	0.0432571	0.194216
YER055C	0.513088	9.38296	4.08443	0.0432801	0.194216
YJL158C	0.697946	8.99161	4.07447	0.0435359	0.194915
YFR018C	0.677871	7.14151	4.07153	0.0436117	0.194915
YNL134C	0.531517	9.2715	4.06983	0.0436556	0.194915
YDL022W	0.736686	9.81565	4.0686	0.0436875	0.194915
YCR030C	0.471821	6.73729	4.0568	0.0439938	0.19517
YHL011C	0.641584	6.49618	4.05408	0.0440647	0.195205
YCR069W	0.4791	7.19521	4.04526	0.0442955	0.195638
YOL141W	0.834309	3.82624	4.02635	0.0447947	0.196662
YOR239W	0.646046	6.13771	4.02221	0.0449049	0.196999
YDR156W	0.821705	6.12138	3.99978	0.0455062	0.199043
YCL025C	0.484234	10.1065	3.99619	0.0456032	0.199255
YHR009C	0.499052	8.00521	3.9869	0.0458552	0.199723
YOR227W	0.531097	6.52368	3.97926	0.0460637	0.200129
YLR293C	0.451475	8.59525	3.96661	0.0464111	0.20091
YMR247C	0.550453	5.84362	3.9647	0.0464638	0.20099
YBR238C	0.903883	5.01414	3.94059	0.0471343	0.203442
YNL167C	0.7626	4.69301	3.93015	0.0474277	0.204258
YKR048C	0.657048	9.75014	3.91186	0.0479464	0.205739
YBR058C	0.53199	6.15504	3.89845	0.0483308	0.206936
YDL198C	0.454988	8.16624	3.89127	0.0485378	0.207671
YGL076C	0.714874	9.27469	3.88967	0.048584	0.207718
YKR039W	0.674036	9.17642	3.88531	0.0487104	0.208107
YIL169C	3.40769	0.677679	3.88276	0.0487843	0.208271
YLR390W	0.935644	4.22045	3.87789	0.0489259	0.208724
YPR154W	0.755458	5.43568	3.87643	0.0489687	0.208755
YIL022W	0.466407	7.6729	3.87522	0.0490039	0.208755
YML092C	0.530154	8.34324	3.8348	0.0501989	0.21319
YGL048C	0.469685	7.65792	3.83389	0.0502264	0.21319
YPR128C	0.465743	6.73823	3.82795	0.0504046	0.213793
YNL290W	0.474527	6.27872	3.8238	0.0505296	0.214014
YHR135C	0.605278	6.02007	3.80829	0.0509994	0.215693
YBL105C	0.656628	6.09709	3.79347	0.051453	0.217143
YNL308C	1.37469	3.6689	3.78915	0.0515857	0.217392
YJR104C	0.627906	10.9507	3.78081	0.0518437	0.217699
YLR381W	0.702799	4.54158	3.77683	0.051967	0.217783
YBR084W	0.466439	8.27095	3.77658	0.0519747	0.217783
YLR134W	0.728804	4.65244	3.77139	0.0521363	0.217994
YKL181W	0.577968	7.82834	3.76939	0.0521986	0.2181
YHR115C	0.590494	6.493	3.76749	0.052258	0.218193
YIL078W	0.592449	9.32669	3.76177	0.052437	0.21863
YLR361C	0.519505	5.54352	3.74117	0.0530873	0.220404
YDR304C	0.455691	7.80767	3.73528	0.0532746	0.221026
YDR221W	0.521416	5.94879	3.73359	0.0533286	0.221094
YCL064C	0.561312	6.68801	3.73011	0.05344	0.2214
YMR038C	0.498965	8.11268	3.72717	0.0535341	0.221486
YIL020C	0.917503	4.61304	3.72573	0.0535802	0.221486
YHR112C	0.508207	7.75733	3.72475	0.0536115	0.221486
YOR230W	0.614059	9.76579	3.71666	0.0538722	0.222251
YGL200C	0.492484	8.80621	3.70789	0.0541559	0.222797
YGL207W	0.42377	7.84508	3.70473	0.0542586	0.223042
YFR033C	0.787223	5.07145	3.70372	0.0542914	0.223042
YJL008C	0.458756	7.96276	3.69835	0.0544662	0.223604
YML005W	0.90023	3.66849	3.69409	0.0546055	0.22402
YKL056C	0.720292	11.6557	3.68543	0.0548898	0.22456
YOR197W	0.590005	7.39794	3.67942	0.0550881	0.225214
YLR146C	0.633527	5.4316	3.66025	0.0557254	0.227346
YLR418C	0.576702	5.93339	3.65528	0.0558917	0.227866
YLR139C	1.55115	2.69279	3.64934	0.0560915	0.228523
YHR170W	0.736052	6.73681	3.61756	0.0571725	0.231052
YGL173C	0.403974	8.74842	3.6161	0.0572229	0.231052
YER107C	0.532973	7.25012	3.61155	0.0573796	0.23138
YOR370C	0.460458	7.14555	3.60524	0.0575978	0.231818
YML125C	0.619537	7.79036	3.60376	0.0576491	0.231818
YFL042C	0.489539	5.85622	3.59983	0.0577853	0.232003
YBR034C	0.781103	5.64705	3.59499	0.0579541	0.232251
YGR280C	1.4606	3.29337	3.59002	0.0581275	0.232629
YLR335W	0.553752	6.72564	3.58311	0.0583699	0.233123
YOL039W	0.55328	9.71576	3.56906	0.0588656	0.234466
YPL222W	0.577365	7.60434	3.56421	0.0590379	0.234671
YGR227W	0.546163	5.52244	3.56346	0.0590643	0.234671
YDR518W	0.51779	5.62962	3.56209	0.0591134	0.234671
YDR481C	0.39334	8.03913	3.562	0.0591164	0.234671
YHR203C	0.675025	8.76011	3.55401	0.0594018	0.235645
YCR072C	1.01208	6.06704	3.54961	0.0595595	0.235981
YPL127C	0.56587	7.30487	3.53979	0.0599131	0.236842
YOR341W	0.555396	8.5994	3.52672	0.060387	0.238108
YIL021W	0.540269	5.86293	3.52043	0.0606165	0.238574
YOR085W	0.770089	7.69995	3.52015	0.0606268	0.238574
YHL030W	0.469223	7.50957	3.51815	0.0607001	0.238702
YDR179C	2.1221	1.47847	3.50098	0.0613326	0.240547
YFL052W	1.34417	3.80952	3.48275	0.0620118	0.242402
YDL226C	0.423359	6.83826	3.47483	0.0623093	0.242991
YLR315W	1.04623	4.10831	3.46926	0.0625194	0.243207
YLR214W	0.451649	7.3693	3.46122	0.0628238	0.244117
YBR281C	0.461147	6.55067	3.45372	0.0631095	0.244903
YDL112W	0.546696	6.24764	3.44872	0.063301	0.245097
YNL061W	0.733393	5.84376	3.44806	0.063326	0.245097
YCR081C-A	4.8936	-0.356335	3.42368	0.0642678	0.247439
YOR100C	1.15004	4.75555	3.41965	0.0644247	0.247758
YNL218W	1.36793	3.53698	3.41512	0.0646019	0.247914
YBR133C	0.432419	6.20558	3.4089	0.0648457	0.248526
YNL247W	0.533967	6.87752	3.40561	0.064975	0.248788
YGL103W	0.724071	12.1422	3.40394	0.0650411	0.248788
YGR083C	0.67463	5.53729	3.39733	0.0653022	0.249463
YMR301C	0.477675	6.67193	3.39559	0.0653708	0.249563
YOR362C	0.4384	8.78272	3.3919	0.0655174	0.249798
YER154W	0.591763	7.07942	3.38485	0.065798	0.250544
YGR229C	0.495128	5.8324	3.37061	0.0663691	0.251717
YER125W	0.395924	8.13901	3.36144	0.0667398	0.252658
YJR103W	0.615503	9.32379	3.35729	0.066908	0.25272
YBR214W	0.508124	7.54215	3.35711	0.0669154	0.25272
YPL154C	0.619769	10.347	3.35578	0.0669696	0.25272
YDR483W	0.451084	8.27745	3.35384	0.0670486	0.25272
YDL040C	0.423698	7.02461	3.35258	0.0670998	0.25272
YMR295C	0.539339	8.49223	3.3485	0.0672662	0.253023
YHR117W	0.385659	7.15266	3.34578	0.0673775	0.25314
YBR245C	0.492369	6.38122	3.33312	0.0678979	0.253828
YMR288W	0.60867	4.9612	3.33123	0.0679761	0.253828
YDR345C	0.535167	10.6772	3.32843	0.0680917	0.254001
YOR156C	0.776046	3.91032	3.32749	0.0681309	0.254001
YMR027W	0.484472	8.11828	3.31737	0.0685514	0.255043
YJR137C	0.473731	10.2483	3.31679	0.0685754	0.255043
YPL188W	0.458333	6.60577	3.31647	0.0685888	0.255043
YPL039W	0.803603	4.12042	3.31435	0.0686774	0.255043
YJL111W	0.458597	7.31897	3.30487	0.0690748	0.255765
YER166W	0.342409	7.23821	3.29587	0.0694545	0.25682
YIL129C	0.422494	7.17105	3.2924	0.0696014	0.257202
YPL137C	0.448732	7.91772	3.28798	0.0697887	0.257542
YJL051W	0.603454	4.84376	3.2855	0.0698942	0.257542
YLL023C	0.677483	7.35062	3.28462	0.0699316	0.257542
YHR122W	0.534711	6.0333	3.28302	0.0700001	0.257542
YOR377W	0.56189	5.79555	3.28117	0.0700791	0.257606
YKL034W	0.4725	6.23133	3.27856	0.0701903	0.257606
YHR065C	0.626707	5.30645	3.27851	0.0701926	0.257606
YHR016C	0.491176	7.80837	3.27324	0.0704186	0.258275
YGL016W	0.51462	6.41816	3.26458	0.070791	0.259141
YNL164C	1.29534	2.83965	3.24472	0.071654	0.260693
YKL209C	0.490204	7.67062	3.24177	0.0717831	0.26084
YNR035C	0.416784	7.58232	3.23201	0.0722119	0.261429
YDR128W	0.443907	6.00481	3.22503	0.0725203	0.262223
YNL095C	0.695372	4.66648	3.19307	0.073951	0.265763
YBR156C	1.62153	2.68196	3.1806	0.0745176	0.267146
YAL060W	0.522339	9.35174	3.17659	0.0747004	0.267639
YOR004W	1.19098	3.97857	3.17545	0.0747527	0.267663
YPL274W	0.466785	9.92563	3.17082	0.0749646	0.268258
YML081C-A	0.703771	5.93798	3.15667	0.0756174	0.269774
YFL026W	0.431576	9.02804	3.15048	0.0759048	0.270635
YFR031C-A	0.536266	10.5857	3.14751	0.0760429	0.270799
YCL040W	0.614011	11.697	3.14282	0.0762617	0.27125
YPL006W	0.386078	7.31725	3.13945	0.0764196	0.271479
YFL009W	0.422635	6.47303	3.13088	0.0768225	0.272421
YBL032W	0.45636	7.19291	3.12516	0.0770923	0.273213
YNR067C	0.426471	7.99711	3.1095	0.0778367	0.275023
YBL016W	0.554848	5.9639	3.10817	0.0779002	0.275082
YBL045C	0.456734	7.63495	3.10328	0.0781349	0.27558
YOR066W	0.525358	5.19108	3.09741	0.0784168	0.276054
YLR020C	0.632504	5.2405	3.09688	0.0784423	0.276054
YKL198C	0.742308	5.39825	3.09085	0.0787339	0.276863
YEL017W	0.453882	7.2362	3.08741	0.0789004	0.276952
YBR181C	0.627142	8.97659	3.07584	0.0794635	0.278528
YNL062C	0.674062	5.1098	3.07527	0.0794916	0.278528
YEL002C	0.460851	7.95018	3.06327	0.0800801	0.279782
YJL183W	0.530418	7.48905	3.06279	0.0801039	0.279782
YHR037W	0.404182	7.32991	3.0603	0.0802268	0.279937
YOL052C-A	0.640122	6.99968	3.05789	0.080346	0.280187
YJL043W	1.81639	2.0322	3.0559	0.0804446	0.280365
YPL157W	1.16149	3.72406	3.0506	0.0807074	0.280782
YML102W	0.574335	7.42898	3.04499	0.0809865	0.281586
YJL190C	0.574843	9.31773	3.03832	0.0813199	0.282046
YIL011W	2.30834	0.972478	3.02661	0.081909	0.28312
YJL157C	0.433992	6.43739	3.02319	0.082082	0.283552
YBR029C	0.472066	6.74508	3.01327	0.0825855	0.284789
YBR042C	0.606203	5.86415	3.01061	0.082721	0.285089
YHR050W	0.461251	7.92574	3.00452	0.0830326	0.285494
YIL026C	0.773429	4.86593	3.0005	0.083239	0.286037
YMR109W	0.438971	6.96343	2.99858	0.0833374	0.286208
YNL130C	0.395066	7.68995	2.97817	0.0843948	0.28866
YNL200C	0.434297	6.97669	2.97126	0.0847559	0.289222
YER060W-A	1.69052	2.00301	2.97031	0.0848055	0.289224
YLR389C	0.444416	6.69576	2.96569	0.0850481	0.289548
YNL168C	0.496362	6.76836	2.9553	0.0855966	0.290574
YPR184W	0.416295	8.12301	2.94384	0.0862055	0.292429
YMR208W	0.468957	5.74031	2.94315	0.0862424	0.292429
YHR029C	0.614469	6.66797	2.92356	0.0872952	0.294809
YOL099C	2.39738	0.750876	2.9186	0.0875637	0.295377
YIL145C	0.496195	7.86264	2.91378	0.0878258	0.295414
YCL011C	0.485817	7.92615	2.89893	0.0886383	0.297229
YDR064W	0.473983	9.82965	2.88445	0.0894386	0.298959
YLL051C	0.394727	7.32565	2.88289	0.0895254	0.298962
YER026C	0.539845	8.91958	2.8826	0.0895413	0.298962
YDR062W	0.394053	8.01914	2.86152	0.0907218	0.301928
YDL124W	0.369636	9.62233	2.86001	0.090807	0.301928
YKR045C	0.70823	4.51986	2.85826	0.0909058	0.301928
YIL019W	1.75746	2.64211	2.85121	0.0913052	0.302448
YGL014W	0.509372	6.11979	2.8484	0.091465	0.302807
YPL101W	0.426886	6.06666	2.84216	0.0918206	0.303062
YJL123C	0.413599	6.08007	2.83148	0.0924333	0.304471
YLR398C	0.396138	6.34481	2.8079	0.093801	0.30777
YDR456W	0.449976	7.89738	2.80385	0.0940385	0.308133
YOR247W	1.03281	6.11906	2.80189	0.0941534	0.308133
YBR174C	3.62526	-0.577517	2.79662	0.0944632	0.308737
YLR422W	0.390322	6.36217	2.79252	0.094705	0.309356
YAR002C-A	0.410144	8.1216	2.79092	0.0947996	0.309493
YOR109W	0.378008	6.92311	2.78187	0.0953367	0.31048
YGR287C	0.778481	4.19912	2.78122	0.0953754	0.31048
YGL078C	1.12245	4.85855	2.77961	0.0954714	0.31048
YPR040W	0.741932	3.88005	2.7752	0.0957346	0.31082
YJR076C	0.404425	6.21384	2.76903	0.0961046	0.31136
YKL006W	0.664476	8.78705	2.76544	0.0963202	0.31169
YEL045C	1.11158	5.18539	2.74454	0.0975874	0.314752
YGR254W	0.58318	12.3304	2.74186	0.0977507	0.314933
YDR083W	1.06302	4.11767	2.7373	0.0980302	0.315538
YBR198C	0.41112	6.11544	2.73101	0.0984173	0.316284
YBL009W	0.538771	4.48212	2.73032	0.0984596	0.316284
YDL236W	0.385518	7.92388	2.72904	0.0985388	0.316284
YDL061C	0.531159	7.96674	2.72891	0.0985464	0.316284
YOR009W	1.73458	2.02437	2.72685	0.098674	0.316521
YGR129W	1.90265	1.81201	2.72118	0.0990245	0.317299
YPL082C	0.554288	6.60743	2.71944	0.0991325	0.31735
YPL252C	0.686667	5.38768	2.71508	0.0994039	0.317995
YMR054W	0.325832	7.41683	2.70988	0.0997282	0.318513
YCL045C	0.339037	7.51256	2.70404	0.100095	0.318992
YDR430C	0.404464	6.57029	2.69935	0.100389	0.319562
YCL059C	0.864796	5.07263	2.69859	0.100437	0.319562
YGR068C	0.639025	4.9565	2.69393	0.100731	0.319978
YGL123W	0.555044	12.2536	2.69266	0.100812	0.320062
YGL172W	0.33091	6.75366	2.68841	0.101081	0.320744
YOL027C	0.412345	7.02283	2.68486	0.101306	0.321285
YLR359W	0.467135	8.93857	2.68153	0.101518	0.321611
YER011W	2.02736	1.16048	2.67585	0.101881	0.322413
YBR252W	0.461235	6.18338	2.67248	0.102097	0.322549
YIL043C	0.487229	9.46355	2.67176	0.102143	0.322549
YGR014W	0.547598	7.8892	2.66887	0.102329	0.322915
YER094C	0.446672	8.43177	2.66433	0.102621	0.323481
YMR122W-A	0.646383	9.89818	2.65908	0.10296	0.324042
YBR239C	0.839605	3.50791	2.65844	0.103002	0.324042
YJL109C	0.413264	7.45164	2.65184	0.10343	0.324868
YDR390C	0.555492	5.03784	2.64592	0.103816	0.325631
YDR177W	0.394461	5.98411	2.64331	0.103987	0.325922
YNL256W	0.381624	6.32853	2.63636	0.104443	0.326828
YDR238C	0.395655	7.85365	2.62474	0.105209	0.32849
YCR076C	0.49832	6.31747	2.62061	0.105484	0.329037
YGL161C	0.38324	7.31761	2.61835	0.105634	0.329047
YHL031C	0.611821	4.93905	2.61438	0.105899	0.329283
YML021C	0.496385	5.06297	2.60777	0.106341	0.330135
YER017C	0.449933	7.53177	2.60603	0.106458	0.330187
YLR163C	0.377195	7.12682	2.60585	0.10647	0.330187
YMR047C	0.338745	7.46204	2.6025	0.106695	0.330711
YHR200W	0.455595	8.23817	2.59728	0.107047	0.331278
YLR017W	0.572734	7.81637	2.59337	0.107312	0.331923
YMR196W	0.367987	8.75721	2.58828	0.107657	0.332571
YOR161C	0.50803	9.88588	2.58731	0.107723	0.332571
YHR057C	0.470648	6.52401	2.58695	0.107748	0.332571
YBL024W	0.42555	6.66043	2.58426	0.107931	0.332613
YOL107W	0.553946	4.75997	2.58303	0.108015	0.332613
YBR132C	0.389325	7.70946	2.58244	0.108055	0.332613
YNL279W	0.743635	3.37531	2.58182	0.108098	0.332613
YGR200C	0.492933	6.78078	2.58012	0.108214	0.332613
YOL064C	0.452949	8.22409	2.57598	0.108497	0.332962
YHR194W	0.460335	6.75799	2.57147	0.108807	0.333431
YLR459W	0.51849	5.56348	2.56546	0.109221	0.334138
YNL299W	1.1268	2.9499	2.55393	0.11002	0.336058
YHL032C	0.469444	7.98804	2.55229	0.110134	0.336232
YHR205W	0.420228	6.82585	2.54505	0.110641	0.337253
YOL002C	0.45399	6.64806	2.54409	0.110708	0.337283
YJR145C	0.508083	9.74546	2.54024	0.110978	0.337841
YOR343C	1.13187	2.40619	2.53556	0.111307	0.338567
YGR140W	0.737657	3.58988	2.52681	0.111927	0.339296
YLR069C	0.381525	6.49697	2.5239	0.112133	0.339296
YBR152W	1.78749	1.46801	2.52249	0.112233	0.339296
YPR067W	0.551249	6.04267	2.5137	0.112861	0.340274
YPR024W	0.317396	8.32455	2.51315	0.1129	0.340274
YFR049W	0.456965	5.70803	2.5113	0.113033	0.340312
YER084W	5.96987	-1.01196	2.51025	0.113108	0.340366
YHR136C	1.62794	2.49267	2.50438	0.11353	0.341112
YNL087W	0.41006	7.18207	2.50297	0.113632	0.341243
YGL001C	0.411543	7.15798	2.50132	0.113751	0.341428
YMR016C	0.683388	4.765	2.49647	0.114102	0.341608
YNL052W	0.42916	7.19855	2.49479	0.114224	0.34172
YNL191W	0.407835	6.49399	2.4926	0.114382	0.341927
YDR487C	0.364896	8.28599	2.48546	0.114902	0.343198
YPL243W	0.463473	6.51775	2.48393	0.115015	0.343198
YLL012W	0.627824	4.43685	2.47962	0.11533	0.343198
YNR015W	0.597905	5.38686	2.47958	0.115333	0.343198
YDR117C	0.641241	4.53735	2.4764	0.115567	0.343554
YLR236C	3.13306	0.0908246	2.47637	0.115569	0.343554
YOL122C	0.333617	7.02214	2.47138	0.115936	0.344296
YDL003W	0.880552	3.469	2.4683	0.116164	0.344778
YMR315W	0.380894	9.23231	2.46417	0.116469	0.345183
YLR357W	0.414577	5.63044	2.46209	0.116624	0.345467
YAL013W	0.394966	6.56861	2.45909	0.116846	0.345797
YGL114W	0.362214	7.91306	2.45608	0.117071	0.345797
YDR205W	0.512105	6.11871	2.4515	0.117413	0.346236
YKL084W	0.961541	3.85064	2.44919	0.117585	0.34657
YER088W-B	1.9596	1.24547	2.44175	0.118145	0.347586
YPR137W	1.03277	4.33971	2.44153	0.118161	0.347586
YIL114C	0.45388	6.49798	2.44067	0.118225	0.347586
YNL085W	0.402009	6.7119	2.42418	0.119476	0.350212
YKL143W	1.12295	4.4543	2.42196	0.119645	0.350359
YFL045C	0.426845	8.71585	2.42062	0.119748	0.350485
YIR003W	0.40275	6.28113	2.41489	0.120186	0.351279
YGL104C	0.396912	6.57871	2.4127	0.120355	0.351279
YJR001W	0.38424	8.25151	2.41086	0.120496	0.351279
YNL175C	1.0421	5.11575	2.40498	0.12095	0.351929
YHL047C	0.319264	7.47684	2.40278	0.12112	0.351929
YBR040W	3.79142	-0.243917	2.40273	0.121124	0.351929
YBL017C	0.32684	7.92463	2.40187	0.12119	0.351929
YMR261C	0.359429	8.17268	2.39915	0.121401	0.352171
YDR530C	0.429359	6.14178	2.39188	0.121967	0.352942
YBR155W	1.07698	3.37604	2.38979	0.12213	0.353006
YMR229C	0.456897	7.50149	2.38952	0.122151	0.353006
YBR026C	0.412611	6.58137	2.38929	0.122169	0.353006
YEL019C	1.54017	2.1515	2.38156	0.122775	0.354512
YIL153W	0.555221	7.46891	2.37835	0.123027	0.354628
YDR261C	0.350766	6.34069	2.37219	0.123513	0.35532
YER028C	0.764325	4.4951	2.36952	0.123725	0.355582
YIL143C	0.437213	7.03847	2.36605	0.124	0.356025
YHR116W	0.738869	4.53321	2.36045	0.124446	0.357088
YKL010C	0.449649	6.2927	2.3571	0.124713	0.357088
YOR190W	1.98018	0.849191	2.35703	0.12472	0.357088
YJR091C	0.392259	6.92954	2.35512	0.124872	0.357088
YIL155C	0.405675	8.38842	2.35299	0.125043	0.357275
YER060W	0.438268	6.42219	2.34931	0.125338	0.357423
YJL069C	0.63702	5.00468	2.34353	0.125805	0.358059
YMR305C	0.46884	8.93822	2.33382	0.126591	0.359496
YMR242C	0.465237	8.93362	2.33082	0.126835	0.359496
YPR095C	0.432167	5.60517	2.32489	0.12732	0.360412
YKL216W	0.419067	8.77273	2.32138	0.127607	0.360691
YOR308C	1.44737	2.38317	2.31061	0.128494	0.362556
YDR027C	0.498925	5.79912	2.30716	0.128779	0.362903
YJR108W	1.31403	2.16352	2.30688	0.128802	0.362903
YML101C-A	1.38508	2.10076	2.30588	0.128886	0.362965
YCR051W	0.531264	6.95097	2.29984	0.129387	0.36374
YFL048C	0.467373	6.55161	2.29885	0.12947	0.36374
YDL203C	0.417113	5.91134	2.29514	0.129779	0.364261
YER083C	0.528291	6.61701	2.28788	0.130388	0.365794
YAR007C	0.381393	6.22464	2.2831	0.13079	0.366574
YNL106C	0.434456	5.08482	2.28019	0.131036	0.366914
YLL035W	0.611842	4.60089	2.2775	0.131263	0.367112
YCL014W	0.483724	5.60469	2.26675	0.132177	0.369036
YBR220C	0.435549	6.29468	2.26609	0.132233	0.369036
YGR012W	0.502153	5.63169	2.25962	0.132786	0.369878
YOL019W	0.446093	5.9339	2.24917	0.133686	0.37168
YNL034W	2.64084	-0.484436	2.24783	0.133802	0.371826
YDR055W	0.437973	8.41163	2.24545	0.134008	0.371835
YHR107C	0.321969	6.50256	2.24375	0.134155	0.371929
YJR123W	0.712783	11.2812	2.2417	0.134333	0.372248
YOR217W	0.428813	5.99757	2.23752	0.134697	0.37273
YPR075C	0.382772	6.37785	2.23452	0.134959	0.373278
YFL025C	0.396319	5.34181	2.22319	0.135952	0.374389
YDL159W	0.459671	4.81978	2.21498	0.136677	0.375341
YML106W	0.408808	7.99587	2.21443	0.136725	0.375341
YOR301W	0.380561	6.29988	2.21027	0.137095	0.376004
YOR347C	0.389517	8.24655	2.20385	0.137667	0.376887
YLR441C	0.506064	10.1997	2.19599	0.13837	0.378448
YML111W	0.647222	4.64103	2.19439	0.138514	0.378482
YNR018W	0.410728	6.84654	2.19369	0.138577	0.378482
YKR065C	0.563646	6.28134	2.19247	0.138687	0.378605
YDR524C-A	2.10467	-0.164451	2.18412	0.139441	0.379667
YDR099W	0.378372	6.85193	2.18331	0.139514	0.379667
YPL134C	0.443734	6.09965	2.18316	0.139527	0.379667
YOR160W	0.512847	5.5754	2.17705	0.140083	0.380474
YDR038C	0.812263	3.52863	2.17476	0.140291	0.380688
YPL190C	0.571454	5.28344	2.16816	0.140894	0.381797
YOR336W	0.349517	5.90006	2.16402	0.141275	0.38222
YHR175W	0.378654	7.19087	2.16381	0.141294	0.38222
YFR034W-A	1.46082	3.46889	2.16363	0.14131	0.38222
YJR048W	0.570526	5.35532	2.16172	0.141487	0.382338
YJL171C	0.49867	9.24609	2.16037	0.14161	0.382338
YHR102W	0.3732	5.85637	2.15899	0.141738	0.382338
YCR073W-A	0.651553	8.46315	2.1515	0.142431	0.383664
YOR119C	0.64989	4.21727	2.14699	0.142849	0.384087
YHR094C	0.577641	9.80833	2.14284	0.143236	0.384425
YKR072C	0.459496	5.70235	2.13437	0.144029	0.385681
YFR036W	1.01885	1.88675	2.13221	0.144233	0.385692
YNL067W	0.364569	8.58765	2.13096	0.14435	0.38583
YJL101C	0.288491	8.67438	2.12656	0.144765	0.386588
YNL246W	0.461777	5.38143	2.12256	0.145143	0.387246
YPL055C	0.621302	4.38714	2.11271	0.14608	0.388844
YHR041C	0.549773	6.75709	2.11254	0.146097	0.388844
YBL011W	0.331027	7.99348	2.10977	0.146362	0.389261
YDR042C	2.45676	0.553591	2.10455	0.146862	0.390077
YPR058W	0.414935	6.36765	2.10449	0.146867	0.390077
YIL101C	0.595993	5.58469	2.10321	0.14699	0.390227
YLR410W	0.310019	6.73917	2.09884	0.147411	0.390955
YOR317W	0.313031	9.41848	2.08609	0.148646	0.392851
YPL112C	0.665408	5.16331	2.08061	0.14918	0.393731
YLR040C	0.873815	2.66327	2.07038	0.150184	0.395384
YLR337C	0.523818	5.50292	2.07012	0.15021	0.395384
YDL242W	4.44573	-0.635372	2.06792	0.150427	0.395448
YPL004C	0.321176	9.0884	2.06742	0.150476	0.395448
YPL063W	0.379355	6.47262	2.06715	0.150503	0.395448
YDL130W	0.524318	8.37753	2.06321	0.150892	0.396042
YHR202W	0.555912	4.58919	2.05761	0.151447	0.396867
YNL312W	0.377441	6.72964	2.05761	0.151448	0.396867
YNL202W	0.471949	5.0915	2.0415	0.153059	0.399508
YOR056C	0.538874	5.03269	2.04142	0.153066	0.399508
YPL264C	0.558106	6.05479	2.03008	0.154213	0.40142
YCL034W	0.353855	8.01194	2.02737	0.154487	0.40175
YIL047C	0.376989	10.4441	2.01794	0.15545	0.403759
YBR074W	0.393531	6.57699	2.00879	0.15639	0.405662
YKL087C	0.517522	6.31242	2.00659	0.156617	0.405894
YKL085W	0.363253	8.19634	2.00113	0.157182	0.406641
YGR279C	0.51732	10.6092	1.99965	0.157336	0.406791
YHR028C	0.300988	7.38016	1.99924	0.157378	0.406791
YIL079C	0.477832	4.48266	1.99568	0.157748	0.407497
YNR030W	0.355562	7.00432	1.99457	0.157864	0.40751
YER176W	0.490771	6.19701	1.9925	0.15808	0.407701
YOR176W	0.393585	8.44358	1.9913	0.158205	0.407701
YOR291W	0.285194	7.18886	1.98708	0.158647	0.408276
YMR078C	0.578698	4.00145	1.98586	0.158775	0.408427
YOR124C	0.347868	6.85319	1.98382	0.158989	0.408645
YNR031C	0.462533	5.82138	1.9809	0.159296	0.408873
YPL125W	0.454682	5.21657	1.97311	0.160119	0.410627
YLR386W	0.369776	5.62586	1.97203	0.160233	0.410741
YNR054C	1.19583	3.21996	1.95233	0.162336	0.414157
YGR271W	0.368486	6.22458	1.95229	0.16234	0.414157
YHR089C	0.39186	6.66572	1.94781	0.162823	0.415209
YGR092W	0.345668	6.10677	1.93842	0.16384	0.417242
YJR140C	0.396362	5.12125	1.9359	0.164114	0.417402
YKL183W	0.386938	5.73599	1.92567	0.165232	0.41893
YBL071W-A	0.657273	4.2147	1.92274	0.165555	0.41922
YBL072C	0.355148	9.57007	1.92084	0.165764	0.419236
YDL172C	2.32256	0.406134	1.92026	0.165828	0.419236
YDL103C	0.561965	7.23043	1.91748	0.166135	0.419832
YNL283C	0.491181	7.73583	1.91668	0.166223	0.419875
YJL115W	0.750449	3.49058	1.91595	0.166303	0.419898
YFR025C	0.362168	7.23702	1.90923	0.167049	0.420855
YLR187W	0.473099	4.86503	1.9089	0.167085	0.420855
YLL002W	0.580602	4.69365	1.90866	0.167112	0.420855
YLR256W	0.326109	7.35886	1.90153	0.167907	0.421776
YDR059C	0.541587	5.61267	1.89666	0.168453	0.422966
YER147C	0.415423	5.52527	1.89457	0.168687	0.423192
YDL217C	0.45567	5.5622	1.88977	0.169228	0.424007
YPL146C	1.1713	3.53498	1.88877	0.169341	0.424095
YDR213W	0.47189	4.75368	1.88818	0.169407	0.424095
YHL029C	0.436024	5.62405	1.88538	0.169723	0.424542
YDR343C	1.33285	3.75089	1.8846	0.169812	0.424542
YNL096C	0.423525	7.37943	1.88405	0.169875	0.424542
YML017W	0.340738	5.78123	1.88155	0.170158	0.42489
YOL005C	0.448748	5.76914	1.87859	0.170494	0.425314
YGL205W	0.828962	3.12519	1.87815	0.170545	0.425314
YGR162W	0.370353	7.64226	1.87741	0.170629	0.425332
YML058W-A	2.88891	-0.550291	1.87681	0.170697	0.425332
YNL098C	0.295723	7.59308	1.87426	0.170988	0.425877
YPL246C	0.405413	7.79292	1.87204	0.171242	0.426247
YOL059W	0.374607	8.70155	1.8651	0.172037	0.427585
YLR175W	0.461054	7.92877	1.86248	0.172339	0.427975
YHR204W	0.412656	6.70459	1.85961	0.17267	0.428377
YPL234C	0.346696	7.88037	1.85584	0.173105	0.428377
YGR019W	0.467563	8.59542	1.85438	0.173274	0.428377
YHL004W	0.447098	6.91933	1.85288	0.173449	0.428377
YOR141C	0.422311	5.35499	1.84918	0.173879	0.428886
YKR075C	0.415497	5.6571	1.84764	0.174058	0.428886
YNL016W	0.268185	7.34261	1.84735	0.174092	0.428886
YML010W	0.340417	6.73703	1.84123	0.174806	0.429927
YDR450W	0.363553	8.63714	1.83669	0.175339	0.430339
YCL037C	0.510117	6.38085	1.8285	0.176304	0.43091
YJL152W	1.97894	0.273973	1.82707	0.176474	0.430969
YNL043C	1.75807	0.632353	1.82706	0.176475	0.430969
YOL121C	0.388164	8.52838	1.82589	0.176614	0.431128
YPR144C	0.592275	5.32847	1.81782	0.177573	0.432716
YNL074C	0.408512	6.52663	1.81445	0.177976	0.432993
YPL037C	0.346394	8.14551	1.81348	0.178092	0.432993
YNR008W	0.338957	5.7892	1.81227	0.178237	0.432993
YJL177W	0.408343	8.12462	1.81189	0.178281	0.432993
YOR136W	0.34268	9.33323	1.81158	0.178318	0.432993
YOR286W	0.44341	5.61332	1.80951	0.178567	0.4332
YKL145W	0.313616	7.33744	1.80889	0.178642	0.433203
YGR284C	0.375878	6.91794	1.80804	0.178743	0.43327
YOR087W	0.286345	6.8724	1.79817	0.179934	0.435186
YJL042W	0.354009	7.97251	1.79804	0.17995	0.435186
YDL224C	0.468379	5.84812	1.79703	0.180072	0.435186
YKL083W	3.23505	-0.39377	1.79657	0.180128	0.435186
YLR173W	0.38472	6.0987	1.79614	0.18018	0.435186
YMR096W	0.369513	5.41901	1.7927	0.180597	0.43579
YLR123C	2.31104	0.194884	1.78588	0.181429	0.437144
YDR294C	0.320306	7.93533	1.78572	0.181448	0.437144
YML063W	0.399278	11.0143	1.77891	0.182283	0.438418
YOR188W	0.4969	5.33268	1.77802	0.182392	0.438463
YKR093W	0.366237	7.16357	1.77509	0.182753	0.43901
YLR241W	0.321373	7.80488	1.77052	0.183318	0.43952
YDR276C	0.347122	8.10639	1.7691	0.183493	0.43952
YNR056C	1.68908	1.5191	1.76854	0.183563	0.43952
YOL094C	0.498991	5.06844	1.76177	0.184403	0.440994
YNL124W	0.447562	4.84269	1.75778	0.184902	0.442006
YOR042W	0.319569	6.91978	1.75562	0.185171	0.442465
YMR275C	0.330377	6.15639	1.75444	0.185319	0.442465
YJR017C	0.462291	7.18978	1.75362	0.185422	0.442531
YNL330C	0.310123	6.41438	1.74896	0.186008	0.443569
YJR031C	0.444326	5.10627	1.74442	0.18658	0.444392
YOL158C	0.339076	8.80492	1.74204	0.18688	0.444528
YPR034W	0.318099	5.94202	1.74038	0.18709	0.444528
YER151C	0.382718	5.99077	1.73834	0.187349	0.444843
YGR009C	0.404623	5.34625	1.73503	0.18777	0.444991
YML059C	0.317738	6.55366	1.73482	0.187796	0.444991
YDR260C	0.501965	4.76793	1.73353	0.187961	0.444991
YLR451W	0.747084	4.24966	1.73227	0.188121	0.445
YDL082W	0.493516	9.20367	1.72942	0.188484	0.445681
YEL046C	0.433547	9.72872	1.72655	0.188852	0.446013
YGL235W	1.76149	0.958125	1.72487	0.189067	0.44634
YOR165W	0.359731	6.76423	1.72007	0.189684	0.447438
YHR022C	1.56834	1.5791	1.7175	0.190015	0.447476
YJR131W	0.32164	5.99388	1.70858	0.19117	0.449142
YCR025C	2.53176	-0.275835	1.70474	0.191669	0.450136
YGR121C	0.449634	7.65164	1.70308	0.191886	0.450465
YFR021W	0.390831	6.36089	1.70052	0.19222	0.45089
YFR017C	0.506042	5.50685	1.69672	0.192718	0.451697
YKL126W	0.30956	7.15382	1.69589	0.192826	0.451771
YLR042C	1.36833	2.28414	1.69488	0.192959	0.451903
YBL081W	0.888626	3.35243	1.68946	0.193672	0.452759
YNL121C	0.356932	6.54348	1.68918	0.19371	0.452759
YDR217C	0.521513	4.49327	1.68419	0.194369	0.45376
YGL068W	0.338392	7.19178	1.68211	0.194645	0.453804
YBR045C	1.75162	1.18241	1.67574	0.195491	0.454754
YOL026C	0.485041	6.5718	1.67428	0.195687	0.455029
YML103C	0.328845	6.50121	1.66468	0.196973	0.456467
YDR011W	0.269667	8.90562	1.66388	0.197081	0.456467
YKR077W	0.855028	2.76787	1.66133	0.197424	0.456724
YIL073C	0.887625	2.53408	1.6553	0.198239	0.457709
YMR191W	0.326667	6.57035	1.65341	0.198496	0.458122
YPL090C	0.510952	8.21719	1.65215	0.198667	0.458313
YGR184C	0.316814	7.25452	1.64372	0.199816	0.460084
YLR084C	0.304927	6.21769	1.63454	0.201076	0.462443
YLR375W	0.369311	8.80998	1.63394	0.201159	0.462455
YNR033W	0.319119	7.65132	1.63182	0.201452	0.462765
YGL092W	0.329955	7.41855	1.6295	0.201772	0.463
YAR002W	0.404902	5.09266	1.6288	0.201869	0.463
YNL201C	0.648697	4.82743	1.62121	0.202923	0.464499
YBR106W	0.293078	8.73472	1.61392	0.203941	0.466347
YCL038C	0.29473	6.32499	1.61121	0.204322	0.466807
YGR266W	0.33137	5.74006	1.60844	0.204712	0.467152
YJL200C	0.430629	6.74118	1.60325	0.205443	0.468038
YER152C	0.302317	7.80739	1.59809	0.206174	0.469034
YNL302C	0.431804	8.93633	1.59317	0.206875	0.470264
YIR017W-A	2.46011	-0.513159	1.58846	0.207547	0.471196
YKL043W	0.319865	6.21131	1.58805	0.207605	0.471196
YPL207W	0.378387	5.86569	1.58193	0.208483	0.47246
YPL019C	0.326611	6.2156	1.58102	0.208613	0.472549
YBL087C	0.356441	9.38806	1.58054	0.208683	0.472549
YCR011C	0.279962	7.85912	1.57965	0.208811	0.472656
YIL095W	0.516716	4.68609	1.57136	0.21001	0.474126
YDL063C	0.815881	4.85191	1.56493	0.210944	0.475656
YGL083W	0.516898	4.20435	1.56422	0.211048	0.475706
YNL323W	0.339774	6.02679	1.56109	0.211505	0.476321
YLR384C	0.314362	8.13281	1.55842	0.211897	0.47689
YMR300C	0.342055	7.43336	1.55698	0.212108	0.477
YGL181W	0.293576	6.38928	1.5552	0.212369	0.477222
YDR024W	2.04334	0.57412	1.55191	0.212854	0.477763
YNL125C	0.349239	7.10717	1.54953	0.213204	0.4782
YOR277C	2.7198	-0.619617	1.54868	0.213331	0.478287
YDR307W	0.377053	5.28459	1.54431	0.213977	0.479371
YGR209C	0.472894	10.2506	1.53994	0.214626	0.480642
YDR198C	0.884117	3.42228	1.53813	0.214896	0.480881
YGR269W	1.72615	1.33904	1.53125	0.215925	0.482015
YPL079W	0.403296	8.87242	1.53091	0.215977	0.482015
YOL119C	0.275102	7.96673	1.52412	0.216996	0.483191
YGR281W	0.269084	6.98091	1.52102	0.217466	0.483301
YGL230C	2.52216	-0.467481	1.52004	0.217613	0.483301
YGR090W	0.361454	6.1816	1.51937	0.217716	0.483301
YBL033C	0.378923	7.44199	1.51936	0.217717	0.483301
YPL263C	0.918599	5.19244	1.51932	0.217723	0.483301
YGR286C	0.281873	7.02474	1.5189	0.217785	0.483301
YKL135C	0.369697	5.71158	1.51584	0.21825	0.483953
YPL023C	0.297892	7.49366	1.5143	0.218484	0.483953
YGR056W	0.470413	5.06029	1.5121	0.218819	0.484315
YPR022C	0.335721	5.62807	1.51057	0.219053	0.484651
YJR126C	0.264735	7.18052	1.50597	0.219755	0.484946
YNL300W	0.612478	6.57099	1.50591	0.219764	0.484946
YGL072C	0.833328	3.57683	1.50538	0.219846	0.484946
YFR024C-A	0.276342	8.18585	1.50459	0.219967	0.484993
YLR167W	0.481054	12.1749	1.50299	0.220212	0.485027
YEL038W	0.33846	6.93933	1.50003	0.220667	0.485231
YNL298W	0.520223	5.03286	1.49872	0.220869	0.485231
YHL007C	0.337351	5.85433	1.49616	0.221264	0.485526
YNL333W	1.44049	1.5554	1.49133	0.22201	0.4868
YOR272W	0.477376	5.93517	1.48709	0.222669	0.487711
YLR085C	0.418233	5.70098	1.48706	0.222674	0.487711
YIL058W	1.71514	1.42304	1.48313	0.223285	0.488064
YMR316C-B	1.17677	2.14996	1.48172	0.223506	0.48826
YER034W	0.513357	4.05791	1.48059	0.223682	0.488464
YER008C	0.332367	6.02127	1.4785	0.22401	0.488861
YDR501W	0.723623	3.137	1.47468	0.224609	0.489351
YFR047C	0.307401	7.68779	1.47036	0.225289	0.490449
YNR041C	0.383283	6.9853	1.46717	0.225793	0.491249
YGR132C	0.322053	7.12288	1.45766	0.227303	0.49344
YGL184C	0.690436	9.44733	1.4565	0.227488	0.493544
YDL100C	0.313088	7.72953	1.45551	0.227646	0.493593
YMR323W	2.77548	-0.125984	1.45502	0.227725	0.493593
YER014W	0.329908	5.24065	1.45424	0.227849	0.493593
YLR343W	1.13807	1.90841	1.45169	0.228257	0.494052
YIR022W	0.33411	5.86476	1.4492	0.228656	0.494735
YPL220W	0.476366	9.70349	1.44331	0.229605	0.495936
YIL066C	0.63189	4.09861	1.44264	0.229712	0.495936
YLL028W	0.312516	8.09683	1.43363	0.231173	0.498357
YIL126W	0.348647	6.74053	1.43327	0.231232	0.498357
YCR044C	0.295698	6.90037	1.42932	0.231875	0.499495
YML057W	0.296875	6.70398	1.42736	0.232196	0.499638
YDR419W	0.420366	4.47566	1.42597	0.232424	0.499762
YDR436W	0.404149	6.71933	1.42506	0.232572	0.499899
YGL242C	0.499077	4.82805	1.42295	0.232919	0.500389
YLR025W	0.442236	4.45683	1.42263	0.232971	0.500389
YAL005C	0.38539	10.7153	1.41956	0.233476	0.50111
YML015C	1.07789	3.31947	1.41855	0.233642	0.501282
YGL197W	0.382393	6.64743	1.4136	0.23446	0.502823
YJR115W	0.694192	4.73307	1.41166	0.234781	0.502823
YJL181W	0.531132	3.8319	1.40895	0.235231	0.503223
YMR182W-A	1.44298	1.56167	1.40138	0.236492	0.505323
YOR012W	1.79297	0.68581	1.40049	0.236642	0.505323
YNL309W	0.683995	3.88586	1.3996	0.236791	0.505458
YKR082W	0.303014	6.02675	1.39812	0.237039	0.505622
YJR133W	0.37701	5.7922	1.39683	0.237255	0.505899
YBR079C	0.2694	7.60605	1.39334	0.237841	0.506784
YER141W	0.280757	8.12283	1.39261	0.237964	0.506784
YDL053C	0.360761	5.17486	1.3918	0.238102	0.506784
YBR176W	0.435809	4.66883	1.39078	0.238273	0.506965
YMR302C	0.243279	7.23792	1.3902	0.238371	0.50699
YKL023C-A	0.506511	4.71978	1.38769	0.238796	0.507323
YDL134C	0.29735	6.89354	1.38744	0.238839	0.507323
YHL017W	0.316842	6.60227	1.38571	0.239131	0.507323
YDR296W	0.325293	6.72611	1.38299	0.239592	0.507935
YGL036W	0.376989	5.5935	1.38142	0.239859	0.508223
YJR020W	1.4397	1.89089	1.38002	0.240097	0.508457
YMR212C	0.380589	5.53778	1.37608	0.24077	0.509598
YDR040C	0.608293	3.82227	1.37505	0.240946	0.509598
YJL078C	0.419581	6.79911	1.37495	0.240963	0.509598
YMR128W	0.671653	5.49346	1.37441	0.241055	0.509598
YOR138C	0.303589	6.73922	1.37363	0.24119	0.509669
YBR162C	0.365297	10.5963	1.36534	0.242614	0.511761
YLR195C	0.344005	5.81215	1.36104	0.243357	0.512592
YJR075W	0.319194	6.94709	1.35976	0.243579	0.51267
YIL070C	0.31548	5.18762	1.35882	0.243743	0.51267
YJL047C-A	1.23561	1.00976	1.3567	0.24411	0.512836
YDR167W	0.332804	5.20363	1.35496	0.244412	0.512868
YJR114W	2.48942	0.32031	1.35372	0.244628	0.512868
YBL101C	0.289542	6.26295	1.35343	0.24468	0.512868
YCL054W	0.742204	4.67868	1.34672	0.245852	0.514185
YMR153C-A	1.69804	0.250434	1.34599	0.245981	0.514185
YFR032C	2.21563	0.13513	1.34366	0.24639	0.514741
YDR335W	0.286355	7.12484	1.34189	0.246701	0.515209
YFL034W	0.293176	5.5814	1.33776	0.24743	0.51618
YIL106W	0.343565	6.57389	1.33503	0.247912	0.516823
YJR002W	0.485671	5.2898	1.32859	0.249057	0.518289
YJL055W	0.286535	7.09769	1.32648	0.249433	0.518887
YLR336C	0.756702	4.53331	1.32507	0.249685	0.518963
YLR059C	0.536605	5.82317	1.32406	0.249865	0.518963
YBL091C	0.267835	7.39602	1.32381	0.24991	0.518963
YMR131C	0.390572	7.51082	1.32008	0.250578	0.519716
YIL087C	0.309011	5.8906	1.31863	0.250837	0.519798
YOR161C-C	3.09588	-0.912823	1.3185	0.250861	0.519798
YLR124W	1.78347	0.67994	1.31758	0.251028	0.519799
YOR201C	0.298957	7.06074	1.31713	0.251108	0.519799
YDL068W	3.42568	-0.736956	1.31089	0.252233	0.521724
YLL063C	0.61263	3.98607	1.30944	0.252496	0.521724
YDR075W	0.95721	3.26362	1.30751	0.252846	0.521724
YHL013C	0.720766	2.76545	1.30354	0.253568	0.522164
YJR094C	1.40021	0.956255	1.30346	0.253582	0.522164
YOR221C	0.497296	5.20124	1.30141	0.253956	0.522239
YML034C-A	2.96616	-0.501386	1.29969	0.254269	0.522482
YLR304C	0.310616	10.7982	1.29564	0.255012	0.523641
YOL055C	0.374914	4.76669	1.29349	0.255407	0.524087
YNL304W	0.449916	4.01098	1.28961	0.256119	0.525
YOR232W	0.34812	6.05876	1.28747	0.256515	0.525628
YKL172W	0.810002	4.23655	1.28599	0.256789	0.525634
YHR130C	1.44493	1.33518	1.28444	0.257075	0.525634
YDL169C	0.653749	3.33983	1.28109	0.257697	0.525634
YGL081W	1.3142	1.5252	1.27986	0.257925	0.525634
YLR130C	0.347671	7.20575	1.27974	0.257947	0.525634
YOL139C	0.30136	7.39681	1.27791	0.258288	0.525693
YLR113W	0.256309	7.5845	1.27686	0.258483	0.525795
YIL067C	0.299803	6.35609	1.275	0.258831	0.525795
YGR042W	1.01107	2.50056	1.27002	0.259762	0.527131
YBR141C	0.679929	2.96249	1.26808	0.260127	0.527154
YDR492W	0.407396	5.64229	1.26517	0.260675	0.527718
YGR031W	0.29871	6.59119	1.26331	0.261026	0.528002
YDL009C	2.13337	0.103332	1.26302	0.261079	0.528002
YPR032W	0.301341	5.36393	1.26185	0.261301	0.528115
YKL141W	0.279151	6.96676	1.25369	0.262849	0.52989
YJR148W	0.373477	8.22795	1.25246	0.263084	0.529959
YOR186W	1.8632	0.4463	1.2522	0.263133	0.529959
YHR058C	0.386641	5.11585	1.24422	0.264659	0.532122
YGL228W	0.305006	5.63825	1.23938	0.265591	0.533637
YKL077W	0.254457	7.21671	1.23936	0.265594	0.533637
YOR316C	0.302386	7.95638	1.23449	0.266535	0.534848
YKL032C	0.619346	4.03916	1.23436	0.26656	0.534848
YGL165C	1.96353	-0.209471	1.2329	0.266843	0.534975
YNL108C	0.346283	6.05776	1.23205	0.267009	0.535019
YIL123W	0.337165	9.11243	1.23147	0.267121	0.53506
YGL210W	0.373051	5.64995	1.22872	0.267656	0.535365
YLR144C	0.239629	6.09989	1.22644	0.2681	0.535891
YMR164C	0.629219	3.85835	1.22483	0.268416	0.536193
YPR198W	0.302255	5.92968	1.2226	0.268851	0.536699
YPL169C	0.246578	6.19265	1.21917	0.269524	0.537555
YML131W	0.375754	7.88937	1.21897	0.269563	0.537555
YNL004W	0.307934	5.68405	1.21311	0.270718	0.538384
YBR207W	0.268499	7.60549	1.2129	0.270758	0.538384
YJR033C	0.276914	6.20483	1.20959	0.271412	0.53925
YNL102W	0.33931	5.3764	1.20616	0.272095	0.540241
YMR106C	0.568893	3.67366	1.20096	0.273131	0.541503
YGR058W	0.858388	3.53316	1.20041	0.273239	0.541503
YOR326W	0.346747	6.67669	1.19837	0.273647	0.541503
YOR248W	2.68875	-0.52919	1.19764	0.273794	0.541503
YPR066W	0.393719	5.71917	1.19736	0.273849	0.541503
YHR137W	0.466231	5.68197	1.19698	0.273927	0.541503
YNL263C	0.288682	7.71414	1.19516	0.274291	0.541775
YIL049W	0.515283	4.15295	1.19491	0.274341	0.541775
YMR124W	0.72304	4.77439	1.19333	0.274659	0.542221
YOL007C	0.51494	4.15648	1.1906	0.275208	0.542437
YAL016W	0.244005	7.88736	1.19052	0.275225	0.542437
YOR127W	0.426239	5.3332	1.1905	0.275229	0.542437
YOR122C	0.279039	9.27463	1.18676	0.275984	0.543196
YML025C	0.406132	5.62124	1.1857	0.276199	0.543438
YKL089W	1.01369	2.79828	1.17706	0.277956	0.546529
YGL236C	0.315996	6.53664	1.17409	0.278563	0.547174
YHR158C	0.274801	6.09715	1.17246	0.278897	0.547464
YMR127C	0.886832	2.44954	1.17128	0.279139	0.547756
YJL063C	0.302219	6.59096	1.17043	0.279312	0.547914
YEL020C	0.294786	6.07103	1.16952	0.2795	0.547917
YFR035C	2.02068	0.465156	1.16649	0.280123	0.548773
YNR011C	0.704908	4.27216	1.16567	0.280292	0.5489
YLL008W	0.424301	5.62339	1.16481	0.280471	0.548905
YOL093W	0.422089	3.64531	1.16405	0.280628	0.54903
YHR086W	0.249239	6.73995	1.16205	0.281041	0.549289
YNL114C	2.08083	-0.342443	1.15982	0.281503	0.549829
YDR471W	0.332483	8.29735	1.15892	0.281689	0.549933
YBR172C	0.513875	5.34418	1.15866	0.281744	0.549933
YOR153W	0.272223	11.5998	1.15599	0.282299	0.55047
YHR001W	0.309774	6.93323	1.15533	0.282437	0.550556
YMR013C	0.306281	5.01115	1.14769	0.284034	0.553176
YJR092W	0.366947	5.64952	1.1471	0.284157	0.553176
YML027W	0.554388	4.41261	1.14499	0.2846	0.553298
YOL010W	0.565997	4.94149	1.14456	0.28469	0.553298
YIR036C	0.308109	7.85687	1.14045	0.285558	0.554468
YNL123W	0.294301	6.6798	1.13846	0.285979	0.554886
YBR177C	0.31607	8.67628	1.13751	0.286178	0.55509
YOL127W	0.375633	10.1018	1.12838	0.288121	0.557387
YCL005W	0.287075	6.12432	1.12728	0.288357	0.55766
YMR084W	0.45201	4.83658	1.12607	0.288615	0.557841
YGL176C	0.421346	4.11526	1.1258	0.288674	0.557841
YFL038C	0.274394	8.33805	1.12551	0.288734	0.557841
YGL213C	0.27699	5.67502	1.12396	0.289068	0.558302
YOR128C	0.271058	8.20811	1.12272	0.289334	0.558449
YHR199C	0.258839	8.68437	1.11867	0.290205	0.559763
YCR045W-A	0.392599	5.13554	1.11717	0.290528	0.560021
YIL013C	0.374726	4.91673	1.11632	0.290711	0.56004
YLR448W	0.371226	8.87455	1.11624	0.29073	0.56004
YDR019C	0.216209	7.6222	1.11107	0.29185	0.561847
YOL052C	0.246383	6.60659	1.11038	0.291999	0.561879
YKL203C	0.216731	6.66722	1.10536	0.293092	0.562906
YLR352W	0.365666	4.7669	1.1048	0.293215	0.562906
YBR086C	0.245529	7.66376	1.10436	0.293312	0.562906
YHL050C	2.12576	-0.158443	1.10423	0.29334	0.562906
YOL111C	0.366476	6.50289	1.09859	0.294575	0.564307
YLR116W	0.420838	4.55488	1.09325	0.295753	0.566035
YER057C	0.398628	6.37244	1.09288	0.295835	0.566035
YER088C-A	0.630856	4.69315	1.08983	0.29651	0.567089
YJL118W	0.447061	3.84162	1.08278	0.298076	0.56916
YHR123W	0.291776	6.83841	1.07926	0.298864	0.570208
YBR126C	0.264471	9.70705	1.07902	0.298917	0.570208
YPL143W	0.270345	10.2278	1.07896	0.298931	0.570208
YGL237C	0.375543	4.8811	1.07781	0.299189	0.570359
YJR106W	0.355875	6.00287	1.07643	0.299497	0.570431
YDL102W	0.291567	5.59315	1.07054	0.300823	0.571991
YPL114W	0.823675	3.19035	1.0685	0.301284	0.572314
YEL001C	0.269785	7.30804	1.06775	0.301453	0.57245
YGL209W	0.430744	5.85666	1.06632	0.301778	0.572603
YIL110W	0.358622	4.72262	1.06594	0.301865	0.572603
YKR002W	0.29413	5.64106	1.06321	0.302484	0.572603
YBL071C-B	2.17367	-0.248877	1.06314	0.3025	0.572603
YDL175C	0.311437	5.13557	1.06304	0.302523	0.572603
YCL050C	0.306836	6.6216	1.06283	0.302572	0.572603
YJL133C-A	0.519674	7.38539	1.06193	0.302776	0.572742
YGL221C	0.268934	7.58887	1.05723	0.303847	0.574215
YPL270W	0.242906	7.66911	1.05087	0.305307	0.575738
YOR229W	0.273556	5.77035	1.0504	0.305414	0.575738
YKL110C	0.364535	4.595	1.04776	0.306023	0.575738
YHR111W	0.44885	4.61853	1.04693	0.306216	0.575738
YDR330W	0.261876	5.94458	1.04566	0.30651	0.57593
YDL057W	0.410148	4.12129	1.04456	0.306763	0.575968
YDR298C	0.29363	6.70781	1.03736	0.308436	0.577292
YMR015C	0.238122	6.18464	1.03376	0.309278	0.577851
YPR113W	0.278993	9.56835	1.03204	0.30968	0.578365
YNL069C	0.333939	10.3565	1.03065	0.310007	0.578607
YGL238W	0.23951	7.48598	1.02946	0.310285	0.578729
YBL060W	0.591038	3.46273	1.02663	0.31095	0.579154
YOR071C	0.294569	5.69903	1.02647	0.310989	0.579154
YOL124C	0.721373	4.38726	1.02323	0.311754	0.579661
YML082W	0.271314	5.68059	1.02144	0.312178	0.579777
YHR207C	0.423443	4.32296	1.02055	0.312388	0.579925
YML115C	0.269618	7.43336	1.01972	0.312586	0.579938
YHR206W	0.345321	4.91604	1.01948	0.312643	0.579938
YMR057C	1.48917	0.78118	1.01805	0.312982	0.58007
YKL098W	0.340941	6.48996	1.01773	0.313058	0.58007
YDL123W	0.522784	4.59825	1.01638	0.31338	0.5803
YMR148W	0.430965	4.65412	1.01448	0.313832	0.580773
YGR085C	0.27426	7.87836	1.01398	0.313951	0.58081
YGL162W	0.558946	3.91847	1.0126	0.314281	0.581165
YLR373C	0.293728	5.80777	1.01095	0.314675	0.581353
YFR029W	0.313947	5.13555	1.01068	0.314739	0.581353
YLR439W	0.494808	5.32446	1.00439	0.31625	0.583411
YLR228C	0.356416	5.44984	0.999647	0.317396	0.585
YLL037W	1.90028	0.467168	0.997155	0.318	0.585721
YOR379C	1.30445	1.32775	0.993457	0.318899	0.586459
YKR050W	0.288435	6.93179	0.992897	0.319035	0.586526
YAL058W	0.281497	6.48006	0.992262	0.31919	0.586581
YBL002W	0.33704	8.77907	0.987426	0.320372	0.588199
YDL130W-A	0.417662	5.19419	0.987129	0.320445	0.588199
YMR274C	0.455744	3.96838	0.986327	0.320642	0.588374
YBR275C	0.517594	4.64561	0.985314	0.32089	0.588374
YGL040C	0.264944	7.67368	0.984558	0.321076	0.588439
YDR415C	0.28184	5.4175	0.981771	0.321762	0.589329
YPR175W	0.362905	5.19783	0.980902	0.321976	0.589426
YBR016W	0.674383	3.32073	0.980743	0.322015	0.589426
YKL190W	0.273761	7.45261	0.979717	0.322269	0.589436
YLR286C	0.247066	10.0575	0.973092	0.32391	0.591379
YOL071W	0.277669	5.87201	0.972406	0.324081	0.591379
YCR020W-B	1.32948	1.62357	0.972379	0.324088	0.591379
YPL227C	0.477558	4.04675	0.971703	0.324256	0.591403
YPR193C	1.37035	1.15247	0.971116	0.324402	0.591403
YDR122W	0.25521	7.10961	0.967583	0.325284	0.592419
YKL106W	0.310323	5.83695	0.965388	0.325833	0.593093
YMR080C	0.235697	7.06672	0.961848	0.326722	0.594159
YMR238W	0.262524	6.99062	0.960777	0.326991	0.594465
YGR067C	0.926152	2.4753	0.955216	0.328395	0.596017
YOR140W	0.39374	4.72306	0.951458	0.329348	0.596538
YOR092W	0.270989	6.34971	0.950538	0.329582	0.596592
YFR002W	0.304833	5.78272	0.950146	0.329682	0.596592
YMR151W	1.71569	0.798484	0.946261	0.330673	0.597649
YDR268W	0.324857	5.34637	0.943524	0.331373	0.598364
YBL044W	2.51669	-0.353497	0.94155	0.331879	0.598543
YLR307W	2.6727	-0.527683	0.938104	0.332766	0.59959
YIR037W	0.296083	7.63233	0.932186	0.334296	0.60147
YIL156W-A	1.9403	-0.0107744	0.930208	0.334809	0.602165
YHR187W	0.440713	4.59814	0.929049	0.33511	0.602336
YNL305C	0.269922	7.73192	0.928928	0.335142	0.602336
YNL270C	0.507323	3.68921	0.928492	0.335255	0.602336
YEL066W	0.301865	6.0279	0.928268	0.335313	0.602336
YLR427W	0.277653	5.51369	0.921854	0.336989	0.604238
YHR168W	0.416537	4.65011	0.920667	0.3373	0.604612
YDR190C	0.209701	6.68141	0.915302	0.338711	0.606403
YER099C	0.334793	6.22189	0.913706	0.339133	0.606661
YKR021W	0.327733	4.86009	0.913585	0.339165	0.606661
YLR121C	0.332129	7.34318	0.910373	0.340016	0.607443
YDR535C	1.415	0.596599	0.908357	0.340551	0.608215
YPL067C	0.32689	5.56154	0.901941	0.342262	0.610344
YFL053W	0.442922	4.13461	0.900059	0.342766	0.610503
YML087C	0.502928	3.87269	0.893366	0.344567	0.612335
YMR214W	0.230558	6.10781	0.893196	0.344613	0.612335
YIR038C	0.289975	5.95709	0.892796	0.344721	0.612335
YNR073C	1.94078	0.245188	0.892761	0.34473	0.612335
YDR406W	0.24336	8.36982	0.890828	0.345253	0.613077
YML022W	0.274749	7.93759	0.890237	0.345413	0.613176
YNL041C	0.377036	4.85943	0.884919	0.346858	0.614443
YJR080C	0.276116	5.56373	0.883573	0.347225	0.614908
YDR531W	0.245388	6.22962	0.882063	0.347637	0.615341
YJL086C	1.90551	-0.472593	0.881309	0.347843	0.615382
YDR303C	0.255908	5.68012	0.881062	0.347911	0.615382
YNL002C	0.594574	5.07707	0.878239	0.348685	0.616119
YGR187C	0.469119	3.90576	0.877022	0.349019	0.616414
YDR309C	0.290944	6.11837	0.876006	0.349298	0.616623
YGL109W	1.82213	-0.118218	0.874502	0.349712	0.616898
YJL133W	0.282115	5.64546	0.8679	0.351537	0.618279
YBR149W	0.257246	8.59999	0.867869	0.351546	0.618279
YER062C	0.275083	8.69001	0.867057	0.351771	0.618491
YBR088C	0.306629	5.49353	0.861074	0.353438	0.620124
YNL307C	0.286935	8.46928	0.858737	0.354092	0.620717
YOR262W	0.294134	5.17724	0.85651	0.354717	0.621112
YER004W	0.24835	7.77792	0.855474	0.355008	0.621112
YNL238W	0.190722	7.36766	0.854551	0.355268	0.621112
YML035C	0.192522	7.18159	0.853453	0.355577	0.621468
YMR304W	0.211573	7.05007	0.85129	0.356188	0.622165
YJR120W	0.366109	4.75983	0.850528	0.356403	0.622324
YBR039W	0.256067	6.74471	0.848293	0.357036	0.622907
YKL024C	0.233957	6.3647	0.845047	0.357957	0.623959
YOR123C	0.440372	4.65422	0.844569	0.358093	0.624011
YBL092W	0.293051	9.96604	0.83879	0.359743	0.625774
YKL028W	0.36073	4.99721	0.83685	0.360299	0.62636
YHR161C	0.178938	7.44128	0.835761	0.360612	0.62636
YML026C	0.276893	8.73933	0.835105	0.360801	0.626502
YOR207C	0.279181	6.27969	0.834427	0.360995	0.62656
YGR241C	0.326817	6.22149	0.83425	0.361047	0.62656
YGL189C	0.264153	10.688	0.833055	0.361391	0.626602
YER135C	2.39463	-0.937662	0.82906	0.362545	0.627678
YNL169C	0.233148	7.54637	0.828379	0.362742	0.627834
YNL154C	0.214651	6.6672	0.826103	0.363402	0.628014
YKR013W	0.337031	6.75417	0.8255	0.363577	0.628014
YBR230W-A	0.606579	3.48101	0.825446	0.363593	0.628014
YHR033W	0.357388	5.6627	0.822797	0.364364	0.629161
YMR272C	0.208506	7.96728	0.82128	0.364806	0.62964
YDR208W	0.259343	6.12861	0.819816	0.365234	0.62964
YDR399W	0.286717	6.30324	0.817377	0.365948	0.630091
YLR430W	0.207386	6.60731	0.81724	0.365988	0.630091
YBR139W	0.196578	7.71984	0.812572	0.367361	0.631003
YAL064W-B	1.05409	1.13661	0.809877	0.368157	0.631816
YDL032W	4.57049	-0.842608	0.805391	0.369486	0.633339
YLL013C	0.244486	5.68105	0.805069	0.369582	0.633339
YLR131C	0.324121	4.89236	0.80383	0.369951	0.633601
YCL039W	0.313994	5.93149	0.803299	0.370109	0.633609
YHR164C	0.34714	4.73621	0.802317	0.370401	0.633609
YPR050C	1.86568	0.485059	0.799349	0.371288	0.634598
YJL005W	0.215814	7.26176	0.797385	0.371876	0.635419
YGL191W	0.298171	5.83299	0.796649	0.372097	0.635501
YER105C	0.184437	7.01855	0.792953	0.373209	0.636402
YOR233W	0.301095	5.18209	0.789856	0.374144	0.636881
YER152W-A	2.40194	-0.665099	0.789215	0.374337	0.636881
YDR228C	0.584904	3.92786	0.789156	0.374355	0.636881
YBR091C	0.42554	4.71741	0.787427	0.374879	0.637523
[truncated: 4,227 more rows]

## Sheet: 4G1 -glu
	logFC	logCPM	LR	PValue	FDR
[truncated: 5,883 more rows]

[truncated: 4 more sheets: 4G1 +H2O2, 4G2 -aa, 4G2 -glu, 4G2 +H2O2]
